# Supplementary material for: De novo assembly and characterization of the draft genome of the cashew (Anacardium occidentale L.)
Source: Sci Rep. 2022 Oct 28;12:18187. doi: 10.1038/s41598-022-22600-7 (PMC9616956; doi:10.1038/s41598-022-22600-7)
Supplement: Supplementary file 1 — Supplementary Table S1. [file 41598_2022_22600_MOESM1_ESM.xlsx]

## Sheet: Annotation
Gene	Uniprot ID	NCBI Refseq ID	Protein Description	GO: Biological Pathway	GO: Cellular Component	GO: molecular Function	KEGG (Kaas server)
DCIv1-Transcript1	Q3EDH0	XP_031254969.1	Scarecrow-like protein 31 (AtSCL31) (GRAS family protein 1) (AtGRAS-1)	regulation of transcription, DNA-templated [GO:0006355]; response to chitin [GO:0010200]	nucleus [GO:0005634]	DNA-binding transcription factor activity [GO:0003700]; sequence-specific DNA binding [GO:0043565]; transcription regulatory region sequence-specific DNA binding [GO:0000976]	-
DCIv1-Transcript10	-	XP_031248286.1	uncharacterized protein LOC116106071 isoform X1	-	-	-	-
DCIv1-Transcript100	-	XP_031266248.1	metallophosphoesterase 1-like	-	-	-	-
DCIv1-Transcript1000	Q9FZ54	XP_021773595.1	Precursor of CEP13 (PCEP13) [Cleaved into: C-terminally encoded peptide 13 (CEP13)]	cellular response to nitrogen starvation [GO:0006995]; multicellular organism development [GO:0007275]; nitrate import [GO:1902025]; regulation of root development [GO:2000280]; response to ammonium ion [GO:0060359]; response to gibberellin [GO:0009739]; response to nitrate starvation [GO:0090548]; response to nitrogen compound [GO:1901698]; response to osmotic stress [GO:0006970]	apoplast [GO:0048046]	hormone activity [GO:0005179]	-
DCIv1-Transcript10000	Q9SAJ3	XP_031265995.1	ATP-dependent zinc metalloprotease FTSH 12, chloroplastic (AtFTSH12) (EC 3.4.24.-)	cristae formation [GO:0042407]; embryo development ending in seed dormancy [GO:0009793]; mitochondrial fusion [GO:0008053]; mitochondrial protein processing [GO:0034982]; protein-containing complex assembly [GO:0065003]; protein import into chloroplast stroma [GO:0045037]	chloroplast [GO:0009507]; chloroplast envelope [GO:0009941]; chloroplast inner membrane [GO:0009706]; chloroplast thylakoid membrane [GO:0009535]; integral component of membrane [GO:0016021]; mitochondrial inner membrane [GO:0005743]; mitochondrion [GO:0005739]; plastid [GO:0009536]; Ycf2/FtsHi complex [GO:0062091]	ATP binding [GO:0005524]; ATP-dependent peptidase activity [GO:0004176]; chloroplast protein-transporting ATPase activity [GO:0016464]; metal ion binding [GO:0046872]; metalloendopeptidase activity [GO:0004222]	-
DCIv1-Transcript10001	Q9SAJ6	XP_031266019.1	Glyceraldehyde-3-phosphate dehydrogenase GAPCP1, chloroplastic (EC 1.2.1.12) (Glyceraldehyde-3-phosphate dehydrogenase of plastid 1) (NAD-dependent glyceraldehydephosphate dehydrogenase chloroplastic 1)	amino acid homeostasis [GO:0080144]; anther wall tapetum development [GO:0048658]; carbohydrate metabolic process [GO:0005975]; glucose metabolic process [GO:0006006]; glycolytic process [GO:0006096]; pollen development [GO:0009555]; primary root development [GO:0080022]	chloroplast stroma [GO:0009570]; cytosol [GO:0005829]; plastid [GO:0009536]	copper ion binding [GO:0005507]; glyceraldehyde-3-phosphate dehydrogenase (NAD+) (phosphorylating) activity [GO:0004365]; NAD binding [GO:0051287]; NADP binding [GO:0050661]; zinc ion binding [GO:0008270]	Glycolysis / Gluconeogenesis [PATH:ko00010] ; Carbon fixation in photosynthetic organisms [PATH:ko00710] ; HIF-1 signaling pathway [PATH:ko04066]
DCIv1-Transcript10002	Q9SUF5	XP_031264369.1	Scarecrow-like protein 26 (AtSCL26) (GRAS family protein 23) (AtGRAS-23)	regulation of transcription, DNA-templated [GO:0006355]	nucleus [GO:0005634]	DNA-binding transcription factor activity [GO:0003700]; sequence-specific DNA binding [GO:0043565]	-
DCIv1-Transcript10003	Q8TDD1	XP_031249470.1	ATP-dependent RNA helicase DDX54 (EC 3.6.4.13) (ATP-dependent RNA helicase DP97) (DEAD box RNA helicase 97 kDa) (DEAD box protein 54)	intracellular estrogen receptor signaling pathway [GO:0030520]; RNA metabolic process [GO:0016070]; RNA processing [GO:0006396]; rRNA processing [GO:0006364]	Golgi apparatus [GO:0005794]; membrane [GO:0016020]; nucleolus [GO:0005730]; nucleoplasm [GO:0005654]; nucleus [GO:0005634]	ATP binding [GO:0005524]; estrogen receptor binding [GO:0030331]; RNA binding [GO:0003723]; RNA helicase activity [GO:0003724]; signaling receptor binding [GO:0005102]; transcription corepressor activity [GO:0003714]	-
DCIv1-Transcript10004	Q9SL93	XP_021604737.1	SKP1-like protein 3 (AtSK3)	protein ubiquitination [GO:0016567]; SCF-dependent proteasomal ubiquitin-dependent protein catabolic process [GO:0031146]	cytoplasm [GO:0005737]; nucleus [GO:0005634]	cullin family protein binding [GO:0097602]	-
DCIv1-Transcript10005	P51423	XP_013896648.1	Ubiquitin-60S ribosomal protein L40 [Cleaved into: Ubiquitin; 60S ribosomal protein L40 (CEP52)]	modification-dependent protein catabolic process [GO:0019941]; protein ubiquitination [GO:0016567]; translation [GO:0006412]	cytoplasm [GO:0005737]; nucleus [GO:0005634]; ribosome [GO:0005840]	protein tag [GO:0031386]; structural constituent of ribosome [GO:0003735]; ubiquitin protein ligase binding [GO:0031625]	-
DCIv1-Transcript10006	A0A1S3XQD6	XP_031249480.1	Style cell-cycle inhibitor 1-B (NtSCI1)	auxin-activated signaling pathway [GO:0009734]; negative regulation of cell division [GO:0051782]; regulation of auxin mediated signaling pathway [GO:0010928]; stigma development [GO:0048480]; style development [GO:0048479]	nucleus [GO:0005634]	-	-
DCIv1-Transcript10007	Q8S233	XP_031277368.1	Ammonium transporter 2 member 3 (OsAMT2;3)	nitrogen utilization [GO:0019740]	integral component of plasma membrane [GO:0005887]	ammonium transmembrane transporter activity [GO:0008519]	-
DCIv1-Transcript10008	Q9SSB5	XP_031252531.1	26S proteasome regulatory subunit 7 homolog A (26S proteasome AAA-ATPase subunit RPT1a) (26S proteasome subunit 7 homolog A) (Regulatory particle triple-A ATPase subunit 1a)	positive regulation of RNA polymerase II transcription preinitiation complex assembly [GO:0045899]; protein catabolic process [GO:0030163]	cytosol [GO:0005829]; nucleus [GO:0005634]; plasma membrane [GO:0005886]; proteasome complex [GO:0000502]; proteasome regulatory particle, base subcomplex [GO:0008540]	ATP binding [GO:0005524]; proteasome-activating ATPase activity [GO:0036402]; TBP-class protein binding [GO:0017025]	Proteasome [PATH:ko03050]
DCIv1-Transcript10009	Q84WU0	XP_031252542.1	O-fucosyltransferase 5 (O-FucT-5) (EC 2.4.1.-) (O-fucosyltransferase family protein)	fucose metabolic process [GO:0006004]	integral component of membrane [GO:0016021]	peptide-O-fucosyltransferase activity [GO:0046922]	Other types of O-glycan biosynthesis [PATH:ko00514]
DCIv1-Transcript1001	F4KEM0	XP_031269806.1	Protein STICHEL-like 4	DNA-dependent DNA replication [GO:0006261]; DNA repair [GO:0006281]	DNA polymerase III complex [GO:0009360]; DNA replication factor C complex [GO:0005663]; nucleus [GO:0005634]	ATP binding [GO:0005524]; DNA binding [GO:0003677]; DNA-directed DNA polymerase activity [GO:0003887]	-
DCIv1-Transcript10010	Q9C8M9	XP_031252530.1	Protein STRUBBELIG-RECEPTOR FAMILY 6 (Leucine-rich repeat receptor kinase-like protein SRF6)	protein phosphorylation [GO:0006468]	integral component of membrane [GO:0016021]; plasma membrane [GO:0005886]	ATP binding [GO:0005524]; protein kinase activity [GO:0004672]	-
DCIv1-Transcript10011	-	-	-	-	-	-	-
DCIv1-Transcript10012	Q9LFE4	XP_031277106.1	WEB family protein At5g16730, chloroplastic	reciprocal meiotic recombination [GO:0007131]	chloroplast [GO:0009507]; microtubule associated complex [GO:0005875]; plastid [GO:0009536]	-	-
DCIv1-Transcript10013	-	XP_031277116.1	uncharacterized protein LOC116135544	-	-	-	-
DCIv1-Transcript10014	C7J0A2	XP_031256490.1	DNA topoisomerase 3-alpha (EC 5.6.2.1)	DNA topological change [GO:0006265]	chromosome [GO:0005694]; nucleus [GO:0005634]	DNA binding [GO:0003677]; DNA topoisomerase activity [GO:0003916]; DNA topoisomerase type I (single strand cut, ATP-independent) activity [GO:0003917]; zinc ion binding [GO:0008270]	-
DCIv1-Transcript10015	Q13472	XP_031259954.1	DNA topoisomerase 3-alpha (EC 5.6.2.1) (DNA topoisomerase III alpha)	chromosome separation [GO:0051304]; DNA replication [GO:0006260]; DNA topological change [GO:0006265]; meiotic cell cycle [GO:0051321]; mitochondrial DNA metabolic process [GO:0032042]; regulation of signal transduction by p53 class mediator [GO:1901796]	chromosome [GO:0005694]; mitochondrial matrix [GO:0005759]; nucleoplasm [GO:0005654]; nucleus [GO:0005634]; PML body [GO:0016605]	DNA binding [GO:0003677]; DNA topoisomerase activity [GO:0003916]; DNA topoisomerase type I (single strand cut, ATP-independent) activity [GO:0003917]; single-stranded DNA binding [GO:0003697]; zinc ion binding [GO:0008270]	Homologous recombination [PATH:ko03440] ; Fanconi anemia pathway [PATH:ko03460]
DCIv1-Transcript10016	Q59046	XP_031259954.1	DNA topoisomerase 1 (EC 5.6.2.1) (DNA topoisomerase I) (Omega-protein) (Relaxing enzyme) (Swivelase) (Untwisting enzyme)	DNA topological change [GO:0006265]	chromosome [GO:0005694]	DNA binding [GO:0003677]; DNA topoisomerase type I (single strand cut, ATP-independent) activity [GO:0003917]; metal ion binding [GO:0046872]	-
DCIv1-Transcript10017	Q59046	XP_031259954.1	DNA topoisomerase 1 (EC 5.6.2.1) (DNA topoisomerase I) (Omega-protein) (Relaxing enzyme) (Swivelase) (Untwisting enzyme)	DNA topological change [GO:0006265]	chromosome [GO:0005694]	DNA binding [GO:0003677]; DNA topoisomerase type I (single strand cut, ATP-independent) activity [GO:0003917]; metal ion binding [GO:0046872]	-
DCIv1-Transcript10018	O60126	XP_031259954.1	DNA topoisomerase 3 (EC 5.6.2.1) (DNA topoisomerase III)	DNA topological change [GO:0006265]; maintenance of rDNA [GO:0043007]; mitotic DNA replication [GO:1902969]; postreplication repair [GO:0006301]; resolution of meiotic recombination intermediates [GO:0000712]	mitochondrion [GO:0005739]; nucleus [GO:0005634]; RecQ family helicase-topoisomerase III complex [GO:0031422]; site of double-strand break [GO:0035861]	DNA binding [GO:0003677]; DNA topoisomerase activity [GO:0003916]; DNA topoisomerase type I (single strand cut, ATP-independent) activity [GO:0003917]	-
DCIv1-Transcript10019	Q8VDD9	XP_031283001.1	PH-interacting protein (PHIP) (IRS-1 PH domain-binding protein) (Neuronal differentiation-related protein) (NDRP) (WD repeat-containing protein 11)	cytoskeleton organization [GO:0007010]; insulin receptor signaling pathway [GO:0008286]; negative regulation of apoptotic process [GO:0043066]; negative regulation of extrinsic apoptotic signaling pathway [GO:2001237]; positive regulation of cell population proliferation [GO:0008284]; positive regulation of insulin-like growth factor receptor signaling pathway [GO:0043568]; positive regulation of…	nucleus [GO:0005634]	insulin receptor binding [GO:0005158]; lysine-acetylated histone binding [GO:0070577]	Nucleocytoplasmic transport [PATH:ko03013] ; Protein processing in endoplasmic reticulum [PATH:ko04141] ; mTOR signaling pathway [PATH:ko04150]
DCIv1-Transcript1002	Q9C7R6	XP_031269767.1	U-box domain-containing protein 17 (EC 2.3.2.27) (Plant U-box protein 17) (RING-type E3 ubiquitin transferase PUB17)	defense response to other organism [GO:0098542]; protein ubiquitination [GO:0016567]	cytoplasm [GO:0005737]; nucleus [GO:0005634]	ubiquitin-protein transferase activity [GO:0004842]	-
DCIv1-Transcript10020	-	XP_023761655.1	uncharacterized protein LOC111910097	-	-	-	-
DCIv1-Transcript10021	-	XP_017227647.1	uncharacterized protein LOC108203321	-	-	-	-
DCIv1-Transcript10022	Q9SQH6	XP_031259392.1	Auxin efflux carrier component 6 (AtPIN6)	auxin-activated signaling pathway [GO:0009734]; auxin efflux [GO:0010315]; auxin homeostasis [GO:0010252]; auxin polar transport [GO:0009926]; basipetal auxin transport [GO:0010540]; negative regulation of ethylene-activated signaling pathway [GO:0010105]; negative regulation of lateral root development [GO:1901332]; root hair elongation [GO:0048767]	endoplasmic reticulum [GO:0005783]; endoplasmic reticulum membrane [GO:0005789]; integral component of membrane [GO:0016021]; plasma membrane [GO:0005886]	auxin efflux transmembrane transporter activity [GO:0010329]	-
DCIv1-Transcript10023	O80674	XP_031266343.1	Transcription factor bHLH106 (Basic helix-loop-helix protein 106) (AtbHLH106) (bHLH 106) (Transcription factor EN 56) (bHLH transcription factor bHLH106)	hyperosmotic salinity response [GO:0042538]; regulation of transcription, DNA-templated [GO:0006355]	chloroplast envelope [GO:0009941]; nucleus [GO:0005634]	DNA binding [GO:0003677]; DNA-binding transcription factor activity [GO:0003700]; protein dimerization activity [GO:0046983]	-
DCIv1-Transcript10024	Q3UJZ3	XP_031266340.1	Armadillo repeat-containing protein 7	-	-	-	-
DCIv1-Transcript10025	Q9FKW4	XP_020169441.1	Calcium-dependent protein kinase 28 (EC 2.7.11.1)	defense response [GO:0006952]; intracellular signal transduction [GO:0035556]; multicellular organism development [GO:0007275]; negative regulation of defense response to bacterium [GO:1900425]; peptidyl-serine phosphorylation [GO:0018105]; protein autophosphorylation [GO:0046777]; protein phosphorylation [GO:0006468]; regulation of growth [GO:0040008]; regulation of secondary shoot formation [GO…	cytoplasm [GO:0005737]; nucleus [GO:0005634]; plasma membrane [GO:0005886]	ATP binding [GO:0005524]; calcium-dependent protein serine/threonine kinase activity [GO:0009931]; calcium ion binding [GO:0005509]; calmodulin binding [GO:0005516]; calmodulin-dependent protein kinase activity [GO:0004683]; protein serine/threonine kinase activity [GO:0004674]; protein serine/threonine phosphatase activity [GO:0004722]; protein serine kinase activity [GO:0106310]; protein threon…	-
DCIv1-Transcript10026	-	XP_031264179.1	uncharacterized protein LOC116122479	-	-	-	-
DCIv1-Transcript10027	-	XP_031266277.1	arginine/serine-rich coiled-coil protein 2 isoform X1	-	-	-	-
DCIv1-Transcript10028	Q6NKN8	XP_031256108.1	F-box protein At2g41170	-	-	-	-
DCIv1-Transcript10029	Q8RXQ2	XP_031266296.1	Rhomboid-like protein 18 (AtRBL18)	heat acclimation [GO:0010286]	autophagosome [GO:0005776]; endoplasmic reticulum [GO:0005783]; integral component of membrane [GO:0016021]; phagophore [GO:0061908]	serine-type endopeptidase activity [GO:0004252]	-
DCIv1-Transcript1003	Q9ZV48	XP_031261675.1	Probable alpha,alpha-trehalose-phosphate synthase [UDP-forming] 11 (EC 2.4.1.15) (Trehalose-6-phosphate synthase 11) (AtTPS11)	dephosphorylation [GO:0016311]	cytosol [GO:0005829]; mitochondrion [GO:0005739]	transferase activity, transferring glycosyl groups [GO:0016757]	Starch and sucrose metabolism [PATH:ko00500]
DCIv1-Transcript10030	Q3EBM5	XP_031266330.1	Probable aspartic protease At2g35615 (EC 3.4.-.-)	-	extracellular region [GO:0005576]	aspartic-type endopeptidase activity [GO:0004190]	-
DCIv1-Transcript10031	Q4WT40	XP_022771600.1	GPN-loop GTPase 3	-	-	GTPase activity [GO:0003924]; GTP binding [GO:0005525]	-
DCIv1-Transcript10032	-	XP_031249698.1	uncharacterized protein LOC116107570	-	-	-	-
DCIv1-Transcript10033	-	XP_031249698.1	uncharacterized protein LOC116107570	-	-	-	-
DCIv1-Transcript10034	Q08726	XP_031249697.1	GPN-loop GTPase 2 (EC 3.6.5.-) (ATP-binding domain 1 family member B homolog)	establishment of mitotic sister chromatid cohesion [GO:0034087]; protein import into nucleus [GO:0006606]	cytoplasm [GO:0005737]	GTPase activity [GO:0003924]; GTP binding [GO:0005525]	-
DCIv1-Transcript10035	Q6JN47	XP_031274161.1	Receptor-like protein EIX1 (EIX receptor 1)	defense response to fungus [GO:0050832]	integral component of membrane [GO:0016021]; plasma membrane [GO:0005886]	-	-
DCIv1-Transcript10036	Q681K7	XP_031282912.1	Protein GAMETE EXPRESSED 1	embryo development ending in seed dormancy [GO:0009793]; embryo sac development [GO:0009553]; pollen development [GO:0009555]	integral component of plasma membrane [GO:0005887]; plasma membrane [GO:0005886]	identical protein binding [GO:0042802]	-
DCIv1-Transcript10037	-	XP_031256994.1	uncharacterized protein LOC116114993 isoform X1	-	-	-	-
DCIv1-Transcript10038	-	XP_031282943.1	LOW QUALITY PROTEIN: uncharacterized protein LOC116141602	-	-	-	-
DCIv1-Transcript10039	-	XP_024041482.1	pre-mRNA-processing protein 40C	-	-	-	-
DCIv1-Transcript1004	O80738	XP_031261675.1	Probable alpha,alpha-trehalose-phosphate synthase [UDP-forming] 10 (EC 2.4.1.15) (Trehalose-6-phosphate synthase 10) (AtTPS10)	dephosphorylation [GO:0016311]	cytosol [GO:0005829]	transferase activity, transferring glycosyl groups [GO:0016757]	Starch and sucrose metabolism [PATH:ko00500]
DCIv1-Transcript10040	Q6QPJ6	XP_031272576.1	Peroxiredoxin Q, chloroplastic (EC 1.11.1.24) (Thioredoxin peroxidase) (Thioredoxin-dependent peroxiredoxin Q)	-	chloroplast thylakoid lumen [GO:0009543]	peroxidase activity [GO:0004601]	-
DCIv1-Transcript10041	Q8RWM7	XP_031247849.1	Protein COFACTOR ASSEMBLY OF COMPLEX C SUBUNIT B CCB3, chloroplastic (YGGT family protein YLMG3) (YlmG homolog protein 3) (AtYLMG3)	cytochrome b6f complex assembly [GO:0010190]	chloroplast [GO:0009507]; chloroplast thylakoid membrane [GO:0009535]; integral component of membrane [GO:0016021]	-	-
DCIv1-Transcript10042	-	XP_031272590.1	uncharacterized protein LOC116131088	-	-	-	-
DCIv1-Transcript10043	Q5ZKD5	XP_031260250.1	RRP12-like protein	rRNA processing [GO:0006364]	integral component of membrane [GO:0016021]; nuclear membrane [GO:0031965]; nucleolus [GO:0005730]	-	-
DCIv1-Transcript10044	Q5ZKD5	XP_031260250.1	RRP12-like protein	rRNA processing [GO:0006364]	integral component of membrane [GO:0016021]; nuclear membrane [GO:0031965]; nucleolus [GO:0005730]	-	-
DCIv1-Transcript10045	Q9C5M1	XP_031259776.1	Large ribosomal RNA subunit accumulation protein YCED homolog 2, chloroplastic (Protein DUF177B)	ribosome biogenesis [GO:0042254]	chloroplast [GO:0009507]	-	-
DCIv1-Transcript10046	Q9C5M1	XP_031259776.1	Large ribosomal RNA subunit accumulation protein YCED homolog 2, chloroplastic (Protein DUF177B)	ribosome biogenesis [GO:0042254]	chloroplast [GO:0009507]	-	-
DCIv1-Transcript10047	Q39085	XP_031273226.1	Delta(24)-sterol reductase (EC 1.3.1.72) (Cell elongation protein DIMINUTO) (Cell elongation protein Dwarf1) (Protein CABBAGE1) (Protein ENHANCED VERY-LOW-FLUENCE RESPONSE 1)	brassinosteroid biosynthetic process [GO:0016132]; lignin metabolic process [GO:0009808]; plant-type secondary cell wall biogenesis [GO:0009834]; steroid metabolic process [GO:0008202]; unidimensional cell growth [GO:0009826]	cytoplasm [GO:0005737]; cytosol [GO:0005829]; endoplasmic reticulum [GO:0005783]; integral component of membrane [GO:0016021]; membrane [GO:0016020]; plasma membrane [GO:0005886]; vacuolar membrane [GO:0005774]; vacuole [GO:0005773]	calmodulin binding [GO:0005516]; delta24-sterol reductase activity [GO:0050614]; FAD binding [GO:0071949]; oxidoreductase activity, acting on the CH-CH group of donors, NAD or NADP as acceptor [GO:0016628]	Steroid biosynthesis [PATH:ko00100]
DCIv1-Transcript10048	-	XP_031280474.1	uncharacterized protein LOC116138929 isoform X2	-	-	-	-
DCIv1-Transcript10049	-	XP_004140429.1	uncharacterized protein LOC101207332 isoform X1	-	-	-	-
DCIv1-Transcript1005	Q94J16	XP_031287231.1	Heat stress transcription factor A-4b (Heat stress transcription factor 4) (OsHsf-04) (Heat stress transcription factor 9) (rHsf9)	cellular response to heat [GO:0034605]; regulation of transcription by RNA polymerase II [GO:0006357]	cytoplasm [GO:0005737]; nucleus [GO:0005634]	DNA-binding transcription factor activity [GO:0003700]; RNA polymerase II cis-regulatory region sequence-specific DNA binding [GO:0000978]	-
DCIv1-Transcript10050	Q9LMA1	XP_031287042.1	Probable flavin-containing monooxygenase 1 (EC 1.14.13.-)	cellular response to hypoxia [GO:0071456]; defense response to bacterium [GO:0042742]; defense response to fungus [GO:0050832]; innate immune response-activating signal transduction [GO:0002758]; L-pipecolic acid biosynthetic process [GO:0062034]; plant-type hypersensitive response [GO:0009626]; response to other organism [GO:0051707]; systemic acquired resistance [GO:0009627]	-	flavin adenine dinucleotide binding [GO:0050660]; N,N-dimethylaniline monooxygenase activity [GO:0004499]; NADP binding [GO:0050661]; peptidyl-proline dioxygenase activity [GO:0031543]; pipecolic acid N-hydroxylase [GO:0062047]	Drug metabolism - cytochrome P450 [PATH:ko00982]
DCIv1-Transcript10051	Q9C9P4	XP_031260260.1	3-oxoacyl-[acyl-carrier-protein] synthase II, chloroplastic (EC 2.3.1.41) (Beta-ketoacyl-acyl-carrier-protein synthase II) (AtKAS2) (Beta-ketoacyl-ACP synthetase 2) (Protein FATTY ACID BIOSYNTHESIS 1)	cold acclimation [GO:0009631]; embryo development ending in seed dormancy [GO:0009793]; fatty acid biosynthetic process [GO:0006633]; unsaturated fatty acid biosynthetic process [GO:0006636]	chloroplast [GO:0009507]; chloroplast stroma [GO:0009570]; cytosol [GO:0005829]; plastid [GO:0009536]	3-oxoacyl-[acyl-carrier-protein] synthase activity [GO:0004315]	Fatty acid biosynthesis [PATH:ko00061] ; Biotin metabolism [PATH:ko00780]
DCIv1-Transcript10052	Q9C9P4	XP_031260260.1	3-oxoacyl-[acyl-carrier-protein] synthase II, chloroplastic (EC 2.3.1.41) (Beta-ketoacyl-acyl-carrier-protein synthase II) (AtKAS2) (Beta-ketoacyl-ACP synthetase 2) (Protein FATTY ACID BIOSYNTHESIS 1)	cold acclimation [GO:0009631]; embryo development ending in seed dormancy [GO:0009793]; fatty acid biosynthetic process [GO:0006633]; unsaturated fatty acid biosynthetic process [GO:0006636]	chloroplast [GO:0009507]; chloroplast stroma [GO:0009570]; cytosol [GO:0005829]; plastid [GO:0009536]	3-oxoacyl-[acyl-carrier-protein] synthase activity [GO:0004315]	-
DCIv1-Transcript10053	-	-	-	-	-	-	-
DCIv1-Transcript10054	-	XP_006589216.1	uncharacterized protein LOC102665526	-	-	-	-
DCIv1-Transcript10055	-	XP_031259770.1	uncharacterized protein LOC116117916	-	-	-	-
DCIv1-Transcript10056	-	-	-	-	-	-	-
DCIv1-Transcript10057	Q9LYW0	XP_031265234.1	BTB/POZ domain-containing protein At5g03250	protein ubiquitination [GO:0016567]	-	-	-
DCIv1-Transcript10058	Q5EAE9	XP_031251956.1	RING-H2 finger protein ATL43 (EC 2.3.2.27) (RING-type E3 ubiquitin transferase ATL43)	protein ubiquitination [GO:0016567]	integral component of membrane [GO:0016021]	metal ion binding [GO:0046872]; transferase activity [GO:0016740]	-
DCIv1-Transcript10059	Q8VYG2	XP_031251926.1	Galacturonokinase (EC 2.7.1.44) (D-galacturonic acid-1-P kinase)	carbohydrate phosphorylation [GO:0046835]; D-galacturonate metabolic process [GO:0046396]; galactose metabolic process [GO:0006012]	cytosol [GO:0005829]	ATP binding [GO:0005524]; galacturonokinase activity [GO:0047912]; metal ion binding [GO:0046872]	Amino sugar and nucleotide sugar metabolism [PATH:ko00520]
DCIv1-Transcript1006	P33948	XP_031287874.1	ER lumen protein-retaining receptor	protein retention in ER lumen [GO:0006621]; protein transport [GO:0015031]; vesicle-mediated transport [GO:0016192]	endoplasmic reticulum membrane [GO:0005789]; integral component of membrane [GO:0016021]	ER retention sequence binding [GO:0046923]	-
DCIv1-Transcript10060	-	XP_004976743.1	Uncharacterized protein	-	-	-	-
DCIv1-Transcript10061	-	-	-	-	-	-	-
DCIv1-Transcript10062	Q8VYG2	XP_031251926.1	Galacturonokinase (EC 2.7.1.44) (D-galacturonic acid-1-P kinase)	carbohydrate phosphorylation [GO:0046835]; D-galacturonate metabolic process [GO:0046396]; galactose metabolic process [GO:0006012]	cytosol [GO:0005829]	ATP binding [GO:0005524]; galacturonokinase activity [GO:0047912]; metal ion binding [GO:0046872]	Amino sugar and nucleotide sugar metabolism [PATH:ko00520]
DCIv1-Transcript10063	-	XP_031251933.1	ribosomal RNA processing protein 1 homolog	-	-	-	-
DCIv1-Transcript10064	Q9ASY8	XP_031248211.1	Mitochondrial import receptor subunit TOM7-1 (Translocase of outer membrane 7 kDa subunit 1)	protein import into mitochondrial matrix [GO:0030150]	integral component of membrane [GO:0016021]; mitochondrial outer membrane translocase complex [GO:0005742]	-	-
DCIv1-Transcript10065	Q6Z2W3	XP_031260252.1	Auxin response factor 5	auxin-activated signaling pathway [GO:0009734]; regulation of transcription, DNA-templated [GO:0006355]	nucleus [GO:0005634]	DNA binding [GO:0003677]	-
DCIv1-Transcript10066	-	XP_024929415.1	methyl-CpG-binding domain-containing protein 2 isoform X1	-	-	-	-
DCIv1-Transcript10067	-	XP_031266740.1	uncharacterized protein LOC116125156 isoform X2	-	-	-	-
DCIv1-Transcript10068	Q6ZCX3	XP_031266702.1	Formin-like protein 6 (OsFH6)	-	-	phosphoprotein phosphatase activity [GO:0004721]	-
DCIv1-Transcript10069	Q9C801	XP_031266790.1	Protein MOS2	defense response to bacterium [GO:0042742]; innate immune response-activating signal transduction [GO:0002758]; mRNA splicing, via spliceosome [GO:0000398]	nucleus [GO:0005634]; spliceosomal complex [GO:0005681]	RNA binding [GO:0003723]	-
DCIv1-Transcript1007	O94270	XP_031287874.1	ER lumen protein-retaining receptor	endoplasmic reticulum to Golgi vesicle-mediated transport [GO:0006888]; intracellular protein transport [GO:0006886]; protein retention in ER lumen [GO:0006621]	cis-Golgi network [GO:0005801]; endoplasmic reticulum [GO:0005783]; Golgi apparatus [GO:0005794]; integral component of endoplasmic reticulum membrane [GO:0030176]	ER retention sequence binding [GO:0046923]; HDEL sequence binding [GO:0045015]	-
DCIv1-Transcript10070	-	XP_027085448.1	acyl-CoA-binding domain-containing protein 1-like	-	-	-	-
DCIv1-Transcript10071	Q9LTW4	XP_031280335.1	Aspartic proteinase NANA, chloroplast (EC 3.4.23.-)	carbohydrate metabolic process [GO:0005975]; chloroplast-nucleus signaling pathway [GO:0010019]; circadian rhythm [GO:0007623]; response to sucrose [GO:0009744]	chloroplast [GO:0009507]; extracellular region [GO:0005576]	aspartic-type endopeptidase activity [GO:0004190]	-
DCIv1-Transcript10072	-	XP_031267352.1	uncharacterized protein LOC116125776	-	-	-	-
DCIv1-Transcript10073	Q9LTW4	XP_031255461.1	Aspartic proteinase NANA, chloroplast (EC 3.4.23.-)	carbohydrate metabolic process [GO:0005975]; chloroplast-nucleus signaling pathway [GO:0010019]; circadian rhythm [GO:0007623]; response to sucrose [GO:0009744]	chloroplast [GO:0009507]; extracellular region [GO:0005576]	aspartic-type endopeptidase activity [GO:0004190]	-
DCIv1-Transcript10074	Q8VY88	XP_031252574.1	Protein LHCP TRANSLOCATION DEFECT (Protein GRANA-DEFICIENT CHLOROPLAST 1)	granum assembly [GO:0090391]; intracellular protein transport [GO:0006886]; response to karrikin [GO:0080167]	chloroplast [GO:0009507]; chloroplast envelope [GO:0009941]; chloroplast stroma [GO:0009570]; chloroplast thylakoid membrane [GO:0009535]	-	-
DCIv1-Transcript10075	F4I6M1	XP_031252564.1	DNA polymerase I A, chloroplastic/mitochondrial (EC 2.7.7.7) (DNA polymerase PolI-like B) (AtPolI-like A) (Polymerase gamma 2) (POLGAMMA2)	DNA-dependent DNA replication [GO:0006261]; DNA repair [GO:0006281]; mitochondrial DNA replication [GO:0006264]; plastid DNA replication [GO:0033259]	chloroplast [GO:0009507]; cytoplasm [GO:0005737]; mitochondrion [GO:0005739]	3'-5' exonuclease activity [GO:0008408]; 5'-3' exonuclease activity [GO:0008409]; DNA binding [GO:0003677]; DNA-directed DNA polymerase activity [GO:0003887]	DNA replication [PATH:ko03030] ; Base excision repair [PATH:ko03410] ; Nucleotide excision repair [PATH:ko03420] ; Homologous recombination [PATH:ko03440]
DCIv1-Transcript10076	O50046	XP_031250013.1	Tryptophan synthase beta chain 2, chloroplastic (EC 4.2.1.20)	-	chloroplast [GO:0009507]	tryptophan synthase activity [GO:0004834]	Glycine, serine and threonine metabolism [PATH:ko00260] ; Phenylalanine, tyrosine and tryptophan biosynthesis [PATH:ko00400]
DCIv1-Transcript10077	-	XP_031250021.1	septum-promoting GTP-binding protein 1	-	-	-	-
DCIv1-Transcript10078	Q5ZAY0	XP_031263422.1	Homeobox-leucine zipper protein TF1 (HD-ZIP protein TF1) (Homeodomain transcription factor TF1) (Protein TRANSCRIPTION FACTOR 1) (OsTF1)	-	nucleus [GO:0005634]	DNA binding [GO:0003677]; DNA-binding transcription factor activity, RNA polymerase II-specific [GO:0000981]; lipid binding [GO:0008289]	-
DCIv1-Transcript10079	Q1PEM5	XP_020087185.1	Proline-rich receptor-like protein kinase PERK3 (EC 2.7.11.1) (Proline-rich extensin-like receptor kinase 3) (AtPERK3)	-	integral component of membrane [GO:0016021]; plasma membrane [GO:0005886]	ATP binding [GO:0005524]; protein serine kinase activity [GO:0106310]; protein threonine kinase activity [GO:0106311]	-
DCIv1-Transcript1008	P35402	XP_031261679.1	ER lumen protein-retaining receptor A (HDEL receptor)	endoplasmic reticulum to Golgi vesicle-mediated transport [GO:0006888]; protein retention in ER lumen [GO:0006621]; protein transport [GO:0015031]	cis-Golgi network [GO:0005801]; endoplasmic reticulum [GO:0005783]; endoplasmic reticulum membrane [GO:0005789]; Golgi apparatus [GO:0005794]; integral component of membrane [GO:0016021]	ER retention sequence binding [GO:0046923]	-
DCIv1-Transcript10080	-	XP_031252546.1	uncharacterized protein LOC116110471;uncharacterized protein LOC116110473	-	-	-	-
DCIv1-Transcript10081	Q9LTW4	XP_031274424.1	Aspartic proteinase NANA, chloroplast (EC 3.4.23.-)	carbohydrate metabolic process [GO:0005975]; chloroplast-nucleus signaling pathway [GO:0010019]; circadian rhythm [GO:0007623]; response to sucrose [GO:0009744]	chloroplast [GO:0009507]; extracellular region [GO:0005576]	aspartic-type endopeptidase activity [GO:0004190]	-
DCIv1-Transcript10082	Q9LX20	XP_031247121.1	Aspartic proteinase-like protein 1 (EC 3.4.23.-)	-	anchored component of membrane [GO:0031225]; anchored component of plasma membrane [GO:0046658]	aspartic-type endopeptidase activity [GO:0004190]	-
DCIv1-Transcript10083	Q766C3	XP_009354126.1	Aspartic proteinase nepenthesin-1 (EC 3.4.23.12) (Nepenthesin-I)	-	extracellular region [GO:0005576]	aspartic-type endopeptidase activity [GO:0004190]	-
DCIv1-Transcript10084	-	XP_024033616.1	aspartic proteinase CDR1-like	-	-	-	-
DCIv1-Transcript10085	F4I6M4	XP_031252575.1	TORTIFOLIA1-like protein 1 (Microtubule-associated protein SPIRAL2-like)	circumnutation [GO:0010031]; multicellular organism development [GO:0007275]; unidimensional cell growth [GO:0009826]	cortical microtubule, transverse to long axis [GO:0010005]	microtubule binding [GO:0008017]	-
DCIv1-Transcript10086	F4I6M4	XP_031252575.1	TORTIFOLIA1-like protein 1 (Microtubule-associated protein SPIRAL2-like)	circumnutation [GO:0010031]; multicellular organism development [GO:0007275]; unidimensional cell growth [GO:0009826]	cortical microtubule, transverse to long axis [GO:0010005]	microtubule binding [GO:0008017]	-
DCIv1-Transcript10087	Q9LF61	XP_031253032.1	Xylulose 5-phosphate/phosphate translocator, chloroplastic (Xul-5-P/phosphate translocator)	carbohydrate transport [GO:0008643]; phosphoglycerate transmembrane transport [GO:0015713]; triose phosphate transmembrane transport [GO:0035436]	chloroplast envelope [GO:0009941]; chloroplast membrane [GO:0031969]; Golgi apparatus [GO:0005794]; integral component of membrane [GO:0016021]; plastid [GO:0009536]	antiporter activity [GO:0015297]; phosphoglycerate transmembrane transporter activity [GO:0015120]; triose-phosphate transmembrane transporter activity [GO:0071917]	-
DCIv1-Transcript10088	-	-	-	-	-	-	-
DCIv1-Transcript10089	-	-	-	-	-	-	-
DCIv1-Transcript1009	P35402	XP_031261679.1	ER lumen protein-retaining receptor A (HDEL receptor)	endoplasmic reticulum to Golgi vesicle-mediated transport [GO:0006888]; protein retention in ER lumen [GO:0006621]; protein transport [GO:0015031]	cis-Golgi network [GO:0005801]; endoplasmic reticulum [GO:0005783]; endoplasmic reticulum membrane [GO:0005789]; Golgi apparatus [GO:0005794]; integral component of membrane [GO:0016021]	ER retention sequence binding [GO:0046923]	-
DCIv1-Transcript10090	Q3EBM5	XP_020102984.1	Probable aspartic protease At2g35615 (EC 3.4.-.-)	-	extracellular region [GO:0005576]	aspartic-type endopeptidase activity [GO:0004190]	-
DCIv1-Transcript10091	-	XP_031129005.1	uncharacterized protein LOC116030810	-	-	-	-
DCIv1-Transcript10092	Q7XP65	XP_031250133.1	Gibberellin 2-beta-dioxygenase 6 (EC 1.14.11.13) (Gibberellin 2-beta-hydroxylase 6) (Gibberellin 2-oxidase 6) (GA 2-oxidase 6) (OsGA2ox6)	gibberellic acid homeostasis [GO:0010336]; gibberellin catabolic process [GO:0045487]	cytoplasm [GO:0005737]; nucleus [GO:0005634]	C-19 gibberellin 2-beta-dioxygenase activity [GO:0052634]; dioxygenase activity [GO:0051213]; gibberellin 2-beta-dioxygenase activity [GO:0045543]; metal ion binding [GO:0046872]	Diterpenoid biosynthesis [PATH:ko00904]
DCIv1-Transcript10093	Q94BY9	XP_031261994.1	Rab GTPase-activating protein 22	defense response [GO:0006952]; positive regulation of GTPase activity [GO:0043547]	nucleus [GO:0005634]; peroxisome [GO:0005777]	GTPase activator activity [GO:0005096]	-
DCIv1-Transcript10094	O43617	XP_011400865.1	Trafficking protein particle complex subunit 3 (BET3 homolog)	COPII vesicle coating [GO:0048208]; endoplasmic reticulum to Golgi vesicle-mediated transport [GO:0006888]; intra-Golgi vesicle-mediated transport [GO:0006891]	cis-Golgi network membrane [GO:0033106]; cytosol [GO:0005829]; endoplasmic reticulum [GO:0005783]; Golgi apparatus [GO:0005794]; TRAPP complex [GO:0030008]	-	-
DCIv1-Transcript10095	Q6NQ81	XP_031282917.1	Pentatricopeptide repeat-containing protein At4g04790, mitochondrial	-	mitochondrion [GO:0005739]	-	-
DCIv1-Transcript10096	Q6NQ81	XP_031282917.1	Pentatricopeptide repeat-containing protein At4g04790, mitochondrial	-	mitochondrion [GO:0005739]	-	-
DCIv1-Transcript10097	Q6NQ81	XP_031282917.1	Pentatricopeptide repeat-containing protein At4g04790, mitochondrial	-	mitochondrion [GO:0005739]	-	-
DCIv1-Transcript10098	Q6NQ81	XP_031282917.1	Pentatricopeptide repeat-containing protein At4g04790, mitochondrial	-	mitochondrion [GO:0005739]	-	-
DCIv1-Transcript10099	Q6NQ81	XP_031283036.1	Pentatricopeptide repeat-containing protein At4g04790, mitochondrial	-	mitochondrion [GO:0005739]	-	-
DCIv1-Transcript101	Q9LQ28	XP_031269882.1	Ethylene-responsive transcription factor ERF022	ethylene-activated signaling pathway [GO:0009873]	nucleus [GO:0005634]	DNA binding [GO:0003677]; DNA-binding transcription factor activity [GO:0003700]	-
DCIv1-Transcript1010	O42965	XP_031266173.1	Uncharacterized protein C19G7.17	posttranslational protein targeting to membrane, translocation [GO:0031204]; SRP-dependent cotranslational protein targeting to membrane, translocation [GO:0006616]	Sec61 translocon complex [GO:0005784]	protein transmembrane transporter activity [GO:0008320]; ribosome binding [GO:0043022]; signal sequence binding [GO:0005048]	-
DCIv1-Transcript10100	Q69SA9	XP_031261995.1	Protein disulfide isomerase-like 5-4 (OsPDIL5-4) (Protein disulfide isomerase-like 8-1) (OsPDIL8-1)	-	COPII-coated ER to Golgi transport vesicle [GO:0030134]; endoplasmic reticulum [GO:0005783]; integral component of membrane [GO:0016021]	-	-
DCIv1-Transcript10101	Q69SA9	XP_031261995.1	Protein disulfide isomerase-like 5-4 (OsPDIL5-4) (Protein disulfide isomerase-like 8-1) (OsPDIL8-1)	-	COPII-coated ER to Golgi transport vesicle [GO:0030134]; endoplasmic reticulum [GO:0005783]; integral component of membrane [GO:0016021]	-	-
DCIv1-Transcript10102	-	XP_031261992.1	vascular-related unknown protein 2-like	-	-	-	-
DCIv1-Transcript10103	O48915	XP_031250116.1	Protein NDR1 (Non-race specific disease resistance protein 1) (AtNDR1)	defense response to bacterium [GO:0042742]; defense response to fungus [GO:0050832]; defense response to other organism [GO:0098542]; plant-type hypersensitive response [GO:0009626]; positive regulation of cell death [GO:0010942]	anchored component of plasma membrane [GO:0046658]; membrane [GO:0016020]; plasma membrane [GO:0005886]; plasmodesma [GO:0009506]	-	-
DCIv1-Transcript10104	O48915	XP_031250116.1	Protein NDR1 (Non-race specific disease resistance protein 1) (AtNDR1)	defense response to bacterium [GO:0042742]; defense response to fungus [GO:0050832]; defense response to other organism [GO:0098542]; plant-type hypersensitive response [GO:0009626]; positive regulation of cell death [GO:0010942]	anchored component of plasma membrane [GO:0046658]; membrane [GO:0016020]; plasma membrane [GO:0005886]; plasmodesma [GO:0009506]	-	-
DCIv1-Transcript10105	P15458	XP_031282919.1	2S seed storage protein 2 (2S albumin storage protein) (NWMU2-2S albumin 2) [Cleaved into: 2S seed storage protein 2 small subunit; 2S seed storage protein 2 large subunit]	-	-	nutrient reservoir activity [GO:0045735]	-
DCIv1-Transcript10106	Q9T045	XP_031265018.1	COBRA-like protein 11 (Protein POLLEN SPECIFIC GENE 4)	cellulose microfibril organization [GO:0010215]; cell wall organization [GO:0071555]; pollen tube growth [GO:0009860]; pollen tube guidance [GO:0010183]	anchored component of membrane [GO:0031225]; apical plasma membrane [GO:0016324]; vesicle [GO:0031982]	-	-
DCIv1-Transcript10107	-	XP_031261996.1	early nodulin-like protein 1 isoform X1;early nodulin-like protein 1 isoform X2	-	-	-	-
DCIv1-Transcript10108	-	XP_031265097.1	DDRGK domain-containing protein 1	-	-	-	-
DCIv1-Transcript10109	Q38814	XP_031265061.1	Thiamine thiazole synthase, chloroplastic (EC 2.4.2.60) (Thiazole biosynthetic enzyme)	cellular response to DNA damage stimulus [GO:0006974]; oxazole or thiazole biosynthetic process [GO:0018131]; response to cold [GO:0009409]; thiamine biosynthetic process [GO:0009228]; thiazole biosynthetic process [GO:0052837]	chloroplast [GO:0009507]; chloroplast envelope [GO:0009941]; chloroplast stroma [GO:0009570]; cytosol [GO:0005829]; mitochondrion [GO:0005739]; plasma membrane [GO:0005886]; plastid [GO:0009536]; stromule [GO:0010319]; thylakoid [GO:0009579]	iron ion binding [GO:0005506]; protein domain specific binding [GO:0019904]; protein homodimerization activity [GO:0042803]; transferase activity, transferring pentosyl groups [GO:0016763]; zinc ion binding [GO:0008270]	Thiamine metabolism [PATH:ko00730]
DCIv1-Transcript1011	Q9LXU9	XP_031266139.1	IRK-interacting protein	-	-	-	-
DCIv1-Transcript10110	P0CN60	XP_031261998.1	Probable electron transfer flavoprotein subunit alpha, mitochondrial (Alpha-ETF)	fatty acid beta-oxidation using acyl-CoA dehydrogenase [GO:0033539]	mitochondrial matrix [GO:0005759]; mitochondrion [GO:0005739]	electron transfer activity [GO:0009055]; flavin adenine dinucleotide binding [GO:0050660]	-
DCIv1-Transcript10111	-	XP_031265456.1	uncharacterized protein LOC116123856 isoform X4	-	-	-	-
DCIv1-Transcript10112	-	XP_031265456.1	uncharacterized protein LOC116123856 isoform X4	-	-	-	-
DCIv1-Transcript10113	-	XP_031265456.1	uncharacterized protein LOC116123856 isoform X4	-	-	-	-
DCIv1-Transcript10114	Q64339	XP_024159813.1	Ubiquitin-like protein ISG15 (Interferon-induced 15 kDa protein) (Interferon-induced 17 kDa protein) (IP17) (Ubiquitin cross-reactive protein)	defense response to bacterium [GO:0042742]; defense response to virus [GO:0051607]; integrin-mediated signaling pathway [GO:0007229]; ISG15-protein conjugation [GO:0032020]; modification-dependent protein catabolic process [GO:0019941]; negative regulation of protein ubiquitination [GO:0031397]; negative regulation of type I interferon-mediated signaling pathway [GO:0060339]; negative regulation …	cytoplasm [GO:0005737]; cytosolic small ribosomal subunit [GO:0022627]; extracellular region [GO:0005576]; nucleus [GO:0005634]	integrin binding [GO:0005178]; protein tag [GO:0031386]; ubiquitin protein ligase binding [GO:0031625]	Ubiquitin mediated proteolysis [PATH:ko04120]
DCIv1-Transcript10115	-	-	-	-	-	-	-
DCIv1-Transcript10116	P63072	XP_030453282.1	Ubiquitin D (Diubiquitin) (Ubiquitin-like protein FAT10)	aggresome assembly [GO:0070842]; myeloid dendritic cell differentiation [GO:0043011]; positive regulation of apoptotic process [GO:0043065]; positive regulation of I-kappaB kinase/NF-kappaB signaling [GO:0043123]; protein modification by small protein conjugation [GO:0032446]; protein ubiquitination [GO:0016567]; regulation of mitotic cell cycle phase transition [GO:1901990]; response to interfer…	aggresome [GO:0016235]; cytoplasm [GO:0005737]; fibrillar center [GO:0001650]; nucleoplasm [GO:0005654]; nucleus [GO:0005634]	proteasome binding [GO:0070628]	Ubiquitin mediated proteolysis [PATH:ko04120]
DCIv1-Transcript10117	-	XP_031265765.1	uncharacterized protein LOC116124202;uncharacterized protein LOC116141737	-	-	-	-
DCIv1-Transcript10118	Q9FH32	XP_031265449.1	Autophagy-related protein 18f (AtATG18f)	autophagy [GO:0006914]; protein transport [GO:0015031]; response to starvation [GO:0042594]	cytoplasm [GO:0005737]; phagophore assembly site membrane [GO:0034045]; vacuolar membrane [GO:0005774]	-	-
DCIv1-Transcript10119	Q9FH32	XP_031265449.1	Autophagy-related protein 18f (AtATG18f)	autophagy [GO:0006914]; protein transport [GO:0015031]; response to starvation [GO:0042594]	cytoplasm [GO:0005737]; phagophore assembly site membrane [GO:0034045]; vacuolar membrane [GO:0005774]	-	-
DCIv1-Transcript1012	-	XP_031248670.1	uncharacterized protein LOC116106445	-	-	-	-
DCIv1-Transcript10120	-	XP_031263480.1	uncharacterized protein LOC116121682	-	-	-	-
DCIv1-Transcript10121	Q0WV13	XP_031286681.1	Probable galacturonosyltransferase 13 (EC 2.4.1.-)	cell wall pectin biosynthetic process [GO:0052325]; pollen development [GO:0009555]; pollen tube growth [GO:0009860]	Golgi apparatus [GO:0005794]; Golgi membrane [GO:0000139]; integral component of membrane [GO:0016021]; pollen tube [GO:0090406]	polygalacturonate 4-alpha-galacturonosyltransferase activity [GO:0047262]	-
DCIv1-Transcript10122	Q69VG1	XP_031249860.1	Chitin-inducible gibberellin-responsive protein 1	regulation of transcription, DNA-templated [GO:0006355]	nucleus [GO:0005634]	DNA-binding transcription factor activity [GO:0003700]; sequence-specific DNA binding [GO:0043565]	-
DCIv1-Transcript10123	Q0D5P3	XP_031270338.1	Formin-like protein 11 (OsFH11)	-	integral component of membrane [GO:0016021]	-	-
DCIv1-Transcript10124	-	XP_031270351.1	photosynthetic NDH subunit of lumenal location 3, chloroplastic	-	-	-	-
DCIv1-Transcript10125	O22133	XP_031283304.1	Protein BRI1-5 ENHANCED 1 (EC 1.1.1.-)	brassinosteroid biosynthetic process [GO:0016132]; brassinosteroid metabolic process [GO:0016131]; multicellular organism development [GO:0007275]; regulation of brassinosteroid biosynthetic process [GO:0010422]; response to absence of light [GO:0009646]	cytoplasm [GO:0005737]	oxidoreductase activity, acting on the CH-OH group of donors, NAD or NADP as acceptor [GO:0016616]	-
DCIv1-Transcript10126	Q07970	XP_031270349.1	Kinesin-like protein KIN-14C (AtKIN14a) (Kinesin-like protein KatA)	anastral spindle assembly involved in male meiosis [GO:0009971]; cell division [GO:0051301]; microtubule-based movement [GO:0007018]; spindle assembly [GO:0051225]	condensed chromosome kinetochore [GO:0000777]; cytoplasm [GO:0005737]; kinesin complex [GO:0005871]; microtubule [GO:0005874]; minus-end kinesin complex [GO:0005872]; nucleus [GO:0005634]; phragmoplast [GO:0009524]; spindle [GO:0005819]	ATPase activity [GO:0016887]; ATP binding [GO:0005524]; ATP-dependent microtubule motor activity, minus-end-directed [GO:0008569]; microtubule binding [GO:0008017]; microtubule motor activity [GO:0003777]	-
DCIv1-Transcript10127	Q07970	XP_031270349.1	Kinesin-like protein KIN-14C (AtKIN14a) (Kinesin-like protein KatA)	anastral spindle assembly involved in male meiosis [GO:0009971]; cell division [GO:0051301]; microtubule-based movement [GO:0007018]; spindle assembly [GO:0051225]	condensed chromosome kinetochore [GO:0000777]; cytoplasm [GO:0005737]; kinesin complex [GO:0005871]; microtubule [GO:0005874]; minus-end kinesin complex [GO:0005872]; nucleus [GO:0005634]; phragmoplast [GO:0009524]; spindle [GO:0005819]	ATPase activity [GO:0016887]; ATP binding [GO:0005524]; ATP-dependent microtubule motor activity, minus-end-directed [GO:0008569]; microtubule binding [GO:0008017]; microtubule motor activity [GO:0003777]	-
DCIv1-Transcript10128	Q07970	XP_031270349.1	Kinesin-like protein KIN-14C (AtKIN14a) (Kinesin-like protein KatA)	anastral spindle assembly involved in male meiosis [GO:0009971]; cell division [GO:0051301]; microtubule-based movement [GO:0007018]; spindle assembly [GO:0051225]	condensed chromosome kinetochore [GO:0000777]; cytoplasm [GO:0005737]; kinesin complex [GO:0005871]; microtubule [GO:0005874]; minus-end kinesin complex [GO:0005872]; nucleus [GO:0005634]; phragmoplast [GO:0009524]; spindle [GO:0005819]	ATPase activity [GO:0016887]; ATP binding [GO:0005524]; ATP-dependent microtubule motor activity, minus-end-directed [GO:0008569]; microtubule binding [GO:0008017]; microtubule motor activity [GO:0003777]	-
DCIv1-Transcript10129	Q07970	XP_031270349.1	Kinesin-like protein KIN-14C (AtKIN14a) (Kinesin-like protein KatA)	anastral spindle assembly involved in male meiosis [GO:0009971]; cell division [GO:0051301]; microtubule-based movement [GO:0007018]; spindle assembly [GO:0051225]	condensed chromosome kinetochore [GO:0000777]; cytoplasm [GO:0005737]; kinesin complex [GO:0005871]; microtubule [GO:0005874]; minus-end kinesin complex [GO:0005872]; nucleus [GO:0005634]; phragmoplast [GO:0009524]; spindle [GO:0005819]	ATPase activity [GO:0016887]; ATP binding [GO:0005524]; ATP-dependent microtubule motor activity, minus-end-directed [GO:0008569]; microtubule binding [GO:0008017]; microtubule motor activity [GO:0003777]	-
DCIv1-Transcript1013	O49399	XP_010943932.2	Pentatricopeptide repeat-containing protein At4g18840	-	-	-	-
DCIv1-Transcript10130	Q9FIU5	XP_031249885.1	Calcium/calmodulin-regulated receptor-like kinase 1 (AtCRLK1) (EC 2.7.11.1)	cold acclimation [GO:0009631]; protein phosphorylation [GO:0006468]; response to cold [GO:0009409]	endosome membrane [GO:0010008]; integral component of membrane [GO:0016021]; plasma membrane [GO:0005886]	ATP binding [GO:0005524]; calmodulin binding [GO:0005516]; protein serine/threonine kinase activity [GO:0004674]; protein serine kinase activity [GO:0106310]; protein threonine kinase activity [GO:0106311]	-
DCIv1-Transcript10131	A0A140KFG9	XP_031261355.1	Hedycaryol synthase (EC 4.2.3.174) ((2E,6E)-hedycaryol synthase) (Terpene synthase 1) (CbTps1)	sesquiterpene biosynthetic process [GO:0051762]; terpenoid biosynthetic process [GO:0016114]	-	magnesium ion binding [GO:0000287]; sesquiterpene synthase activity [GO:0010334]	-
DCIv1-Transcript10132	-	XP_026658987.1	-	-	-	-	Necroptosis [PATH:ko04217]
DCIv1-Transcript10133	A0A140KFG9	XP_031282245.1	Hedycaryol synthase (EC 4.2.3.174) ((2E,6E)-hedycaryol synthase) (Terpene synthase 1) (CbTps1)	sesquiterpene biosynthetic process [GO:0051762]; terpenoid biosynthetic process [GO:0016114]	-	magnesium ion binding [GO:0000287]; sesquiterpene synthase activity [GO:0010334]	-
DCIv1-Transcript10134	-	XP_031249858.1	uncharacterized protein LOC116107709	-	-	-	-
DCIv1-Transcript10135	Q02764	XP_031263470.1	50S ribosomal protein L24, chloroplastic (CL24)	translation [GO:0006412]	chloroplast [GO:0009507]; mitochondrion [GO:0005739]; ribosome [GO:0005840]	rRNA binding [GO:0019843]; structural constituent of ribosome [GO:0003735]	Ribosome [PATH:ko03010]
DCIv1-Transcript10136	Q9T048	XP_031261391.1	Disease resistance protein At4g27190	defense response [GO:0006952]	-	ADP binding [GO:0043531]; ATP binding [GO:0005524]	-
DCIv1-Transcript10137	Q9C682	XP_031254528.1	Transcription factor bHLH115 (Basic helix-loop-helix protein 115) (AtbHLH115) (bHLH 115) (Transcription factor EN 134) (bHLH transcription factor bHLH115)	-	nucleus [GO:0005634]	DNA binding [GO:0003677]; protein dimerization activity [GO:0046983]	-
DCIv1-Transcript10138	-	-	-	-	-	-	-
DCIv1-Transcript10139	-	XP_030929223.1	NB-ARC domain-containing protein;disease resistance protein At4g27190-like	-	-	-	-
DCIv1-Transcript1014	C0LGG9	XP_010655556.1	Probable LRR receptor-like serine/threonine-protein kinase At1g53440 (EC 2.7.11.1)	protein autophosphorylation [GO:0046777]	integral component of membrane [GO:0016021]; plasma membrane [GO:0005886]	ATP binding [GO:0005524]; protein serine/threonine kinase activity [GO:0004674]; protein serine kinase activity [GO:0106310]; protein threonine kinase activity [GO:0106311]	-
DCIv1-Transcript10140	Q9ZU95	XP_031260527.1	Nudix hydrolase 17, mitochondrial (AtNUDT17) (EC 3.6.1.-)	-	cytoplasm [GO:0005737]; mitochondrion [GO:0005739]; nucleus [GO:0005634]	hydrolase activity [GO:0016787]; metal ion binding [GO:0046872]	-
DCIv1-Transcript10141	Q39111	XP_031276907.1	Gibberellin 20 oxidase 2 (EC 1.14.11.-) (GA 20-oxidase 2) (Gibberellin C-20 oxidase 2)	flower development [GO:0009908]; gibberellin biosynthetic process [GO:0009686]; response to gibberellin [GO:0009739]; response to karrikin [GO:0080167]; response to light stimulus [GO:0009416]; response to red or far red light [GO:0009639]; unidimensional cell growth [GO:0009826]	-	dioxygenase activity [GO:0051213]; gibberellin 20-oxidase activity [GO:0045544]; metal ion binding [GO:0046872]	-
DCIv1-Transcript10142	-	XP_031273152.1	uncharacterized protein LOC116131631	-	-	-	-
DCIv1-Transcript10143	Q653V6	XP_031273123.1	Metal transporter Nramp3 (OsNramp3)	iron ion homeostasis [GO:0055072]	integral component of membrane [GO:0016021]	cadmium ion transmembrane transporter activity [GO:0015086]; manganese ion transmembrane transporter activity [GO:0005384]	-
DCIv1-Transcript10144	Q9S9N8	XP_031273561.1	Metal transporter Nramp6 (AtNramp6)	cadmium ion transmembrane transport [GO:0070574]; iron ion homeostasis [GO:0055072]	endomembrane system [GO:0012505]; integral component of membrane [GO:0016021]	cadmium ion transmembrane transporter activity [GO:0015086]; manganese ion transmembrane transporter activity [GO:0005384]	-
DCIv1-Transcript10145	-	XP_031272981.1	myosin-9 isoform X2	-	-	-	-
DCIv1-Transcript10146	-	XP_031272981.1	myosin-9 isoform X2	-	-	-	-
DCIv1-Transcript10147	Q9C9A3	XP_031264351.1	Heavy metal-associated isoprenylated plant protein 20 (AtHIP20) (AtHIPP20)	cadmium ion homeostasis [GO:0055073]; detoxification of cadmium ion [GO:0071585]	membrane [GO:0016020]	metal ion binding [GO:0046872]	-
DCIv1-Transcript10148	Q9LX20	XP_031273048.1	Aspartic proteinase-like protein 1 (EC 3.4.23.-)	-	anchored component of membrane [GO:0031225]; anchored component of plasma membrane [GO:0046658]	aspartic-type endopeptidase activity [GO:0004190]	-
DCIv1-Transcript10149	Q1PFC2	XP_031267220.1	Agamous-like MADS-box protein AGL66	pollen development [GO:0009555]; pollen maturation [GO:0010152]; positive regulation of transcription by RNA polymerase II [GO:0045944]; regulation of pollen tube growth [GO:0080092]; regulation of transcription, DNA-templated [GO:0006355]; regulation of transcription by RNA polymerase II [GO:0006357]	nucleus [GO:0005634]	DNA-binding transcription factor activity [GO:0003700]; DNA-binding transcription factor activity, RNA polymerase II-specific [GO:0000981]; protein dimerization activity [GO:0046983]; RNA polymerase II cis-regulatory region sequence-specific DNA binding [GO:0000978]	-
DCIv1-Transcript1015	Q60175	XP_031266173.1	Protein translocase subunit SecY (Protein transport protein SEC61 subunit alpha homolog)	SRP-dependent cotranslational protein targeting to membrane, translocation [GO:0006616]	integral component of membrane [GO:0016021]; plasma membrane [GO:0005886]	protein transmembrane transporter activity [GO:0008320]; signal sequence binding [GO:0005048]	-
DCIv1-Transcript10150	-	-	-	-	-	-	-
DCIv1-Transcript10151	-	-	-	-	-	-	-
DCIv1-Transcript10152	-	XP_031282233.1	uncharacterized protein LOC116140796	-	-	-	-
DCIv1-Transcript10153	Q9LM55	XP_031262985.1	F-box/kelch-repeat protein At1g22040	-	-	-	-
DCIv1-Transcript10154	Q9SW27	XP_031286789.1	Membrane-anchored ubiquitin-fold protein 3 (AtMUB3) (Membrane-anchored ub-fold protein 3) (ATGP4)	-	plasma membrane [GO:0005886]	-	-
DCIv1-Transcript10155	O23661	XP_031268078.1	Auxin response factor 3 (Protein ETTIN)	abaxial cell fate specification [GO:0010158]; auxin-activated signaling pathway [GO:0009734]; auxin metabolic process [GO:0009850]; floral meristem determinacy [GO:0010582]; positive regulation of response to water deprivation [GO:1902584]; response to auxin [GO:0009733]; vegetative phase change [GO:0010050]	nucleus [GO:0005634]	DNA binding [GO:0003677]; DNA-binding transcription factor activity [GO:0003700]; transcription regulatory region sequence-specific DNA binding [GO:0000976]	-
DCIv1-Transcript10156	O23661	XP_031268078.1	Auxin response factor 3 (Protein ETTIN)	abaxial cell fate specification [GO:0010158]; auxin-activated signaling pathway [GO:0009734]; auxin metabolic process [GO:0009850]; floral meristem determinacy [GO:0010582]; positive regulation of response to water deprivation [GO:1902584]; response to auxin [GO:0009733]; vegetative phase change [GO:0010050]	nucleus [GO:0005634]	DNA binding [GO:0003677]; DNA-binding transcription factor activity [GO:0003700]; transcription regulatory region sequence-specific DNA binding [GO:0000976]	-
DCIv1-Transcript10157	Q5KQL9	XP_031267644.1	DNA (cytosine-5)-methyltransferase CMT2 (EC 2.1.1.37) (Chromomethylase 2) (OsCMT2)	-	nucleus [GO:0005634]	chromatin binding [GO:0003682]; DNA (cytosine-5-)-methyltransferase activity [GO:0003886]; DNA binding [GO:0003677]	-
DCIv1-Transcript10158	-	XP_031252546.1	uncharacterized protein LOC116110471;uncharacterized protein LOC116110473	-	-	-	-
DCIv1-Transcript10159	-	XP_031252546.1	uncharacterized protein LOC116110471;uncharacterized protein LOC116110473	-	-	-	-
DCIv1-Transcript1016	Q8U230	XP_002947697.1	Putative phosphate permease PF1020	phosphate ion transport [GO:0006817]	integral component of membrane [GO:0016021]; plasma membrane [GO:0005886]	inorganic phosphate transmembrane transporter activity [GO:0005315]	-
DCIv1-Transcript10160	Q9FPS2	XP_031259916.1	Ubiquitin carboxyl-terminal hydrolase 25 (EC 3.4.19.12) (Deubiquitinating enzyme 25) (AtUBP25) (Ubiquitin thioesterase 25) (Ubiquitin-specific-processing protease 25)	protein deubiquitination [GO:0016579]; ubiquitin-dependent protein catabolic process [GO:0006511]	cytosol [GO:0005829]; nucleus [GO:0005634]	cysteine-type endopeptidase activity [GO:0004197]; thiol-dependent deubiquitinase [GO:0004843]	-
DCIv1-Transcript10161	Q9FPS2	XP_031259916.1	Ubiquitin carboxyl-terminal hydrolase 25 (EC 3.4.19.12) (Deubiquitinating enzyme 25) (AtUBP25) (Ubiquitin thioesterase 25) (Ubiquitin-specific-processing protease 25)	protein deubiquitination [GO:0016579]; ubiquitin-dependent protein catabolic process [GO:0006511]	cytosol [GO:0005829]; nucleus [GO:0005634]	cysteine-type endopeptidase activity [GO:0004197]; thiol-dependent deubiquitinase [GO:0004843]	-
DCIv1-Transcript10162	Q9C8M1	XP_031259927.1	Probable sugar phosphate/phosphate translocator At1g53660	carbohydrate transport [GO:0008643]	endosome [GO:0005768]; Golgi apparatus [GO:0005794]; integral component of membrane [GO:0016021]; trans-Golgi network [GO:0005802]	antiporter activity [GO:0015297]	-
DCIv1-Transcript10163	-	XP_030495273.1	bystin-like	-	-	-	-
DCIv1-Transcript10164	-	XP_031250406.1	uncharacterized protein LOC116108294	-	-	-	-
DCIv1-Transcript10165	-	-	-	-	-	-	-
DCIv1-Transcript10166	Q93YQ7	XP_031280369.1	Endoglucanase 24 (EC 3.2.1.4) (Endo-1,4-beta glucanase 24)	cellulose catabolic process [GO:0030245]; fruit dehiscence [GO:0010047]; fruit valve development [GO:1990059]; plant-type cell wall loosening [GO:0009828]	extracellular region [GO:0005576]	cellulase activity [GO:0008810]	-
DCIv1-Transcript10167	Q96539	XP_024374181.1	10 kDa chaperonin (Chaperonin 10) (CPN10) (Protein groES)	protein folding [GO:0006457]	cytoplasm [GO:0005737]	ATPase activity [GO:0016887]; ATP binding [GO:0005524]	-
DCIv1-Transcript10168	Q9ZVF7	XP_031262591.1	Protein ESMERALDA 1 (EC 2.4.1.-) (O-fucosyltransferase 17) (O-FucT-17) (O-fucosyltransferase family protein)	cell adhesion [GO:0007155]; cell wall organization [GO:0071555]; fucose metabolic process [GO:0006004]; protein glycosylation [GO:0006486]	Golgi apparatus [GO:0005794]; Golgi membrane [GO:0000139]; integral component of membrane [GO:0016021]	transferase activity, transferring glycosyl groups [GO:0016757]	-
DCIv1-Transcript10169	Q9SIT6	XP_031281871.1	ABC transporter G family member 5 (ABC transporter ABCG.5) (AtABCG5) (White-brown complex homolog protein 5) (AtWBC5)	-	integral component of membrane [GO:0016021]	ATPase-coupled transmembrane transporter activity [GO:0042626]; ATP binding [GO:0005524]	-
DCIv1-Transcript1017	Q9FIZ9	XP_031254155.1	Putative aquaporin NIP4-1 (NOD26-like intrinsic protein 4-1) (AtNIP4;1)	-	integral component of membrane [GO:0016021]	channel activity [GO:0015267]	-
DCIv1-Transcript10170	-	XP_031281861.1	uncharacterized protein LOC116140359	-	-	-	-
DCIv1-Transcript10171	Q941D6	XP_031281867.1	Histone deacetylase 14 (EC 3.5.1.98)	tubulin deacetylation [GO:0090042]	chloroplast [GO:0009507]; cytosol [GO:0005829]; nucleus [GO:0005634]	alpha-tubulin binding [GO:0043014]; beta-tubulin binding [GO:0048487]; NAD-dependent histone deacetylase activity (H3-K14 specific) [GO:0032041]; protein phosphatase 2A binding [GO:0051721]; protein self-association [GO:0043621]; tubulin deacetylase activity [GO:0042903]	-
DCIv1-Transcript10172	Q6FJ73	XP_031283001.1	Probable cytosolic iron-sulfur protein assembly protein 1	iron-sulfur cluster assembly [GO:0016226]; protein maturation by iron-sulfur cluster transfer [GO:0097428]; tRNA wobble uridine modification [GO:0002098]	CIA complex [GO:0097361]; nucleus [GO:0005634]	-	Nucleocytoplasmic transport [PATH:ko03013] ; Protein processing in endoplasmic reticulum [PATH:ko04141] ; mTOR signaling pathway [PATH:ko04150]
DCIv1-Transcript10173	Q56X05	XP_007029178.2	Pentatricopeptide repeat-containing protein At1g06143 (Protein EMBRYO DEFECTIVE 1444)	-	-	DNA-binding transcription factor activity [GO:0003700]	-
DCIv1-Transcript10174	-	XP_031281843.1	uncharacterized protein LOC116140340	-	-	-	-
DCIv1-Transcript10175	Q9LPI7	XP_031261885.1	NAC domain-containing protein 12 (ANAC012) (Protein NAC SECONDARY WALL THICKENING PROMOTING 3) (Protein SECONDARY WALL-ASSOCIATED NAC DOMAIN PROTEIN 1)	fruit dehiscence [GO:0010047]; plant-type secondary cell wall biogenesis [GO:0009834]; positive regulation of transcription, DNA-templated [GO:0045893]	nucleus [GO:0005634]	DNA-binding transcription factor activity [GO:0003700]; sequence-specific DNA binding [GO:0043565]; transcription regulatory region sequence-specific DNA binding [GO:0000976]	-
DCIv1-Transcript10176	Q39111	XP_031249556.1	Gibberellin 20 oxidase 2 (EC 1.14.11.-) (GA 20-oxidase 2) (Gibberellin C-20 oxidase 2)	flower development [GO:0009908]; gibberellin biosynthetic process [GO:0009686]; response to gibberellin [GO:0009739]; response to karrikin [GO:0080167]; response to light stimulus [GO:0009416]; response to red or far red light [GO:0009639]; unidimensional cell growth [GO:0009826]	-	dioxygenase activity [GO:0051213]; gibberellin 20-oxidase activity [GO:0045544]; metal ion binding [GO:0046872]	Diterpenoid biosynthesis [PATH:ko00904]
DCIv1-Transcript10177	Q8L7V3	XP_031277137.1	Probable methyltransferase PMT26 (EC 2.1.1.-)	methylation [GO:0032259]	cytoplasm [GO:0005737]; endosome [GO:0005768]; Golgi apparatus [GO:0005794]; Golgi medial cisterna [GO:0005797]; Golgi membrane [GO:0000139]; integral component of membrane [GO:0016021]; plastid [GO:0009536]; trans-Golgi network [GO:0005802]	methyltransferase activity [GO:0008168]	-
DCIv1-Transcript10178	-	XP_015955851.1	nuclear transcription factor Y subunit B-7	-	-	-	-
DCIv1-Transcript10179	Q9LY46	XP_031263043.1	Protein ESKIMO 1 (Protein trichome birefringence-like 29)	positive regulation of transcription, DNA-templated [GO:0045893]; response to cold [GO:0009409]; response to freezing [GO:0050826]; xylan biosynthetic process [GO:0045492]	Golgi apparatus [GO:0005794]; Golgi membrane [GO:0000139]; integral component of membrane [GO:0016021]	O-acetyltransferase activity [GO:0016413]; xylan O-acetyltransferase activity [GO:1990538]	-
DCIv1-Transcript1018	Q8VZW1	XP_031254155.1	Aquaporin NIP1-1 (NOD26-like intrinsic protein 1-1) (AtNIP1;1) (Nodulin-26-like major intrinsic protein 1) (NodLikeMip1) (Protein NLM1)	arsenite transport [GO:0015700]; hydrogen peroxide transmembrane transport [GO:0080170]; regulation of defense response [GO:0031347]; response to arsenic-containing substance [GO:0046685]	integral component of membrane [GO:0016021]; plasma membrane [GO:0005886]	arsenite transmembrane transporter activity [GO:0015105]; water channel activity [GO:0015250]	-
DCIv1-Transcript10180	O80940	XP_031274057.1	Protein trichome birefringence-like 15	carbohydrate metabolic process [GO:0005975]; plant-type secondary cell wall biogenesis [GO:0009834]; xylan acetylation [GO:1990937]; xylan biosynthetic process [GO:0045492]; xyloglucan metabolic process [GO:0010411]	chloroplast [GO:0009507]; Golgi apparatus [GO:0005794]; integral component of membrane [GO:0016021]	acetyltransferase activity [GO:0016407]	-
DCIv1-Transcript10181	Q9SIT9	XP_031277208.1	Nuclear transcription factor Y subunit B-7 (AtNF-YB-7)	regulation of transcription by RNA polymerase II [GO:0006357]	CCAAT-binding factor complex [GO:0016602]	DNA-binding transcription activator activity, RNA polymerase II-specific [GO:0001228]; DNA-binding transcription factor activity [GO:0003700]; DNA-binding transcription factor activity, RNA polymerase II-specific [GO:0000981]; protein heterodimerization activity [GO:0046982]; sequence-specific DNA binding [GO:0043565]	-
DCIv1-Transcript10182	Q8W4L0	XP_031278649.1	Probable calcium-binding protein CML49 (Calmodulin-like protein 49)	-	-	calcium ion binding [GO:0005509]	-
DCIv1-Transcript10183	B4HK67	XP_031282586.1	Eukaryotic translation initiation factor 3 subunit E (eIF3e) (Eukaryotic translation initiation factor 3 subunit 6)	formation of cytoplasmic translation initiation complex [GO:0001732]	eukaryotic 43S preinitiation complex [GO:0016282]; eukaryotic 48S preinitiation complex [GO:0033290]; eukaryotic translation initiation factor 3 complex, eIF3e [GO:0071540]; intracellular membrane-bounded organelle [GO:0043231]	translation initiation factor activity [GO:0003743]	-
DCIv1-Transcript10184	-	XP_031257655.1	uncharacterized protein LOC116115664	-	-	-	-
DCIv1-Transcript10185	-	XP_031282582.1	uncharacterized protein LOC116141196 isoform X1	-	-	-	-
DCIv1-Transcript10186	Q9SCN0	XP_031262848.1	Probable glycosyltransferase STELLO2 (EC 2.4.-.-)	plant-type cell wall cellulose biosynthetic process [GO:0052324]; regulation of plant-type cell wall cellulose biosynthetic process [GO:2001009]	cell wall [GO:0005618]; Golgi apparatus [GO:0005794]; Golgi membrane [GO:0000139]; integral component of membrane [GO:0016021]	identical protein binding [GO:0042802]; transferase activity, transferring glycosyl groups [GO:0016757]	-
DCIv1-Transcript10187	Q10M50	XP_031262847.1	Magnesium-chelatase subunit ChlH, chloroplastic (Mg-chelatase subunit H) (EC 6.6.1.1) (Mg-protoporphyrin IX chelatase subunit ChlH)	chlorophyll biosynthetic process [GO:0015995]; photosynthesis [GO:0015979]	chloroplast [GO:0009507]; chloroplast membrane [GO:0031969]; chloroplast stroma [GO:0009570]	ATP binding [GO:0005524]; magnesium chelatase activity [GO:0016851]	Porphyrin and chlorophyll metabolism [PATH:ko00860]
DCIv1-Transcript10188	Q10L71	XP_031264984.1	Villin-2	actin filament bundle assembly [GO:0051017]; actin filament capping [GO:0051693]; actin filament organization [GO:0007015]; actin filament severing [GO:0051014]; auxin-activated signaling pathway [GO:0009734]; gravitropism [GO:0009630]; regulation of auxin polar transport [GO:2000012]; regulation of cell growth [GO:0001558]	actin filament bundle [GO:0032432]; cytoplasm [GO:0005737]	actin filament binding [GO:0051015]	-
DCIv1-Transcript10189	Q8RXS6	XP_031280965.1	Chromatin-remodeling ATPase INO80 (AtINO80) (EC 3.6.4.-) (DNA helicase-related INO80 complex homolog 1)	ATP-dependent chromatin remodeling [GO:0043044]; DNA duplex unwinding [GO:0032508]; DNA repair [GO:0006281]; nucleosome mobilization [GO:0042766]; regulation of transcription from RNA polymerase II promoter in response to stress [GO:0043618]; transcription, DNA-templated [GO:0006351]	Ino80 complex [GO:0031011]	ATPase activity [GO:0016887]; ATP binding [GO:0005524]; DNA binding [GO:0003677]; histone binding [GO:0042393]; nucleosome-dependent ATPase activity [GO:0070615]	-
DCIv1-Transcript1019	Q6EUF1	XP_031254854.1	Protein BZR1 homolog 4 (OsBZR4) (Protein BRASSINAZOLE-RESISTANT 1 homolog 4)	brassinosteroid mediated signaling pathway [GO:0009742]; regulation of growth [GO:0040008]; transcription, DNA-templated [GO:0006351]	-	DNA binding [GO:0003677]; DNA-binding transcription factor activity [GO:0003700]	-
DCIv1-Transcript10190	-	XP_018681190.1	Uncharacterized protein	-	-	-	-
DCIv1-Transcript10191	-	XP_026664896.1	uncharacterized protein LOC103718655 isoform X1	-	-	-	-
DCIv1-Transcript10192	O30409	XP_031264446.1	Tyrocidine synthase 3 (Tyrocidine synthase III) [Includes: ATP-dependent asparagine adenylase (AsnA) (Asparagine activase); ATP-dependent glutamine adenylase (GlnA) (Glutamine activase); ATP-dependent tyrosine adenylase (TyrA) (Tyrosine activase); ATP-dependent valine adenylase (ValA) (Valine activase); ATP-dependent ornithine adenylase (OrnA) (Ornithine activase); ATP-dependent leucine adenylase…	antibiotic biosynthetic process [GO:0017000]	-	ligase activity [GO:0016874]; phosphopantetheine binding [GO:0031177]	-
DCIv1-Transcript10193	Q8BR93	XP_031255699.1	Putative nuclease HARBI1 (EC 3.1.-.-) (Harbinger transposase-derived nuclease)	-	centriolar satellite [GO:0034451]; cytosol [GO:0005829]; nucleus [GO:0005634]; plasma membrane [GO:0005886]	metal ion binding [GO:0046872]; nuclease activity [GO:0004518]	-
DCIv1-Transcript10194	P42158	XP_031251861.1	Casein kinase 1-like protein 1 (EC 2.7.11.1) (Casein kinase 1) (Casein kinase I isoform delta-like) (CKI-delta) (Protein CASEIN KINASE I-LIKE 1)	endocytosis [GO:0006897]; peptidyl-serine phosphorylation [GO:0018105]	cytoplasm [GO:0005737]; nucleus [GO:0005634]; plasmodesma [GO:0009506]	ATP binding [GO:0005524]; protein serine/threonine kinase activity [GO:0004674]; protein serine kinase activity [GO:0106310]; protein threonine kinase activity [GO:0106311]	-
DCIv1-Transcript10195	-	-	-	-	-	-	-
DCIv1-Transcript10196	P42158	XP_031251861.1	Casein kinase 1-like protein 1 (EC 2.7.11.1) (Casein kinase 1) (Casein kinase I isoform delta-like) (CKI-delta) (Protein CASEIN KINASE I-LIKE 1)	endocytosis [GO:0006897]; peptidyl-serine phosphorylation [GO:0018105]	cytoplasm [GO:0005737]; nucleus [GO:0005634]; plasmodesma [GO:0009506]	ATP binding [GO:0005524]; protein serine/threonine kinase activity [GO:0004674]; protein serine kinase activity [GO:0106310]; protein threonine kinase activity [GO:0106311]	-
DCIv1-Transcript10197	O64851	XP_031275436.1	IQ domain-containing protein IQM4 (IQ motif-containing protein 4)	cellular response to hypoxia [GO:0071456]; response to abscisic acid [GO:0009737]; response to salt stress [GO:0009651]	chloroplast [GO:0009507]; nucleus [GO:0005634]	calmodulin binding [GO:0005516]	-
DCIv1-Transcript10198	-	XP_031255697.1	uncharacterized protein LOC116113678 isoform X2	-	-	-	-
DCIv1-Transcript10199	-	XP_009779499.1	E3 ubiquitin ligase (RING-type E3 ubiquitin transferase) (Serine/threonine-protein kinase)	-	-	-	-
DCIv1-Transcript102	-	XP_031273034.1	probable helicase MAGATAMA 3	-	-	-	-
DCIv1-Transcript1020	Q9ASQ6	XP_031264405.1	Probable LRR receptor-like serine/threonine-protein kinase At1g29720 (EC 2.7.11.1)	protein autophosphorylation [GO:0046777]	integral component of membrane [GO:0016021]; plasma membrane [GO:0005886]	ATP binding [GO:0005524]; protein serine/threonine kinase activity [GO:0004674]; protein serine kinase activity [GO:0106310]; protein threonine kinase activity [GO:0106311]	-
DCIv1-Transcript10200	O65837	XP_031255713.1	Lycopene epsilon cyclase, chloroplastic (EC 5.5.1.18)	carotene biosynthetic process [GO:0016120]; ubiquinone biosynthetic process [GO:0006744]; xanthophyll biosynthetic process [GO:0016123]	chloroplast membrane [GO:0031969]; integral component of membrane [GO:0016021]	isomerase activity [GO:0016853]; oxidoreductase activity [GO:0016491]; oxidoreductase activity, acting on paired donors, with incorporation or reduction of molecular oxygen [GO:0016705]	-
DCIv1-Transcript10201	A2VDV2	XP_021911460.1	Serine/threonine-protein kinase 38 (EC 2.7.11.1)	intracellular signal transduction [GO:0035556]; negative regulation of MAP kinase activity [GO:0043407]; peptidyl-serine phosphorylation [GO:0018105]	cytoplasm [GO:0005737]; nucleus [GO:0005634]	ATP binding [GO:0005524]; metal ion binding [GO:0046872]; protein serine/threonine kinase activity [GO:0004674]; protein serine kinase activity [GO:0106310]; protein threonine kinase activity [GO:0106311]	-
DCIv1-Transcript10202	Q5NAI7	XP_031261050.1	Polyamine oxidase 1 (OsPAO1) (EC 1.5.3.-) (OsAO4)	regulation of timing of transition from vegetative to reproductive phase [GO:0048510]; spermine catabolic process [GO:0046208]; thermospermine catabolic process [GO:1903602]	cytoplasm [GO:0005737]	flavin adenine dinucleotide binding [GO:0050660]; N1-acetylspermine:oxygen oxidoreductase (3-acetamidopropanal-forming) activity [GO:0052903]; norspermine:oxygen oxidoreductase activity [GO:0052894]; oxidoreductase activity [GO:0016491]; polyamine oxidase activity [GO:0046592]; spermine:oxygen oxidoreductase (spermidine-forming) activity [GO:0052901]; thermospermine oxidase activity [GO:1990534]	Arginine and proline metabolism [PATH:ko00330] ; beta-Alanine metabolism [PATH:ko00410]
DCIv1-Transcript10203	Q9ZUP2	XP_031276805.1	DNA repair protein recA homolog 3, mitochondrial (Recombinase A homolog 3)	DNA recombination [GO:0006310]; DNA repair [GO:0006281]	mitochondrion [GO:0005739]	ATPase activity, acting on DNA [GO:0008094]; ATP binding [GO:0005524]; single-stranded DNA binding [GO:0003697]	Homologous recombination [PATH:ko03440]
DCIv1-Transcript10204	Q10414	XP_031261073.1	CWF19-like protein mug161 (Meiotically up-regulated gene 161 protein)	meiotic cell cycle [GO:0051321]; mRNA cis splicing, via spliceosome [GO:0045292]; mRNA splicing, via spliceosome [GO:0000398]	nucleus [GO:0005634]; post-mRNA release spliceosomal complex [GO:0071014]	RNA lariat debranching enzyme activator activity [GO:0061632]	-
DCIv1-Transcript10205	Q9LY71	XP_031282585.1	Cytokinin dehydrogenase 6 (EC 1.5.99.12) (Cytokinin oxidase 6) (AtCKX6) (AtCKX7) (CKO6)	cytokinin metabolic process [GO:0009690]; stomatal complex morphogenesis [GO:0010103]	extracellular space [GO:0005615]	cytokinin dehydrogenase activity [GO:0019139]; FAD binding [GO:0071949]; oxidoreductase activity [GO:0016491]	-
DCIv1-Transcript10206	-	XP_031275444.1	uncharacterized protein LOC116133913	-	-	-	-
DCIv1-Transcript10207	-	-	-	-	-	-	Ribosome [PATH:ko03010]
DCIv1-Transcript10208	-	XP_031252353.1	uncharacterized protein LOC116110277	-	-	-	-
DCIv1-Transcript10209	-	XP_031252353.1	uncharacterized protein LOC116110277	-	-	-	-
DCIv1-Transcript1021	Q9FXF2	XP_031264407.1	Probable LRR receptor-like serine/threonine-protein kinase RFK1 (EC 2.7.11.1) (Receptor-like kinase in flowers 1)	protein autophosphorylation [GO:0046777]	integral component of membrane [GO:0016021]; plasma membrane [GO:0005886]	ATP binding [GO:0005524]; protein serine/threonine kinase activity [GO:0004674]; protein serine kinase activity [GO:0106310]; protein threonine kinase activity [GO:0106311]	-
DCIv1-Transcript10210	Q70Z17	XP_031275427.1	Nucleosome assembly protein 1;3 (NtNAP1;3) (Nucleosome assembly protein 1-like 3) (NtNAP1_L3)	nucleosome assembly [GO:0006334]	chromatin [GO:0000785]; cytoplasm [GO:0005737]; nucleus [GO:0005634]	chromatin binding [GO:0003682]; histone binding [GO:0042393]	-
DCIv1-Transcript10211	Q54ED4	XP_031252377.1	Glutamate-rich WD repeat-containing protein 1	-	nucleolus [GO:0005730]	-	-
DCIv1-Transcript10212	Q9SU78	XP_031261071.1	WD-40 repeat-containing protein MSI5	chromatin organization [GO:0006325]; negative regulation of gene expression [GO:0010629]	Cul4-RING E3 ubiquitin ligase complex [GO:0080008]; nucleus [GO:0005634]	-	Cellular senescence [PATH:ko04218]
DCIv1-Transcript10213	Q9SU78	XP_031286300.1	WD-40 repeat-containing protein MSI5	chromatin organization [GO:0006325]; negative regulation of gene expression [GO:0010629]	Cul4-RING E3 ubiquitin ligase complex [GO:0080008]; nucleus [GO:0005634]	-	Cellular senescence [PATH:ko04218]
DCIv1-Transcript10214	-	-	-	-	-	-	-
DCIv1-Transcript10215	-	XP_031276783.1	uncharacterized protein LOC116135228	-	-	-	-
DCIv1-Transcript10216	-	XP_031276783.1	uncharacterized protein LOC116135228	-	-	-	-
DCIv1-Transcript10217	-	XP_031276783.1	uncharacterized protein LOC116135228	-	-	-	-
DCIv1-Transcript10218	-	XP_031276783.1	uncharacterized protein LOC116135228	-	-	-	-
DCIv1-Transcript10219	-	XP_017407637.1	glutamate-rich WD repeat-containing protein 1-like	-	-	-	-
DCIv1-Transcript1022	Q9FXF2	XP_024950402.1	Probable LRR receptor-like serine/threonine-protein kinase RFK1 (EC 2.7.11.1) (Receptor-like kinase in flowers 1)	protein autophosphorylation [GO:0046777]	integral component of membrane [GO:0016021]; plasma membrane [GO:0005886]	ATP binding [GO:0005524]; protein serine/threonine kinase activity [GO:0004674]; protein serine kinase activity [GO:0106310]; protein threonine kinase activity [GO:0106311]	-
DCIv1-Transcript10220	-	-	-	-	-	-	-
DCIv1-Transcript10221	-	-	-	-	-	-	-
DCIv1-Transcript10222	F4K956	XP_031261064.1	Pathogen-associated molecular patterns-induced protein A70 (PIG A70)	defense response to bacterium [GO:0042742]; response to bacterium [GO:0009617]; response to jasmonic acid [GO:0009753]; response to wounding [GO:0009611]	integral component of membrane [GO:0016021]	-	-
DCIv1-Transcript10223	Q657C0	XP_031275409.1	Heat stress transcription factor A-6a (Heat stress transcription factor 1) (OsHsf-01)	cellular response to heat [GO:0034605]; regulation of transcription by RNA polymerase II [GO:0006357]	nucleus [GO:0005634]	DNA-binding transcription factor activity [GO:0003700]; RNA polymerase II cis-regulatory region sequence-specific DNA binding [GO:0000978]	-
DCIv1-Transcript10224	-	XP_031275409.1	heat stress transcription factor A-2-like	-	-	-	-
DCIv1-Transcript10225	Q9LTS4	XP_031275474.1	Putative transcription factor bHLH041 (Basic helix-loop-helix protein 41) (AtbHLH41) (bHLH 41) (Transcription factor EN 51) (bHLH transcription factor bHLH041)	regulation of transcription, DNA-templated [GO:0006355]; response to chitin [GO:0010200]	nucleus [GO:0005634]	DNA binding [GO:0003677]; DNA-binding transcription factor activity [GO:0003700]; protein dimerization activity [GO:0046983]	-
DCIv1-Transcript10226	Q9FUJ2	XP_031261075.1	Cytokinin dehydrogenase 4 (EC 1.5.99.12) (Cytokinin oxidase 4) (AtCKX4) (CKO 4)	cytokinin catabolic process [GO:0009823]	extracellular space [GO:0005615]	cytokinin dehydrogenase activity [GO:0019139]; FAD binding [GO:0071949]; oxidoreductase activity [GO:0016491]; primary amine oxidase activity [GO:0008131]	Zeatin biosynthesis [PATH:ko00908]
DCIv1-Transcript10227	F4JVH1	XP_031276809.1	CRM-domain containing factor CFM3B, chloroplastic (Protein CRM FAMILY MEMBER 3B) (AtCFM3b)	Group II intron splicing [GO:0000373]; mRNA processing [GO:0006397]; seed development [GO:0048316]	chloroplast [GO:0009507]	mRNA binding [GO:0003729]	-
DCIv1-Transcript10228	Q0IZZ8	XP_018483965.1	Beta-galactosidase 12 (Lactase 12) (EC 3.2.1.23)	carbohydrate metabolic process [GO:0005975]	apoplast [GO:0048046]; cell wall [GO:0005618]; vacuole [GO:0005773]	beta-galactosidase activity [GO:0004565]; carbohydrate binding [GO:0030246]	-
DCIv1-Transcript10229	-	XP_009121904.2	Translation machinery-associated protein 22	-	-	-	-
DCIv1-Transcript1023	Q9FXF2	XP_031264405.1	Probable LRR receptor-like serine/threonine-protein kinase RFK1 (EC 2.7.11.1) (Receptor-like kinase in flowers 1)	protein autophosphorylation [GO:0046777]	integral component of membrane [GO:0016021]; plasma membrane [GO:0005886]	ATP binding [GO:0005524]; protein serine/threonine kinase activity [GO:0004674]; protein serine kinase activity [GO:0106310]; protein threonine kinase activity [GO:0106311]	-
DCIv1-Transcript10230	-	-	-	-	-	-	-
DCIv1-Transcript10231	-	XP_031275435.1	uncharacterized protein LOC116133904	-	-	-	-
DCIv1-Transcript10232	-	XP_010685370.1	uncharacterized protein LOC104899800	-	-	-	-
DCIv1-Transcript10233	-	XP_022891908.1	uncharacterized protein LOC111406762	-	-	-	-
DCIv1-Transcript10234	Q8LPL5	XP_031251237.1	Protein FIZZY-RELATED 3 (Cell cycle switch protein CCS52B)	anaphase-promoting complex-dependent catabolic process [GO:0031145]; cell cycle [GO:0007049]; cell division [GO:0051301]; positive regulation of anaphase-promoting complex-dependent catabolic process [GO:1905786]; protein ubiquitination [GO:0016567]	anaphase-promoting complex [GO:0005680]	anaphase-promoting complex binding [GO:0010997]; ubiquitin ligase activator activity [GO:1990757]	Ubiquitin mediated proteolysis [PATH:ko04120] ; Cell cycle [PATH:ko04110]
DCIv1-Transcript10235	Q8JZK9	XP_031284154.1	Hydroxymethylglutaryl-CoA synthase, cytoplasmic (HMG-CoA synthase) (EC 2.3.3.10) (3-hydroxy-3-methylglutaryl coenzyme A synthase)	acetyl-CoA metabolic process [GO:0006084]; brain development [GO:0007420]; cellular response to cholesterol [GO:0071397]; cellular response to follicle-stimulating hormone stimulus [GO:0071372]; cellular response to low-density lipoprotein particle stimulus [GO:0071404]; cholesterol biosynthetic process [GO:0006695]; farnesyl diphosphate biosynthetic process, mevalonate pathway [GO:0010142]; live…	cytosol [GO:0005829]	hydroxymethylglutaryl-CoA synthase activity [GO:0004421]; isomerase activity [GO:0016853]; organic acid binding [GO:0043177]; protein homodimerization activity [GO:0042803]; small molecule binding [GO:0036094]	Butanoate metabolism [PATH:ko00650] ; Valine, leucine and isoleucine degradation [PATH:ko00280] ; Terpenoid backbone biosynthesis [PATH:ko00900]
DCIv1-Transcript10236	Q9SYM5	XP_031284170.1	Trifunctional UDP-glucose 4,6-dehydratase/UDP-4-keto-6-deoxy-D-glucose 3,5-epimerase/UDP-4-keto-L-rhamnose-reductase RHM1 (Protein REPRESSOR OF LRX1 1) (Rhamnose biosynthetic enzyme 1) (AtRHM1) [Includes: UDP-glucose 4,6-dehydratase (EC 4.2.1.76); UDP-4-keto-6-deoxy-D-glucose 3,5-epimerase/UDP-4-keto-L-rhamnose 4-keto-reductase (EC 1.1.1.-) (EC 5.1.3.-)]	auxin efflux [GO:0010315]; cell differentiation [GO:0030154]; cell wall organization [GO:0071555]; flavonol biosynthetic process [GO:0051555]; regulation of cell population proliferation [GO:0042127]; UDP-rhamnose biosynthetic process [GO:0010253]	cytosol [GO:0005829]; mitochondrion [GO:0005739]; plasmodesma [GO:0009506]	dTDP-glucose 4,6-dehydratase activity [GO:0008460]; isomerase activity [GO:0016853]; oxidoreductase activity [GO:0016491]; UDP-glucose 4,6-dehydratase activity [GO:0050377]; UDP-L-rhamnose synthase activity [GO:0010280]	Amino sugar and nucleotide sugar metabolism [PATH:ko00520] ; Polyketide sugar unit biosynthesis [PATH:ko00523]
DCIv1-Transcript10237	-	XP_031268507.1	ubiquitin carboxyl-terminal hydrolase MINDY-2-like	-	-	-	-
DCIv1-Transcript10238	Q9FPQ8	XP_031283858.1	Homeobox protein knotted-1-like 7 (Protein IRREGULAR XYLEM 11) (Protein KNAT7)	mucilage biosynthetic process [GO:0010192]; mucilage extrusion from seed coat [GO:0080001]; negative regulation of transcription, DNA-templated [GO:0045892]; regulation of secondary cell wall biogenesis [GO:2000652]; regulation of transcription by RNA polymerase II [GO:0006357]; seed coat development [GO:0010214]; seed growth [GO:0080112]; xylem development [GO:0010089]	nucleus [GO:0005634]	DNA-binding transcription factor activity [GO:0003700]; DNA-binding transcription factor activity, RNA polymerase II-specific [GO:0000981]; RNA polymerase II cis-regulatory region sequence-specific DNA binding [GO:0000978]; transcription regulatory region sequence-specific DNA binding [GO:0000976]	-
DCIv1-Transcript10239	Q9T052	XP_031266949.1	Phospholipase D gamma 3 (AtPLDgamma3) (PLD gamma 3) (EC 3.1.4.4)	phosphatidylcholine metabolic process [GO:0046470]; phospholipid catabolic process [GO:0009395]	cytoplasm [GO:0005737]; plasma membrane [GO:0005886]	calcium ion binding [GO:0005509]; N-acylphosphatidylethanolamine-specific phospholipase D activity [GO:0070290]; phospholipase D activity [GO:0004630]	Glycerophospholipid metabolism [PATH:ko00564] ; Ether lipid metabolism [PATH:ko00565] ; Ras signaling pathway [PATH:ko04014] ; Phospholipase D signaling pathway [PATH:ko04072] ; Sphingolipid signaling pathway [PATH:ko04071] ; cAMP signaling pathway [PATH:ko04024] ; Endocytosis [PATH:ko04144]
DCIv1-Transcript1024	-	XP_031269823.1	uncharacterized protein LOC116128239	-	-	-	-
DCIv1-Transcript10240	Q4JFW8	XP_031276918.1	Protein STAY-GREEN 1, chloroplastic (LeSGR1) (SlSGR1) (Protein GREEN FLESH)	chlorophyll catabolic process [GO:0015996]	chloroplast [GO:0009507]	-	-
DCIv1-Transcript10241	P93733	XP_022152769.1	Phospholipase D beta 1 (AtPLDbeta1) (PLD beta 1) (PLDbeta) (EC 3.1.4.4)	defense response to bacterium [GO:0042742]; phospholipid catabolic process [GO:0009395]; response to cadmium ion [GO:0046686]	cytoplasm [GO:0005737]; plasma membrane [GO:0005886]; plasmodesma [GO:0009506]	metal ion binding [GO:0046872]; N-acylphosphatidylethanolamine-specific phospholipase D activity [GO:0070290]; phosphatidylinositol-4,5-bisphosphate binding [GO:0005546]; phospholipase D activity [GO:0004630]	-
DCIv1-Transcript10242	A9QY40	XP_031263726.1	Subtilisin-like protease 1 (SbtM1) (Subtilase 1) (EC 3.4.21.-)	arbuscular mycorrhizal association [GO:0036377]; response to symbiotic fungus [GO:0009610]	apoplast [GO:0048046]; extracellular space [GO:0005615]	serine-type endopeptidase activity [GO:0004252]	-
DCIv1-Transcript10243	O04274	XP_031284664.1	Leucoanthocyanidin dioxygenase (LDOX) (Leucocyanidin oxygenase) (EC 1.14.20.4) (Leucoanthocyanidin hydroxylase)	anthocyanin-containing compound biosynthetic process [GO:0009718]	-	L-ascorbic acid binding [GO:0031418]; leucocyanidin oxygenase activity [GO:0050589]; metal ion binding [GO:0046872]	Flavonoid biosynthesis [PATH:ko00941]
DCIv1-Transcript10244	F4JJH4	XP_031265825.1	Subtilisin-like protease SBT3.1 (EC 3.4.21.-) (Subtilase subfamily 3 member 1) (AtSBT3.1)	pollen tube growth [GO:0009860]	extracellular space [GO:0005615]	serine-type endopeptidase activity [GO:0004252]	-
DCIv1-Transcript10245	Q9LQ08	XP_031251421.1	Transcription factor bHLH125 (Basic helix-loop-helix protein 125) (AtbHLH125) (bHLH 125) (Transcription factor EN 2) (bHLH transcription factor bHLH125)	regulation of transcription by RNA polymerase II [GO:0006357]	RNA polymerase II transcription regulator complex [GO:0090575]	DNA-binding transcription factor activity [GO:0003700]; DNA-binding transcription factor activity, RNA polymerase II-specific [GO:0000981]; protein dimerization activity [GO:0046983]; RNA polymerase II transcription regulatory region sequence-specific DNA binding [GO:0000977]	-
DCIv1-Transcript10246	-	XP_031271566.1	uncharacterized protein LOC116129960	-	-	-	-
DCIv1-Transcript10247	Q8GYC7	XP_031284666.1	PGR5-like protein 1B, chloroplastic (Ferredoxin-plastoquinone reductase 2)	photosynthetic electron transport in photosystem I [GO:0009773]	chloroplast thylakoid membrane [GO:0009535]; cytosol [GO:0005829]; integral component of membrane [GO:0016021]	oxidoreductase activity, acting on iron-sulfur proteins as donors [GO:0016730]	-
DCIv1-Transcript10248	-	XP_031251183.1	YTH domain-containing protein 1 isoform X3	-	-	-	-
DCIv1-Transcript10249	Q9LE33	XP_012482920.1	Glyoxylate/hydroxypyruvate reductase HPR3 (EC 1.1.1.79) (EC 1.1.1.81) (NAD(P)H-dependent hydroxypyruvate reductase 3) (AtHPR3) (HPR 3)	oxidative photosynthetic carbon pathway [GO:0009854]; photorespiration [GO:0009853]	cytosol [GO:0005829]	glycerate dehydrogenase activity [GO:0008465]; glyoxylate reductase (NADP+) activity [GO:0030267]; hydroxypyruvate reductase activity [GO:0016618]; NAD binding [GO:0051287]	-
DCIv1-Transcript1025	F4I340	XP_031269768.1	Seipin-2 (AtSEIPIN2)	lipid droplet formation [GO:0140042]; lipid droplet organization [GO:0034389]; lipid metabolic process [GO:0006629]; lipid storage [GO:0019915]; pollen germination [GO:0009846]; regulation of double fertilization forming a zygote and endosperm [GO:0080155]; seed dormancy process [GO:0010162]	endoplasmic reticulum [GO:0005783]; integral component of endoplasmic reticulum membrane [GO:0030176]	-	-
DCIv1-Transcript10250	-	-	-	-	-	-	-
DCIv1-Transcript10251	P0DO00	XP_031267007.1	Primary amine oxidase 2 (EC 1.4.3.21) (Amine oxidase [copper-containing] 2)	amine metabolic process [GO:0009308]	-	aliphatic-amine oxidase activity [GO:0052595]; aminoacetone:oxygen oxidoreductase(deaminating) activity [GO:0052594]; copper ion binding [GO:0005507]; phenethylamine:oxygen oxidoreductase (deaminating) activity [GO:0052596]; primary amine oxidase activity [GO:0008131]; quinone binding [GO:0048038]; tryptamine:oxygen oxidoreductase (deaminating) activity [GO:0052593]	Glycine, serine and threonine metabolism [PATH:ko00260] ; Tyrosine metabolism [PATH:ko00350] ; Phenylalanine metabolism [PATH:ko00360] ; beta-Alanine metabolism [PATH:ko00410] ; Isoquinoline alkaloid biosynthesis [PATH:ko00950] ; Tropane, piperidine and pyridine alkaloid biosynthesis [PATH:ko00960]
DCIv1-Transcript10252	B8BDK4	XP_003517442.1	Probable sodium/metabolite cotransporter BASS5, chloroplastic (Bile acid-sodium symporter family protein 5)	-	chloroplast envelope [GO:0009941]; integral component of membrane [GO:0016021]	-	-
DCIv1-Transcript10253	-	XP_031258842.1	growth-regulating factor 10-like	-	-	-	-
DCIv1-Transcript10254	Q02917	XP_031258843.1	Early nodulin-55-2 (N-55-2) (Nodulin-315)	nodulation [GO:0009877]	anchored component of plasma membrane [GO:0046658]; peribacteroid membrane [GO:0043661]	electron transfer activity [GO:0009055]	-
DCIv1-Transcript10255	Q8GYY0	XP_031253569.1	Probable aminotransferase ACS12 (EC 2.6.1.-)	1-aminocyclopropane-1-carboxylate biosynthetic process [GO:0042218]	-	pyridoxal phosphate binding [GO:0030170]; transaminase activity [GO:0008483]	-
DCIv1-Transcript10256	Q8H184	XP_031258848.1	Probable sugar phosphate/phosphate translocator At1g06470	carbohydrate transport [GO:0008643]; UDP-glucose transmembrane transport [GO:0015786]	cis-Golgi network [GO:0005801]; endoplasmic reticulum-Golgi intermediate compartment [GO:0005793]; Golgi apparatus [GO:0005794]; integral component of membrane [GO:0016021]	antiporter activity [GO:0015297]	-
DCIv1-Transcript10257	Q8GRU6	XP_031280302.1	Leucine-rich repeat receptor-like kinase protein HAR1 (EC 2.7.11.1) (Protein HYPERNODULATION ABERRANT ROOT FORMATION 1)	cell differentiation [GO:0030154]; regulation of growth [GO:0040008]	integral component of membrane [GO:0016021]; plasma membrane [GO:0005886]	ATP binding [GO:0005524]; protein serine kinase activity [GO:0106310]; protein threonine kinase activity [GO:0106311]	-
DCIv1-Transcript10258	Q9LD83	XP_031258849.1	Guard cell S-type anion channel SLAC1 (Protein CARBON DIOXIDE INSENSITIVE 3) (Protein OZONE-SENSITIVE 1) (Protein RADICAL-INDUCED CELL DEATH 3) (Protein SLOW ANION CHANNEL-ASSOCIATED 1)	abscisic acid-activated signaling pathway [GO:0009738]; anion transport [GO:0006820]; cellular ion homeostasis [GO:0006873]; inorganic anion transport [GO:0015698]; multicellular organismal water homeostasis [GO:0050891]; organic anion transport [GO:0015711]; regulation of stomatal closure [GO:0090333]; regulation of stomatal opening [GO:1902456]; response to abscisic acid [GO:0009737]; response …	integral component of membrane [GO:0016021]; plasma membrane [GO:0005886]	anion transmembrane transporter activity [GO:0008509]; protein kinase binding [GO:0019901]; protein phosphatase binding [GO:0019903]; voltage-gated anion channel activity [GO:0008308]	-
DCIv1-Transcript10259	-	XP_031253562.1	transmembrane protein 64-like	-	-	-	-
DCIv1-Transcript1026	Q4WI16	XP_031269846.1	Mitochondrial import inner membrane translocase subunit tim50	protein import into mitochondrial matrix [GO:0030150]	integral component of membrane [GO:0016021]; TIM23 mitochondrial import inner membrane translocase complex [GO:0005744]	phosphoprotein phosphatase activity [GO:0004721]	-
DCIv1-Transcript10260	Q9SZ63	XP_031251040.1	Nudix hydrolase 14, chloroplastic (AtNUDT14) (EC 3.6.1.21) (ADP-sugar diphosphatase) (AtASPP)	nucleoside phosphate metabolic process [GO:0006753]; ribose phosphate metabolic process [GO:0019693]	chloroplast [GO:0009507]; chloroplast stroma [GO:0009570]	ADP-glucose pyrophosphohydrolase activity [GO:0080042]; ADP-ribose pyrophosphohydrolase activity [GO:0080041]; ADP-sugar diphosphatase activity [GO:0019144]; metal ion binding [GO:0046872]	Fructose and mannose metabolism [PATH:ko00051] ; Starch and sucrose metabolism [PATH:ko00500] ; Purine metabolism [PATH:ko00230]
DCIv1-Transcript10261	Q8L7W5	XP_031267009.1	Methylsterol monooxygenase 1-1 (EC 1.14.18.9) (Sterol 4-alpha-methyl-oxidase 1-1) (AtSMO1-1)	4,4-dimethyl-9beta,19-cyclopropylsterol oxidation [GO:0080064]; sterol biosynthetic process [GO:0016126]	endoplasmic reticulum [GO:0005783]; endoplasmic reticulum membrane [GO:0005789]; integral component of membrane [GO:0016021]; membrane [GO:0016020]	C-4 methylsterol oxidase activity [GO:0000254]; iron ion binding [GO:0005506]; oxidoreductase activity [GO:0016491]	Steroid biosynthesis [PATH:ko00100]
DCIv1-Transcript10262	P0DO00	XP_031267007.1	Primary amine oxidase 2 (EC 1.4.3.21) (Amine oxidase [copper-containing] 2)	amine metabolic process [GO:0009308]	-	aliphatic-amine oxidase activity [GO:0052595]; aminoacetone:oxygen oxidoreductase(deaminating) activity [GO:0052594]; copper ion binding [GO:0005507]; phenethylamine:oxygen oxidoreductase (deaminating) activity [GO:0052596]; primary amine oxidase activity [GO:0008131]; quinone binding [GO:0048038]; tryptamine:oxygen oxidoreductase (deaminating) activity [GO:0052593]	Glycine, serine and threonine metabolism [PATH:ko00260] ; Tyrosine metabolism [PATH:ko00350] ; Phenylalanine metabolism [PATH:ko00360] ; beta-Alanine metabolism [PATH:ko00410] ; Isoquinoline alkaloid biosynthesis [PATH:ko00950] ; Tropane, piperidine and pyridine alkaloid biosynthesis [PATH:ko00960]
DCIv1-Transcript10263	O49660	XP_031260450.1	Protein DETOXIFICATION 56 (AtDTX56) (Multidrug and toxic compound extrusion protein 56) (MATE protein 56) (Protein RESISTANT TO HIGH CARBON DIOXIDE 1)	cellular response to carbon dioxide [GO:0071244]; regulation of stomatal opening [GO:1902456]	integral component of membrane [GO:0016021]; membrane [GO:0016020]; plasma membrane [GO:0005886]	antiporter activity [GO:0015297]; transmembrane transporter activity [GO:0022857]; xenobiotic transmembrane transporter activity [GO:0042910]	-
DCIv1-Transcript10264	Q9LPC6	XP_031267013.1	Kinesin-like protein KIN-UB (AtKINUb) (Protein ARMADILLO REPEAT KINESIN2) (Protein ARMADILLO REPEAT-CONTAINING KINESIN 2)	cytoskeleton-dependent intracellular transport [GO:0030705]; microtubule-based movement [GO:0007018]	cytoplasm [GO:0005737]; kinesin complex [GO:0005871]; microtubule [GO:0005874]	ATPase activity [GO:0016887]; ATP binding [GO:0005524]; ATP-dependent microtubule motor activity, plus-end-directed [GO:0008574]; microtubule binding [GO:0008017]; microtubule motor activity [GO:0003777]	-
DCIv1-Transcript10265	Q8GW78	XP_031267006.1	ATP-dependent Clp protease ATP-binding subunit CLPT2, chloroplastic	-	chloroplast [GO:0009507]; chloroplast envelope [GO:0009941]; chloroplast stroma [GO:0009570]; cytosol [GO:0005829]; plastid stroma [GO:0009532]	protein histidine kinase binding [GO:0043424]	-
DCIv1-Transcript10266	Q8L733	XP_008791334.2	Putative transferase At4g12130, mitochondrial (EC 2.1.-.-) (Iron-sulfur cluster assembly factor homolog COG0354)	iron-sulfur cluster assembly [GO:0016226]	cytosol [GO:0005829]; mitochondrial matrix [GO:0005759]	transferase activity [GO:0016740]	-
DCIv1-Transcript10267	Q8LJW1	XP_031272774.1	ACT domain-containing protein ACR7 (Protein ACT DOMAIN REPEATS 7)	cellular response to hypoxia [GO:0071456]	cytosol [GO:0005829]	amino acid binding [GO:0016597]	-
DCIv1-Transcript10268	Q75GE8	XP_010271350.1	Calcium-dependent protein kinase 8 (OsCDPK8) (OsCPK8) (EC 2.7.11.1)	intracellular signal transduction [GO:0035556]; peptidyl-serine phosphorylation [GO:0018105]; protein autophosphorylation [GO:0046777]	cytoplasm [GO:0005737]; nucleus [GO:0005634]; plasma membrane [GO:0005886]	ATP binding [GO:0005524]; calcium-dependent protein serine/threonine kinase activity [GO:0009931]; calcium ion binding [GO:0005509]; calmodulin binding [GO:0005516]; calmodulin-dependent protein kinase activity [GO:0004683]; protein serine kinase activity [GO:0106310]; protein threonine kinase activity [GO:0106311]	-
DCIv1-Transcript10269	-	XP_006440435.1	AT-hook motif nuclear-localized protein	-	-	-	-
DCIv1-Transcript1027	F4I340	XP_031269768.1	Seipin-2 (AtSEIPIN2)	lipid droplet formation [GO:0140042]; lipid droplet organization [GO:0034389]; lipid metabolic process [GO:0006629]; lipid storage [GO:0019915]; pollen germination [GO:0009846]; regulation of double fertilization forming a zygote and endosperm [GO:0080155]; seed dormancy process [GO:0010162]	endoplasmic reticulum [GO:0005783]; integral component of endoplasmic reticulum membrane [GO:0030176]	-	-
DCIv1-Transcript10270	-	XP_031258032.1	uncharacterized protein LOC116116072	-	-	-	-
DCIv1-Transcript10271	Q9SIK7	XP_031248173.1	Presenilin-like protein At2g29900	Notch signaling pathway [GO:0007219]; protein processing [GO:0016485]	endoplasmic reticulum membrane [GO:0005789]; Golgi-associated vesicle [GO:0005798]; Golgi membrane [GO:0000139]; integral component of plasma membrane [GO:0005887]; intracellular membrane-bounded organelle [GO:0043231]; nucleus [GO:0005634]	aspartic-type endopeptidase activity [GO:0004190]; endopeptidase activity [GO:0004175]	Wnt signaling pathway [PATH:ko04310] ; Notch signaling pathway [PATH:ko04330]
DCIv1-Transcript10272	Q10Q08	XP_031248217.1	Replication protein A 70 kDa DNA-binding subunit B (OsRPA70b) (Replication factor A protein 1B) (Replication protein A 1B)	DNA unwinding involved in DNA replication [GO:0006268]; double-strand break repair via homologous recombination [GO:0000724]; meiotic cell cycle [GO:0051321]; nucleotide-excision repair [GO:0006289]; telomere maintenance via telomerase [GO:0007004]	DNA replication factor A complex [GO:0005662]	damaged DNA binding [GO:0003684]; metal ion binding [GO:0046872]; single-stranded telomeric DNA binding [GO:0043047]	DNA replication [PATH:ko03030] ; Nucleotide excision repair [PATH:ko03420] ; Mismatch repair [PATH:ko03430] ; Homologous recombination [PATH:ko03440] ; Fanconi anemia pathway [PATH:ko03460]
DCIv1-Transcript10273	Q9LZU9	XP_031253692.1	Putative respiratory burst oxidase homolog protein J (EC 1.11.1.-) (EC 1.6.3.-) (NADPH oxidase RBOHJ) (AtRBOHJ)	-	integral component of membrane [GO:0016021]; plasma membrane [GO:0005886]	calcium ion binding [GO:0005509]; NAD(P)H oxidase H2O2-forming activity [GO:0016174]; peroxidase activity [GO:0004601]	MAPK signaling pathway - plant [PATH:ko04016]
DCIv1-Transcript10274	-	XP_006440764.1	Uncharacterized protein	-	-	-	-
DCIv1-Transcript10275	-	XP_031258054.1	uncharacterized protein LOC116116086	-	-	-	-
DCIv1-Transcript10276	-	-	-	-	-	-	-
DCIv1-Transcript10277	-	XP_031255539.1	uncharacterized protein LOC116113529	-	-	-	-
DCIv1-Transcript10278	-	XP_031255539.1	uncharacterized protein LOC116113529	-	-	-	-
DCIv1-Transcript10279	-	XP_031248180.1	uncharacterized protein LOC116105958 isoform X2	-	-	-	-
DCIv1-Transcript1028	-	XP_031269768.1	seipin-2	-	-	-	-
DCIv1-Transcript10280	Q9FNR3	XP_031257896.1	Exocyst complex component EXO70E2 (AtExo70e2) (Exocyst subunit Exo70 family protein E2)	defense response by callose deposition [GO:0052542]; exocytosis [GO:0006887]; immune response [GO:0006955]; positive regulation of extracellular exosome assembly [GO:1903553]; protein transport [GO:0015031]; regulation of protein targeting [GO:1903533]	cytosol [GO:0005829]; endomembrane system [GO:0012505]; exocyst [GO:0000145]; extracellular exosome [GO:0070062]; extracellular region [GO:0005576]; plasma membrane [GO:0005886]	-	-
DCIv1-Transcript10281	Q96250	XP_031253687.1	ATP synthase subunit gamma, mitochondrial (F-ATPase gamma subunit)	ATP synthesis coupled proton transport [GO:0015986]	cell wall [GO:0005618]; chloroplast [GO:0009507]; cytoplasm [GO:0005737]; endoplasmic reticulum [GO:0005783]; mitochondrial proton-transporting ATP synthase complex [GO:0005753]; mitochondrial proton-transporting ATP synthase complex, catalytic sector F(1) [GO:0000275]; mitochondrion [GO:0005739]; nucleolus [GO:0005730]; nucleus [GO:0005634]	proton-transporting ATP synthase activity, rotational mechanism [GO:0046933]; zinc ion binding [GO:0008270]	Oxidative phosphorylation [PATH:ko00190]
DCIv1-Transcript10282	Q9SD81	XP_031248175.1	Glycerophosphodiester phosphodiesterase GDPD6 (EC 3.1.4.46) (Glycerophosphodiester phosphodiesterase 6) (ATGDPD6)	glycerol metabolic process [GO:0006071]; lipid metabolic process [GO:0006629]	vacuole [GO:0005773]	glycerophosphodiester phosphodiesterase activity [GO:0008889]	Glycerophospholipid metabolism [PATH:ko00564]
DCIv1-Transcript10283	Q56XJ7	XP_031283849.1	Uncharacterized protein At4g22758	-	-	-	-
DCIv1-Transcript10284	Q5FVD6	XP_031273189.1	Maspardin (Spastic paraplegia 21 autosomal recessive Mast syndrome protein homolog)	-	cytosol [GO:0005829]; trans-Golgi network transport vesicle [GO:0030140]	CD4 receptor binding [GO:0042609]	Endocytosis [PATH:ko04144]
DCIv1-Transcript10285	Q9FME2	XP_031258031.1	Nuclear transport factor 2 (AtNTF2)	gene silencing by RNA [GO:0031047]; response to abscisic acid [GO:0009737]	cytoplasm [GO:0005737]; cytosol [GO:0005829]; nucleus [GO:0005634]; plastid [GO:0009536]; ribonucleoprotein complex [GO:1990904]	mRNA binding [GO:0003729]	-
DCIv1-Transcript10286	P39697	XP_008450062.1	40S ribosomal protein S19, mitochondrial	ribosomal small subunit assembly [GO:0000028]; translation [GO:0006412]	mitochondrial small ribosomal subunit [GO:0005763]	mRNA binding [GO:0003729]; RNA binding [GO:0003723]; structural constituent of ribosome [GO:0003735]	-
DCIv1-Transcript10287	Q9SD80	XP_031258067.1	Mitochondrial import receptor subunit TOM5 homolog (Translocase of outer membrane 5 kDa subunit homolog)	protein transport [GO:0015031]	integral component of membrane [GO:0016021]; mitochondrial outer membrane translocase complex [GO:0005742]; mitochondrion [GO:0005739]; plasma membrane [GO:0005886]; plastid [GO:0009536]	-	-
DCIv1-Transcript10288	Q9LMX7	XP_031271139.1	Cytochrome P450 78A5 (EC 1.14.-.-) (Protein KLUH)	floral organ development [GO:0048437]; organ growth [GO:0035265]; positive regulation of cell population proliferation [GO:0008284]; positive regulation of organ growth [GO:0046622]; regulation of growth rate [GO:0040009]	endoplasmic reticulum [GO:0005783]; integral component of membrane [GO:0016021]	heme binding [GO:0020037]; iron ion binding [GO:0005506]; monooxygenase activity [GO:0004497]; oxidoreductase activity, acting on paired donors, with incorporation or reduction of molecular oxygen [GO:0016705]	-
DCIv1-Transcript10289	O22666	XP_031263095.1	UDP-arabinopyranose mutase 3 (EC 5.4.99.30) (Reversibly glycosylated polypeptide 3) (AtRGP3) (UDP-L-arabinose mutase 3)	cell wall organization [GO:0071555]; plant-type cell wall biogenesis [GO:0009832]; UDP-L-arabinose metabolic process [GO:0033356]	cytosol [GO:0005829]; Golgi apparatus [GO:0005794]; membrane [GO:0016020]; plasmodesma [GO:0009506]	intramolecular transferase activity [GO:0016866]; UDP-arabinopyranose mutase activity [GO:0052691]	Amino sugar and nucleotide sugar metabolism [PATH:ko00520]
DCIv1-Transcript1029	-	XP_031287467.1	cyclic phosphodiesterase-like	-	-	-	-
DCIv1-Transcript10290	-	XP_028090152.1	Uncharacterized protein;protein SPIRAL1-like 1;hypothetical protein	-	-	-	-
DCIv1-Transcript10291	Q9FME4	XP_031271055.1	Pentatricopeptide repeat-containing protein PNM1, mitochondrial (PPR PROTEIN LOCALIZED TO THE NUCLEUS AND MITOCHONDRIA 1)	regulation of translation [GO:0006417]	mitochondrial matrix [GO:0005759]; mitochondrion [GO:0005739]; nucleus [GO:0005634]	mRNA binding [GO:0003729]; RNA binding [GO:0003723]	-
DCIv1-Transcript10292	Q94KT8	XP_031251806.1	Protein COBRA (Cell expansion protein)	cellulose microfibril organization [GO:0010215]; multidimensional cell growth [GO:0009825]; plant-type cell wall cellulose biosynthetic process [GO:0052324]; response to salt stress [GO:0009651]	anchored component of membrane [GO:0031225]; anchored component of plasma membrane [GO:0046658]; external side of plasma membrane [GO:0009897]; lateral plasma membrane [GO:0016328]; longitudinal side of cell surface [GO:0009930]; plant-type cell wall [GO:0009505]; plasma membrane [GO:0005886]	-	-
DCIv1-Transcript10293	-	XP_031258036.1	serine/arginine repetitive matrix protein 2-like isoform X3	-	-	-	-
DCIv1-Transcript10294	Q9S823	XP_031249171.1	Protein LONGIFOLIA 2 (Protein TON1 RECRUITING MOTIF 1)	regulation of monopolar cell growth [GO:0051513]; unidimensional cell growth [GO:0009826]	cytoskeleton [GO:0005856]; cytosol [GO:0005829]	microtubule binding [GO:0008017]	-
DCIv1-Transcript10295	Q9FME3	XP_031258073.1	Transcription factor TCP5	leaf development [GO:0048366]; leaf morphogenesis [GO:0009965]; leaf senescence [GO:0010150]; regulation of transcription, DNA-templated [GO:0006355]; response to heat [GO:0009408]	nucleus [GO:0005634]	DNA-binding transcription factor activity [GO:0003700]; sequence-specific DNA binding [GO:0043565]	-
DCIv1-Transcript10296	-	XP_031258072.1	uncharacterized protein LOC116116104	-	-	-	-
DCIv1-Transcript10297	Q9GTN7	XP_031271053.1	Serine protease/ABC transporter B family protein tagA (EC 3.4.21.-)	cell differentiation [GO:0030154]; proteolysis [GO:0006508]; regulation of cell differentiation [GO:0045595]; transmembrane transport [GO:0055085]	integral component of membrane [GO:0016021]	ATPase-coupled transmembrane transporter activity [GO:0042626]; ATP binding [GO:0005524]; serine-type endopeptidase activity [GO:0004252]; serine-type peptidase activity [GO:0008236]	-
DCIv1-Transcript10298	Q0WML0	XP_031271053.1	ABC transporter B family member 27 (ABC transporter ABCB.27) (AtABCB27) (Aluminum tolerance-related ATP-binding cassette transporter) (Antigen peptide transporter-like 2) (Transporter associated with antigen processing-like protein 2) (AtTAP2)	response to aluminum ion [GO:0010044]; transmembrane transport [GO:0055085]	integral component of membrane [GO:0016021]; plant-type vacuole [GO:0000325]; plastid [GO:0009536]; vacuolar membrane [GO:0005774]; vacuole [GO:0005773]	ATPase-coupled transmembrane transporter activity [GO:0042626]; ATP binding [GO:0005524]	-
DCIv1-Transcript10299	-	XP_031247264.1	squamosa promoter-binding-like protein 6	-	-	-	-
DCIv1-Transcript103	-	-	-	-	-	-	-
DCIv1-Transcript1030	-	XP_024185210.1	Putative F-box domain, RNA ligase/cyclic nucleotide phosphodiesterase;F-box/kelch-repeat protein At3g06240;putative F-box domain, RNA ligase/cyclic nucleotide phosphodiesterase	-	-	-	-
DCIv1-Transcript10300	-	XP_031271191.1	RHOMBOID-like protein 12, mitochondrial	-	-	-	-
DCIv1-Transcript10301	Q7XR91	XP_031271057.1	COBRA-like protein 7 (Protein BRITTLE CULM1-like P1)	cellulose microfibril organization [GO:0010215]; plant-type cell wall cellulose biosynthetic process [GO:0052324]	anchored component of plasma membrane [GO:0046658]	-	-
DCIv1-Transcript10302	Q8VCH5	XP_031258068.1	Rab9 effector protein with kelch motifs	-	endosome membrane [GO:0010008]	-	-
DCIv1-Transcript10303	Q8L4J2	XP_031271059.1	Cleavage stimulation factor subunit 50 (AtCstF-50) (AtCstF50) (CF-1 50 kDa subunit) (Cleavage stimulation factor 50 kDa subunit) (CSTF 50 kDa subunit)	mRNA 3'-end processing [GO:0031124]	mRNA cleavage stimulating factor complex [GO:0005848]	-	mRNA surveillance pathway [PATH:ko03015]
DCIv1-Transcript10304	-	XP_031271191.1	RHOMBOID-like protein 12, mitochondrial	-	-	-	-
DCIv1-Transcript10305	-	XP_031258068.1	kelch domain-containing protein 3 isoform X1	-	-	-	-
DCIv1-Transcript10306	P48809	XP_031254426.1	Heterogeneous nuclear ribonucleoprotein 27C (Hrb27-C) (HRP48.1) (hnRNP 48)	negative regulation of oskar mRNA translation [GO:0007319]; pole plasm oskar mRNA localization [GO:0045451]; positive regulation of border follicle cell migration [GO:1903688]; positive regulation of mRNA splicing, via spliceosome [GO:0048026]; positive regulation of translation [GO:0045727]; regulation of mRNA splicing, via spliceosome [GO:0048024]; spermatogenesis [GO:0007283]	cytoplasm [GO:0005737]; nucleoplasm [GO:0005654]; nucleus [GO:0005634]; P granule [GO:0043186]; protein-containing complex [GO:0032991]; ribonucleoprotein complex [GO:1990904]	mRNA 3'-UTR binding [GO:0003730]; mRNA 5'-UTR binding [GO:0048027]; mRNA binding [GO:0003729]; poly(G) binding [GO:0034046]; poly(U) RNA binding [GO:0008266]; single-stranded DNA binding [GO:0003697]; translation repressor activity [GO:0030371]	mRNA surveillance pathway [PATH:ko03015]
DCIv1-Transcript10307	P48809	XP_031254426.1	Heterogeneous nuclear ribonucleoprotein 27C (Hrb27-C) (HRP48.1) (hnRNP 48)	negative regulation of oskar mRNA translation [GO:0007319]; pole plasm oskar mRNA localization [GO:0045451]; positive regulation of border follicle cell migration [GO:1903688]; positive regulation of mRNA splicing, via spliceosome [GO:0048026]; positive regulation of translation [GO:0045727]; regulation of mRNA splicing, via spliceosome [GO:0048024]; spermatogenesis [GO:0007283]	cytoplasm [GO:0005737]; nucleoplasm [GO:0005654]; nucleus [GO:0005634]; P granule [GO:0043186]; protein-containing complex [GO:0032991]; ribonucleoprotein complex [GO:1990904]	mRNA 3'-UTR binding [GO:0003730]; mRNA 5'-UTR binding [GO:0048027]; mRNA binding [GO:0003729]; poly(G) binding [GO:0034046]; poly(U) RNA binding [GO:0008266]; single-stranded DNA binding [GO:0003697]; translation repressor activity [GO:0030371]	mRNA surveillance pathway [PATH:ko03015]
DCIv1-Transcript10308	P48809	XP_031254426.1	Heterogeneous nuclear ribonucleoprotein 27C (Hrb27-C) (HRP48.1) (hnRNP 48)	negative regulation of oskar mRNA translation [GO:0007319]; pole plasm oskar mRNA localization [GO:0045451]; positive regulation of border follicle cell migration [GO:1903688]; positive regulation of mRNA splicing, via spliceosome [GO:0048026]; positive regulation of translation [GO:0045727]; regulation of mRNA splicing, via spliceosome [GO:0048024]; spermatogenesis [GO:0007283]	cytoplasm [GO:0005737]; nucleoplasm [GO:0005654]; nucleus [GO:0005634]; P granule [GO:0043186]; protein-containing complex [GO:0032991]; ribonucleoprotein complex [GO:1990904]	mRNA 3'-UTR binding [GO:0003730]; mRNA 5'-UTR binding [GO:0048027]; mRNA binding [GO:0003729]; poly(G) binding [GO:0034046]; poly(U) RNA binding [GO:0008266]; single-stranded DNA binding [GO:0003697]; translation repressor activity [GO:0030371]	mRNA surveillance pathway [PATH:ko03015]
DCIv1-Transcript10309	-	XP_031267235.1	uncharacterized protein LOC116125653	-	-	-	-
DCIv1-Transcript1031	-	XP_026445568.1	protein NRT1/ PTR FAMILY 4.5-like	-	-	-	-
DCIv1-Transcript10310	K4BWV2	XP_031287930.1	NAC domain-containing protein 1 (SlNAP1)	leaf senescence [GO:0010150]; regulation of reproductive fruiting body development [GO:0031155]; regulation of transcription, DNA-templated [GO:0006355]	nucleus [GO:0005634]	sequence-specific DNA binding [GO:0043565]	-
DCIv1-Transcript10311	Q9AST3	XP_031247410.1	Sphinganine C4-monooxygenase 2 (EC 1.14.18.5) (Sphingoid C4-hydroxylase 2) (Sphingoid base hydroxylase 2)	photomorphogenesis [GO:0009640]; sphingoid biosynthetic process [GO:0046520]	endoplasmic reticulum [GO:0005783]; endoplasmic reticulum membrane [GO:0005789]; Golgi apparatus [GO:0005794]; integral component of membrane [GO:0016021]; membrane [GO:0016020]	iron ion binding [GO:0005506]; oxidoreductase activity [GO:0016491]	Sphingolipid metabolism [PATH:ko00600]
DCIv1-Transcript10312	O14086	XP_031251891.1	DNA-directed RNA polymerase I subunit rpa49 (RNA polymerase I subunit A49) (DNA-directed RNA polymerase I 49 kDa polypeptide)	nucleolar large rRNA transcription by RNA polymerase I [GO:0042790]; RNA polymerase I preinitiation complex assembly [GO:0001188]; transcription elongation from RNA polymerase I promoter [GO:0006362]; transcription elongation from RNA polymerase I promoter for nuclear large rRNA transcript [GO:0001183]	nucleolus [GO:0005730]; nucleus [GO:0005634]; RNA polymerase I complex [GO:0005736]	DNA binding [GO:0003677]; DNA-directed 5'-3' RNA polymerase activity [GO:0003899]	RNA polymerase [PATH:ko03020]
DCIv1-Transcript10313	-	XP_031263801.1	uncharacterized protein LOC116122033	-	-	-	-
DCIv1-Transcript10314	Q9FY82	XP_031263319.1	NAC domain-containing protein 82 (ANAC082) (Protein VND-INTERACTING 1)	-	nucleus [GO:0005634]	DNA-binding transcription factor activity [GO:0003700]; transcription regulatory region sequence-specific DNA binding [GO:0000976]	-
DCIv1-Transcript10315	-	XP_031263319.1	NAC domain-containing protein 82-like	-	-	-	-
DCIv1-Transcript10316	Q9SKH2	XP_031263314.1	BTB/POZ domain-containing protein At2g13690 (Protein PRL1-interacting factor G)	protein ubiquitination [GO:0016567]	-	-	-
DCIv1-Transcript10317	Q7XJJ7	XP_031247402.1	Fatty acid amide hydrolase (AtFAAH) (EC 3.5.1.99) (N-acylethanolamine amidohydrolase)	defense response to bacterium [GO:0042742]; lipid catabolic process [GO:0016042]; N-acylethanolamine metabolic process [GO:0070291]	endoplasmic reticulum [GO:0005783]; endoplasmic reticulum membrane [GO:0005789]; Golgi apparatus [GO:0005794]; membrane [GO:0016020]; plasma membrane [GO:0005886]; plastid [GO:0009536]; vacuolar membrane [GO:0005774]; vacuole [GO:0005773]	anandamide amidohydrolase activity [GO:0103073]; N-(long-chain-acyl)ethanolamine deacylase activity [GO:0047412]; oleamide hydrolase activity [GO:0102077]	-
DCIv1-Transcript10318	Q9LY87	XP_031279044.1	E3 ubiquitin-protein ligase RGLG2 (EC 2.3.2.27) (RING domain ligase 2)	abscisic acid-activated signaling pathway [GO:0009738]; auxin metabolic process [GO:0009850]; cytokinin metabolic process [GO:0009690]; negative regulation of response to water deprivation [GO:0080148]	nucleus [GO:0005634]; plasma membrane [GO:0005886]	metal ion binding [GO:0046872]; ubiquitin-protein transferase activity [GO:0004842]	-
DCIv1-Transcript10319	Q9LY87	XP_021690468.1	E3 ubiquitin-protein ligase RGLG2 (EC 2.3.2.27) (RING domain ligase 2)	abscisic acid-activated signaling pathway [GO:0009738]; auxin metabolic process [GO:0009850]; cytokinin metabolic process [GO:0009690]; negative regulation of response to water deprivation [GO:0080148]	nucleus [GO:0005634]; plasma membrane [GO:0005886]	metal ion binding [GO:0046872]; ubiquitin-protein transferase activity [GO:0004842]	-
DCIv1-Transcript1032	Q9FZC4	XP_031263472.1	Berberine bridge enzyme-like 3 (AtBBE-like 3) (EC 1.1.1.-) (FAD-linked oxidoreductase) (EC 1.-.-.-) (Flavin-dependent oxidoreductase FOX1)	cellular response to hypoxia [GO:0071456]	cell wall [GO:0005618]; endoplasmic reticulum [GO:0005783]; extracellular region [GO:0005576]; plasma membrane [GO:0005886]	FAD binding [GO:0071949]; oxidoreductase activity [GO:0016491]	-
DCIv1-Transcript10320	O48901	XP_031279112.1	DNA polymerase delta catalytic subunit (EC 2.7.7.7)	base-excision repair, gap-filling [GO:0006287]; DNA-dependent DNA replication [GO:0006261]; DNA replication proofreading [GO:0045004]; nucleotide-excision repair, DNA gap filling [GO:0006297]	delta DNA polymerase complex [GO:0043625]	3'-5'-exodeoxyribonuclease activity [GO:0008296]; DNA binding [GO:0003677]; DNA-directed DNA polymerase activity [GO:0003887]; metal ion binding [GO:0046872]; nucleotide binding [GO:0000166]	DNA replication [PATH:ko03030] ; Base excision repair [PATH:ko03410] ; Nucleotide excision repair [PATH:ko03420] ; Mismatch repair [PATH:ko03430] ; Homologous recombination [PATH:ko03440]
DCIv1-Transcript10321	O48901	XP_031279112.1	DNA polymerase delta catalytic subunit (EC 2.7.7.7)	base-excision repair, gap-filling [GO:0006287]; DNA-dependent DNA replication [GO:0006261]; DNA replication proofreading [GO:0045004]; nucleotide-excision repair, DNA gap filling [GO:0006297]	delta DNA polymerase complex [GO:0043625]	3'-5'-exodeoxyribonuclease activity [GO:0008296]; DNA binding [GO:0003677]; DNA-directed DNA polymerase activity [GO:0003887]; metal ion binding [GO:0046872]; nucleotide binding [GO:0000166]	DNA replication [PATH:ko03030] ; Base excision repair [PATH:ko03410] ; Nucleotide excision repair [PATH:ko03420] ; Mismatch repair [PATH:ko03430] ; Homologous recombination [PATH:ko03440]
DCIv1-Transcript10322	Q0WPX9	XP_031280794.1	Phosphatidylinositol 4-kinase beta 2 (PI4-kinase beta 2) (PtdIns-4-kinase beta 2) (EC 2.7.1.67) (Phosphatidylinositol 4-OH kinase beta2) (AtPI4Kbeta2) (PI-4Kbeta2)	phosphatidylinositol-mediated signaling [GO:0048015]; phosphatidylinositol phosphorylation [GO:0046854]; pollen tube growth [GO:0009860]; root hair cell tip growth [GO:0048768]	cytoplasm [GO:0005737]; cytoplasmic vesicle membrane [GO:0030659]; Golgi apparatus [GO:0005794]; membrane [GO:0016020]; plasma membrane [GO:0005886]	1-phosphatidylinositol 4-kinase activity [GO:0004430]; phosphatidylinositol kinase activity [GO:0052742]	Inositol phosphate metabolism [PATH:ko00562] ; Phosphatidylinositol signaling system [PATH:ko04070]
DCIv1-Transcript10323	Q9M393	XP_031280803.1	O-fucosyltransferase 28 (O-FucT-28) (EC 2.4.1.-) (O-fucosyltransferase family protein)	fucose metabolic process [GO:0006004]	cytoplasm [GO:0005737]; integral component of membrane [GO:0016021]	transferase activity, transferring glycosyl groups [GO:0016757]	-
DCIv1-Transcript10324	Q9M393	XP_031280803.1	O-fucosyltransferase 28 (O-FucT-28) (EC 2.4.1.-) (O-fucosyltransferase family protein)	fucose metabolic process [GO:0006004]	cytoplasm [GO:0005737]; integral component of membrane [GO:0016021]	transferase activity, transferring glycosyl groups [GO:0016757]	-
DCIv1-Transcript10325	Q9SH89	XP_031280803.1	O-fucosyltransferase 19 (O-FucT-19) (EC 2.4.1.-) (O-fucosyltransferase family protein)	fucose metabolic process [GO:0006004]	cytoplasm [GO:0005737]; integral component of membrane [GO:0016021]	transferase activity, transferring glycosyl groups [GO:0016757]	-
DCIv1-Transcript10326	O82274	XP_031268272.1	Phospholipase A1-IIbeta (EC 3.1.1.-)	lipid catabolic process [GO:0016042]	cytoplasm [GO:0005737]	phospholipase A1 activity [GO:0008970]	-
DCIv1-Transcript10327	B8A8C9	XP_031272879.1	Phospholipase A1-II 5 (EC 3.1.1.-)	cellular response to UV-B [GO:0071493]; lipid catabolic process [GO:0016042]; UV protection [GO:0009650]	cytoplasm [GO:0005737]	phospholipase A1 activity [GO:0008970]	-
DCIv1-Transcript10328	Q850K7	XP_031269735.1	Expansin-like B1 (Expansin-related 1) (OsEXLB1) (OsEXPR1) (OsaEXPb3.1)	-	extracellular region [GO:0005576]	-	-
DCIv1-Transcript10329	-	XP_031274595.1	uncharacterized protein LOC116133073	-	-	-	-
DCIv1-Transcript1033	Q9SFT7	XP_022720860.1	Probable serine/threonine-protein kinase PBL26 (EC 2.7.11.1) (PBS1-like protein 26)	defense response [GO:0006952]	plasma membrane [GO:0005886]	ATP binding [GO:0005524]; protein serine kinase activity [GO:0106310]; protein threonine kinase activity [GO:0106311]	-
DCIv1-Transcript10330	-	XP_031274595.1	uncharacterized protein LOC116133073	-	-	-	-
DCIv1-Transcript10331	-	-	-	-	-	-	-
DCIv1-Transcript10332	Q5PP38	XP_031248260.1	GATA transcription factor 27	-	nucleus [GO:0005634]	DNA-binding transcription factor activity [GO:0003700]; sequence-specific DNA binding [GO:0043565]; zinc ion binding [GO:0008270]	-
DCIv1-Transcript10333	Q17R06	XP_031257793.1	Ras-related protein Rab-21	intracellular protein transport [GO:0006886]; protein stabilization [GO:0050821]; Rab protein signal transduction [GO:0032482]	cleavage furrow [GO:0032154]; cytoplasmic vesicle membrane [GO:0030659]; early endosome [GO:0005769]; early endosome membrane [GO:0031901]; endomembrane system [GO:0012505]; endoplasmic reticulum membrane [GO:0005789]; Golgi membrane [GO:0000139]; neuron projection [GO:0043005]	GDP binding [GO:0019003]; GTPase activity [GO:0003924]; GTP binding [GO:0005525]	-
DCIv1-Transcript10334	-	XP_031248237.1	uncharacterized protein LOC116106016	-	-	-	-
DCIv1-Transcript10335	Q9LD45	XP_031255176.1	Bax inhibitor 1 (AtBI-1) (BI-1)	ER overload response [GO:0006983]; negative regulation of apoptotic process [GO:0043066]; negative regulation of programmed cell death [GO:0043069]; response to water deprivation [GO:0009414]; very long-chain fatty acid metabolic process [GO:0000038]	cytoplasm [GO:0005737]; endoplasmic reticulum [GO:0005783]; endoplasmic reticulum membrane [GO:0005789]; integral component of membrane [GO:0016021]; nuclear envelope [GO:0005635]	-	-
DCIv1-Transcript10336	Q9SYC9	XP_031255067.1	Vesicle-associated protein 1-4 (EC 3.2.2.6) (Plant VAP homolog 14) (AtPVA14) (VAMP-associated protein 1-4)	endoplasmic reticulum membrane organization [GO:0090158]; endoplasmic reticulum-plasma membrane tethering [GO:0061817]; signal transduction [GO:0007165]	endoplasmic reticulum membrane [GO:0005789]; plasma membrane [GO:0005886]	NAD(P)+ nucleosidase activity [GO:0050135]; NAD+ nucleotidase, cyclic ADP-ribose generating [GO:0061809]	-
DCIv1-Transcript10337	-	-	-	-	-	-	-
DCIv1-Transcript10338	-	-	-	-	-	-	-
DCIv1-Transcript10339	O23522	XP_031256997.1	Phospholipase A1-Ibeta2, chloroplastic (EC 3.1.1.-)	lipid catabolic process [GO:0016042]	chloroplast [GO:0009507]	galactolipase activity [GO:0047714]; phospholipase A1 activity [GO:0008970]; phospholipase activity [GO:0004620]; triglyceride lipase activity [GO:0004806]	-
DCIv1-Transcript1034	-	XP_031260571.1	uncharacterized protein LOC116118737	-	-	-	-
DCIv1-Transcript10340	O23593	XP_031255089.1	RGG repeats nuclear RNA binding protein B	-	cytoplasm [GO:0005737]; cytosol [GO:0005829]; nucleus [GO:0005634]; perinuclear region of cytoplasm [GO:0048471]; peroxisome [GO:0005777]	mRNA binding [GO:0003729]; RNA binding [GO:0003723]	-
DCIv1-Transcript10341	Q75L42	XP_021599180.1	CBL-interacting protein kinase 17 (EC 2.7.11.1) (OsCIPK17)	intracellular signal transduction [GO:0035556]; protein phosphorylation [GO:0006468]	cytoplasm [GO:0005737]; nucleus [GO:0005634]	ATP binding [GO:0005524]; protein serine/threonine kinase activity [GO:0004674]; protein serine kinase activity [GO:0106310]; protein threonine kinase activity [GO:0106311]	-
DCIv1-Transcript10342	Q54BF0	XP_022715753.1	Probable serine/threonine-protein kinase fhkA (EC 2.7.11.1) (Forkhead-associated kinase protein A)	cellular response to DNA damage stimulus [GO:0006974]; intracellular signal transduction [GO:0035556]; peptidyl-serine phosphorylation [GO:0018105]; protein autophosphorylation [GO:0046777]	cytoplasm [GO:0005737]; nuclear envelope [GO:0005635]; nucleolus [GO:0005730]; nucleus [GO:0005634]	ATP binding [GO:0005524]; calcium-dependent protein serine/threonine kinase activity [GO:0009931]; calmodulin binding [GO:0005516]; calmodulin-dependent protein kinase activity [GO:0004683]; protein serine/threonine kinase activity [GO:0004674]; protein serine kinase activity [GO:0106310]; protein threonine kinase activity [GO:0106311]	-
DCIv1-Transcript10343	Q5W736	XP_031377841.1	CBL-interacting protein kinase 18 (EC 2.7.11.1) (OsCIPK18)	signal transduction [GO:0007165]	-	ATP binding [GO:0005524]; protein serine kinase activity [GO:0106310]; protein threonine kinase activity [GO:0106311]	-
DCIv1-Transcript10344	Q10MI0	XP_031270951.1	Protein SEMI-ROLLED LEAF 2	cell differentiation [GO:0030154]; multicellular organism development [GO:0007275]	cytoplasm [GO:0005737]; nucleus [GO:0005634]	-	-
DCIv1-Transcript10345	-	XP_031270951.1	uncharacterized protein LOC116129348	-	-	-	-
DCIv1-Transcript10346	-	XP_031255037.1	uncharacterized protein LOC116113040 isoform X1	-	-	-	-
DCIv1-Transcript10347	Q75HY5	XP_031262603.1	Zinc finger BED domain-containing protein RICESLEEPER 3 (Transposase-like protein RICESLEEPER 3)	post-embryonic development [GO:0009791]	nucleus [GO:0005634]	DNA binding [GO:0003677]; metal ion binding [GO:0046872]; protein dimerization activity [GO:0046983]	-
DCIv1-Transcript10348	Q0JMB2	XP_031277065.1	Zinc finger BED domain-containing protein RICESLEEPER 4 (Transposase-like protein RICESLEEPER 4)	post-embryonic development [GO:0009791]	nucleus [GO:0005634]	DNA binding [GO:0003677]; metal ion binding [GO:0046872]; protein dimerization activity [GO:0046983]	-
DCIv1-Transcript10349	B9FJG3	XP_031249092.1	Zinc finger BED domain-containing protein RICESLEEPER 1 (Transposase-like protein RICESLEEPER 1)	post-embryonic development [GO:0009791]	nucleus [GO:0005634]	DNA binding [GO:0003677]; metal ion binding [GO:0046872]; protein dimerization activity [GO:0046983]	-
DCIv1-Transcript1035	Q6DR20	XP_021866334.1	F-box protein At2g17036	-	-	-	-
DCIv1-Transcript10350	Q75HY5	XP_011041409.1	Zinc finger BED domain-containing protein RICESLEEPER 3 (Transposase-like protein RICESLEEPER 3)	post-embryonic development [GO:0009791]	nucleus [GO:0005634]	DNA binding [GO:0003677]; metal ion binding [GO:0046872]; protein dimerization activity [GO:0046983]	-
DCIv1-Transcript10351	P16260	XP_009131750.2	Graves disease carrier protein (GDC) (Graves disease autoantigen) (GDA) (Mitochondrial solute carrier protein homolog) (Solute carrier family 25 member 16)	coenzyme A biosynthetic process [GO:0015937]; mitochondrial transport [GO:0006839]	integral component of membrane [GO:0016021]; mitochondrial inner membrane [GO:0005743]; mitochondrion [GO:0005739]	antiporter activity [GO:0015297]	-
DCIv1-Transcript10352	Q54EW3	XP_031261695.1	Probable importin-5 homolog (Importin subunit beta-3) (Karyopherin beta-3)	protein import into nucleus [GO:0006606]	cytoplasm [GO:0005737]; nucleus [GO:0005634]	nuclear import signal receptor activity [GO:0061608]; nuclear localization sequence binding [GO:0008139]	Nucleocytoplasmic transport [PATH:ko03013]
DCIv1-Transcript10353	Q54EW3	XP_031261695.1	Probable importin-5 homolog (Importin subunit beta-3) (Karyopherin beta-3)	protein import into nucleus [GO:0006606]	cytoplasm [GO:0005737]; nucleus [GO:0005634]	nuclear import signal receptor activity [GO:0061608]; nuclear localization sequence binding [GO:0008139]	Nucleocytoplasmic transport [PATH:ko03013]
DCIv1-Transcript10354	Q54EW3	XP_031248967.1	Probable importin-5 homolog (Importin subunit beta-3) (Karyopherin beta-3)	protein import into nucleus [GO:0006606]	cytoplasm [GO:0005737]; nucleus [GO:0005634]	nuclear import signal receptor activity [GO:0061608]; nuclear localization sequence binding [GO:0008139]	Nucleocytoplasmic transport [PATH:ko03013]
DCIv1-Transcript10355	-	-	-	-	-	-	-
DCIv1-Transcript10356	Q2V459	NP_001031411.1	Putative defensin-like protein 298	defense response to fungus [GO:0050832]; killing of cells of other organism [GO:0031640]	extracellular region [GO:0005576]	-	-
DCIv1-Transcript10357	Q2V459	NP_001031411.1	Putative defensin-like protein 298	defense response to fungus [GO:0050832]; killing of cells of other organism [GO:0031640]	extracellular region [GO:0005576]	-	-
DCIv1-Transcript10358	Q6G1Z7	XP_031261701.1	Elongation factor P (EF-P)	-	cytoplasm [GO:0005737]	translation elongation factor activity [GO:0003746]	-
DCIv1-Transcript10359	-	XP_006445594.1	Uncharacterized protein	-	-	-	-
DCIv1-Transcript1036	-	XP_031254934.1	probable E3 ubiquitin-protein ligase RHY1A	-	-	-	-
DCIv1-Transcript10360	Q2V459	XP_010417282.1	Putative defensin-like protein 298	defense response to fungus [GO:0050832]; killing of cells of other organism [GO:0031640]	extracellular region [GO:0005576]	-	-
DCIv1-Transcript10361	Q0WP01	XP_031261926.1	Protein NRT1/ PTR FAMILY 5.10 (AtNPF5.10)	oligopeptide transport [GO:0006857]	integral component of membrane [GO:0016021]	transmembrane transporter activity [GO:0022857]	-
DCIv1-Transcript10362	Q2V459	XP_010417282.1	Putative defensin-like protein 298	defense response to fungus [GO:0050832]; killing of cells of other organism [GO:0031640]	extracellular region [GO:0005576]	-	-
DCIv1-Transcript10363	Q8GUJ2	XP_031271746.1	Plasmodesmata-located protein 5 (PD-located protein 5) (Cysteine-rich repeat protein HWI1) (Cysteine-rich repeat secretory protein 2) (Plasmodesmata localizing protein 5) (Protein HOPW1-1-INDUCED 1)	defense response to bacterium [GO:0042742]; response to other organism [GO:0051707]; viral process [GO:0016032]	integral component of membrane [GO:0016021]; plasma membrane [GO:0005886]; plasmodesma [GO:0009506]	-	-
DCIv1-Transcript10364	Q9CAB8	XP_031271695.1	Probable peroxygenase 5 (AtPXG5) (EC 1.11.2.3) (Caleosin-5)	-	endoplasmic reticulum [GO:0005783]; lipid droplet [GO:0005811]; membrane [GO:0016020]	calcium ion binding [GO:0005509]; monooxygenase activity [GO:0004497]; plant seed peroxidase activity [GO:1990137]	-
DCIv1-Transcript10365	Q8S9K3	XP_031271738.1	Zinc finger protein VAR3, chloroplastic (Organelle Zinc finger 1) (Protein VARIEGATED 3)	chloroplast mRNA modification [GO:1900871]; chloroplast organization [GO:0009658]; mRNA processing [GO:0006397]	chloroplast [GO:0009507]; chloroplast stroma [GO:0009570]	metal ion binding [GO:0046872]; mRNA binding [GO:0003729]	-
DCIv1-Transcript10366	A0A1I9R3Y5	XP_031271695.1	Peroxygenase (EC 1.11.2.3) (Caleosin)	negative regulation of lipid storage [GO:0010888]	endoplasmic reticulum [GO:0005783]; membrane [GO:0016020]; monolayer-surrounded lipid storage body [GO:0012511]	calcium ion binding [GO:0005509]; heme binding [GO:0020037]; plant seed peroxidase activity [GO:1990137]; protein homodimerization activity [GO:0042803]	Cutin, suberine and wax biosynthesis [PATH:ko00073]
DCIv1-Transcript10367	B3H7A9	XP_031271695.1	Probable peroxygenase 7 (AtPXG7) (EC 1.11.2.3) (Caleosin-7)	-	extracellular region [GO:0005576]	calcium ion binding [GO:0005509]; lipase activity [GO:0016298]; monooxygenase activity [GO:0004497]; plant seed peroxidase activity [GO:1990137]	-
DCIv1-Transcript10368	Q93YP0	XP_031271740.1	Ubiquitin-conjugating enzyme E2 variant 1A (Ubc enzyme variant 1A) (Protein MMS ZWEI HOMOLOG 1)	positive regulation of protein polyubiquitination [GO:1902916]; postreplication repair [GO:0006301]; protein K63-linked ubiquitination [GO:0070534]; protein polyubiquitination [GO:0000209]	nucleus [GO:0005634]; UBC13-MMS2 complex [GO:0031372]	-	-
DCIv1-Transcript10369	P04146	XP_031265613.1	Copia protein (Gag-int-pol protein) [Cleaved into: Copia VLP protein; Copia protease (EC 3.4.23.-)]	DNA integration [GO:0015074]	-	aspartic-type endopeptidase activity [GO:0004190]; ATP binding [GO:0005524]; nucleic acid binding [GO:0003676]; zinc ion binding [GO:0008270]	-
DCIv1-Transcript1037	-	XP_031248744.1	far upstream element-binding protein 2-like isoform X1	-	-	-	-
DCIv1-Transcript10370	P04146	XP_031265613.1	Copia protein (Gag-int-pol protein) [Cleaved into: Copia VLP protein; Copia protease (EC 3.4.23.-)]	DNA integration [GO:0015074]	-	aspartic-type endopeptidase activity [GO:0004190]; ATP binding [GO:0005524]; nucleic acid binding [GO:0003676]; zinc ion binding [GO:0008270]	-
DCIv1-Transcript10371	P04146	XP_033510051.1	Copia protein (Gag-int-pol protein) [Cleaved into: Copia VLP protein; Copia protease (EC 3.4.23.-)]	DNA integration [GO:0015074]	-	aspartic-type endopeptidase activity [GO:0004190]; ATP binding [GO:0005524]; nucleic acid binding [GO:0003676]; zinc ion binding [GO:0008270]	-
DCIv1-Transcript10372	Q9ZT94	XP_016178855.1	Retrovirus-related Pol polyprotein from transposon RE2 (Retro element 2) (AtRE2) [Includes: Protease RE2 (EC 3.4.23.-); Reverse transcriptase RE2 (EC 2.7.7.49); Endonuclease RE2]	DNA integration [GO:0015074]; DNA recombination [GO:0006310]	-	aspartic-type endopeptidase activity [GO:0004190]; endonuclease activity [GO:0004519]; metal ion binding [GO:0046872]; nucleic acid binding [GO:0003676]; RNA-directed DNA polymerase activity [GO:0003964]	-
DCIv1-Transcript10373	P10978	XP_019186556.1	Retrovirus-related Pol polyprotein from transposon TNT 1-94 [Includes: Protease (EC 3.4.23.-); Reverse transcriptase (EC 2.7.7.49); Endonuclease]	DNA integration [GO:0015074]	-	aspartic-type endopeptidase activity [GO:0004190]; endonuclease activity [GO:0004519]; nucleic acid binding [GO:0003676]; RNA-directed DNA polymerase activity [GO:0003964]; zinc ion binding [GO:0008270]	-
DCIv1-Transcript10374	Q8VXV4	XP_031257265.1	Chaperone protein dnaJ 16 (AtDjB16) (AtJ16) (Protein ARG1-LIKE 1) (AtARL1)	response to abscisic acid [GO:0009737]	membrane [GO:0016020]	-	-
DCIv1-Transcript10375	Q9M8T3	XP_031257261.1	Putative gamma-glutamylcyclotransferase At3g02910 (EC 2.3.2.-)	response to karrikin [GO:0080167]	cytosol [GO:0005829]	gamma-glutamylaminecyclotransferase activity [GO:0061929]; transferase activity, transferring acyl groups [GO:0016746]	-
DCIv1-Transcript10376	-	XP_031257239.1	uncharacterized protein LOC116115221 isoform X1	-	-	-	-
DCIv1-Transcript10377	-	XP_031257239.1	uncharacterized protein LOC116115221 isoform X1	-	-	-	-
DCIv1-Transcript10378	-	XP_031257239.1	uncharacterized protein LOC116115221 isoform X1	-	-	-	-
DCIv1-Transcript10379	-	XP_031257239.1	uncharacterized protein LOC116115221 isoform X1	-	-	-	-
DCIv1-Transcript1038	Q09870	XP_031260479.1	Probable RNA 3'-terminal phosphate cyclase-like protein	endonucleolytic cleavage of tricistronic rRNA transcript (SSU-rRNA, 5.8S rRNA, LSU-rRNA) [GO:0000479]	nucleolus [GO:0005730]	endoribonuclease activity [GO:0004521]	Ribosome biogenesis in eukaryotes [PATH:ko03008]
DCIv1-Transcript10380	O23053	XP_031260940.1	Probable membrane metalloprotease ARASP2, chloroplastic (EC 3.4.24.-)	response to cold [GO:0009409]	chloroplast [GO:0009507]; chloroplast inner membrane [GO:0009706]; integral component of membrane [GO:0016021]	metal ion binding [GO:0046872]; metalloendopeptidase activity [GO:0004222]	-
DCIv1-Transcript10381	Q6NSM8	XP_031260658.1	Serine/threonine-protein kinase SIK3 homolog (EC 2.7.11.1) (Serine/threonine-protein kinase QSK homolog)	intracellular signal transduction [GO:0035556]; microtubule cytoskeleton organization [GO:0000226]; protein phosphorylation [GO:0006468]	cytoplasm [GO:0005737]	ATP binding [GO:0005524]; magnesium ion binding [GO:0000287]; protein serine/threonine kinase activity [GO:0004674]; protein serine kinase activity [GO:0106310]; protein threonine kinase activity [GO:0106311]; tau-protein kinase activity [GO:0050321]	MAPK signaling pathway - plant [PATH:ko04016]
DCIv1-Transcript10382	Q9LVI9	XP_031260681.1	Dihydropyrimidine dehydrogenase (NADP(+)), chloroplastic (DHPDH) (DPD) (EC 1.3.1.2) (Dihydroorotate dehydrogenase-like protein) (Dihydrothymine dehydrogenase) (Dihydrouracil dehydrogenase) (Protein PYRIMIDINE 1)	beta-alanine biosynthetic process [GO:0019483]; cellular response to nitrogen levels [GO:0043562]; thymine catabolic process [GO:0006210]; uracil catabolic process [GO:0006212]	chloroplast [GO:0009507]; chloroplast stroma [GO:0009570]; plastid [GO:0009536]	dihydropyrimidine dehydrogenase (NADP+) activity [GO:0017113]; iron-sulfur cluster binding [GO:0051536]; NADP binding [GO:0050661]; uracil binding [GO:0002058]	-
DCIv1-Transcript10383	Q9S4U0	XP_031274461.1	Putative 4-hydroxy-4-methyl-2-oxoglutarate aldolase (HMG aldolase) (EC 4.1.3.17) (Oxaloacetate decarboxylase) (OAA decarboxylase) (EC 4.1.1.112) (Regulator of ribonuclease activity homolog) (RraA-like protein)	regulation of RNA metabolic process [GO:0051252]	-	4-hydroxy-4-methyl-2-oxoglutarate aldolase activity [GO:0047443]; metal ion binding [GO:0046872]; oxaloacetate decarboxylase activity [GO:0008948]; ribonuclease inhibitor activity [GO:0008428]	-
DCIv1-Transcript10384	Q9FMA3	XP_031257552.1	Peroxisome biogenesis protein 5 (Peroxin-5) (AtPEX5) (Peroxisomal targeting signal type 1 receptor) (Pex5p)	protein import into peroxisome matrix, docking [GO:0016560]; protein targeting to peroxisome [GO:0006625]; response to auxin [GO:0009733]	cytosol [GO:0005829]; peroxisomal membrane [GO:0005778]; plastid [GO:0009536]	peroxisome matrix targeting signal-1 binding [GO:0005052]	Peroxisome [PATH:ko04146]
DCIv1-Transcript10385	Q9CAN3	XP_031251776.1	Scarecrow-like protein 28 (AtSCL28) (GRAS family protein 8) (AtGRAS-8)	positive regulation of brassinosteroid mediated signaling pathway [GO:1900459]; regulation of transcription, DNA-templated [GO:0006355]	nucleus [GO:0005634]	DNA-binding transcription factor activity [GO:0003700]; sequence-specific DNA binding [GO:0043565]	-
DCIv1-Transcript10386	Q8W1P0	XP_031257561.1	COP9 signalosome complex subunit 6b (AtCSN6b) (Signalosome subunit 6b)	COP9 signalosome assembly [GO:0010387]; multicellular organism development [GO:0007275]; protein deneddylation [GO:0000338]; red, far-red light phototransduction [GO:0009585]	COP9 signalosome [GO:0008180]; cytoplasm [GO:0005737]	isopeptidase activity [GO:0070122]; metallopeptidase activity [GO:0008237]	-
DCIv1-Transcript10387	Q8RXZ4	XP_031257547.1	Probable protein phosphatase 2C 18 (AtPP2C18) (EC 3.1.3.16)	-	cytosol [GO:0005829]; nucleus [GO:0005634]	metal ion binding [GO:0046872]; protein serine phosphatase activity [GO:0106306]; protein threonine phosphatase activity [GO:0106307]	-
DCIv1-Transcript10388	-	NP_001349972.1	Uncharacterized protein;uncharacterized protein LOC100500095 isoform 1;uncharacterized protein LOC100500095 isoform X1;(soybean) hypothetical protein	-	-	-	-
DCIv1-Transcript10389	-	XP_031252988.1	uncharacterized protein LOC116110911 isoform X1	-	-	-	-
DCIv1-Transcript1039	Q8L4X4	XP_031287202.1	Probable GABA transporter 2	amino acid transport [GO:0006865]	integral component of membrane [GO:0016021]; plasma membrane [GO:0005886]	-	-
DCIv1-Transcript10390	A9YUH4	XP_031252968.1	Putative invertase inhibitor (Pollen allergen Pla or 1) (Pollen allergen Pla or 1.0101) (allergen Pla or 1.0101)	-	-	enzyme inhibitor activity [GO:0004857]	-
DCIv1-Transcript10391	Q8GWH3	XP_031280787.1	Protein OS-9 homolog (AtOS9) (Protein EMS-MUTAGENIZED BRI1 SUPPRESSOR 6)	ERAD pathway [GO:0036503]; response to salt stress [GO:0009651]; retrograde protein transport, ER to cytosol [GO:0030970]; ubiquitin-dependent ERAD pathway [GO:0030433]	endoplasmic reticulum [GO:0005783]; endoplasmic reticulum lumen [GO:0005788]; plastid [GO:0009536]	carbohydrate binding [GO:0030246]	Protein processing in endoplasmic reticulum [PATH:ko04141]
DCIv1-Transcript10392	Q8GWH3	XP_031280787.1	Protein OS-9 homolog (AtOS9) (Protein EMS-MUTAGENIZED BRI1 SUPPRESSOR 6)	ERAD pathway [GO:0036503]; response to salt stress [GO:0009651]; retrograde protein transport, ER to cytosol [GO:0030970]; ubiquitin-dependent ERAD pathway [GO:0030433]	endoplasmic reticulum [GO:0005783]; endoplasmic reticulum lumen [GO:0005788]; plastid [GO:0009536]	carbohydrate binding [GO:0030246]	-
DCIv1-Transcript10393	Q8GWH3	XP_031280787.1	Protein OS-9 homolog (AtOS9) (Protein EMS-MUTAGENIZED BRI1 SUPPRESSOR 6)	ERAD pathway [GO:0036503]; response to salt stress [GO:0009651]; retrograde protein transport, ER to cytosol [GO:0030970]; ubiquitin-dependent ERAD pathway [GO:0030433]	endoplasmic reticulum [GO:0005783]; endoplasmic reticulum lumen [GO:0005788]; plastid [GO:0009536]	carbohydrate binding [GO:0030246]	-
DCIv1-Transcript10394	Q940T9	XP_031276403.1	Zinc finger protein CONSTANS-LIKE 4	regulation of flower development [GO:0009909]	nucleus [GO:0005634]	zinc ion binding [GO:0008270]	-
DCIv1-Transcript10395	Q9SW07	XP_031276503.1	Protein GLUTAMINE DUMPER 2	amino acid transport [GO:0006865]; regulation of amino acid export [GO:0080143]	integral component of membrane [GO:0016021]	-	-
DCIv1-Transcript10396	F4JSE7	XP_031276491.1	Protein ENHANCED DISEASE RESISTANCE 2	ethylene-activated signaling pathway [GO:0009873]; negative regulation of leaf senescence [GO:1900056]; plant-type hypersensitive response [GO:0009626]; regulation of defense response to fungus [GO:1900150]; response to ethylene [GO:0009723]; response to salicylic acid [GO:0009751]	endoplasmic reticulum membrane [GO:0005789]; endosome membrane [GO:0010008]; integral component of membrane [GO:0016021]; plasma membrane [GO:0005886]	phosphatidylinositol-4-phosphate binding [GO:0070273]	-
DCIv1-Transcript10397	Q5EA75	XP_031276678.1	Ethanolamine-phosphate cytidylyltransferase (EC 2.7.7.14) (CTP:phosphoethanolamine cytidylyltransferase) (Phosphorylethanolamine transferase)	phosphatidylethanolamine biosynthetic process [GO:0006646]	-	ethanolamine-phosphate cytidylyltransferase activity [GO:0004306]	Glycerophospholipid metabolism [PATH:ko00564] ; Phosphonate and phosphinate metabolism [PATH:ko00440]
DCIv1-Transcript10398	A2YFR6	XP_031276466.1	Probable histidine kinase 1 (OsHK1) (EC 2.7.13.3)	cellular response to hydrogen peroxide [GO:0070301]; cellular response to molecule of bacterial origin [GO:0071219]; cellular response to nitric oxide [GO:0071732]; cytokinin-activated signaling pathway [GO:0009736]; negative regulation of abscisic acid-activated signaling pathway [GO:0009788]; negative regulation of ethylene-activated signaling pathway [GO:0010105]; regulation of stomatal closur…	plasma membrane [GO:0005886]; vacuole [GO:0005773]	phosphorelay sensor kinase activity [GO:0000155]	-
DCIv1-Transcript10399	-	-	-	-	-	-	-
DCIv1-Transcript104	Q8VY80	XP_031273062.1	FCS-Like Zinc finger 5	response to glucose [GO:0009749]; response to mannose [GO:1905582]; response to starvation [GO:0042594]; response to sucrose [GO:0009744]	cytosol [GO:0005829]; nucleus [GO:0005634]	kinase binding [GO:0019900]; metal ion binding [GO:0046872]	-
DCIv1-Transcript1040	Q7KT91	XP_031248768.1	Non-lysosomal glucosylceramidase (NLGase) (EC 3.2.1.45)	bile acid metabolic process [GO:0008206]; carbohydrate metabolic process [GO:0005975]; glucosylceramide catabolic process [GO:0006680]; glycoside catabolic process [GO:0016139]	integral component of membrane [GO:0016021]; plasma membrane [GO:0005886]	beta-glucosidase activity [GO:0008422]; glucosylceramidase activity [GO:0004348]; glucosyltransferase activity [GO:0046527]	Sphingolipid metabolism [PATH:ko00600] ; Other glycan degradation [PATH:ko00511]
DCIv1-Transcript10400	Q9LEW3	XP_031278004.1	Aspartyl protease AED1 (EC 3.4.23.-) (Apoplastic EDS1-dependent protein 1)	systemic acquired resistance [GO:0009627]	apoplast [GO:0048046]	aspartic-type endopeptidase activity [GO:0004190]	-
DCIv1-Transcript10401	Q8MYN5	XP_031279749.1	Aspartic protease 17 (EC 3.4.23.-)	cell death [GO:0008219]	extracellular region [GO:0005576]; lysosome [GO:0005764]	aspartic-type endopeptidase activity [GO:0004190]	-
DCIv1-Transcript10402	Q9S9K4	XP_031276412.1	Aspartic proteinase 39 (EC 3.4.23.-)	pollen tube growth [GO:0009860]; pollen tube guidance [GO:0010183]; protein catabolic process [GO:0030163]; proteolysis [GO:0006508]	anchored component of membrane [GO:0031225]; anchored component of plasma membrane [GO:0046658]; cytoplasm [GO:0005737]; cytosol [GO:0005829]; plasma membrane [GO:0005886]; pollen tube [GO:0090406]	aspartic-type endopeptidase activity [GO:0004190]	-
DCIv1-Transcript10403	Q9LEW3	XP_031279687.1	Aspartyl protease AED1 (EC 3.4.23.-) (Apoplastic EDS1-dependent protein 1)	systemic acquired resistance [GO:0009627]	apoplast [GO:0048046]	aspartic-type endopeptidase activity [GO:0004190]	-
DCIv1-Transcript10404	Q8S9J6	XP_031247344.1	Aspartyl protease family protein At5g10770 (EC 3.4.23.-)	-	anchored component of membrane [GO:0031225]; plasma membrane [GO:0005886]	aspartic-type endopeptidase activity [GO:0004190]	-
DCIv1-Transcript10405	Q4V3D2	XP_031276412.1	Aspartic proteinase 36 (EC 3.4.23.-)	pollen development [GO:0009555]; pollen germination [GO:0009846]; pollen tube growth [GO:0009860]; pollen tube guidance [GO:0010183]; protein catabolic process [GO:0030163]; proteolysis [GO:0006508]	anchored component of membrane [GO:0031225]; cytoplasm [GO:0005737]; cytosol [GO:0005829]; plasma membrane [GO:0005886]; pollen tube [GO:0090406]	aspartic-type endopeptidase activity [GO:0004190]	-
DCIv1-Transcript10406	-	XP_031279749.1	aspartyl protease family protein At5g10770-like	-	-	-	-
DCIv1-Transcript10407	Q9M2Z4	XP_031276717.1	Membrane steroid-binding protein 2 (AtMP2) (Membrane-associated progesterone-binding protein 3) (AtMAPR3)	-	chloroplast thylakoid membrane [GO:0009535]; cytosol [GO:0005829]; endomembrane system [GO:0012505]; endoplasmic reticulum [GO:0005783]; integral component of membrane [GO:0016021]; membrane [GO:0016020]; nucleus [GO:0005634]; plasma membrane [GO:0005886]	protein domain specific binding [GO:0019904]; steroid binding [GO:0005496]	-
DCIv1-Transcript10408	-	XP_031276662.1	uncharacterized protein LOC116135103 isoform X2;uncharacterized protein LOC116135112 isoform X2	-	-	-	-
DCIv1-Transcript10409	O81078	XP_031280822.1	Glutamate receptor 2.9 (Ligand-gated ion channel 2.9)	calcium ion transport [GO:0006816]; calcium-mediated signaling [GO:0019722]; cellular response to amino acid stimulus [GO:0071230]	integral component of membrane [GO:0016021]; plasma membrane [GO:0005886]	calcium channel activity [GO:0005262]; glutamate receptor activity [GO:0008066]; ligand-gated ion channel activity [GO:0015276]; signaling receptor activity [GO:0038023]	-
DCIv1-Transcript1041	Q8W5R2	XP_031263455.1	Phospholipase SGR2 (EC 3.1.1.-) (Protein SHOOT GRAVITROPISM 2)	amyloplast organization [GO:0009660]; detection of gravity [GO:0009590]; lipid catabolic process [GO:0016042]; negative gravitropism [GO:0009959]	cytoplasm [GO:0005737]; plant-type vacuole membrane [GO:0009705]; plasmodesma [GO:0009506]; vacuole [GO:0005773]	metal ion binding [GO:0046872]; phospholipase A1 activity [GO:0008970]; phospholipase activity [GO:0004620]	-
DCIv1-Transcript10410	Q05892	XP_031276441.1	MIOREX complex component 2 (Mitochondrial organization of gene expression protein 2)	ubiquinone-6 biosynthetic process [GO:1901006]	mitochondrion [GO:0005739]	catalytic activity [GO:0003824]; protein-containing complex binding [GO:0044877]	-
DCIv1-Transcript10411	Q9MA15	XP_031276341.1	Protein ACTIVITY OF BC1 COMPLEX KINASE 3, chloroplastic (ABC1-LIKE KINASE 3) (EC 2.7.-.-) (EC 2.7.11.1) (Protein REPRESSOR OF BDR1)	cellular response to nitrogen starvation [GO:0006995]; chloroplast organization [GO:0009658]; plastoglobule organization [GO:0080177]; protein stabilization [GO:0050821]; regulation of tocopherol cyclase activity [GO:1902171]; response to high light intensity [GO:0009644]; response to photooxidative stress [GO:0080183]; response to red light [GO:0010114]; response to water deprivation [GO:0009414]	chloroplast [GO:0009507]; mitochondrion [GO:0005739]; plastoglobule [GO:0010287]	ATP binding [GO:0005524]; protein kinase activity [GO:0004672]; protein serine kinase activity [GO:0106310]; protein threonine kinase activity [GO:0106311]	-
DCIv1-Transcript10412	-	XP_031276659.1	uncharacterized protein LOC116135099	-	-	-	-
DCIv1-Transcript10413	-	XP_009363142.1	transcription initiation factor TFIID subunit 10-like isoform X5	-	-	-	Basal transcription factors [PATH:ko03022]
DCIv1-Transcript10414	Q9LEW3	XP_031279749.1	Aspartyl protease AED1 (EC 3.4.23.-) (Apoplastic EDS1-dependent protein 1)	systemic acquired resistance [GO:0009627]	apoplast [GO:0048046]	aspartic-type endopeptidase activity [GO:0004190]	-
DCIv1-Transcript10415	Q7XR06	XP_031276404.1	Probable protein phosphatase 2C 45 (OsPP2C45) (EC 3.1.3.16)	-	cytosol [GO:0005829]; nucleus [GO:0005634]	metal ion binding [GO:0046872]; protein serine phosphatase activity [GO:0106306]; protein threonine phosphatase activity [GO:0106307]	-
DCIv1-Transcript10416	Q9LZL3	XP_020675776.2	Aspartic proteinase PCS1 (EC 3.4.23.-) (Aspartic protease 38) (AtASP38) (Protein EMBRYO DEFECTIVE 24) (Protein PROMOTION OF CELL SURVIVAL 1)	programmed cell death [GO:0012501]	endoplasmic reticulum [GO:0005783]	aspartic-type endopeptidase activity [GO:0004190]; peptidase activity [GO:0008233]	-
DCIv1-Transcript10417	Q9LEW3	XP_010928159.1	Aspartyl protease AED1 (EC 3.4.23.-) (Apoplastic EDS1-dependent protein 1)	systemic acquired resistance [GO:0009627]	apoplast [GO:0048046]	aspartic-type endopeptidase activity [GO:0004190]	-
DCIv1-Transcript10418	A4T9I1	XP_007509374.1	Coproporphyrin III ferrochelatase (EC 4.99.1.9)	heme biosynthetic process [GO:0006783]	cytoplasm [GO:0005737]	ferrochelatase activity [GO:0004325]; metal ion binding [GO:0046872]	-
DCIv1-Transcript10419	Q8L936	XP_031282680.1	Putative clathrin assembly protein At4g40080	clathrin-dependent endocytosis [GO:0072583]; vesicle budding from membrane [GO:0006900]	clathrin-coated pit [GO:0005905]; clathrin-coated vesicle [GO:0030136]; Golgi apparatus [GO:0005794]	1-phosphatidylinositol binding [GO:0005545]; clathrin heavy chain binding [GO:0032050]; phosphatidylinositol-4,5-bisphosphate binding [GO:0005546]; SNARE binding [GO:0000149]	-
DCIv1-Transcript1042	A6NFY7	XP_031263493.1	Succinate dehydrogenase assembly factor 1, mitochondrial (SDH assembly factor 1) (SDHAF1) (LYR motif-containing protein 8)	mitochondrial respiratory chain complex II assembly [GO:0034553]	mitochondrial matrix [GO:0005759]; mitochondrion [GO:0005739]	-	-
DCIv1-Transcript10420	Q84W40	XP_031282695.1	RING-H2 finger protein ATL11 (EC 2.3.2.27) (RING-type E3 ubiquitin transferase ATL11)	protein ubiquitination [GO:0016567]	integral component of membrane [GO:0016021]	metal ion binding [GO:0046872]; transferase activity [GO:0016740]	-
DCIv1-Transcript10421	G9M9M3	XP_022862022.1	Bi-functional coumaroyl CoA and feruloyl CoA ortho-hydroxylase F6H2-2-1 (IbF6H2-2-1) (EC 1.14.11.61) (EC 1.14.11.62) (2-oxoglutarate-dependent dioxygenase F6H2-2-1) (2OGD F6H2-2-1)	coumarin biosynthetic process [GO:0009805]; phenylpropanoid biosynthetic process [GO:0009699]; response to fungus [GO:0009620]; response to molecule of fungal origin [GO:0002238]	-	2-oxoglutarate-dependent dioxygenase activity [GO:0016706]; 4-coumaroyl 2'-hydroxylase activity [GO:0102312]; metal ion binding [GO:0046872]	-
DCIv1-Transcript10422	Q3EBZ2	XP_031285309.1	F-box protein SKIP23 (SKP1-interacting partner 23)	protein ubiquitination [GO:0016567]	nucleus [GO:0005634]	-	-
DCIv1-Transcript10423	O49722	XP_031282689.1	Probable purine permease 6 (AtPUP6)	purine nucleobase transport [GO:0006863]	integral component of membrane [GO:0016021]; membrane [GO:0016020]	purine nucleobase transmembrane transporter activity [GO:0005345]; purine nucleoside transmembrane transporter activity [GO:0015211]	-
DCIv1-Transcript10424	Q9FJ87	XP_031282662.1	Protein DETOXIFICATION 50 (AtDTX50) (DETOXIFICATION EFFLUX CARRIER 50) (Multidrug and toxic compound extrusion protein 50) (MATE protein 50) (Protein ABNORMAL SHOOT 3-like 1)	abscisic acid transport [GO:0080168]; regulation of response to water deprivation [GO:2000070]; response to abscisic acid [GO:0009737]; root morphogenesis [GO:0010015]	integral component of membrane [GO:0016021]; late endosome [GO:0005770]; late endosome membrane [GO:0031902]; membrane [GO:0016020]; plasma membrane [GO:0005886]	abscisic acid transmembrane transporter activity [GO:0090440]; antiporter activity [GO:0015297]; transmembrane transporter activity [GO:0022857]; xenobiotic transmembrane transporter activity [GO:0042910]	-
DCIv1-Transcript10425	Q9LSL5	XP_031283550.1	L-type lectin-domain containing receptor kinase IX.2 (LecRK-IX.2) (EC 2.7.11.1)	defense response to bacterium [GO:0042742]; defense response to oomycetes [GO:0002229]; PAMP-triggered immunity signalling pathway [GO:0140426]; positive regulation of cell death [GO:0010942]; positive regulation of defense response to bacterium [GO:1900426]; positive regulation of hydrogen peroxide metabolic process [GO:0010726]; protein phosphorylation [GO:0006468]; systemic acquired resistance…	integral component of membrane [GO:0016021]; plasma membrane [GO:0005886]	ATP binding [GO:0005524]; carbohydrate binding [GO:0030246]; kinase activity [GO:0016301]; protein serine/threonine kinase activity [GO:0004674]; protein serine kinase activity [GO:0106310]; protein threonine kinase activity [GO:0106311]; transmembrane receptor protein serine/threonine kinase activity [GO:0004675]	-
DCIv1-Transcript10426	Q9SGW3	XP_031248776.1	26S proteasome non-ATPase regulatory subunit 8 homolog A (26S proteasome regulatory subunit RPN12a) (AtRPN12a) (26S proteasome regulatory subunit S14 homolog A)	cotyledon development [GO:0048825]; cytokinin-activated signaling pathway [GO:0009736]; flower development [GO:0009908]; leaf development [GO:0048366]; post-embryonic root development [GO:0048528]; proteasome assembly [GO:0043248]; proteasome-mediated ubiquitin-dependent protein catabolic process [GO:0043161]; protein catabolic process [GO:0030163]; regulation of anthocyanin biosynthetic process …	chloroplast envelope [GO:0009941]; cytosol [GO:0005829]; nucleus [GO:0005634]; proteasome complex [GO:0000502]; proteasome regulatory particle, lid subcomplex [GO:0008541]	-	-
DCIv1-Transcript10427	Q570S7	XP_031259715.1	Cellulose synthase-like protein G1 (AtCslG1) (EC 2.4.1.-)	cellulose biosynthetic process [GO:0030244]; cell wall organization [GO:0071555]; plant-type primary cell wall biogenesis [GO:0009833]	Golgi membrane [GO:0000139]; integral component of membrane [GO:0016021]; plasma membrane [GO:0005886]; trans-Golgi network [GO:0005802]	cellulose synthase (UDP-forming) activity [GO:0016760]; mannan synthase activity [GO:0051753]	-
DCIv1-Transcript10428	Q8VY91	XP_031248785.1	30S ribosomal protein S6 alpha, chloroplastic	translation [GO:0006412]	chloroplast [GO:0009507]; chloroplast thylakoid membrane [GO:0009535]; nucleus [GO:0005634]; ribosome [GO:0005840]; thylakoid [GO:0009579]	mRNA binding [GO:0003729]; small ribosomal subunit rRNA binding [GO:0070181]; structural constituent of ribosome [GO:0003735]	-
DCIv1-Transcript10429	O80630	XP_031283557.1	Dirigent protein 9 (AtDIR9)	-	apoplast [GO:0048046]	-	-
DCIv1-Transcript1043	Q9FH86	XP_031275242.1	Receptor-like protein 57 (AtRLP57)	-	integral component of membrane [GO:0016021]; plasma membrane [GO:0005886]	-	-
DCIv1-Transcript10430	Q9SIA8	XP_013622432.1	Dirigent protein 10 (AtDIR10) (Protein ENHANCED SUBERIN 1)	lignin biosynthetic process [GO:0009809]; suberin biosynthetic process [GO:0010345]	apoplast [GO:0048046]; Casparian strip [GO:0048226]	-	-
DCIv1-Transcript10431	Q7Y225	XP_016667278.1	Dirigent protein 16 (AtDIR16)	-	apoplast [GO:0048046]	-	-
DCIv1-Transcript10432	K7VCB9	XP_031283556.1	Hydroxyethylthiazole kinase (EC 2.7.1.50) (4-methyl-5-beta-hydroxyethylthiazole kinase) (TH kinase) (Thz kinase)	thiamine biosynthetic process [GO:0009228]; thiamine diphosphate biosynthetic process [GO:0009229]; thiamine salvage [GO:0036172]	-	ATP binding [GO:0005524]; hydroxyethylthiazole kinase activity [GO:0004417]; metal ion binding [GO:0046872]	Thiamine metabolism [PATH:ko00730]
DCIv1-Transcript10433	-	XP_031285638.1	ubiquitin carboxyl-terminal hydrolase 8-like isoform X1	-	-	-	-
DCIv1-Transcript10434	-	XP_031285113.1	VAN3-binding protein-like;VAN3-binding protein	-	-	-	-
DCIv1-Transcript10435	Q6NLQ8	XP_031285077.1	E3 ubiquitin-protein ligase XBAT32 (EC 2.3.2.27) (Ankyrin repeat domain and RING finger-containing protein XBAT32) (Protein XB3 homolog 2) (RING-type E3 ubiquitin transferase XBAT32)	lateral root formation [GO:0010311]; negative regulation of ethylene biosynthetic process [GO:0010366]; protein autoubiquitination [GO:0051865]; protein ubiquitination [GO:0016567]; response to auxin [GO:0009733]; ubiquitin-dependent protein catabolic process [GO:0006511]	-	metal ion binding [GO:0046872]; ubiquitin-protein transferase activity [GO:0004842]	-
DCIv1-Transcript10436	Q9ZV52	XP_031276332.1	EG45-like domain containing protein 2 (Plant natriuretic peptide A) (AtEXPR3) (AtPNP-A) (Ath-ExpGamma-1.2)	alternative respiration [GO:0010230]; systemic acquired resistance [GO:0009627]	apoplast [GO:0048046]; cell wall [GO:0005618]	-	-
DCIv1-Transcript10437	-	XP_031285112.1	uncharacterized protein LOC116143795	-	-	-	-
DCIv1-Transcript10438	Q9ZV53	XP_031285067.1	Putative RING-H2 finger protein ATL49 (EC 2.3.2.27) (Protein MATERNAL EFFECT EMBRYO ARREST 16) (RING-type E3 ubiquitin transferase ATL49)	embryo development ending in seed dormancy [GO:0009793]; protein ubiquitination [GO:0016567]	integral component of membrane [GO:0016021]	metal ion binding [GO:0046872]; transferase activity [GO:0016740]; ubiquitin protein ligase binding [GO:0031625]	-
DCIv1-Transcript10439	Q9ZV52	XP_021979476.1	EG45-like domain containing protein 2 (Plant natriuretic peptide A) (AtEXPR3) (AtPNP-A) (Ath-ExpGamma-1.2)	alternative respiration [GO:0010230]; systemic acquired resistance [GO:0009627]	apoplast [GO:0048046]; cell wall [GO:0005618]	-	-
DCIv1-Transcript1044	P39845	XP_031277817.1	Plipastatin synthase subunit A (EC 2.3.1.-) (Peptide synthase 1) [Includes: ATP-dependent glutamate adenylase 1 (GluA 1) (Glutamate activase 1); ATP-dependent ornithine adenylase (OrnA) (Ornithine activase)]	amino acid activation for nonribosomal peptide biosynthetic process [GO:0043041]; antibiotic biosynthetic process [GO:0017000]; secondary metabolite biosynthetic process [GO:0044550]	cytoplasm [GO:0005737]; cytosol [GO:0005829]	ligase activity [GO:0016874]; phosphopantetheine binding [GO:0031177]; transferase activity [GO:0016740]	Fatty acid biosynthesis [PATH:ko00061] ; Valine, leucine and isoleucine degradation [PATH:ko00280]
DCIv1-Transcript10440	Q9ZV52	XP_022030994.2	EG45-like domain containing protein 2 (Plant natriuretic peptide A) (AtEXPR3) (AtPNP-A) (Ath-ExpGamma-1.2)	alternative respiration [GO:0010230]; systemic acquired resistance [GO:0009627]	apoplast [GO:0048046]; cell wall [GO:0005618]	-	-
DCIv1-Transcript10441	Q9ZV53	XP_031285067.1	Putative RING-H2 finger protein ATL49 (EC 2.3.2.27) (Protein MATERNAL EFFECT EMBRYO ARREST 16) (RING-type E3 ubiquitin transferase ATL49)	embryo development ending in seed dormancy [GO:0009793]; protein ubiquitination [GO:0016567]	integral component of membrane [GO:0016021]	metal ion binding [GO:0046872]; transferase activity [GO:0016740]; ubiquitin protein ligase binding [GO:0031625]	-
DCIv1-Transcript10442	Q94A15	XP_031285074.1	Mannosyltransferase APTG1 (EC 2.4.1.-) (Glycosyltransferase 22) (Protein ABNORMAL POLLEN TUBE GUIDANCE 1)	attachment of GPI anchor to protein [GO:0016255]; embryo development ending in seed dormancy [GO:0009793]; GPI anchor biosynthetic process [GO:0006506]; pollen tube guidance [GO:0010183]	endoplasmic reticulum [GO:0005783]; endoplasmic reticulum membrane [GO:0005789]; integral component of membrane [GO:0016021]; pollen tube [GO:0090406]	alpha-1,2-mannosyltransferase activity [GO:0000026]; glycolipid mannosyltransferase activity [GO:0004376]; mannosyltransferase activity [GO:0000030]	-
DCIv1-Transcript10443	C0LGE0	XP_022722214.1	Probable LRR receptor-like serine/threonine-protein kinase At1g07650 (EC 2.7.11.1)	protein autophosphorylation [GO:0046777]	integral component of membrane [GO:0016021]; plasma membrane [GO:0005886]	ATP binding [GO:0005524]; protein serine/threonine kinase activity [GO:0004674]; protein serine kinase activity [GO:0106310]; protein threonine kinase activity [GO:0106311]	-
DCIv1-Transcript10444	-	XP_031265947.1	uncharacterized protein LOC116124368	-	-	-	-
DCIv1-Transcript10445	-	XP_031265947.1	uncharacterized protein LOC116124368	-	-	-	-
DCIv1-Transcript10446	-	-	-	-	-	-	-
DCIv1-Transcript10447	Q9LRA7	XP_031248746.1	Probable alpha,alpha-trehalose-phosphate synthase [UDP-forming] 9 (EC 2.4.1.15) (Trehalose-6-phosphate synthase 9) (AtTPS9)	dephosphorylation [GO:0016311]	cytosol [GO:0005829]	transferase activity, transferring glycosyl groups [GO:0016757]	Starch and sucrose metabolism [PATH:ko00500]
DCIv1-Transcript10448	-	XP_031265947.1	uncharacterized protein LOC116124368	-	-	-	-
DCIv1-Transcript10449	-	XP_031285102.1	uncharacterized protein LOC116143786	-	-	-	-
DCIv1-Transcript1045	Q9SFG0	XP_031258710.1	Sugar transport protein 6 (Hexose transporter 6)	carbohydrate transmembrane transport [GO:0034219]	integral component of membrane [GO:0016021]	monosaccharide transmembrane transporter activity [GO:0015145]; symporter activity [GO:0015293]	-
DCIv1-Transcript10450	-	XP_031285102.1	uncharacterized protein LOC116143786	-	-	-	-
DCIv1-Transcript10451	Q9LW85	XP_031254741.1	MAR-binding filament-like protein 1	regulation of starch biosynthetic process [GO:0010581]; starch biosynthetic process [GO:0019252]	chloroplast [GO:0009507]; chloroplast thylakoid [GO:0009534]; chloroplast thylakoid membrane [GO:0009535]; cytosol [GO:0005829]; nuclear matrix [GO:0016363]; plastid nucleoid [GO:0042646]	DNA binding [GO:0003677]	-
DCIv1-Transcript10452	Q9LYE4	XP_031265239.1	FCS-Like Zinc finger 10	response to salt [GO:1902074]; response to starvation [GO:0042594]; seedling development [GO:0090351]	cytoplasm [GO:0005737]; endoplasmic reticulum [GO:0005783]; nucleus [GO:0005634]	kinase binding [GO:0019900]; metal ion binding [GO:0046872]	-
DCIv1-Transcript10453	Q6H8D6	XP_031254972.1	Putative coatomer subunit beta'-3 (Beta'-coat protein 3) (Beta'-COP 3)	endoplasmic reticulum to Golgi vesicle-mediated transport [GO:0006888]; intracellular protein transport [GO:0006886]; intra-Golgi vesicle-mediated transport [GO:0006891]; retrograde vesicle-mediated transport, Golgi to endoplasmic reticulum [GO:0006890]	COPI vesicle coat [GO:0030126]; Golgi membrane [GO:0000139]	structural molecule activity [GO:0005198]	-
DCIv1-Transcript10454	-	-	-	-	-	-	-
DCIv1-Transcript10455	Q8VEJ4	XP_019425071.1	Notchless protein homolog 1	hematopoietic stem cell homeostasis [GO:0061484]; inner cell mass cell differentiation [GO:0001826]; kidney development [GO:0001822]; negative regulation of cysteine-type endopeptidase activity involved in apoptotic signaling pathway [GO:2001268]; negative regulation of mitotic cell cycle [GO:0045930]; Notch signaling pathway [GO:0007219]; positive regulation of canonical Wnt signaling pathway [G…	nucleolus [GO:0005730]; nucleoplasm [GO:0005654]	-	-
DCIv1-Transcript10456	Q9SYG2	XP_031254740.1	Trihelix transcription factor ASIL1 (6B-interacting protein 1-like 1) (Trihelix DNA-binding protein ASIL1)	embryo development ending in seed dormancy [GO:0009793]; regulation of transcription, DNA-templated [GO:0006355]; response to auxin [GO:0009733]; seed maturation [GO:0010431]	nucleolus [GO:0005730]; nucleus [GO:0005634]	DNA-binding transcription factor activity [GO:0003700]; transcription regulatory region sequence-specific DNA binding [GO:0000976]	-
DCIv1-Transcript10457	Q9LW86	XP_031269402.1	Probable sulfate transporter 3.4	phosphate ion transport [GO:0006817]	integral component of plasma membrane [GO:0005887]; plasma membrane [GO:0005886]; plasmodesma [GO:0009506]	anion:anion antiporter activity [GO:0015301]; secondary active sulfate transmembrane transporter activity [GO:0008271]; symporter activity [GO:0015293]	-
DCIv1-Transcript10458	Q78S06	XP_031254738.1	Protein SYS1 homolog	Golgi to endosome transport [GO:0006895]; Golgi to plasma membrane protein transport [GO:0043001]; protein localization to Golgi apparatus [GO:0034067]	cytosol [GO:0005829]; integral component of Golgi membrane [GO:0030173]; trans-Golgi network [GO:0005802]	-	-
DCIv1-Transcript10459	G3ESU9	XP_031259935.1	Acyl-[acyl-carrier-protein] hydrolase FATB1, chloroplastic (CvFatB1) (EC 3.1.2.-) (Decanoyl-[acyl-carrier-protein] thioesterase) (Octanoyl-[acyl-carrier-protein] thioesterase)	fatty acid biosynthetic process [GO:0006633]	chloroplast [GO:0009507]	acyl-[acyl-carrier-protein] hydrolase activity [GO:0016297]	-
DCIv1-Transcript1046	Q56XQ6	XP_031277687.1	Protein NRT1/ PTR FAMILY 4.4 (AtNPF4.4) (Nitrate transporter 1.13)	-	integral component of membrane [GO:0016021]; plasma membrane [GO:0005886]	transmembrane transporter activity [GO:0022857]	-
DCIv1-Transcript10460	Q9LW88	XP_031255072.1	Nuclear pore complex protein NUP50B (Nucleoporin 50B)	intracellular transport [GO:0046907]; mRNA transport [GO:0051028]; positive regulation of GTPase activity [GO:0043547]; protein transport [GO:0015031]	cytoplasm [GO:0005737]; cytosol [GO:0005829]; nuclear pore [GO:0005643]; nucleoplasm [GO:0005654]	-	-
DCIv1-Transcript10461	Q8VZM1	XP_031260675.1	N-terminal acetyltransferase A complex auxiliary subunit NAA15 (AtNAA15) (Protein OMISHA)	N-terminal peptidyl-methionine acetylation [GO:0017196]	cytoplasm [GO:0005737]	-	-
DCIv1-Transcript10462	Q8VZM1	XP_031260675.1	N-terminal acetyltransferase A complex auxiliary subunit NAA15 (AtNAA15) (Protein OMISHA)	N-terminal peptidyl-methionine acetylation [GO:0017196]	cytoplasm [GO:0005737]	-	-
DCIv1-Transcript10463	Q8VZM1	XP_031260675.1	N-terminal acetyltransferase A complex auxiliary subunit NAA15 (AtNAA15) (Protein OMISHA)	N-terminal peptidyl-methionine acetylation [GO:0017196]	cytoplasm [GO:0005737]	-	-
DCIv1-Transcript10464	A8MRP4	XP_031255762.1	Thionin-like protein 2	defense response [GO:0006952]	extracellular region [GO:0005576]	-	-
DCIv1-Transcript10465	-	XP_031255644.1	uncharacterized protein LOC116113632	-	-	-	-
DCIv1-Transcript10466	F4IDU9	XP_031255762.1	Thionin-like protein 1	defense response [GO:0006952]	extracellular region [GO:0005576]	-	-
DCIv1-Transcript10467	Q9M8L2	XP_031274201.1	F-box/kelch-repeat protein At1g80440	negative regulation of cytokinin-activated signaling pathway [GO:0080037]; regulation of phenylpropanoid metabolic process [GO:2000762]	cytosol [GO:0005829]; SCF ubiquitin ligase complex [GO:0019005]	-	-
DCIv1-Transcript10468	Q93ZJ9	XP_031255542.1	Protein MLN51 homolog (Protein CASC3 homolog) (Protein barentsz) (Btz)	mRNA processing [GO:0006397]; mRNA transport [GO:0051028]; nuclear-transcribed mRNA catabolic process, nonsense-mediated decay [GO:0000184]; regulation of translation [GO:0006417]; RNA splicing [GO:0008380]	cytoplasm [GO:0005737]; nucleus [GO:0005634]	mRNA binding [GO:0003729]	-
DCIv1-Transcript10469	Q9M1H3	XP_031259956.1	ABC transporter F family member 4 (ABC transporter ABCF.4) (AtABCF4) (GCN20-type ATP-binding cassette protein GCN4)	-	cytosol [GO:0005829]	ATPase-coupled transmembrane transporter activity [GO:0042626]; ATP binding [GO:0005524]	-
DCIv1-Transcript1047	Q0WX00	XP_031255374.1	Putative E3 ubiquitin-protein ligase RING1b (EC 2.3.2.27) (Polycomb complex protein RING1b) (Protein RING1b) (AtRING1b) (RING-type E3 ubiquitin transferase RING1b) (Ring finger protein 5)	cell fate determination [GO:0001709]; chromatin organization [GO:0006325]; maintenance of floral meristem identity [GO:0010076]; maintenance of inflorescence meristem identity [GO:0010077]; maintenance of shoot apical meristem identity [GO:0010492]; negative regulation of transcription, DNA-templated [GO:0045892]; protein ubiquitination [GO:0016567]	PRC1 complex [GO:0035102]	metal ion binding [GO:0046872]; transferase activity [GO:0016740]	-
DCIv1-Transcript10470	-	XP_031263692.1	E3 ubiquitin-protein ligase At1g63170	-	-	-	-
DCIv1-Transcript10471	Q0WNW4	XP_031252854.1	Myosin-binding protein 3	-	integral component of membrane [GO:0016021]	myosin binding [GO:0017022]; myosin XI tail binding [GO:0080115]	-
DCIv1-Transcript10472	Q00423	XP_031252882.1	HMG-Y-related protein A (Protein SB16A)	chromosome condensation [GO:0030261]; negative regulation of chromatin silencing [GO:0031936]; negative regulation of DNA recombination [GO:0045910]; nucleosome assembly [GO:0006334]; nucleosome positioning [GO:0016584]	nucleolus [GO:0005730]; nucleosome [GO:0000786]; nucleus [GO:0005634]	double-stranded DNA binding [GO:0003690]; nucleosomal DNA binding [GO:0031492]	-
DCIv1-Transcript10473	Q7XA39	XP_028083651.1	Putative disease resistance protein RGA4 (RGA4-blb)	defense response [GO:0006952]	-	ADP binding [GO:0043531]; ATP binding [GO:0005524]	-
DCIv1-Transcript10474	Q9C8Y4	XP_031257928.1	Senescence-associated protein AAF, chlorolplastic (Protein ARABIDOPSIS A-FIFTEEN)	cellular response to oxidative stress [GO:0034599]; leaf senescence [GO:0010150]; reactive oxygen species metabolic process [GO:0072593]; vegetative to reproductive phase transition of meristem [GO:0010228]	chloroplast [GO:0009507]	-	-
DCIv1-Transcript10475	Q9C8Y4	XP_031257928.1	Senescence-associated protein AAF, chlorolplastic (Protein ARABIDOPSIS A-FIFTEEN)	cellular response to oxidative stress [GO:0034599]; leaf senescence [GO:0010150]; reactive oxygen species metabolic process [GO:0072593]; vegetative to reproductive phase transition of meristem [GO:0010228]	chloroplast [GO:0009507]	-	-
DCIv1-Transcript10476	-	XP_031252884.1	psbQ-like protein 3, chloroplastic	-	-	-	-
DCIv1-Transcript10477	-	-	-	-	-	-	-
DCIv1-Transcript10478	Q8W489	XP_031252874.1	DNA repair protein RAD4	mismatch repair [GO:0006298]; nucleotide-excision repair [GO:0006289]	chloroplast [GO:0009507]; cytoplasm [GO:0005737]; nucleotide-excision repair factor 2 complex [GO:0000111]; XPC complex [GO:0071942]	damaged DNA binding [GO:0003684]; single-stranded DNA binding [GO:0003697]	Nucleotide excision repair [PATH:ko03420]
DCIv1-Transcript10479	Q8W489	XP_031252874.1	DNA repair protein RAD4	mismatch repair [GO:0006298]; nucleotide-excision repair [GO:0006289]	chloroplast [GO:0009507]; cytoplasm [GO:0005737]; nucleotide-excision repair factor 2 complex [GO:0000111]; XPC complex [GO:0071942]	damaged DNA binding [GO:0003684]; single-stranded DNA binding [GO:0003697]	Nucleotide excision repair [PATH:ko03420]
DCIv1-Transcript1048	-	XP_031257146.1	trihelix transcription factor GT-3b-like	-	-	-	-
DCIv1-Transcript10480	Q8W489	XP_024522940.1	DNA repair protein RAD4	mismatch repair [GO:0006298]; nucleotide-excision repair [GO:0006289]	chloroplast [GO:0009507]; cytoplasm [GO:0005737]; nucleotide-excision repair factor 2 complex [GO:0000111]; XPC complex [GO:0071942]	damaged DNA binding [GO:0003684]; single-stranded DNA binding [GO:0003697]	-
DCIv1-Transcript10481	Q8W489	XP_031252874.1	DNA repair protein RAD4	mismatch repair [GO:0006298]; nucleotide-excision repair [GO:0006289]	chloroplast [GO:0009507]; cytoplasm [GO:0005737]; nucleotide-excision repair factor 2 complex [GO:0000111]; XPC complex [GO:0071942]	damaged DNA binding [GO:0003684]; single-stranded DNA binding [GO:0003697]	-
DCIv1-Transcript10482	Q9FMD5	XP_031252871.1	Protein TIC 40, chloroplastic (Protein PIGMENT DEFECTIVE EMBRYO 120) (Translocon at the inner envelope membrane of chloroplasts 40) (AtTIC40)	chloroplast organization [GO:0009658]; protein import into chloroplast stroma [GO:0045037]	chloroplast [GO:0009507]; chloroplast envelope [GO:0009941]; chloroplast inner membrane [GO:0009706]; chloroplast thylakoid membrane [GO:0009535]; integral component of membrane [GO:0016021]; plastid [GO:0009536]; Tic complex [GO:0031897]	-	-
DCIv1-Transcript10483	-	XP_031271088.1	uncharacterized protein LOC116129488	-	-	-	-
DCIv1-Transcript10484	-	XP_031247622.1	myosin-binding protein 7-like isoform X1	-	-	-	-
DCIv1-Transcript10485	Q93ZH9	XP_031266311.1	Heptahelical transmembrane protein 1 (PAQR family protein HHP1)	negative regulation of abscisic acid-activated signaling pathway [GO:0009788]; response to hormone [GO:0009725]; response to salt stress [GO:0009651]; response to sucrose [GO:0009744]	integral component of membrane [GO:0016021]	signaling receptor activity [GO:0038023]	AMPK signaling pathway [PATH:ko04152]
DCIv1-Transcript10486	-	-	-	-	-	-	Ribosome [PATH:ko03010]
DCIv1-Transcript10487	Q9M0G7	XP_031247601.1	MDIS1-interacting receptor like kinase 1 (AtMIK1) (Leucine-rich repeat receptor-like protein kinase PXL2) (EC 2.7.11.1) (Protein PHLOEM INTERCALATED WITH XYLEM-LIKE 2)	cell differentiation [GO:0030154]; phloem or xylem histogenesis [GO:0010087]; pollen tube guidance [GO:0010183]; procambium histogenesis [GO:0010067]; protein autophosphorylation [GO:0046777]; protein phosphorylation [GO:0006468]	integral component of membrane [GO:0016021]; plasma membrane [GO:0005886]; pollen tube [GO:0090406]	ATP binding [GO:0005524]; protein kinase activity [GO:0004672]; protein serine kinase activity [GO:0106310]; protein threonine kinase activity [GO:0106311]	-
DCIv1-Transcript10488	-	XP_031271089.1	uncharacterized protein LOC116129492	-	-	-	-
DCIv1-Transcript10489	Q9SUH5	XP_031253236.1	AUGMIN subunit 8 (QWRF motif-containing protein 8) (ROP1 enhancer 2)	cell division [GO:0051301]; spindle assembly [GO:0051225]	cytoplasm [GO:0005737]; nuclear microtubule [GO:0005880]	microtubule binding [GO:0008017]	-
DCIv1-Transcript1049	B8AMA8	XP_031266281.1	PHD finger protein ALFIN-LIKE 3	chromatin organization [GO:0006325]; regulation of transcription, DNA-templated [GO:0006355]	nucleus [GO:0005634]	histone binding [GO:0042393]; metal ion binding [GO:0046872]	-
DCIv1-Transcript10490	Q9SUH5	XP_031253236.1	AUGMIN subunit 8 (QWRF motif-containing protein 8) (ROP1 enhancer 2)	cell division [GO:0051301]; spindle assembly [GO:0051225]	cytoplasm [GO:0005737]; nuclear microtubule [GO:0005880]	microtubule binding [GO:0008017]	-
DCIv1-Transcript10491	A0JPZ8	XP_031248109.1	AP2-like ethylene-responsive transcription factor At1g79700	ethylene-activated signaling pathway [GO:0009873]	nucleus [GO:0005634]	DNA binding [GO:0003677]; DNA-binding transcription factor activity [GO:0003700]	-
DCIv1-Transcript10492	P39964	XP_031261798.1	Pre-mRNA-splicing factor cdc5 (Cell division control protein 5)	mRNA cis splicing, via spliceosome [GO:0045292]; mRNA splicing, via spliceosome [GO:0000398]	cytosol [GO:0005829]; nucleus [GO:0005634]; post-mRNA release spliceosomal complex [GO:0071014]; Prp19 complex [GO:0000974]; spliceosomal complex [GO:0005681]	DNA binding [GO:0003677]	-
DCIv1-Transcript10493	P39964	XP_031261798.1	Pre-mRNA-splicing factor cdc5 (Cell division control protein 5)	mRNA cis splicing, via spliceosome [GO:0045292]; mRNA splicing, via spliceosome [GO:0000398]	cytosol [GO:0005829]; nucleus [GO:0005634]; post-mRNA release spliceosomal complex [GO:0071014]; Prp19 complex [GO:0000974]; spliceosomal complex [GO:0005681]	DNA binding [GO:0003677]	-
DCIv1-Transcript10494	Q9SS81	XP_021750290.1	Pentatricopeptide repeat-containing protein At3g09060	-	-	-	-
DCIv1-Transcript10495	-	XP_031271238.1	uncharacterized protein LOC116129646	-	-	-	-
DCIv1-Transcript10496	F4JKH6	XP_031271222.1	Protein TSS (TPR-domain suppressor of STIMPY)	cell cycle [GO:0007049]; multicellular organism development [GO:0007275]; response to abscisic acid [GO:0009737]	cytoplasm [GO:0005737]; plasma membrane [GO:0005886]	mRNA binding [GO:0003729]	-
DCIv1-Transcript10497	Q05627	XP_031271240.1	Uncharacterized protein Cbei_0202 (ORF1)	-	-	-	-
DCIv1-Transcript10498	O65567	XP_031247624.1	Pentatricopeptide repeat-containing protein At4g30825, chloroplastic	DNA repair [GO:0006281]; regulation of cyclin-dependent protein serine/threonine kinase activity [GO:0000079]; regulation of transcription by RNA polymerase II [GO:0006357]	chloroplast stroma [GO:0009570]; transcription factor TFIIH holo complex [GO:0005675]	DNA binding [GO:0003677]; mRNA binding [GO:0003729]	-
DCIv1-Transcript10499	-	XP_031271089.1	uncharacterized protein LOC116129492	-	-	-	-
DCIv1-Transcript105	F4I1L3	XP_031273028.1	Acetyl-CoA carboxylase 2 (EC 6.4.1.2) [Includes: Biotin carboxylase (EC 6.3.4.14)]	fatty acid biosynthetic process [GO:0006633]; malonyl-CoA biosynthetic process [GO:2001295]	cytosol [GO:0005829]	acetyl-CoA carboxylase activity [GO:0003989]; ATP binding [GO:0005524]; biotin carboxylase activity [GO:0004075]; metal ion binding [GO:0046872]	Pyruvate metabolism [PATH:ko00620] ; Propanoate metabolism [PATH:ko00640] ; Fatty acid biosynthesis [PATH:ko00061] ; Aflatoxin biosynthesis [PATH:ko00254] ; AMPK signaling pathway [PATH:ko04152]
DCIv1-Transcript1050	Q9BN19	XP_031257224.1	Putative esophageal gland cell secretory protein 6	-	-	-	-
DCIv1-Transcript10500	-	XP_031271089.1	uncharacterized protein LOC116129492	-	-	-	-
DCIv1-Transcript10501	Q00IB6	XP_010672804.1	RNA polymerase II C-terminal domain phosphatase-like 4 (FCP-like 4) (EC 3.1.3.16) (Carboxyl-terminal phosphatase-like 4) (AtCPL4) (CTD phosphatase-like 4)	dephosphorylation of RNA polymerase II C-terminal domain [GO:0070940]; response to salt stress [GO:0009651]	nucleus [GO:0005634]	metal ion binding [GO:0046872]; protein C-terminus binding [GO:0008022]; protein serine phosphatase activity [GO:0106306]; protein threonine phosphatase activity [GO:0106307]; RNA binding [GO:0003723]; RNA polymerase II CTD heptapeptide repeat phosphatase activity [GO:0008420]	-
DCIv1-Transcript10502	Q9M202	XP_031248501.1	Zinc finger protein ZAT9	regulation of transcription, DNA-templated [GO:0006355]	nucleus [GO:0005634]	DNA-binding transcription factor activity [GO:0003700]; metal ion binding [GO:0046872]; transcription regulatory region sequence-specific DNA binding [GO:0000976]	-
DCIv1-Transcript10503	O81291	XP_031270464.1	L-type lectin-domain containing receptor kinase IV.4 (LecRK-IV.4) (EC 2.7.11.1)	defense response to bacterium [GO:0042742]; defense response to oomycetes [GO:0002229]	integral component of membrane [GO:0016021]; plasma membrane [GO:0005886]	ATP binding [GO:0005524]; carbohydrate binding [GO:0030246]; protein serine kinase activity [GO:0106310]; protein threonine kinase activity [GO:0106311]; transmembrane receptor protein serine/threonine kinase activity [GO:0004675]	-
DCIv1-Transcript10504	Q7FK82	XP_031286339.1	Probable L-type lectin-domain containing receptor kinase I.2 (LecRK-I.2) (EC 2.7.11.1)	defense response to bacterium [GO:0042742]; defense response to fungus [GO:0050832]; defense response to oomycetes [GO:0002229]	integral component of membrane [GO:0016021]; plasma membrane [GO:0005886]	ATP binding [GO:0005524]; carbohydrate binding [GO:0030246]; protein serine kinase activity [GO:0106310]; protein threonine kinase activity [GO:0106311]; transmembrane receptor protein serine/threonine kinase activity [GO:0004675]	-
DCIv1-Transcript10505	-	-	-	-	-	-	-
DCIv1-Transcript10506	-	-	-	-	-	-	-
DCIv1-Transcript10507	Q5N7C7	XP_008352612.2	Transcription factor LG2 (Protein LIGULELESS 2 homolog) (OsLG2) (rLG2) (bZIP transcription factor 11) (OsbZIP11)	defense response [GO:0006952]; positive regulation of transcription, DNA-templated [GO:0045893]; transcription, DNA-templated [GO:0006351]	nucleus [GO:0005634]	DNA-binding transcription factor activity [GO:0003700]; sequence-specific DNA binding [GO:0043565]	-
DCIv1-Transcript10508	-	XP_018458065.1	uncharacterized protein LOC108828902	-	-	-	-
DCIv1-Transcript10509	-	-	-	-	-	-	-
DCIv1-Transcript1051	Q8GUN5	XP_031257142.1	Protein PHR1-LIKE 1 (Myb-like transcription factor 1)	-	nucleus [GO:0005634]	DNA binding [GO:0003677]; DNA-binding transcription factor activity [GO:0003700]	-
DCIv1-Transcript10510	-	-	-	-	-	-	-
DCIv1-Transcript10511	P58684	XP_031255617.1	Probable signal peptidase complex subunit 2 (EC 3.4.-.-) (Microsomal signal peptidase 25 kDa subunit) (SPase 25 kDa subunit)	protein targeting to ER [GO:0045047]; signal peptide processing [GO:0006465]	endoplasmic reticulum [GO:0005783]; integral component of membrane [GO:0016021]; signal peptidase complex [GO:0005787]	peptidase activity [GO:0008233]	Protein export [PATH:ko03060]
DCIv1-Transcript10512	Q6F2N0	XP_022851334.1	Transcription factor TGAL5 (bZIP transcription factor 41) (OsbZIP41)	defense response [GO:0006952]; transcription, DNA-templated [GO:0006351]	nucleus [GO:0005634]	DNA-binding transcription factor activity [GO:0003700]; sequence-specific DNA binding [GO:0043565]	-
DCIv1-Transcript10513	O70251	XP_023883604.1	Elongation factor 1-beta (EF-1-beta)	response to ethanol [GO:0045471]; translational elongation [GO:0006414]	cytoplasm [GO:0005737]; cytosol [GO:0005829]; endoplasmic reticulum [GO:0005783]; eukaryotic translation elongation factor 1 complex [GO:0005853]	guanyl-nucleotide exchange factor activity [GO:0005085]; translation elongation factor activity [GO:0003746]	-
DCIv1-Transcript10514	B9G300	XP_021830416.1	ABC transporter G family member 52 (OsABCG52) (Pleiotropic drug resistance protein 18) (OsPDR18)	-	integral component of membrane [GO:0016021]	ATPase-coupled transmembrane transporter activity [GO:0042626]; ATP binding [GO:0005524]	-
DCIv1-Transcript10515	Q39162	XP_010422904.1	Transcription factor TGA4 (Ocs element-binding factor 4) (OBF4) (bZIP transcription factor 57) (AtbZIP57)	response to cold [GO:0009409]; transcription, DNA-templated [GO:0006351]	nucleus [GO:0005634]	DNA-binding transcription factor activity [GO:0003700]; transcription regulatory region sequence-specific DNA binding [GO:0000976]	-
DCIv1-Transcript10516	-	XP_007155752.1	IPPc domain-containing protein	-	-	-	-
DCIv1-Transcript10517	-	-	-	-	-	-	-
DCIv1-Transcript10518	-	-	-	-	-	-	-
DCIv1-Transcript10519	-	-	-	-	-	-	-
DCIv1-Transcript1052	Q18GZ3	XP_031275507.1	Chaperone protein DnaJ	DNA replication [GO:0006260]; protein folding [GO:0006457]; response to heat [GO:0009408]	cytoplasm [GO:0005737]	ATP binding [GO:0005524]; heat shock protein binding [GO:0031072]; unfolded protein binding [GO:0051082]; zinc ion binding [GO:0008270]	-
DCIv1-Transcript10520	-	-	-	-	-	-	-
DCIv1-Transcript10521	-	-	-	-	-	-	-
DCIv1-Transcript10522	-	-	-	-	-	-	-
DCIv1-Transcript10523	P58684	XP_031255617.1	Probable signal peptidase complex subunit 2 (EC 3.4.-.-) (Microsomal signal peptidase 25 kDa subunit) (SPase 25 kDa subunit)	protein targeting to ER [GO:0045047]; signal peptide processing [GO:0006465]	endoplasmic reticulum [GO:0005783]; integral component of membrane [GO:0016021]; signal peptidase complex [GO:0005787]	peptidase activity [GO:0008233]	Protein export [PATH:ko03060]
DCIv1-Transcript10524	A0A0P0WFC8	XP_031263561.1	Transcription factor TGAL6 (bZIP transcription factor 37) (OsbZIP37)	defense response [GO:0006952]; transcription, DNA-templated [GO:0006351]	nucleus [GO:0005634]	DNA-binding transcription factor activity [GO:0003700]; sequence-specific DNA binding [GO:0043565]	-
DCIv1-Transcript10525	A0A0P0WFC8	XP_031263561.1	Transcription factor TGAL6 (bZIP transcription factor 37) (OsbZIP37)	defense response [GO:0006952]; transcription, DNA-templated [GO:0006351]	nucleus [GO:0005634]	DNA-binding transcription factor activity [GO:0003700]; sequence-specific DNA binding [GO:0043565]	-
DCIv1-Transcript10526	O49067	NP_001312878.1	Transcription factor LG2 (Protein LIGULELESS 2) (Protein TGACG (TGA) motif-binding protein LG2)	positive regulation of leaf development [GO:1905623]; transcription, DNA-templated [GO:0006351]	nucleus [GO:0005634]	DNA-binding transcription factor activity [GO:0003700]; sequence-specific DNA binding [GO:0043565]	-
DCIv1-Transcript10527	Q9SMS0	XP_031267485.1	NAD(P)H-quinone oxidoreductase subunit T, chloroplastic (EC 7.1.1.-) (DNA J PROTEIN C75) (NAD(P)H dehydrogenase subunit T) (NDH subunit T) (NADH-plastoquinone oxidoreductase subunit T) (Protein CHLORORESPIRATORY REDUCTION J)	-	chloroplast [GO:0009507]; chloroplast thylakoid membrane [GO:0009535]; integral component of membrane [GO:0016021]; NAD(P)H dehydrogenase complex (plastoquinone) [GO:0010598]	quinone binding [GO:0048038]	-
DCIv1-Transcript10528	-	XP_031284622.1	uncharacterized protein LOC116143297 isoform X2	-	-	-	-
DCIv1-Transcript10529	-	XP_031252417.1	uncharacterized protein LOC116110240 isoform X2	-	-	-	-
DCIv1-Transcript1053	-	XP_006467760.1	RING-type domain-containing protein	-	-	-	-
DCIv1-Transcript10530	-	XP_031252417.1	uncharacterized protein LOC116110240 isoform X2	-	-	-	-
DCIv1-Transcript10531	Q9LE63	XP_031254724.1	Transcription factor MYB106 (Myb-related protein 106) (AtMYB106) (Transcription factor NOEK)	cell morphogenesis [GO:0000902]; cuticle pattern formation [GO:0035017]; regulation of cutin biosynthetic process [GO:1901957]; trichome branching [GO:0010091]	nucleus [GO:0005634]	DNA binding [GO:0003677]	-
DCIv1-Transcript10532	Q4G1C9	XP_031277125.1	GLIPR1-like protein 2	binding of sperm to zona pellucida [GO:0007339]	extracellular space [GO:0005615]; integral component of membrane [GO:0016021]	-	-
DCIv1-Transcript10533	Q96C11	XP_031254384.1	FGGY carbohydrate kinase domain-containing protein (EC 2.7.1.-)	carbohydrate phosphorylation [GO:0046835]; neuron cellular homeostasis [GO:0070050]; pentose metabolic process [GO:0019321]	-	D-ribulokinase activity [GO:0019150]	-
DCIv1-Transcript10534	A0A193AUF6	XP_027930746.1	Gallate 1-beta-glucosyltransferase 84A23 (EC 2.4.1.136) (UDP-glucose:gallate glucosyltransferase) (UDP-glycosyltransferase 84A23) (EC 2.4.1.120) (EC 2.4.1.170) (EC 2.4.1.177) (EC 2.4.1.194) (EC 2.4.1.81)	3,4-dihydroxybenzoate metabolic process [GO:0046278]; cinnamic acid ester metabolic process [GO:0009801]; ferulate metabolic process [GO:0033494]	cytoplasm [GO:0005737]	4-hydroxybenzoate 4-O-beta-D-glucosyltransferase activity [GO:0047250]; cinnamate beta-D-glucosyltransferase activity [GO:0050412]; flavone 7-O-beta-glucosyltransferase activity [GO:0047891]; gallate 1-beta-glucosyltransferase activity [GO:0047913]; isoflavone 7-O-glucosyltransferase activity [GO:0050004]; sinapate 1-glucosyltransferase activity [GO:0050284]; UDP-glucosyltransferase activity [GO:…	-
DCIv1-Transcript10535	F8WLS6	XP_031285382.1	7-deoxyloganetin glucosyltransferase (EC 2.4.1.324) (Iridoid 1-O-glucosyltransferase) (UDP-glucose glucosyltransferase 6) (CrUGT6) (UDP-glycosyltransferase 85A23)	(-)-secologanin biosynthetic process [GO:1900994]	-	UDP-glucosyltransferase activity [GO:0035251]	-
DCIv1-Transcript10536	Q9FL42	XP_031260891.1	Putative RING-H2 finger protein ATL69 (EC 2.3.2.27) (RING-type E3 ubiquitin transferase ATL69)	protein ubiquitination [GO:0016567]	integral component of membrane [GO:0016021]	metal ion binding [GO:0046872]; transferase activity [GO:0016740]	-
DCIv1-Transcript10537	O16368	XP_031278308.1	Probable 26S proteasome regulatory subunit 4	negative regulation of gene expression [GO:0010629]; protein catabolic process [GO:0030163]	cytoplasm [GO:0005737]; nucleus [GO:0005634]; proteasome regulatory particle, base subcomplex [GO:0008540]	ATP binding [GO:0005524]; proteasome-activating ATPase activity [GO:0036402]; TBP-class protein binding [GO:0017025]; ubiquitin protein ligase binding [GO:0031625]	Proteasome [PATH:ko03050]
DCIv1-Transcript10538	C0ITL3	XP_031277123.1	Venom allergen 5 (Antigen 5) (Cysteine-rich venom protein) (CRVP) (allergen Pac c 3) (Fragment)	-	extracellular region [GO:0005576]	-	-
DCIv1-Transcript10539	Q54KP7	XP_031260892.1	Putative phosphatidylglycerol/phosphatidylinositol transfer protein 3 (PG/PI-TP)	sterol transport [GO:0015918]	-	sterol binding [GO:0032934]	-
DCIv1-Transcript1054	Q9SRM3	XP_031264556.1	Jasmonate-induced oxygenase 1 (EC 1.14.11.-) (2-oxoglutarate-dependent dioxygenase JOX1) (Jasmonic acid oxidase 1)	flavonoid biosynthetic process [GO:0009813]	-	dioxygenase activity [GO:0051213]; metal ion binding [GO:0046872]	-
DCIv1-Transcript10540	-	XP_009591430.1	uncharacterized protein LOC107784397;uncharacterized protein LOC104088464	-	-	-	-
DCIv1-Transcript10541	Q9LZD3	XP_031271422.1	Exocyst complex component EXO70A1 (AtExo70a1) (Exocyst subunit Exo70 family protein A1)	exocytosis [GO:0006887]; protoxylem development [GO:0090059]; regulation of exocyst localization [GO:0060178]; regulation of secondary cell wall biogenesis [GO:2000652]; xylem development [GO:0010089]; xylem vessel member cell differentiation [GO:0048759]	cell wall [GO:0005618]; cytoplasmic vesicle [GO:0031410]; cytoskeleton [GO:0005856]; cytosol [GO:0005829]; exocyst [GO:0000145]; extracellular region [GO:0005576]; phragmoplast [GO:0009524]; plasma membrane [GO:0005886]	-	-
DCIv1-Transcript10542	O22799	XP_031271466.1	Uncharacterized protein At2g33490	-	plasma membrane [GO:0005886]	-	-
DCIv1-Transcript10543	Q9LW26	XP_030440406.1	Acyltransferase-like protein At3g26840, chloroplastic (EC 2.3.1.-)	phytol metabolic process [GO:0033306]; triglyceride biosynthetic process [GO:0019432]	chloroplast [GO:0009507]; plastoglobule [GO:0010287]	diacylglycerol O-acyltransferase activity [GO:0004144]	-
DCIv1-Transcript10544	Q9LW26	XP_031265805.1	Acyltransferase-like protein At3g26840, chloroplastic (EC 2.3.1.-)	phytol metabolic process [GO:0033306]; triglyceride biosynthetic process [GO:0019432]	chloroplast [GO:0009507]; plastoglobule [GO:0010287]	diacylglycerol O-acyltransferase activity [GO:0004144]	-
DCIv1-Transcript10545	-	XP_031271416.1	zinc finger protein JAGGED-like	-	-	-	-
DCIv1-Transcript10546	Q9S851	XP_031282195.1	Protein CUP-SHAPED COTYLEDON 3 (NAC domain-containing protein 31) (ANAC031) (NAC domain-containing protein CUC3)	meristem initiation [GO:0010014]; multicellular organism development [GO:0007275]; organ boundary specification between lateral organs and the meristem [GO:0010199]	nucleus [GO:0005634]	DNA-binding transcription factor activity [GO:0003700]; transcription regulatory region sequence-specific DNA binding [GO:0000976]	-
DCIv1-Transcript10547	-	XP_031271548.1	double-stranded RNA-binding protein 3-like isoform X2	-	-	-	-
DCIv1-Transcript10548	Q9FLM1	XP_031272797.1	Glycerophosphodiester phosphodiesterase GDPD2 (EC 3.1.4.46) (Glycerophosphodiester phosphodiesterase 2) (AtGDPD2)	cellular response to hypoxia [GO:0071456]; glycerol metabolic process [GO:0006071]; glycerophospholipid catabolic process [GO:0046475]	-	glycerophosphodiester phosphodiesterase activity [GO:0008889]	Glycerophospholipid metabolism [PATH:ko00564]
DCIv1-Transcript10549	Q9FLM3	XP_031271504.1	Probable protein S-acyltransferase 6 (EC 2.3.1.225) (Probable palmitoyltransferase At5g41060) (Zinc finger DHHC domain-containing protein At5g41060)	peptidyl-L-cysteine S-palmitoylation [GO:0018230]; protein targeting to membrane [GO:0006612]	endoplasmic reticulum [GO:0005783]; Golgi apparatus [GO:0005794]; integral component of membrane [GO:0016021]; plasma membrane [GO:0005886]	protein-cysteine S-palmitoyltransferase activity [GO:0019706]	-
DCIv1-Transcript1055	Q8VZD4	XP_031278959.1	Glyoxysomal processing protease, glyoxysomal (AtDEG15) (EC 3.4.21.-) (DEG-protease)	protein processing [GO:0016485]	peroxisome [GO:0005777]	endopeptidase activity [GO:0004175]; serine-type endopeptidase activity [GO:0004252]	-
DCIv1-Transcript10550	Q9FE20	XP_031271370.1	Serine/threonine-protein kinase PBS1 (EC 2.7.11.1) (AvrPphB susceptible protein 1)	defense response [GO:0006952]; defense response to bacterium [GO:0042742]; innate immune response [GO:0045087]; pattern recognition receptor signaling pathway [GO:0002221]; protein autophosphorylation [GO:0046777]	plasma membrane [GO:0005886]	ATP binding [GO:0005524]; protein kinase activity [GO:0004672]; protein serine/threonine kinase activity [GO:0004674]; protein serine kinase activity [GO:0106310]; protein threonine kinase activity [GO:0106311]	-
DCIv1-Transcript10551	-	XP_031271421.1	uncharacterized protein LOC116129831	-	-	-	-
DCIv1-Transcript10552	-	XP_031271430.1	uncharacterized protein LOC116129840	-	-	-	-
DCIv1-Transcript10553	-	XP_031271430.1	uncharacterized protein LOC116129840	-	-	-	-
DCIv1-Transcript10554	-	XP_031271430.1	uncharacterized protein LOC116129840	-	-	-	-
DCIv1-Transcript10555	Q5XV40	XP_031272850.1	Protein LAZY 1 (AtLA1) (AtLAZY1) (Protein LAZY1-LIKE 1)	negative gravitropism [GO:0009959]; positive gravitropism [GO:0009958]; regulation of auxin polar transport [GO:2000012]; regulation of growth [GO:0040008]	integral component of membrane [GO:0016021]; nucleus [GO:0005634]; plasma membrane [GO:0005886]	-	-
DCIv1-Transcript10556	-	-	-	-	-	-	-
DCIv1-Transcript10557	-	XP_031271540.1	major pollen allergen Ole e 1-like isoform X1	-	-	-	-
DCIv1-Transcript10558	Q8LF89	XP_031272837.1	Glutaredoxin-C8 (AtGrxC8) (Protein ROXY 2)	anther development [GO:0048653]; negative regulation of transcription, DNA-templated [GO:0045892]; negative regulation of transcription by RNA polymerase II [GO:0000122]	cytoplasm [GO:0005737]; nucleus [GO:0005634]	protein disulfide oxidoreductase activity [GO:0015035]	-
DCIv1-Transcript10559	-	XP_031271518.1	regulation of nuclear pre-mRNA domain-containing protein 1B-like isoform X1	-	-	-	-
DCIv1-Transcript1056	-	XP_031257206.1	uncharacterized protein LOC116115185	-	-	-	-
DCIv1-Transcript10560	O57592	XP_031247711.1	60S ribosomal protein L7a (Surfeit locus protein 3)	ribosome biogenesis [GO:0042254]	ribonucleoprotein complex [GO:1990904]; ribosome [GO:0005840]	-	-
DCIv1-Transcript10561	A0A0M4FMK2	XP_031271544.1	GRAS family protein RAM1 (Protein ATYPICAL ARBUSCULE) (Protein REQUIRED FOR ARBUSCULAR MYCORRHIZATION 1) (PhRAM1)	arbuscular mycorrhizal association [GO:0036377]; regulation of transcription, DNA-templated [GO:0006355]; response to symbiotic fungus [GO:0009610]	cytoplasm [GO:0005737]; nucleus [GO:0005634]	-	-
DCIv1-Transcript10562	Q8LJW3	XP_031267003.1	ACT domain-containing protein ACR4 (Protein ACT DOMAIN REPEATS 4)	-	plasmodesma [GO:0009506]	-	-
DCIv1-Transcript10563	Q9SRQ2	XP_031271545.1	(Z)-3-hexen-1-ol acetyltransferase (EC 2.3.1.195)	green leaf volatile biosynthetic process [GO:0010597]	-	(Z)-3-hexen-1-ol acetyltransferase activity [GO:0102165]; acetyl CoA:(Z)-3-hexen-1-ol acetyltransferase activity [GO:0010327]; transferase activity, transferring acyl groups other than amino-acyl groups [GO:0016747]	Cutin, suberine and wax biosynthesis [PATH:ko00073]
DCIv1-Transcript10564	Q9LSD5	XP_031286865.1	Transcription factor TCP20	anatomical structure morphogenesis [GO:0009653]; negative regulation of leaf senescence [GO:1900056]; regulation of cell size [GO:0008361]	nucleus [GO:0005634]	cis-regulatory region sequence-specific DNA binding [GO:0000987]; DNA binding [GO:0003677]; DNA-binding transcription factor activity [GO:0003700]; sequence-specific DNA binding [GO:0043565]; transcription regulatory region sequence-specific DNA binding [GO:0000976]	-
DCIv1-Transcript10565	P50200	XP_019105659.1	7alpha-hydroxysteroid dehydrogenase (7alpha-HSDH) (EC 1.1.1.-) (NADP-dependent 7alpha-hydroxysteroid dehydrogenase)	bile acid catabolic process [GO:0030573]; lipid catabolic process [GO:0016042]	-	oxidoreductase activity [GO:0016491]	-
DCIv1-Transcript10566	Q6VWJ6	XP_031286870.1	WRKY transcription factor SUSIBA2 (Sugar signaling in barley 2) (WRKY transcription factor 46)	-	nucleus [GO:0005634]	DNA-binding transcription factor activity [GO:0003700]; metal ion binding [GO:0046872]; sequence-specific DNA binding [GO:0043565]	-
DCIv1-Transcript10567	-	-	-	-	-	-	-
DCIv1-Transcript10568	-	XP_031250671.1	uncharacterized protein LOC116108571 isoform X1	-	-	-	-
DCIv1-Transcript10569	-	XP_031250671.1	uncharacterized protein LOC116108571 isoform X1	-	-	-	-
DCIv1-Transcript1057	P48621	XP_031257170.1	Omega-3 fatty acid desaturase, chloroplastic (EC 1.14.19.-)	unsaturated fatty acid biosynthetic process [GO:0006636]	chloroplast membrane [GO:0031969]	oxidoreductase activity, acting on paired donors, with oxidation of a pair of donors resulting in the reduction of molecular oxygen to two molecules of water [GO:0016717]	-
DCIv1-Transcript10570	-	XP_031250671.1	uncharacterized protein LOC116108571 isoform X1	-	-	-	-
DCIv1-Transcript10571	Q658G7	XP_019448353.1	LRR receptor-like serine/threonine-protein kinase SIK1 (EC 2.7.11.1) (ERECTA homolog 2) (ER homolog 2) (OsER2) (Stress-induced protein kinase 1) (OsSIK1)	positive regulation of response to salt stress [GO:1901002]; positive regulation of response to water deprivation [GO:1902584]; regulation of stomatal complex development [GO:2000038]	integral component of membrane [GO:0016021]; plasma membrane [GO:0005886]	ATP binding [GO:0005524]; protein serine kinase activity [GO:0106310]; protein threonine kinase activity [GO:0106311]; transmembrane receptor protein serine/threonine kinase activity [GO:0004675]	-
DCIv1-Transcript10572	Q9LN27	XP_031255961.1	Mitochondrial import inner membrane translocase subunit TIM17-1	protein import into mitochondrial matrix [GO:0030150]	integral component of mitochondrial inner membrane [GO:0031305]; TIM23 mitochondrial import inner membrane translocase complex [GO:0005744]	-	-
DCIv1-Transcript10573	-	XP_006436859.1	Uncharacterized protein	-	-	-	-
DCIv1-Transcript10574	Q9SZE1	XP_031275638.1	Probable 3-hydroxyisobutyrate dehydrogenase-like 1, mitochondrial (HIBADH-like) (EC 1.1.1.31)	branched-chain amino acid catabolic process [GO:0009083]; valine catabolic process [GO:0006574]	cytosol [GO:0005829]; mitochondrion [GO:0005739]	3-hydroxyisobutyrate dehydrogenase activity [GO:0008442]; NAD binding [GO:0051287]; NADP binding [GO:0050661]	Valine, leucine and isoleucine degradation [PATH:ko00280]
DCIv1-Transcript10575	Q9SZE1	XP_031275638.1	Probable 3-hydroxyisobutyrate dehydrogenase-like 1, mitochondrial (HIBADH-like) (EC 1.1.1.31)	branched-chain amino acid catabolic process [GO:0009083]; valine catabolic process [GO:0006574]	cytosol [GO:0005829]; mitochondrion [GO:0005739]	3-hydroxyisobutyrate dehydrogenase activity [GO:0008442]; NAD binding [GO:0051287]; NADP binding [GO:0050661]	Valine, leucine and isoleucine degradation [PATH:ko00280]
DCIv1-Transcript10576	Q0JJE3	XP_007144769.1	Pseudo histidine-containing phosphotransfer protein 1 (OsHpt1)	cytokinin-activated signaling pathway [GO:0009736]; phosphorelay signal transduction system [GO:0000160]; phosphorylation [GO:0016310]	cytoplasm [GO:0005737]; nucleus [GO:0005634]	histidine phosphotransfer kinase activity [GO:0009927]; protein histidine kinase binding [GO:0043424]	-
DCIv1-Transcript10577	-	XP_030459709.1	uncharacterized protein LOC115680111	-	-	-	-
DCIv1-Transcript10578	-	-	-	-	-	-	-
DCIv1-Transcript10579	-	XP_021660205.1	uncharacterized protein LOC110649805	-	-	-	-
DCIv1-Transcript1058	-	XP_031257164.1	carboxy-terminal domain RNA polymerase II polypeptide A small phosphatase 1-like	-	-	-	-
DCIv1-Transcript10580	-	XP_031261747.1	uncharacterized protein LOC116119945	-	-	-	-
DCIv1-Transcript10581	A0A348AXX9	XP_031257574.1	ABC-type transporter TR06 (KK-1 biosynthesis cluster protein 6)	-	integral component of membrane [GO:0016021]; plasma membrane [GO:0005886]	ATPase-coupled transmembrane transporter activity [GO:0042626]; ATP binding [GO:0005524]; hydrolase activity [GO:0016787]	ABC transporters [PATH:ko02010]
DCIv1-Transcript10582	P23796	XP_031287828.1	tRNA A64-2'-O-ribosylphosphate transferase (EC 2.4.2.-) (Initiator tRNA phosphoribosyl-transferase)	charged-tRNA amino acid modification [GO:0019988]	cytoplasm [GO:0005737]	transferase activity, transferring pentosyl groups [GO:0016763]; tRNA A64-2'-O-ribosylphosphate transferase activity [GO:0043399]	-
DCIv1-Transcript10583	P00171	XP_017230461.1	Cytochrome b5	-	cytosol [GO:0005829]; endoplasmic reticulum membrane [GO:0005789]; integral component of membrane [GO:0016021]; intracellular membrane-bounded organelle [GO:0043231]; membrane [GO:0016020]	electron transfer activity [GO:0009055]; enzyme binding [GO:0019899]; heme binding [GO:0020037]; metal ion binding [GO:0046872]	-
DCIv1-Transcript10584	P00171	XP_017230461.1	Cytochrome b5	-	cytosol [GO:0005829]; endoplasmic reticulum membrane [GO:0005789]; integral component of membrane [GO:0016021]; intracellular membrane-bounded organelle [GO:0043231]; membrane [GO:0016020]	electron transfer activity [GO:0009055]; enzyme binding [GO:0019899]; heme binding [GO:0020037]; metal ion binding [GO:0046872]	-
DCIv1-Transcript10585	Q91W97	XP_031275712.1	Hexokinase HKDC1 (EC 2.7.1.1) (Hexokinase domain-containing protein 1)	cellular glucose homeostasis [GO:0001678]; glucose 6-phosphate metabolic process [GO:0051156]; glycolytic process [GO:0006096]; hexose metabolic process [GO:0019318]	cytosol [GO:0005829]; mitochondrial membrane [GO:0031966]; mitochondrion [GO:0005739]	ATP binding [GO:0005524]; fructokinase activity [GO:0008865]; glucokinase activity [GO:0004340]; glucose binding [GO:0005536]; mannokinase activity [GO:0019158]	Glycolysis / Gluconeogenesis [PATH:ko00010] ; Fructose and mannose metabolism [PATH:ko00051] ; Galactose metabolism [PATH:ko00052] ; Starch and sucrose metabolism [PATH:ko00500] ; Amino sugar and nucleotide sugar metabolism [PATH:ko00520] ; Streptomycin biosynthesis [PATH:ko00521] ; Neomycin, kanamycin and gentamicin biosynthesis [PATH:ko00524] ; HIF-1 signaling pathway [PATH:ko04066]
DCIv1-Transcript10586	P74328	XP_031250639.1	Uncharacterized tRNA/rRNA methyltransferase slr0955 (EC 2.1.1.-)	RNA methylation [GO:0001510]; RNA processing [GO:0006396]	cytosol [GO:0005829]	RNA binding [GO:0003723]; RNA methyltransferase activity [GO:0008173]	-
DCIv1-Transcript10587	-	-	-	-	-	-	-
DCIv1-Transcript10588	-	XP_030450144.1	uncharacterized protein LOC115672473	-	-	-	-
DCIv1-Transcript10589	-	XP_017975627.1	uncharacterized protein LOC18601037	-	-	-	-
DCIv1-Transcript1059	Q2QVG8	XP_031270949.1	Calcium-dependent protein kinase 29 (OsCDPK29) (OsCPK29) (EC 2.7.11.1)	intracellular signal transduction [GO:0035556]; peptidyl-serine phosphorylation [GO:0018105]; protein autophosphorylation [GO:0046777]	cytoplasm [GO:0005737]; nucleus [GO:0005634]; plasma membrane [GO:0005886]	ATP binding [GO:0005524]; calcium-dependent protein serine/threonine kinase activity [GO:0009931]; calcium ion binding [GO:0005509]; calmodulin binding [GO:0005516]; calmodulin-dependent protein kinase activity [GO:0004683]; protein serine kinase activity [GO:0106310]; protein threonine kinase activity [GO:0106311]	-
DCIv1-Transcript10590	-	-	-	-	-	-	-
DCIv1-Transcript10591	-	XP_031261755.1	uncharacterized protein LOC116119955;uncharacterized protein LOC116145589	-	-	-	-
DCIv1-Transcript10592	Q9SR40	XP_030467497.1	Laccase-7 (EC 1.10.3.2) (Benzenediol:oxygen oxidoreductase 7) (Diphenol oxidase 7) (Urishiol oxidase 7)	lignin catabolic process [GO:0046274]	apoplast [GO:0048046]	copper ion binding [GO:0005507]; hydroquinone:oxygen oxidoreductase activity [GO:0052716]; oxidoreductase activity [GO:0016491]	-
DCIv1-Transcript10593	O64725	XP_031282361.1	NADH dehydrogenase [ubiquinone] 1 beta subcomplex subunit 3-A	electron transport chain [GO:0022900]; mitochondrial respiratory chain complex I assembly [GO:0032981]	integral component of membrane [GO:0016021]; mitochondrial respiratory chain complex I [GO:0005747]; mitochondrion [GO:0005739]	-	-
DCIv1-Transcript10594	-	XP_031252110.1	uncharacterized protein LOC116109997	-	-	-	-
DCIv1-Transcript10595	P48855	XP_031256752.1	40S ribosomal protein S14	translation [GO:0006412]	ribosome [GO:0005840]	structural constituent of ribosome [GO:0003735]	Ribosome [PATH:ko03010]
DCIv1-Transcript10596	-	XP_031252102.1	uncharacterized protein LOC116109991	-	-	-	-
DCIv1-Transcript10597	-	XP_031252102.1	uncharacterized protein LOC116109991	-	-	-	-
DCIv1-Transcript10598	-	XP_031258341.1	protein ABHD11-like	-	-	-	-
DCIv1-Transcript10599	P53219	XP_031258341.1	Probable alcohol acetyltransferase (AAT) (EC 2.3.1.-) (Intermediate cleaved by mitochondrial octapeptidyl aminopeptidase protein 32)	-	mitochondrion [GO:0005739]	hydrolase activity [GO:0016787]; transferase activity [GO:0016740]	-
DCIv1-Transcript106	F4I1L3	XP_031273028.1	Acetyl-CoA carboxylase 2 (EC 6.4.1.2) [Includes: Biotin carboxylase (EC 6.3.4.14)]	fatty acid biosynthetic process [GO:0006633]; malonyl-CoA biosynthetic process [GO:2001295]	cytosol [GO:0005829]	acetyl-CoA carboxylase activity [GO:0003989]; ATP binding [GO:0005524]; biotin carboxylase activity [GO:0004075]; metal ion binding [GO:0046872]	Pyruvate metabolism [PATH:ko00620] ; Propanoate metabolism [PATH:ko00640] ; Fatty acid biosynthesis [PATH:ko00061] ; Aflatoxin biosynthesis [PATH:ko00254] ; AMPK signaling pathway [PATH:ko04152]
DCIv1-Transcript1060	Q10MW3	XP_031257158.1	Pyruvate decarboxylase 2 (PDC) (EC 4.1.1.1)	-	cytosol [GO:0005829]	carboxy-lyase activity [GO:0016831]; magnesium ion binding [GO:0000287]; pyruvate decarboxylase activity [GO:0004737]; thiamine pyrophosphate binding [GO:0030976]	Glycolysis / Gluconeogenesis [PATH:ko00010]
DCIv1-Transcript10600	-	-	-	-	-	-	-
DCIv1-Transcript10601	-	XP_020111560.1	uncharacterized protein LOC109726402	-	-	-	-
DCIv1-Transcript10602	-	XP_031258223.1	uncharacterized protein LOC116116257	-	-	-	-
DCIv1-Transcript10603	-	XP_010683704.1	Uncharacterized protein;uncharacterized protein LOC104898342;hypothetical protein	-	-	-	-
DCIv1-Transcript10604	-	XP_031258204.1	rho GTPase-activating protein 5-like	-	-	-	-
DCIv1-Transcript10605	-	XP_031258202.1	uncharacterized protein LOC116116246	-	-	-	-
DCIv1-Transcript10606	Q9C9E1	XP_031264442.1	Auxin-responsive protein SAUR78 (Protein SMALL AUXIN UP RNA 78)	cellular response to hypoxia [GO:0071456]; ethylene-activated signaling pathway [GO:0009873]; multicellular organism development [GO:0007275]; positive regulation of cell growth [GO:0030307]; response to auxin [GO:0009733]	cytoplasm [GO:0005737]; extrinsic component of plasma membrane [GO:0019897]; nucleus [GO:0005634]	-	Plant hormone signal transduction [PATH:ko04075]
DCIv1-Transcript10607	Q8L844	XP_027063766.1	Pentatricopeptide repeat-containing protein At5g42310, chloroplastic (Protein CRP1 homolog) (AtCRP1)	chloroplast mRNA processing [GO:0010239]; chloroplast organization [GO:0009658]; regulation of translation [GO:0006417]	chloroplast [GO:0009507]; chloroplast nucleoid [GO:0042644]; chloroplast stroma [GO:0009570]; chloroplast thylakoid [GO:0009534]; thylakoid membrane [GO:0042651]	mRNA binding [GO:0003729]; single-stranded RNA binding [GO:0003727]	-
DCIv1-Transcript10608	B6DZD1	XP_031264504.1	Fructan 1-exohydrolase (EC 3.2.1.153)	carbohydrate metabolic process [GO:0005975]	-	fructan beta-(2,1)-fructosidase activity [GO:0033948]	Galactose metabolism [PATH:ko00052] ; Starch and sucrose metabolism [PATH:ko00500]
DCIv1-Transcript10609	B7EJ91	XP_031276212.1	Kinesin-like protein KIN-5C	microtubule-based movement [GO:0007018]	cytoplasm [GO:0005737]; microtubule [GO:0005874]; spindle [GO:0005819]	ATP binding [GO:0005524]; ATP-dependent microtubule motor activity, plus-end-directed [GO:0008574]; microtubule binding [GO:0008017]	-
DCIv1-Transcript1061	Q5XH95	XP_024524575.1	Calcium-binding mitochondrial carrier protein SCaMC-2 (Small calcium-binding mitochondrial carrier protein 2) (Solute carrier family 25 member 25)	-	integral component of membrane [GO:0016021]; mitochondrial inner membrane [GO:0005743]	ATP transmembrane transporter activity [GO:0005347]; calcium ion binding [GO:0005509]	-
DCIv1-Transcript10610	Q84X53	XP_031258218.1	Transcription termination factor MTEF1, chloroplastic (Mitochondrial transcription termination factor 1) (Protein EMBRYO DEFECTIVE 93) (Protein SINGLET OXYGEN-LINKED DEATH ACTIVATOR 10)	cellular response to singlet oxygen [GO:0071452]; chloroplast organization [GO:0009658]; developmental process [GO:0032502]; DNA-templated transcription, termination [GO:0006353]; embryo development ending in seed dormancy [GO:0009793]; regulation of transcription, DNA-templated [GO:0006355]	chloroplast [GO:0009507]	double-stranded DNA binding [GO:0003690]	-
DCIv1-Transcript10611	P0CH31	XP_027368897.1	Putative cullin-like protein 1	protein ubiquitination [GO:0016567]; ubiquitin-dependent protein catabolic process [GO:0006511]	cullin-RING ubiquitin ligase complex [GO:0031461]	ubiquitin protein ligase binding [GO:0031625]; ubiquitin-protein transferase activity [GO:0004842]	-
DCIv1-Transcript10612	-	-	-	-	-	-	-
DCIv1-Transcript10613	Q7XA39	XP_012434980.1	Putative disease resistance protein RGA4 (RGA4-blb)	defense response [GO:0006952]	-	ADP binding [GO:0043531]; ATP binding [GO:0005524]	-
DCIv1-Transcript10614	Q9ZVT7	XP_031274253.1	Exosome complex component RRP4 homolog (Ribosomal RNA-processing protein 4) (AtRRP4) (AtRrp4p)	CUT catabolic process [GO:0071034]; exonucleolytic catabolism of deadenylated mRNA [GO:0043928]; exonucleolytic trimming to generate mature 3'-end of 5.8S rRNA from tricistronic rRNA transcript (SSU-rRNA, 5.8S rRNA, LSU-rRNA) [GO:0000467]; maturation of 5.8S rRNA [GO:0000460]; negative regulation of posttranscriptional gene silencing [GO:0060149]; nuclear polyadenylation-dependent rRNA catabolic …	cytoplasm [GO:0005737]; cytoplasmic exosome (RNase complex) [GO:0000177]; exosome (RNase complex) [GO:0000178]; nuclear exosome (RNase complex) [GO:0000176]; nucleolus [GO:0005730]; nucleoplasm [GO:0005654]	RNA binding [GO:0003723]	RNA degradation [PATH:ko03018]
DCIv1-Transcript10615	Q9ZVT7	XP_031274253.1	Exosome complex component RRP4 homolog (Ribosomal RNA-processing protein 4) (AtRRP4) (AtRrp4p)	CUT catabolic process [GO:0071034]; exonucleolytic catabolism of deadenylated mRNA [GO:0043928]; exonucleolytic trimming to generate mature 3'-end of 5.8S rRNA from tricistronic rRNA transcript (SSU-rRNA, 5.8S rRNA, LSU-rRNA) [GO:0000467]; maturation of 5.8S rRNA [GO:0000460]; negative regulation of posttranscriptional gene silencing [GO:0060149]; nuclear polyadenylation-dependent rRNA catabolic …	cytoplasm [GO:0005737]; cytoplasmic exosome (RNase complex) [GO:0000177]; exosome (RNase complex) [GO:0000178]; nuclear exosome (RNase complex) [GO:0000176]; nucleolus [GO:0005730]; nucleoplasm [GO:0005654]	RNA binding [GO:0003723]	RNA degradation [PATH:ko03018]
DCIv1-Transcript10616	-	-	-	-	-	-	-
DCIv1-Transcript10617	-	XP_031130396.1	periodic tryptophan protein 1 homolog	-	-	-	-
DCIv1-Transcript10618	Q9P775	XP_031251683.1	Uncharacterized WD repeat-containing protein C17D11.16	rRNA processing [GO:0006364]	cytosol [GO:0005829]; nucleolus [GO:0005730]; nucleus [GO:0005634]	-	-
DCIv1-Transcript10619	-	XP_008232273.1	putative disease resistance RPP13-like protein 1	-	-	-	-
DCIv1-Transcript1062	Q9SEZ9	XP_031264247.1	Protein trichome birefringence-like 30	-	Golgi apparatus [GO:0005794]; integral component of membrane [GO:0016021]	O-acetyltransferase activity [GO:0016413]	-
DCIv1-Transcript10620	-	XP_031282844.1	putative disease resistance protein RGA1	-	-	-	-
DCIv1-Transcript10621	-	XP_031282844.1	putative disease resistance protein RGA1	-	-	-	-
DCIv1-Transcript10622	-	XP_031247239.1	uncharacterized protein At3g28850	-	-	-	-
DCIv1-Transcript10623	-	XP_028771296.1	glucosamine 6-phosphate N-acetyltransferase-like isoform X1	-	-	-	Amino sugar and nucleotide sugar metabolism [PATH:ko00520]
DCIv1-Transcript10624	-	-	-	-	-	-	-
DCIv1-Transcript10625	O93806	XP_031274265.1	Glucosamine 6-phosphate N-acetyltransferase (EC 2.3.1.4) (Phosphoglucosamine acetylase) (Phosphoglucosamine transacetylase)	UDP-N-acetylglucosamine biosynthetic process [GO:0006048]	-	glucosamine 6-phosphate N-acetyltransferase activity [GO:0004343]	Amino sugar and nucleotide sugar metabolism [PATH:ko00520]
DCIv1-Transcript10626	-	-	-	-	-	-	-
DCIv1-Transcript10627	-	XP_020682467.1	Uncharacterized protein;uncharacterized protein LOC110099611 isoform X1	-	-	-	-
DCIv1-Transcript10628	Q9SA69	XP_031279094.1	BTB/POZ domain-containing protein At1g03010	pollen tube growth [GO:0009860]; protein ubiquitination [GO:0016567]	-	-	-
DCIv1-Transcript10629	Q9SI16	XP_031265744.1	Peroxidase 15 (Atperox P15) (EC 1.11.1.7) (ATP36)	hydrogen peroxide catabolic process [GO:0042744]; response to oxidative stress [GO:0006979]	cell wall [GO:0005618]; extracellular region [GO:0005576]	heme binding [GO:0020037]; metal ion binding [GO:0046872]; peroxidase activity [GO:0004601]	Phenylpropanoid biosynthesis [PATH:ko00940]
DCIv1-Transcript1063	P50544	XP_031257217.1	Very long-chain specific acyl-CoA dehydrogenase, mitochondrial (EC 1.3.8.9) (MVLCAD) (VLCAD)	epithelial cell differentiation [GO:0030855]; fatty acid beta-oxidation [GO:0006635]; fatty acid beta-oxidation using acyl-CoA dehydrogenase [GO:0033539]; fatty acid catabolic process [GO:0009062]; negative regulation of fatty acid biosynthetic process [GO:0045717]; negative regulation of fatty acid oxidation [GO:0046322]; regulation of cholesterol metabolic process [GO:0090181]; response to cold…	extrinsic component of mitochondrial inner membrane [GO:0031314]; mitochondrial inner membrane [GO:0005743]; mitochondrial membrane [GO:0031966]; mitochondrial nucleoid [GO:0042645]; mitochondrion [GO:0005739]; nucleolus [GO:0005730]; nucleoplasm [GO:0005654]	acyl-CoA dehydrogenase activity [GO:0003995]; fatty-acyl-CoA binding [GO:0000062]; flavin adenine dinucleotide binding [GO:0050660]; identical protein binding [GO:0042802]; long-chain-acyl-CoA dehydrogenase activity [GO:0004466]; very-long-chain-acyl-CoA dehydrogenase activity [GO:0017099]	Propanoate metabolism [PATH:ko00640] ; Fatty acid degradation [PATH:ko00071] ; alpha-Linolenic acid metabolism [PATH:ko00592] ; Biosynthesis of unsaturated fatty acids [PATH:ko01040] ; beta-Alanine metabolism [PATH:ko00410] ; cAMP signaling pathway [PATH:ko04024] ; Peroxisome [PATH:ko04146]
DCIv1-Transcript10630	-	XP_031247221.1	uncharacterized protein LOC116104938	-	-	-	-
DCIv1-Transcript10631	-	XP_031279089.1	uncharacterized protein LOC116137528	-	-	-	-
DCIv1-Transcript10632	Q9FJX6	XP_031269942.1	Formin-like protein 6 (AtFH6) (AtFORMIN-6)	-	cell wall [GO:0005618]; cytoplasm [GO:0005737]; integral component of membrane [GO:0016021]; nucleolus [GO:0005730]; nucleus [GO:0005634]; phragmoplast [GO:0009524]; plasma membrane [GO:0005886]; spindle [GO:0005819]	actin binding [GO:0003779]	-
DCIv1-Transcript10633	-	XP_010680400.1	uncharacterized protein LOC104895554 isoform X1	-	-	-	-
DCIv1-Transcript10634	Q2V3B2	XP_031261990.1	Cyclin-D5-1 (G1/S-specific cyclin-D5-1) (CycD5;1)	cell division [GO:0051301]; DNA endoreduplication [GO:0042023]; mitotic cell cycle phase transition [GO:0044772]; regulation of cyclin-dependent protein serine/threonine kinase activity [GO:0000079]	cyclin-dependent protein kinase holoenzyme complex [GO:0000307]; cytoplasm [GO:0005737]; nucleus [GO:0005634]	cyclin-dependent protein serine/threonine kinase regulator activity [GO:0016538]	-
DCIv1-Transcript10635	-	XP_019164640.1	uncharacterized protein LOC109160849	-	-	-	-
DCIv1-Transcript10636	O61443	XP_037419922.1	Mitogen-activated protein kinase p38b (MAP kinase p38b) (MAPK p38b) (EC 2.7.11.24)	cellular response to arsenic-containing substance [GO:0071243]; cellular response to cadmium ion [GO:0071276]; cellular response to reactive oxygen species [GO:0034614]; circadian rhythm [GO:0007623]; defense response to bacterium [GO:0042742]; defense response to fungus [GO:0050832]; determination of adult lifespan [GO:0008340]; heart morphogenesis [GO:0003007]; imaginal disc-derived wing morpho…	cytoplasm [GO:0005737]; nucleus [GO:0005634]	ATP binding [GO:0005524]; MAP kinase activity [GO:0004707]; protein serine/threonine kinase activity [GO:0004674]; protein serine kinase activity [GO:0106310]; protein threonine kinase activity [GO:0106311]	-
DCIv1-Transcript10637	B0VXE8	XP_031270619.1	Cyclin-dependent kinase 14 (EC 2.7.11.22) (Cell division protein kinase 14)	cell division [GO:0051301]; G2/M transition of mitotic cell cycle [GO:0000086]; regulation of canonical Wnt signaling pathway [GO:0060828]; Wnt signaling pathway [GO:0016055]	cytoplasmic cyclin-dependent protein kinase holoenzyme complex [GO:0000308]; nucleus [GO:0005634]; plasma membrane [GO:0005886]	ATP binding [GO:0005524]; cyclin-dependent protein serine/threonine kinase activity [GO:0004693]; protein serine kinase activity [GO:0106310]; protein threonine kinase activity [GO:0106311]	-
DCIv1-Transcript10638	O64816	XP_031253414.1	Casein kinase II subunit alpha-4, chloroplastic (CK2-alpha4) (EC 2.7.11.1) (Plastid-targeted casein kinase 2 alpha) (cpCK2alpha)	cellular response to abscisic acid stimulus [GO:0071215]; chloroplast-nucleus signaling pathway [GO:0010019]; negative regulation of seed germination [GO:0010187]; peptidyl-serine phosphorylation [GO:0018105]; peptidyl-threonine phosphorylation [GO:0018107]; regulation of cell cycle [GO:0051726]; regulation of growth [GO:0040008]; regulation of photoperiodism, flowering [GO:2000028]	chloroplast [GO:0009507]; cytosol [GO:0005829]	ATP binding [GO:0005524]; kinase activity [GO:0016301]; protein serine/threonine kinase activity [GO:0004674]; protein serine kinase activity [GO:0106310]; protein threonine kinase activity [GO:0106311]	-
DCIv1-Transcript10639	-	XP_035836073.1	uncharacterized protein LOC118484192	-	-	-	-
DCIv1-Transcript1064	P50544	XP_031257217.1	Very long-chain specific acyl-CoA dehydrogenase, mitochondrial (EC 1.3.8.9) (MVLCAD) (VLCAD)	epithelial cell differentiation [GO:0030855]; fatty acid beta-oxidation [GO:0006635]; fatty acid beta-oxidation using acyl-CoA dehydrogenase [GO:0033539]; fatty acid catabolic process [GO:0009062]; negative regulation of fatty acid biosynthetic process [GO:0045717]; negative regulation of fatty acid oxidation [GO:0046322]; regulation of cholesterol metabolic process [GO:0090181]; response to cold…	extrinsic component of mitochondrial inner membrane [GO:0031314]; mitochondrial inner membrane [GO:0005743]; mitochondrial membrane [GO:0031966]; mitochondrial nucleoid [GO:0042645]; mitochondrion [GO:0005739]; nucleolus [GO:0005730]; nucleoplasm [GO:0005654]	acyl-CoA dehydrogenase activity [GO:0003995]; fatty-acyl-CoA binding [GO:0000062]; flavin adenine dinucleotide binding [GO:0050660]; identical protein binding [GO:0042802]; long-chain-acyl-CoA dehydrogenase activity [GO:0004466]; very-long-chain-acyl-CoA dehydrogenase activity [GO:0017099]	Propanoate metabolism [PATH:ko00640] ; Fatty acid degradation [PATH:ko00071] ; alpha-Linolenic acid metabolism [PATH:ko00592] ; Biosynthesis of unsaturated fatty acids [PATH:ko01040] ; beta-Alanine metabolism [PATH:ko00410] ; cAMP signaling pathway [PATH:ko04024] ; Peroxisome [PATH:ko04146]
DCIv1-Transcript10640	Q9C688	XP_027161425.1	AP2/ERF and B3 domain-containing transcription factor At1g51120 (RAV1-like ethylene-responsive transcription factor At1g51120)	ethylene-activated signaling pathway [GO:0009873]	nucleus [GO:0005634]	DNA binding [GO:0003677]; DNA-binding transcription factor activity [GO:0003700]	-
DCIv1-Transcript10641	Q9SZE8	XP_031270612.1	LOB domain-containing protein 39 (ASYMMETRIC LEAVES 2-like protein 41) (AS2-like protein 41)	regulation of gene expression [GO:0010468]	-	-	-
DCIv1-Transcript10642	Q9LF53	XP_031279093.1	DELLA protein RGL3 (GRAS family protein 27) (AtGRAS-27) (RGA-like protein 3)	gibberellic acid mediated signaling pathway [GO:0009740]; hyperosmotic salinity response [GO:0042538]; jasmonic acid mediated signaling pathway [GO:0009867]; multicellular organism development [GO:0007275]; negative regulation of gibberellic acid mediated signaling pathway [GO:0009938]; negative regulation of seed germination [GO:0010187]; regulation of reactive oxygen species metabolic process […	nucleus [GO:0005634]	DNA-binding transcription factor activity [GO:0003700]; sequence-specific DNA binding [GO:0043565]	-
DCIv1-Transcript10643	Q5T6V5	XP_031253406.1	Queuosine salvage protein	tRNA-guanine transglycosylation [GO:0101030]; tRNA modification [GO:0006400]	-	-	-
DCIv1-Transcript10644	-	-	-	-	-	-	-
DCIv1-Transcript10645	Q0WL52	XP_031257460.1	BTB/POZ domain-containing protein NPY5 (Protein NAKED PINS IN YUC MUTANTS 5)	flower development [GO:0009908]; positive gravitropism [GO:0009958]; protein ubiquitination [GO:0016567]	cell periphery [GO:0071944]	-	-
DCIv1-Transcript10646	-	XP_004152270.1	uncharacterized protein LOC101211126;uncharacterized LOC101211126	-	-	-	-
DCIv1-Transcript10647	Q8VY52	XP_031280632.1	PsbP domain-containing protein 2, chloroplastic (PsbP-related thylakoid lumenal protein 3)	photosynthesis [GO:0015979]	chloroplast [GO:0009507]; chloroplast thylakoid lumen [GO:0009543]; extrinsic component of membrane [GO:0019898]; photosystem II oxygen evolving complex [GO:0009654]; thylakoid [GO:0009579]	calcium ion binding [GO:0005509]	-
DCIv1-Transcript10648	Q8VY52	XP_031280633.1	PsbP domain-containing protein 2, chloroplastic (PsbP-related thylakoid lumenal protein 3)	photosynthesis [GO:0015979]	chloroplast [GO:0009507]; chloroplast thylakoid lumen [GO:0009543]; extrinsic component of membrane [GO:0019898]; photosystem II oxygen evolving complex [GO:0009654]; thylakoid [GO:0009579]	calcium ion binding [GO:0005509]	-
DCIv1-Transcript10649	-	-	-	-	-	-	-
DCIv1-Transcript1065	Q96327	XP_031257207.1	ERBB-3 BINDING PROTEIN 1 (AtEBP1) (Proliferation-associated protein G2p) (AtG2) (Protein CELL-PROLIFERATION-RELATED) (AtCPR)	auxin-activated signaling pathway [GO:0009734]; cell cycle G1/S phase transition [GO:0044843]; multicellular organism development [GO:0007275]; regulation of cell division [GO:0051302]; regulation of cell growth [GO:0001558]; rRNA processing [GO:0006364]	cytosol [GO:0005829]; nucleolus [GO:0005730]; nucleus [GO:0005634]; plasma membrane [GO:0005886]	mRNA binding [GO:0003729]	-
DCIv1-Transcript10650	Q2JRH1	XP_031262597.1	tRNA (guanine-N(7)-)-methyltransferase (EC 2.1.1.33) (tRNA (guanine(46)-N(7))-methyltransferase) (tRNA(m7G46)-methyltransferase)	-	-	tRNA (guanine-N7-)-methyltransferase activity [GO:0008176]	-
DCIv1-Transcript10651	Q9C7N4	XP_031287082.1	GDSL esterase/lipase At1g29670 (EC 3.1.1.-) (Extracellular lipase At1g29670)	lipid catabolic process [GO:0016042]	apoplast [GO:0048046]; cell wall [GO:0005618]; chloroplast thylakoid [GO:0009534]; nucleus [GO:0005634]	hydrolase activity, acting on ester bonds [GO:0016788]	-
DCIv1-Transcript10652	Q94HW2	XP_021775485.1	Retrovirus-related Pol polyprotein from transposon RE1 (Retro element 1) (AtRE1) [Includes: Protease RE1 (EC 3.4.23.-); Reverse transcriptase RE1 (EC 2.7.7.49); Endonuclease RE1]	DNA integration [GO:0015074]; DNA recombination [GO:0006310]	-	aspartic-type endopeptidase activity [GO:0004190]; endonuclease activity [GO:0004519]; metal ion binding [GO:0046872]; nucleic acid binding [GO:0003676]; RNA-directed DNA polymerase activity [GO:0003964]	-
DCIv1-Transcript10653	-	XP_031282844.1	putative disease resistance protein RGA1	-	-	-	-
DCIv1-Transcript10654	-	XP_034690334.1	putative disease resistance RPP13-like protein 1	-	-	-	-
DCIv1-Transcript10655	Q84X53	XP_031258218.1	Transcription termination factor MTEF1, chloroplastic (Mitochondrial transcription termination factor 1) (Protein EMBRYO DEFECTIVE 93) (Protein SINGLET OXYGEN-LINKED DEATH ACTIVATOR 10)	cellular response to singlet oxygen [GO:0071452]; chloroplast organization [GO:0009658]; developmental process [GO:0032502]; DNA-templated transcription, termination [GO:0006353]; embryo development ending in seed dormancy [GO:0009793]; regulation of transcription, DNA-templated [GO:0006355]	chloroplast [GO:0009507]	double-stranded DNA binding [GO:0003690]	-
DCIv1-Transcript10656	Q84VQ4	XP_031282469.1	NAD(P)H-quinone oxidoreductase subunit U, chloroplastic (EC 7.1.1.-) (NAD(P)H dehydrogenase subunit U) (NDH subunit U) (NADH-plastoquinone oxidoreductase subunit U) (Protein CHLORORESPIRATORY REDUCTION L)	-	chloroplast [GO:0009507]; chloroplast thylakoid membrane [GO:0009535]; integral component of membrane [GO:0016021]; NAD(P)H dehydrogenase complex (plastoquinone) [GO:0010598]; plastid [GO:0009536]	quinone binding [GO:0048038]	-
DCIv1-Transcript10657	-	XP_031257099.1	uncharacterized protein LOC116115093 isoform X2	-	-	-	-
DCIv1-Transcript10658	Q9LI61	XP_031260606.1	Amino acid transporter AVT6A (AtAvt6A)	amino acid transmembrane transport [GO:0003333]	integral component of membrane [GO:0016021]; vacuolar membrane [GO:0005774]; vacuole [GO:0005773]	amino acid transmembrane transporter activity [GO:0015171]	-
DCIv1-Transcript10659	C0LGH3	XP_028954618.1	Probable LRR receptor-like serine/threonine-protein kinase At1g56140 (EC 2.7.11.1)	protein autophosphorylation [GO:0046777]	integral component of membrane [GO:0016021]; plasma membrane [GO:0005886]	ATP binding [GO:0005524]; protein serine/threonine kinase activity [GO:0004674]; protein serine kinase activity [GO:0106310]; protein threonine kinase activity [GO:0106311]	-
DCIv1-Transcript1066	Q96327	XP_031257207.1	ERBB-3 BINDING PROTEIN 1 (AtEBP1) (Proliferation-associated protein G2p) (AtG2) (Protein CELL-PROLIFERATION-RELATED) (AtCPR)	auxin-activated signaling pathway [GO:0009734]; cell cycle G1/S phase transition [GO:0044843]; multicellular organism development [GO:0007275]; regulation of cell division [GO:0051302]; regulation of cell growth [GO:0001558]; rRNA processing [GO:0006364]	cytosol [GO:0005829]; nucleolus [GO:0005730]; nucleus [GO:0005634]; plasma membrane [GO:0005886]	mRNA binding [GO:0003729]	-
DCIv1-Transcript10660	-	XP_009774190.1	uncharacterized protein LOC104224269	-	-	-	-
DCIv1-Transcript10661	Q653B6	XP_031252715.1	Potassium transporter 18 (OsHAK18)	potassium ion transport [GO:0006813]	integral component of membrane [GO:0016021]; membrane [GO:0016020]	potassium ion transmembrane transporter activity [GO:0015079]	-
DCIv1-Transcript10662	O64973	XP_034902655.1	Disease resistance protein RPS5 (Resistance to Pseudomonas syringae protein 5) (pNd3/pNd10)	cell death [GO:0008219]; defense response [GO:0006952]; defense response to bacterium [GO:0042742]; plant-type hypersensitive response [GO:0009626]	plasma membrane [GO:0005886]	ADP binding [GO:0043531]; ATP binding [GO:0005524]; identical protein binding [GO:0042802]; nucleotide binding [GO:0000166]; signaling receptor activity [GO:0038023]	-
DCIv1-Transcript10663	Q9T048	XP_034707043.1	Disease resistance protein At4g27190	defense response [GO:0006952]	-	ADP binding [GO:0043531]; ATP binding [GO:0005524]	-
DCIv1-Transcript10664	O81825	XP_031276401.1	Probable disease resistance protein At4g27220	defense response [GO:0006952]	-	ADP binding [GO:0043531]; ATP binding [GO:0005524]	-
DCIv1-Transcript10665	O81825	XP_034930439.1	Probable disease resistance protein At4g27220	defense response [GO:0006952]	-	ADP binding [GO:0043531]; ATP binding [GO:0005524]	-
DCIv1-Transcript10666	Q9LJF3	XP_019257884.1	Receptor-like protein kinase BRI1-like 3 (EC 2.7.10.1) (EC 2.7.11.1) (BRASSINOSTEROID INSENSITIVE 1-like protein 3)	hormone-mediated signaling pathway [GO:0009755]	integral component of membrane [GO:0016021]; plasma membrane [GO:0005886]	ATP binding [GO:0005524]; protein serine/threonine kinase activity [GO:0004674]; protein serine kinase activity [GO:0106310]; protein threonine kinase activity [GO:0106311]; steroid binding [GO:0005496]; transmembrane receptor protein tyrosine kinase activity [GO:0004714]	-
DCIv1-Transcript10667	-	XP_018732894.1	-	-	-	-	-
DCIv1-Transcript10668	-	XP_021281814.1	uncharacterized protein LOC110414745 isoform X1	-	-	-	-
DCIv1-Transcript10669	F4I312	XP_027185790.1	Vacuolar sorting protein 3	autophagy [GO:0006914]; endosomal vesicle fusion [GO:0034058]; intracellular protein transport [GO:0006886]; root morphogenesis [GO:0010015]	CORVET complex [GO:0033263]; cytoplasm [GO:0005737]; cytosol [GO:0005829]; endosome membrane [GO:0010008]; membrane [GO:0016020]	-	-
DCIv1-Transcript1067	Q9SR96	XP_031257163.1	DnaJ protein ERDJ3A (Chaperone protein dnaJ 63) (AtDjA63) (AtJ63) (Endoplasmic reticulum dnaJ domain-containing protein 3A) (AtERdj3A) (Protein SCJ1 homolog ERDJ3A) (Protein THERMOSENSITIVE MALE STERILE 1)	cellular response to heat [GO:0034605]; pollen tube growth [GO:0009860]; response to heat [GO:0009408]	endoplasmic reticulum lumen [GO:0005788]; plasmodesma [GO:0009506]	oxidoreductase activity [GO:0016491]	-
DCIv1-Transcript10670	Q9FNP1	XP_031247235.1	Peroxisome biogenesis protein 1 (Peroxin-1) (AtPEX1)	fatty acid beta-oxidation [GO:0006635]; protein import into peroxisome matrix [GO:0016558]	cytosol [GO:0005829]; peroxisomal membrane [GO:0005778]	ATPase activity [GO:0016887]; ATP binding [GO:0005524]	-
DCIv1-Transcript10671	P54811	XP_031286297.1	Transitional endoplasmic reticulum ATPase homolog 1 (EC 3.6.4.6) (Cell division cycle-related protein 48.1) (p97/CDC48 homolog 1)	autophagosome maturation [GO:0097352]; determination of adult lifespan [GO:0008340]; embryo development ending in birth or egg hatching [GO:0009792]; ER-associated misfolded protein catabolic process [GO:0071712]; mitotic spindle disassembly [GO:0051228]; positive regulation of mitotic cell cycle, embryonic [GO:0045977]; positive regulation of proteasomal ubiquitin-dependent protein catabolic pro…	cytoplasm [GO:0005737]; cytosol [GO:0005829]; nucleoplasm [GO:0005654]; nucleus [GO:0005634]; perinuclear region of cytoplasm [GO:0048471]; VCP-NPL4-UFD1 AAA ATPase complex [GO:0034098]	ATPase activity [GO:0016887]; ATP binding [GO:0005524]; identical protein binding [GO:0042802]; polyubiquitin modification-dependent protein binding [GO:0031593]; protein-containing complex binding [GO:0044877]	Peroxisome [PATH:ko04146]
DCIv1-Transcript10672	Q8GYM6	XP_031275103.1	Cyclin-T1-4 (CycT1;4) (Protein AtCycT-like2)	cell cycle [GO:0007049]; cell division [GO:0051301]; positive regulation of DNA-templated transcription, elongation [GO:0032786]; regulation of transcription by RNA polymerase II [GO:0006357]; response to virus [GO:0009615]; trichome morphogenesis [GO:0010090]	cyclin/CDK positive transcription elongation factor complex [GO:0008024]; nucleus [GO:0005634]	cyclin-dependent protein serine/threonine kinase activator activity [GO:0061575]; cyclin-dependent protein serine/threonine kinase regulator activity [GO:0016538]	-
DCIv1-Transcript10673	F4I312	XP_021596636.1	Vacuolar sorting protein 3	autophagy [GO:0006914]; endosomal vesicle fusion [GO:0034058]; intracellular protein transport [GO:0006886]; root morphogenesis [GO:0010015]	CORVET complex [GO:0033263]; cytoplasm [GO:0005737]; cytosol [GO:0005829]; endosome membrane [GO:0010008]; membrane [GO:0016020]	-	-
DCIv1-Transcript10674	-	-	-	-	-	-	-
DCIv1-Transcript10675	-	XP_031272206.1	uncharacterized protein LOC116130617	-	-	-	-
DCIv1-Transcript10676	-	XP_031275030.1	disease resistance protein At4g27190-like	-	-	-	-
DCIv1-Transcript10677	-	-	-	-	-	-	-
DCIv1-Transcript10678	-	XP_031267336.1	cyclin-T1-4-like	-	-	-	-
DCIv1-Transcript10679	Q9SHE8	XP_031267337.1	Photosystem I reaction center subunit III, chloroplastic (Light-harvesting complex I 17 kDa protein) (PSI-F)	photosynthesis [GO:0015979]	chloroplast [GO:0009507]; chloroplast envelope [GO:0009941]; chloroplast thylakoid [GO:0009534]; chloroplast thylakoid membrane [GO:0009535]; integral component of membrane [GO:0016021]; nucleus [GO:0005634]; photosystem I reaction center [GO:0009538]; plastoglobule [GO:0010287]; thylakoid [GO:0009579]	mRNA binding [GO:0003729]; protein domain specific binding [GO:0019904]	Photosynthesis [PATH:ko00195]
DCIv1-Transcript1068	Q8VYP0	XP_031257184.1	Protein SCO1 homolog 1, mitochondrial (Homolog of the copper chaperone SCO1 member 1) (HCC1)	embryo development ending in seed dormancy [GO:0009793]; mitochondrial cytochrome c oxidase assembly [GO:0033617]	integral component of membrane [GO:0016021]; mitochondrial inner membrane [GO:0005743]; mitochondrion [GO:0005739]	copper ion binding [GO:0005507]	-
DCIv1-Transcript10680	-	-	-	-	-	-	-
DCIv1-Transcript10681	F4JN35	XP_031278806.1	Protein NTM1-like 9 (Calmodulin-binding NAC protein)	cellular response to osmotic stress [GO:0071470]; negative regulation of transcription, DNA-templated [GO:0045892]; positive regulation of defense response to bacterium [GO:1900426]; regulation of defense response [GO:0031347]; regulation of transcription, DNA-templated [GO:0006355]	endoplasmic reticulum membrane [GO:0005789]; integral component of membrane [GO:0016021]; nucleus [GO:0005634]; plasma membrane [GO:0005886]	calmodulin binding [GO:0005516]; DNA-binding transcription factor activity [GO:0003700]; transcription regulatory region sequence-specific DNA binding [GO:0000976]	-
DCIv1-Transcript10682	Q9LNQ4	XP_031267377.1	Probable phospholipid-transporting ATPase 4 (AtALA4) (EC 7.6.2.1) (Aminophospholipid flippase 4)	phospholipid translocation [GO:0045332]; protein localization involved in auxin polar transport [GO:1901703]	endoplasmic reticulum [GO:0005783]; integral component of membrane [GO:0016021]; plasma membrane [GO:0005886]	ATPase-coupled intramembrane lipid transporter activity [GO:0140326]; ATP binding [GO:0005524]; magnesium ion binding [GO:0000287]	-
DCIv1-Transcript10683	Q9SHE9	XP_031275113.1	LOB domain-containing protein 4 (ASYMMETRIC LEAVES 2-like protein 6) (AS2-like protein 6)	phloem or xylem histogenesis [GO:0010087]	-	transcription regulatory region sequence-specific DNA binding [GO:0000976]	-
DCIv1-Transcript10684	-	XP_031259258.1	uncharacterized protein LOC116117350 isoform X2	-	-	-	-
DCIv1-Transcript10685	-	XP_031267326.1	uncharacterized protein LOC116125749	-	-	-	-
DCIv1-Transcript10686	-	XP_031267326.1	uncharacterized protein LOC116125749	-	-	-	-
DCIv1-Transcript10687	O81851	XP_031255259.1	E3 ubiquitin-protein ligase BOI (EC 2.3.2.27) (Inhibitor of apoptosis (IAP)-like protein) (AtILP) (Protein BOTRYTIS SUSCEPTIBLE 1 INTERACTOR) (AtBOI) (RING-type E3 ubiquitin transferase BOI)	defense response to bacterium [GO:0042742]; defense response to fungus [GO:0050832]; negative regulation of cysteine-type endopeptidase activity [GO:2000117]; negative regulation of programmed cell death [GO:0043069]; proteasome-mediated ubiquitin-dependent protein catabolic process [GO:0043161]; regulation of programmed cell death [GO:0043067]; response to gibberellin [GO:0009739]	nucleus [GO:0005634]	metal ion binding [GO:0046872]; ubiquitin-protein transferase activity [GO:0004842]	-
DCIv1-Transcript10688	-	-	-	-	-	-	-
DCIv1-Transcript10689	-	XP_027150600.1	putative defensin-like protein 244	-	-	-	-
DCIv1-Transcript1069	-	-	-	-	-	-	-
DCIv1-Transcript10690	-	XP_031280873.1	peptidyl-prolyl cis-trans isomerase FKBP17-1, chloroplastic	-	-	-	-
DCIv1-Transcript10691	Q9M376	XP_031282744.1	Vesicle-associated membrane protein 727 (AtVAMP727)	protein targeting to vacuole [GO:0006623]; vacuole organization [GO:0007033]; vesicle-mediated transport [GO:0016192]	CORVET complex [GO:0033263]; early endosome membrane [GO:0031901]; endosome [GO:0005768]; integral component of membrane [GO:0016021]; SNARE complex [GO:0031201]	-	-
DCIv1-Transcript10692	-	XP_021826322.1	zinc finger MYM-type protein 1-like	-	-	-	-
DCIv1-Transcript10693	Q5F489	XP_031267364.1	Transcription initiation factor TFIID subunit 3 (TBP-associated factor 3)	-	transcription factor TFIID complex [GO:0005669]	metal ion binding [GO:0046872]; protein heterodimerization activity [GO:0046982]	Basal transcription factors [PATH:ko03022]
DCIv1-Transcript10694	-	-	-	-	-	-	-
DCIv1-Transcript10695	O04893	XP_031269862.1	Alpha-glucosidase (EC 3.2.1.20) (Maltase)	-	-	carbohydrate binding [GO:0030246]; maltose alpha-glucosidase activity [GO:0032450]	-
DCIv1-Transcript10696	F4J6T7	XP_031269862.1	Putative alpha-xylosidase 2 (EC 3.2.1.177)	cell wall organization [GO:0071555]; polysaccharide catabolic process [GO:0000272]	apoplast [GO:0048046]; cell wall [GO:0005618]; cytosol [GO:0005829]; plasmodesma [GO:0009506]	alpha-D-xyloside xylohydrolase [GO:0061634]; carbohydrate binding [GO:0030246]; hydrolase activity, hydrolyzing O-glycosyl compounds [GO:0004553]	Galactose metabolism [PATH:ko00052] ; Starch and sucrose metabolism [PATH:ko00500]
DCIv1-Transcript10697	Q6EU14	XP_031280845.1	Protein argonaute 1A (OsAGO1a)	gene silencing by RNA [GO:0031047]	-	nucleic acid binding [GO:0003676]	-
DCIv1-Transcript10698	Q9SKC4	XP_031267329.1	Probable E3 ubiquitin-protein ligase ARI10 (EC 2.3.2.31) (ARIADNE-like protein ARI10) (Protein ariadne homolog 10) (RING-type E3 ubiquitin transferase ARI10)	positive regulation of proteasomal ubiquitin-dependent protein catabolic process [GO:0032436]; protein polyubiquitination [GO:0000209]; ubiquitin-dependent protein catabolic process [GO:0006511]	cytoplasm [GO:0005737]; ubiquitin ligase complex [GO:0000151]	metal ion binding [GO:0046872]; ubiquitin conjugating enzyme binding [GO:0031624]; ubiquitin protein ligase activity [GO:0061630]	-
DCIv1-Transcript10699	Q6ZRR5	XP_031256181.1	TLC domain-containing protein 5 (Transmembrane protein 136)	-	integral component of membrane [GO:0016021]	-	-
DCIv1-Transcript107	Q9FY78	XP_031273014.1	Non-specific lipid transfer protein GPI-anchored 29 (AtLTPG-29) (Protein LTP-GPI-ANCHORED 29) (Xylogen like protein 4) (AtXYLP4) (AtXYP4)	lipid transport [GO:0006869]	anchored component of membrane [GO:0031225]; extracellular region [GO:0005576]; plasma membrane [GO:0005886]	lipid binding [GO:0008289]	-
DCIv1-Transcript1070	-	XP_020522324.1	importin-11 isoform X2	-	-	-	-
DCIv1-Transcript10700	Q0JJ01	XP_031280798.1	BTB/POZ domain and ankyrin repeat-containing protein NPR2 (OsNPR2) (NPR1 homolog 2) (OsNH2)	defense response to bacterium [GO:0042742]; defense response to fungus [GO:0050832]; regulation of jasmonic acid mediated signaling pathway [GO:2000022]; regulation of salicylic acid mediated signaling pathway [GO:2000031]; systemic acquired resistance, salicylic acid mediated signaling pathway [GO:0009862]	nucleus [GO:0005634]	-	Plant hormone signal transduction [PATH:ko04075]
DCIv1-Transcript10701	-	XP_031280798.1	BTB/POZ domain and ankyrin repeat-containing protein NPR1-like	-	-	-	Plant hormone signal transduction [PATH:ko04075]
DCIv1-Transcript10702	-	-	-	-	-	-	-
DCIv1-Transcript10703	C6L7U1	XP_031270492.1	Putative E3 ubiquitin-protein ligase LIN-1 (EC 2.3.2.27) (Protein cerberus) (RING-type E3 ubiquitin transferase LIN-1)	nodulation [GO:0009877]	-	ubiquitin-protein transferase activity [GO:0004842]	-
DCIv1-Transcript10704	Q9MA87	XP_031267331.1	O-fucosyltransferase 23 (O-FucT-23) (EC 2.4.1.-) (O-fucosyltransferase family protein)	fucose metabolic process [GO:0006004]; pollination [GO:0009856]	integral component of membrane [GO:0016021]	transferase activity, transferring glycosyl groups [GO:0016757]	-
DCIv1-Transcript10705	Q8VYV9	XP_031256191.1	Aspartyl protease family protein 1 (EC 3.4.23.-)	-	anchored component of membrane [GO:0031225]; plasma membrane [GO:0005886]	aspartic-type endopeptidase activity [GO:0004190]	-
DCIv1-Transcript10706	Q0JLS6	XP_031250394.1	Protein ROOT HAIR DEFECTIVE 3 (EC 3.6.5.-) (Protein SEY1 homolog 1)	endoplasmic reticulum membrane fusion [GO:0016320]	endoplasmic reticulum [GO:0005783]; endoplasmic reticulum membrane [GO:0005789]; integral component of membrane [GO:0016021]	GTPase activity [GO:0003924]; GTP binding [GO:0005525]	-
DCIv1-Transcript10707	Q0JLS6	XP_031250394.1	Protein ROOT HAIR DEFECTIVE 3 (EC 3.6.5.-) (Protein SEY1 homolog 1)	endoplasmic reticulum membrane fusion [GO:0016320]	endoplasmic reticulum [GO:0005783]; endoplasmic reticulum membrane [GO:0005789]; integral component of membrane [GO:0016021]	GTPase activity [GO:0003924]; GTP binding [GO:0005525]	-
DCIv1-Transcript10708	Q0JLS6	XP_031250394.1	Protein ROOT HAIR DEFECTIVE 3 (EC 3.6.5.-) (Protein SEY1 homolog 1)	endoplasmic reticulum membrane fusion [GO:0016320]	endoplasmic reticulum [GO:0005783]; endoplasmic reticulum membrane [GO:0005789]; integral component of membrane [GO:0016021]	GTPase activity [GO:0003924]; GTP binding [GO:0005525]	-
DCIv1-Transcript10709	Q9LNJ3	XP_031256191.1	Aspartyl protease family protein 2 (EC 3.4.23.-)	response to karrikin [GO:0080167]	plant-type cell wall [GO:0009505]	aspartic-type endopeptidase activity [GO:0004190]	-
DCIv1-Transcript1071	-	XP_031257191.1	uncharacterized protein LOC116115168	-	-	-	-
DCIv1-Transcript10710	Q0JLS6	XP_031269848.1	Protein ROOT HAIR DEFECTIVE 3 (EC 3.6.5.-) (Protein SEY1 homolog 1)	endoplasmic reticulum membrane fusion [GO:0016320]	endoplasmic reticulum [GO:0005783]; endoplasmic reticulum membrane [GO:0005789]; integral component of membrane [GO:0016021]	GTPase activity [GO:0003924]; GTP binding [GO:0005525]	-
DCIv1-Transcript10711	A6ZP10	XP_031250384.1	Protein SEY1 (EC 3.6.5.-) (Synthetic enhancer of YOP1 protein)	endoplasmic reticulum organization [GO:0007029]	endoplasmic reticulum membrane [GO:0005789]; integral component of membrane [GO:0016021]	GTPase activity [GO:0003924]; GTP binding [GO:0005525]	-
DCIv1-Transcript10712	A6ZP10	XP_031250384.1	Protein SEY1 (EC 3.6.5.-) (Synthetic enhancer of YOP1 protein)	endoplasmic reticulum organization [GO:0007029]	endoplasmic reticulum membrane [GO:0005789]; integral component of membrane [GO:0016021]	GTPase activity [GO:0003924]; GTP binding [GO:0005525]	-
DCIv1-Transcript10713	Q0JLS6	XP_031250394.1	Protein ROOT HAIR DEFECTIVE 3 (EC 3.6.5.-) (Protein SEY1 homolog 1)	endoplasmic reticulum membrane fusion [GO:0016320]	endoplasmic reticulum [GO:0005783]; endoplasmic reticulum membrane [GO:0005789]; integral component of membrane [GO:0016021]	GTPase activity [GO:0003924]; GTP binding [GO:0005525]	-
DCIv1-Transcript10714	-	XP_031256165.1	uncharacterized protein LOC116114157	-	-	-	-
DCIv1-Transcript10715	Q55E31	XP_031250657.1	Ras-related protein Rab-32B	intracellular protein transport [GO:0006886]; melanosome organization [GO:0032438]; vesicle-mediated transport [GO:0016192]	endomembrane system [GO:0012505]; trans-Golgi network [GO:0005802]; vesicle [GO:0031982]	GTPase activity [GO:0003924]; GTP binding [GO:0005525]	-
DCIv1-Transcript10716	O81865	XP_006389197.2	Protein PHLOEM PROTEIN 2-LIKE A1 (AtPP2-A1)	response to insect [GO:0009625]	-	carbohydrate binding [GO:0030246]; proteoglycan binding [GO:0043394]	-
DCIv1-Transcript10717	Q0WVM4	XP_031287811.1	Probable LRR receptor-like serine/threonine-protein kinase At2g23950 (EC 2.7.11.1)	anther development [GO:0048653]; cellular response to peptide [GO:1901653]; homeostasis of number of meristem cells [GO:0007639]; protein phosphorylation [GO:0006468]	integral component of membrane [GO:0016021]; plasma membrane [GO:0005886]	ATP binding [GO:0005524]; coreceptor activity [GO:0015026]; protein serine kinase activity [GO:0106310]; protein threonine kinase activity [GO:0106311]	-
DCIv1-Transcript10718	Q9FKE9	XP_031276271.1	Protein ROOT HAIR DEFECTIVE 3 homolog 2 (EC 3.6.5.-) (Protein SEY1 homolog 3)	endoplasmic reticulum membrane fusion [GO:0016320]	endoplasmic reticulum [GO:0005783]; endoplasmic reticulum membrane [GO:0005789]; integral component of membrane [GO:0016021]	GTPase activity [GO:0003924]; GTP binding [GO:0005525]	-
DCIv1-Transcript10719	C0LGW6	XP_031277014.1	LRR receptor-like serine/threonine-protein kinase ERL1 (EC 2.7.11.1) (Protein ERECTA-like kinase 1)	embryo sac development [GO:0009553]; plant ovule development [GO:0048481]; stomatal complex morphogenesis [GO:0010103]	integral component of membrane [GO:0016021]; membrane [GO:0016020]; plasma membrane [GO:0005886]	ATP binding [GO:0005524]; protein serine kinase activity [GO:0106310]; protein threonine kinase activity [GO:0106311]; receptor serine/threonine kinase binding [GO:0033612]; signaling receptor binding [GO:0005102]	-
DCIv1-Transcript1072	-	XP_031264244.1	uncharacterized protein LOC116122548 isoform X1	-	-	-	-
DCIv1-Transcript10720	Q40168	XP_006442528.1	Floral homeotic protein AGAMOUS (TAG1)	positive regulation of transcription by RNA polymerase II [GO:0045944]; regulation of transcription by RNA polymerase II [GO:0006357]	nucleus [GO:0005634]	DNA-binding transcription factor activity, RNA polymerase II-specific [GO:0000981]; protein dimerization activity [GO:0046983]; RNA polymerase II cis-regulatory region sequence-specific DNA binding [GO:0000978]	-
DCIv1-Transcript10721	Q0JLS6	XP_031269848.1	Protein ROOT HAIR DEFECTIVE 3 (EC 3.6.5.-) (Protein SEY1 homolog 1)	endoplasmic reticulum membrane fusion [GO:0016320]	endoplasmic reticulum [GO:0005783]; endoplasmic reticulum membrane [GO:0005789]; integral component of membrane [GO:0016021]	GTPase activity [GO:0003924]; GTP binding [GO:0005525]	-
DCIv1-Transcript10722	Q0WNY5	XP_030514511.1	Wall-associated receptor kinase-like 18 (EC 2.7.11.-)	cell surface receptor signaling pathway [GO:0007166]; protein phosphorylation [GO:0006468]	integral component of membrane [GO:0016021]; plasma membrane [GO:0005886]	ATP binding [GO:0005524]; calcium ion binding [GO:0005509]; polysaccharide binding [GO:0030247]; protein serine/threonine kinase activity [GO:0004674]; protein serine kinase activity [GO:0106310]; protein threonine kinase activity [GO:0106311]	-
DCIv1-Transcript10723	C4R432	XP_031250384.1	Protein SEY1 (EC 3.6.5.-)	endoplasmic reticulum organization [GO:0007029]	endoplasmic reticulum membrane [GO:0005789]; integral component of membrane [GO:0016021]	GTPase activity [GO:0003924]; GTP binding [GO:0005525]	-
DCIv1-Transcript10724	Q0JLS6	XP_031250394.1	Protein ROOT HAIR DEFECTIVE 3 (EC 3.6.5.-) (Protein SEY1 homolog 1)	endoplasmic reticulum membrane fusion [GO:0016320]	endoplasmic reticulum [GO:0005783]; endoplasmic reticulum membrane [GO:0005789]; integral component of membrane [GO:0016021]	GTPase activity [GO:0003924]; GTP binding [GO:0005525]	-
DCIv1-Transcript10725	Q94K71	XP_031269890.1	CBBY-like protein (AtCbby) (EC 3.1.3.-)	-	chloroplast [GO:0009507]; chloroplast envelope [GO:0009941]; chloroplast stroma [GO:0009570]; cytosol [GO:0005829]	hydrolase activity [GO:0016787]; metal ion binding [GO:0046872]	-
DCIv1-Transcript10726	-	-	-	-	-	-	-
DCIv1-Transcript10727	-	XP_031269890.1	CBBY-like protein	-	-	-	-
DCIv1-Transcript10728	-	XP_031287178.1	uncharacterized protein LOC116145883	-	-	-	-
DCIv1-Transcript10729	O81865	XP_031250228.1	Protein PHLOEM PROTEIN 2-LIKE A1 (AtPP2-A1)	response to insect [GO:0009625]	-	carbohydrate binding [GO:0030246]; proteoglycan binding [GO:0043394]	-
DCIv1-Transcript1073	-	XP_031257191.1	uncharacterized protein LOC116115168	-	-	-	-
DCIv1-Transcript10730	Q9C5Q9	XP_031250246.1	Protein PHLOEM PROTEIN 2-LIKE A5 (AtPP2-A5) (EC 3.2.2.6)	defense response to insect [GO:0002213]; jasmonic acid mediated signaling pathway [GO:0009867]; response to jasmonic acid stimulus involved in jasmonic acid and ethylene-dependent systemic resistance [GO:0032260]; salicylic acid mediated signaling pathway [GO:0009863]	cytoplasm [GO:0005737]; endomembrane system [GO:0012505]; nucleus [GO:0005634]	carbohydrate binding [GO:0030246]; NAD(P)+ nucleosidase activity [GO:0050135]; NAD+ nucleotidase, cyclic ADP-ribose generating [GO:0061809]	-
DCIv1-Transcript10731	O81025	XP_018511185.1	Immune-associated nucleotide-binding protein 10 (AtIAN10) (AIG1-like protein) (Putative protein PHLOEM PROTEIN 2-LIKE A3) (AtPP2-A3)	-	-	carbohydrate binding [GO:0030246]; GTP binding [GO:0005525]	-
DCIv1-Transcript10732	Q9SJI7	XP_031251573.1	Phospholipase A1-IIdelta (EC 3.1.1.-)	cellular response to UV-B [GO:0071493]; lipid catabolic process [GO:0016042]; UV protection [GO:0009650]	cytoplasm [GO:0005737]; cytosol [GO:0005829]	phospholipase A1 activity [GO:0008970]	-
DCIv1-Transcript10733	Q94F00	XP_031260927.1	Phosphatase IMPL1, chloroplastic (EC 3.1.3.25) (Protein MYO-INOSITOL MONOPHOSPHATASE-LIKE 1)	inositol biosynthetic process [GO:0006021]; inositol metabolic process [GO:0006020]; inositol phosphate dephosphorylation [GO:0046855]; phosphatidylinositol phosphorylation [GO:0046854]; signal transduction [GO:0007165]	chloroplast [GO:0009507]; chloroplast stroma [GO:0009570]; cytosol [GO:0005829]	inositol monophosphate 1-phosphatase activity [GO:0008934]; inositol monophosphate 3-phosphatase activity [GO:0052832]; inositol monophosphate 4-phosphatase activity [GO:0052833]; metal ion binding [GO:0046872]	Inositol phosphate metabolism [PATH:ko00562] ; Streptomycin biosynthesis [PATH:ko00521] ; Phosphatidylinositol signaling system [PATH:ko04070]
DCIv1-Transcript10734	O81025	XP_008787330.1	Immune-associated nucleotide-binding protein 10 (AtIAN10) (AIG1-like protein) (Putative protein PHLOEM PROTEIN 2-LIKE A3) (AtPP2-A3)	-	-	carbohydrate binding [GO:0030246]; GTP binding [GO:0005525]	-
DCIv1-Transcript10735	O81025	XP_022142437.1	Immune-associated nucleotide-binding protein 10 (AtIAN10) (AIG1-like protein) (Putative protein PHLOEM PROTEIN 2-LIKE A3) (AtPP2-A3)	-	-	carbohydrate binding [GO:0030246]; GTP binding [GO:0005525]	-
DCIv1-Transcript10736	Q9SJI7	XP_031251573.1	Phospholipase A1-IIdelta (EC 3.1.1.-)	cellular response to UV-B [GO:0071493]; lipid catabolic process [GO:0016042]; UV protection [GO:0009650]	cytoplasm [GO:0005737]; cytosol [GO:0005829]	phospholipase A1 activity [GO:0008970]	-
DCIv1-Transcript10737	O82274	XP_031251573.1	Phospholipase A1-IIbeta (EC 3.1.1.-)	lipid catabolic process [GO:0016042]	cytoplasm [GO:0005737]	phospholipase A1 activity [GO:0008970]	-
DCIv1-Transcript10738	Q948R1	XP_031272880.1	Phospholipase A(1) DAD1, chloroplastic (EC 3.1.1.32) (Phospholipase A1-Ibeta1) (Protein DEFECTIVE IN ANTHER DEHISCENCE 1) (AtDAD1)	lipid catabolic process [GO:0016042]	chloroplast [GO:0009507]	1-acyl-2-lysophosphatidylserine acylhydrolase activity [GO:0052740]; phosphatidylserine 1-acylhydrolase activity [GO:0052739]; phospholipase A1 activity [GO:0008970]; phospholipase activity [GO:0004620]	-
DCIv1-Transcript10739	-	XP_031248418.1	protein FAR1-RELATED SEQUENCE 5-like isoform X1	-	-	-	-
DCIv1-Transcript1074	Q12038	XP_031257191.1	Lethal(2) giant larvae protein homolog SRO7 (Polarity protein SRO7) (Sodium protection protein 1) (Suppressor of RHO3 protein 7)	establishment of cell polarity [GO:0030010]; exocytosis [GO:0006887]; Golgi to plasma membrane transport [GO:0006893]; regulation of exocytosis [GO:0017157]; regulation of protein secretion [GO:0050708]; small GTPase mediated signal transduction [GO:0007264]	cytoplasm [GO:0005737]; cytosol [GO:0005829]; mating projection tip [GO:0043332]; plasma membrane [GO:0005886]	GTPase activator activity [GO:0005096]; myosin II binding [GO:0045159]; small GTPase binding [GO:0031267]; SNARE binding [GO:0000149]; syntaxin binding [GO:0019905]	-
DCIv1-Transcript10740	-	XP_027086540.1	uncharacterized protein LOC113708278	-	-	-	-
DCIv1-Transcript10741	Q6Z2J1	XP_011084127.1	Probable calcium-binding protein CML20 (Calmodulin-like protein 20)	-	-	calcium ion binding [GO:0005509]	-
DCIv1-Transcript10742	-	XP_031287280.1	formin-like protein 7	-	-	-	-
DCIv1-Transcript10743	-	XP_031250020.1	uncharacterized protein LOC116107885	-	-	-	-
DCIv1-Transcript10744	P0CH02	XP_031280893.1	Putative RING-H2 finger protein ATL21B (EC 2.3.2.27) (RING-type E3 ubiquitin transferase ATL21B)	protein ubiquitination [GO:0016567]	integral component of membrane [GO:0016021]	metal ion binding [GO:0046872]; polysaccharide binding [GO:0030247]; transferase activity [GO:0016740]	-
DCIv1-Transcript10745	-	XP_031280685.1	protein CfxQ homolog	-	-	-	-
DCIv1-Transcript10746	-	XP_031280685.1	protein CfxQ homolog	-	-	-	-
DCIv1-Transcript10747	-	XP_031280682.1	protein CfxQ homolog	-	-	-	-
DCIv1-Transcript10748	-	XP_031280682.1	protein CfxQ homolog	-	-	-	-
DCIv1-Transcript10749	-	-	-	-	-	-	-
DCIv1-Transcript1075	O80452	XP_031257151.1	AMP deaminase (AtAMPD) (EC 3.5.4.6) (Protein EMBRYONIC FACTOR 1)	AMP metabolic process [GO:0046033]; embryo development ending in seed dormancy [GO:0009793]; IMP biosynthetic process [GO:0006188]; IMP salvage [GO:0032264]; response to abscisic acid [GO:0009737]	cytosol [GO:0005829]; endoplasmic reticulum [GO:0005783]; integral component of mitochondrial outer membrane [GO:0031307]; intracellular membrane-bounded organelle [GO:0043231]; nucleus [GO:0005634]	AMP deaminase activity [GO:0003876]; ATP binding [GO:0005524]; metal ion binding [GO:0046872]; protein histidine kinase binding [GO:0043424]	Purine metabolism [PATH:ko00230]
DCIv1-Transcript10750	O22190	XP_031287056.1	Indole-3-acetic acid-amido synthetase GH3.3 (EC 6.3.2.-) (Auxin-responsive GH3-like protein 3) (AtGH3-3)	auxin homeostasis [GO:0010252]	cytoplasm [GO:0005737]	acid-amino acid ligase activity [GO:0016881]; indole-3-acetic acid amido synthetase activity [GO:0010279]	Plant hormone signal transduction [PATH:ko04075]
DCIv1-Transcript10751	-	XP_031270707.1	uncharacterized protein LOC116129086	-	-	-	-
DCIv1-Transcript10752	-	XP_031261171.1	upstream activation factor subunit UAF30-like	-	-	-	-
DCIv1-Transcript10753	-	XP_031256968.1	uncharacterized protein LOC116114972	-	-	-	-
DCIv1-Transcript10754	-	XP_031256968.1	uncharacterized protein LOC116114972	-	-	-	-
DCIv1-Transcript10755	-	XP_031256968.1	uncharacterized protein LOC116114972	-	-	-	-
DCIv1-Transcript10756	O65567	XP_031266946.1	Pentatricopeptide repeat-containing protein At4g30825, chloroplastic	DNA repair [GO:0006281]; regulation of cyclin-dependent protein serine/threonine kinase activity [GO:0000079]; regulation of transcription by RNA polymerase II [GO:0006357]	chloroplast stroma [GO:0009570]; transcription factor TFIIH holo complex [GO:0005675]	DNA binding [GO:0003677]; mRNA binding [GO:0003729]	-
DCIv1-Transcript10757	-	XP_010936553.1	zinc finger protein 3-like	-	-	-	-
DCIv1-Transcript10758	Q8L7W8	XP_031288279.1	Alpha-L-fucosidase 2 (EC 3.2.1.51) (Alpha-1,2-fucosidase 2) (Alpha-L-fucosidase 95A) (AtFuc95A) (Alpha-L-fucoside fucohydrolase 2) (Protein ALTERED XYLOGLUCAN 8)	carbohydrate metabolic process [GO:0005975]	apoplast [GO:0048046]	1,2-alpha-L-fucosidase activity [GO:0047513]; alpha-L-fucosidase activity [GO:0004560]	Other glycan degradation [PATH:ko00511]
DCIv1-Transcript10759	Q8L7W8	XP_010547973.1	Alpha-L-fucosidase 2 (EC 3.2.1.51) (Alpha-1,2-fucosidase 2) (Alpha-L-fucosidase 95A) (AtFuc95A) (Alpha-L-fucoside fucohydrolase 2) (Protein ALTERED XYLOGLUCAN 8)	carbohydrate metabolic process [GO:0005975]	apoplast [GO:0048046]	1,2-alpha-L-fucosidase activity [GO:0047513]; alpha-L-fucosidase activity [GO:0004560]	Other glycan degradation [PATH:ko00511]
DCIv1-Transcript1076	O80452	XP_031275508.1	AMP deaminase (AtAMPD) (EC 3.5.4.6) (Protein EMBRYONIC FACTOR 1)	AMP metabolic process [GO:0046033]; embryo development ending in seed dormancy [GO:0009793]; IMP biosynthetic process [GO:0006188]; IMP salvage [GO:0032264]; response to abscisic acid [GO:0009737]	cytosol [GO:0005829]; endoplasmic reticulum [GO:0005783]; integral component of mitochondrial outer membrane [GO:0031307]; intracellular membrane-bounded organelle [GO:0043231]; nucleus [GO:0005634]	AMP deaminase activity [GO:0003876]; ATP binding [GO:0005524]; metal ion binding [GO:0046872]; protein histidine kinase binding [GO:0043424]	Purine metabolism [PATH:ko00230]
DCIv1-Transcript10760	Q94HW2	XP_031272083.1	Retrovirus-related Pol polyprotein from transposon RE1 (Retro element 1) (AtRE1) [Includes: Protease RE1 (EC 3.4.23.-); Reverse transcriptase RE1 (EC 2.7.7.49); Endonuclease RE1]	DNA integration [GO:0015074]; DNA recombination [GO:0006310]	-	aspartic-type endopeptidase activity [GO:0004190]; endonuclease activity [GO:0004519]; metal ion binding [GO:0046872]; nucleic acid binding [GO:0003676]; RNA-directed DNA polymerase activity [GO:0003964]	-
DCIv1-Transcript10761	Q9ZT94	XP_016681202.1	Retrovirus-related Pol polyprotein from transposon RE2 (Retro element 2) (AtRE2) [Includes: Protease RE2 (EC 3.4.23.-); Reverse transcriptase RE2 (EC 2.7.7.49); Endonuclease RE2]	DNA integration [GO:0015074]; DNA recombination [GO:0006310]	-	aspartic-type endopeptidase activity [GO:0004190]; endonuclease activity [GO:0004519]; metal ion binding [GO:0046872]; nucleic acid binding [GO:0003676]; RNA-directed DNA polymerase activity [GO:0003964]	-
DCIv1-Transcript10762	Q9ZT94	XP_031132050.1	Retrovirus-related Pol polyprotein from transposon RE2 (Retro element 2) (AtRE2) [Includes: Protease RE2 (EC 3.4.23.-); Reverse transcriptase RE2 (EC 2.7.7.49); Endonuclease RE2]	DNA integration [GO:0015074]; DNA recombination [GO:0006310]	-	aspartic-type endopeptidase activity [GO:0004190]; endonuclease activity [GO:0004519]; metal ion binding [GO:0046872]; nucleic acid binding [GO:0003676]; RNA-directed DNA polymerase activity [GO:0003964]	-
DCIv1-Transcript10763	Q94HW2	XP_031104391.1	Retrovirus-related Pol polyprotein from transposon RE1 (Retro element 1) (AtRE1) [Includes: Protease RE1 (EC 3.4.23.-); Reverse transcriptase RE1 (EC 2.7.7.49); Endonuclease RE1]	DNA integration [GO:0015074]; DNA recombination [GO:0006310]	-	aspartic-type endopeptidase activity [GO:0004190]; endonuclease activity [GO:0004519]; metal ion binding [GO:0046872]; nucleic acid binding [GO:0003676]; RNA-directed DNA polymerase activity [GO:0003964]	-
DCIv1-Transcript10764	Q9ZT94	XP_030496589.1	Retrovirus-related Pol polyprotein from transposon RE2 (Retro element 2) (AtRE2) [Includes: Protease RE2 (EC 3.4.23.-); Reverse transcriptase RE2 (EC 2.7.7.49); Endonuclease RE2]	DNA integration [GO:0015074]; DNA recombination [GO:0006310]	-	aspartic-type endopeptidase activity [GO:0004190]; endonuclease activity [GO:0004519]; metal ion binding [GO:0046872]; nucleic acid binding [GO:0003676]; RNA-directed DNA polymerase activity [GO:0003964]	-
DCIv1-Transcript10765	P10978	XP_021911171.1	Retrovirus-related Pol polyprotein from transposon TNT 1-94 [Includes: Protease (EC 3.4.23.-); Reverse transcriptase (EC 2.7.7.49); Endonuclease]	DNA integration [GO:0015074]	-	aspartic-type endopeptidase activity [GO:0004190]; endonuclease activity [GO:0004519]; nucleic acid binding [GO:0003676]; RNA-directed DNA polymerase activity [GO:0003964]; zinc ion binding [GO:0008270]	-
DCIv1-Transcript10766	P10978	XP_020245284.1	Retrovirus-related Pol polyprotein from transposon TNT 1-94 [Includes: Protease (EC 3.4.23.-); Reverse transcriptase (EC 2.7.7.49); Endonuclease]	DNA integration [GO:0015074]	-	aspartic-type endopeptidase activity [GO:0004190]; endonuclease activity [GO:0004519]; nucleic acid binding [GO:0003676]; RNA-directed DNA polymerase activity [GO:0003964]; zinc ion binding [GO:0008270]	-
DCIv1-Transcript10767	Q8L7W8	XP_031288265.1	Alpha-L-fucosidase 2 (EC 3.2.1.51) (Alpha-1,2-fucosidase 2) (Alpha-L-fucosidase 95A) (AtFuc95A) (Alpha-L-fucoside fucohydrolase 2) (Protein ALTERED XYLOGLUCAN 8)	carbohydrate metabolic process [GO:0005975]	apoplast [GO:0048046]	1,2-alpha-L-fucosidase activity [GO:0047513]; alpha-L-fucosidase activity [GO:0004560]	-
DCIv1-Transcript10768	Q9C9A2	XP_004511301.1	Pentatricopeptide repeat-containing protein At1g71060, mitochondrial	-	mitochondrion [GO:0005739]	-	-
DCIv1-Transcript10769	Q852U6	XP_031284314.1	Probable E3 ubiquitin-protein ligase RHY1A (EC 2.3.2.27) (RING-H2 finger Y1a) (RING-H2 zinc finger protein RHY1a) (RING-type E3 ubiquitin transferase RHY1A)	protein ubiquitination [GO:0016567]	-	metal ion binding [GO:0046872]; transferase activity [GO:0016740]	-
DCIv1-Transcript1077	Q05191	XP_021296037.1	Late embryogenesis abundant protein B19.4	-	-	-	-
DCIv1-Transcript10770	-	XP_021600886.1	Uncharacterized protein;peamaclein-like	-	-	-	-
DCIv1-Transcript10771	Q9C6A9	XP_031283463.1	Cyclin-A3-2 (G2/mitotic-specific cyclin-A3-2) (CycA3;2)	cell division [GO:0051301]; mitotic cell cycle phase transition [GO:0044772]; regulation of cyclin-dependent protein serine/threonine kinase activity [GO:0000079]	cyclin-dependent protein kinase holoenzyme complex [GO:0000307]; cytoplasm [GO:0005737]; nucleus [GO:0005634]	cyclin-dependent protein serine/threonine kinase regulator activity [GO:0016538]	AMPK signaling pathway [PATH:ko04152] ; Cell cycle [PATH:ko04110] ; Cellular senescence [PATH:ko04218]
DCIv1-Transcript10772	-	XP_031256163.1	transcription factor bHLH113-like	-	-	-	-
DCIv1-Transcript10773	Q5MFV5	XP_031261170.1	Probable protein phosphatase 2C 34 (OsPP2C34) (EC 3.1.3.16) (BTH-induced protein phosphatase 2C 2) (OsBIPP2C2)	-	-	metal ion binding [GO:0046872]; protein serine phosphatase activity [GO:0106306]; protein threonine phosphatase activity [GO:0106307]	-
DCIv1-Transcript10774	-	XP_031256959.1	uncharacterized protein LOC116114963	-	-	-	-
DCIv1-Transcript10775	-	XP_031252844.1	homeobox protein HAT3.1-like	-	-	-	-
DCIv1-Transcript10776	O64628	XP_031256978.1	Thioredoxin domain-containing protein 9 homolog	-	-	-	-
DCIv1-Transcript10777	-	XP_031288270.1	uncharacterized protein LOC116146986 isoform X2	-	-	-	-
DCIv1-Transcript10778	Q0US25	XP_031284505.1	Protein transport protein SEC23	COPII-coated vesicle cargo loading [GO:0090110]; intracellular protein transport [GO:0006886]	COPII vesicle coat [GO:0030127]; endoplasmic reticulum exit site [GO:0070971]; endoplasmic reticulum membrane [GO:0005789]; Golgi membrane [GO:0000139]	GTPase activator activity [GO:0005096]; zinc ion binding [GO:0008270]	-
DCIv1-Transcript10779	Q0US25	XP_031284505.1	Protein transport protein SEC23	COPII-coated vesicle cargo loading [GO:0090110]; intracellular protein transport [GO:0006886]	COPII vesicle coat [GO:0030127]; endoplasmic reticulum exit site [GO:0070971]; endoplasmic reticulum membrane [GO:0005789]; Golgi membrane [GO:0000139]	GTPase activator activity [GO:0005096]; zinc ion binding [GO:0008270]	-
DCIv1-Transcript1078	Q9UI26	XP_020578156.1	Importin-11 (Imp11) (Ran-binding protein 11) (RanBP11)	protein import into nucleus [GO:0006606]; ribosomal protein import into nucleus [GO:0006610]	cytosol [GO:0005829]; nuclear envelope [GO:0005635]; nucleoplasm [GO:0005654]	nuclear import signal receptor activity [GO:0061608]; small GTPase binding [GO:0031267]	-
DCIv1-Transcript10780	Q1GTS7	XP_031284590.1	Proline--tRNA ligase (EC 6.1.1.15) (Prolyl-tRNA synthetase) (ProRS)	prolyl-tRNA aminoacylation [GO:0006433]	cytoplasm [GO:0005737]	ATP binding [GO:0005524]; proline-tRNA ligase activity [GO:0004827]	-
DCIv1-Transcript10781	Q9FXT6	XP_031277418.1	Peroxisomal membrane protein PEX14 (Peroxin-14) (AtPEX14) (Peroxisome biogenesis protein 14) (Pex14p) (Protein PEROXISOME DEFECTIVE 2)	peroxisome organization [GO:0007031]; protein import into peroxisome matrix, docking [GO:0016560]; protein targeting to peroxisome [GO:0006625]	cytosol [GO:0005829]; integral component of membrane [GO:0016021]; mitochondrion [GO:0005739]; peroxisomal importomer complex [GO:1990429]; peroxisomal membrane [GO:0005778]; peroxisome [GO:0005777]; plasma membrane [GO:0005886]; plastid [GO:0009536]	signaling receptor binding [GO:0005102]	Peroxisome [PATH:ko04146]
DCIv1-Transcript10782	Q9FXT6	XP_031277418.1	Peroxisomal membrane protein PEX14 (Peroxin-14) (AtPEX14) (Peroxisome biogenesis protein 14) (Pex14p) (Protein PEROXISOME DEFECTIVE 2)	peroxisome organization [GO:0007031]; protein import into peroxisome matrix, docking [GO:0016560]; protein targeting to peroxisome [GO:0006625]	cytosol [GO:0005829]; integral component of membrane [GO:0016021]; mitochondrion [GO:0005739]; peroxisomal importomer complex [GO:1990429]; peroxisomal membrane [GO:0005778]; peroxisome [GO:0005777]; plasma membrane [GO:0005886]; plastid [GO:0009536]	signaling receptor binding [GO:0005102]	Peroxisome [PATH:ko04146]
DCIv1-Transcript10783	P38331	XP_031285065.1	5'-deoxynucleotidase YBR242W (EC 3.1.3.89)	deoxyribonucleoside monophosphate catabolic process [GO:0009159]	cytoplasm [GO:0005737]; nucleus [GO:0005634]	5'-deoxynucleotidase activity [GO:0002953]; GMP 5'-nucleotidase activity [GO:0050484]; metal ion binding [GO:0046872]	-
DCIv1-Transcript10784	Q9M0B6	XP_031285066.1	UDP-glucuronate 4-epimerase 1 (EC 5.1.3.6) (UDP-glucuronic acid epimerase 1) (AtUGlcAE3)	carbohydrate metabolic process [GO:0005975]; cellular response to hypoxia [GO:0071456]; defense response to fungus [GO:0050832]; defense response to Gram-negative bacterium [GO:0050829]; galacturonate biosynthetic process [GO:0033481]	endosome [GO:0005768]; Golgi apparatus [GO:0005794]; Golgi cisterna membrane [GO:0032580]; Golgi trans cisterna [GO:0000138]; integral component of membrane [GO:0016021]; trans-Golgi network [GO:0005802]	UDP-glucuronate 4-epimerase activity [GO:0050378]	Ascorbate and aldarate metabolism [PATH:ko00053] ; Amino sugar and nucleotide sugar metabolism [PATH:ko00520] ; O-Antigen nucleotide sugar biosynthesis [PATH:ko00541]
DCIv1-Transcript10785	Q9SAH9	XP_022743628.1	Cinnamoyl-CoA reductase 2 (AtCCR2) (EC 1.2.1.44)	circadian rhythm [GO:0007623]; defense response [GO:0006952]; negative regulation of circadian rhythm [GO:0042754]; phenylpropanoid biosynthetic process [GO:0009699]; response to cold [GO:0009409]	-	cinnamoyl-CoA reductase activity [GO:0016621]; oxidoreductase activity, acting on the CH-OH group of donors, NAD or NADP as acceptor [GO:0016616]	-
DCIv1-Transcript10786	Q40316	XP_031285082.1	Vestitone reductase (EC 1.1.1.348)	defense response [GO:0006952]; flavonoid biosynthetic process [GO:0009813]	-	oxidoreductase activity [GO:0016491]	-
DCIv1-Transcript10787	Q86UY8	XP_031285012.1	5'-nucleotidase domain-containing protein 3 (EC 3.1.3.-) (GRP94-neighboring nucleotidase)	-	receptor complex [GO:0043235]	5'-nucleotidase activity [GO:0008253]; metal ion binding [GO:0046872]	-
DCIv1-Transcript10788	Q3ZBR5	XP_031285097.1	Tetratricopeptide repeat protein 1 (TPR repeat protein 1)	-	cytosol [GO:0005829]	-	-
DCIv1-Transcript10789	Q6C044	XP_031285056.1	Autophagy-related protein 18	autophagy of mitochondrion [GO:0000422]; autophagy of nucleus [GO:0044804]; protein lipidation [GO:0006497]; protein localization to phagophore assembly site [GO:0034497]; protein transport [GO:0015031]	cytosol [GO:0005829]; endosome membrane [GO:0010008]; extrinsic component of membrane [GO:0019898]; fungal-type vacuole membrane [GO:0000329]; phagophore assembly site membrane [GO:0034045]	phosphatidylinositol-3,5-bisphosphate binding [GO:0080025]; phosphatidylinositol-3-phosphate binding [GO:0032266]	-
DCIv1-Transcript1079	Q9UI26	XP_021622858.1	Importin-11 (Imp11) (Ran-binding protein 11) (RanBP11)	protein import into nucleus [GO:0006606]; ribosomal protein import into nucleus [GO:0006610]	cytosol [GO:0005829]; nuclear envelope [GO:0005635]; nucleoplasm [GO:0005654]	nuclear import signal receptor activity [GO:0061608]; small GTPase binding [GO:0031267]	-
DCIv1-Transcript10790	Q8LBH2	XP_031285009.1	Putative clathrin assembly protein At2g01600	clathrin coat assembly [GO:0048268]; clathrin-dependent endocytosis [GO:0072583]; vesicle budding from membrane [GO:0006900]	clathrin-coated pit [GO:0005905]; clathrin-coated vesicle [GO:0030136]; Golgi apparatus [GO:0005794]; mitochondrion [GO:0005739]; plasma membrane [GO:0005886]	1-phosphatidylinositol binding [GO:0005545]; clathrin binding [GO:0030276]; clathrin heavy chain binding [GO:0032050]; phosphatidylinositol-4,5-bisphosphate binding [GO:0005546]; SNARE binding [GO:0000149]	-
DCIv1-Transcript10791	-	XP_031285089.1	AFG1-like ATPase isoform X1	-	-	-	-
DCIv1-Transcript10792	Q6BUX9	XP_031285058.1	SVP1-like protein 2	protein transport [GO:0015031]	cytoplasmic vesicle membrane [GO:0030659]; vacuolar membrane [GO:0005774]	-	-
DCIv1-Transcript10793	Q9LF64	XP_031255729.1	RING-H2 finger protein ATL52 (EC 2.3.2.27) (RING-type E3 ubiquitin transferase ATL52)	protein ubiquitination [GO:0016567]	integral component of membrane [GO:0016021]	metal ion binding [GO:0046872]; transferase activity [GO:0016740]	-
DCIv1-Transcript10794	P48512	XP_031253165.1	Transcription initiation factor IIB-1 (General transcription factor TFIIB-1) (AtTFIIB1)	DNA-templated transcription, initiation [GO:0006352]; endosperm development [GO:0009960]; pollen tube guidance [GO:0010183]; regulation of pollen tube growth [GO:0080092]; transcription preinitiation complex assembly [GO:0070897]	nucleus [GO:0005634]; transcription preinitiation complex [GO:0097550]	metal ion binding [GO:0046872]; TBP-class protein binding [GO:0017025]	-
DCIv1-Transcript10795	-	XP_031258074.1	uncharacterized protein LOC116116103	-	-	-	-
DCIv1-Transcript10796	A8XL02	XP_031268479.1	Ribosome biogenesis protein WDR12 homolog	maturation of 5.8S rRNA from tricistronic rRNA transcript (SSU-rRNA, 5.8S rRNA, LSU-rRNA) [GO:0000466]; maturation of LSU-rRNA from tricistronic rRNA transcript (SSU-rRNA, 5.8S rRNA, LSU-rRNA) [GO:0000463]	nucleoplasm [GO:0005654]; PeBoW complex [GO:0070545]; preribosome, large subunit precursor [GO:0030687]	ribonucleoprotein complex binding [GO:0043021]	-
DCIv1-Transcript10797	O64497	XP_031281046.1	Mitochondrial import receptor subunit TOM9-1 (Mitochondrial import receptor subunit TOM22 homolog 1) (Translocase of outer membrane 22 kDa subunit homolog 1) (Translocase of outer membrane 9 kDa subunit TOM9-1)	protein targeting to mitochondrion [GO:0006626]	integral component of membrane [GO:0016021]; mitochondrial outer membrane translocase complex [GO:0005742]	P-P-bond-hydrolysis-driven protein transmembrane transporter activity [GO:0015450]	-
DCIv1-Transcript10798	O23357	XP_031283138.1	Subtilisin-like protease SBT4.2 (EC 3.4.21.-) (Subtilase subfamily 4 member 2) (AtSBT4.2)	-	extracellular region [GO:0005576]	serine-type endopeptidase activity [GO:0004252]	-
DCIv1-Transcript10799	-	XP_031268820.1	uncharacterized protein LOC116127300	-	-	-	-
DCIv1-Transcript108	P45816	XP_031273036.1	SEC14 cytosolic factor (Phosphatidylinositol/phosphatidylcholine transfer protein) (PI/PC TP)	protein transport [GO:0015031]	Golgi membrane [GO:0000139]	-	-
DCIv1-Transcript1080	Q9UI26	XP_017977691.1	Importin-11 (Imp11) (Ran-binding protein 11) (RanBP11)	protein import into nucleus [GO:0006606]; ribosomal protein import into nucleus [GO:0006610]	cytosol [GO:0005829]; nuclear envelope [GO:0005635]; nucleoplasm [GO:0005654]	nuclear import signal receptor activity [GO:0061608]; small GTPase binding [GO:0031267]	-
DCIv1-Transcript10800	F4KFT7	XP_031283833.1	Bifunctional TH2 protein, mitochondrial (THIAMINE REQUIRING 2) [Includes: Thiamine phosphate phosphatase (EC 3.1.3.100); Aminopyrimidine aminohydrolase (EC 3.5.99.2)]	thiamine biosynthetic process [GO:0009228]	cytosol [GO:0005829]; mitochondrion [GO:0005739]	thiaminase activity [GO:0050334]; thiamine phosphate phosphatase activity [GO:0042131]	Thiamine metabolism [PATH:ko00730]
DCIv1-Transcript10801	Q7XJ98	XP_031268909.1	Xyloglucan galactosyltransferase MUR3 (EC 2.4.1.-) (Protein KATAMARI) (Protein MURUS 3) (AtMUR3) (Protein SHORT ROOT IN SALT MEDIUM 3)	endomembrane system organization [GO:0010256]; fucose biosynthetic process [GO:0042353]; protein glycosylation [GO:0006486]; salicylic acid mediated signaling pathway [GO:0009863]; unidimensional cell growth [GO:0009826]; xyloglucan biosynthetic process [GO:0009969]	endosome [GO:0005768]; Golgi apparatus [GO:0005794]; Golgi cisterna membrane [GO:0032580]; Golgi trans cisterna [GO:0000138]; integral component of Golgi membrane [GO:0030173]; trans-Golgi network [GO:0005802]	transferase activity, transferring glycosyl groups [GO:0016757]	-
DCIv1-Transcript10802	Q9LIA4	XP_031268460.1	Protein RIK (Rough sheath 2-interacting KH domain protein) (RS2-interacting KH domain protein)	-	nucleus [GO:0005634]	RNA binding [GO:0003723]	-
DCIv1-Transcript10803	Q9SK66	XP_031250209.1	NADH dehydrogenase [ubiquinone] 1 alpha subcomplex subunit 9, mitochondrial	ubiquinone-6 biosynthetic process [GO:1901006]	mitochondrial matrix [GO:0005759]; mitochondrial respiratory chain complex I [GO:0005747]; mitochondrion [GO:0005739]	protein-containing complex binding [GO:0044877]	-
DCIv1-Transcript10804	Q8S1V1	XP_031276633.1	Chitinase CLP (OsCLP) (EC 3.2.1.14) (Chitinase-like protein)	chitin catabolic process [GO:0006032]; defense response to fungus [GO:0050832]; polysaccharide catabolic process [GO:0000272]; regulation of growth [GO:0040008]; root development [GO:0048364]; shoot system development [GO:0048367]	apoplast [GO:0048046]	aspartic-type endopeptidase activity [GO:0004190]; endochitinase activity [GO:0008843]	-
DCIv1-Transcript10805	Q8GXV7	XP_031268918.1	Plasmodesmata-located protein 1 (PD-located protein 1) (Cysteine-rich repeat secretory protein 56) (Plasmodesmata localizing protein 1) (Plasmodesmata-located protein 1a) (PDLP1a)	defense response [GO:0006952]; plasmodesmata-mediated intercellular transport [GO:0010497]; transport of virus in multicellular host [GO:0046739]	integral component of membrane [GO:0016021]; plant-type cell wall [GO:0009505]; plasma membrane [GO:0005886]; plasmodesma [GO:0009506]	-	-
DCIv1-Transcript10806	Q9NW82	XP_031250203.1	WD repeat-containing protein 70	regulation of DNA double-strand break processing [GO:1903775]; regulation of histone H2B conserved C-terminal lysine ubiquitination [GO:2001173]	nucleus [GO:0005634]; site of double-strand break [GO:0035861]	enzyme binding [GO:0019899]	-
DCIv1-Transcript10807	Q9NW82	XP_031250203.1	WD repeat-containing protein 70	regulation of DNA double-strand break processing [GO:1903775]; regulation of histone H2B conserved C-terminal lysine ubiquitination [GO:2001173]	nucleus [GO:0005634]; site of double-strand break [GO:0035861]	enzyme binding [GO:0019899]	-
DCIv1-Transcript10808	Q9FME2	XP_031251310.1	Nuclear transport factor 2 (AtNTF2)	gene silencing by RNA [GO:0031047]; response to abscisic acid [GO:0009737]	cytoplasm [GO:0005737]; cytosol [GO:0005829]; nucleus [GO:0005634]; plastid [GO:0009536]; ribonucleoprotein complex [GO:1990904]	mRNA binding [GO:0003729]	-
DCIv1-Transcript10809	Q86UA1	XP_031268786.1	Pre-mRNA-processing factor 39 (PRP39 homolog)	mRNA 5'-splice site recognition [GO:0000395]	commitment complex [GO:0000243]; U1 snRNP [GO:0005685]; U2-type prespliceosome [GO:0071004]	-	-
DCIv1-Transcript1081	-	XP_031257166.1	importin-11 isoform X1	-	-	-	-
DCIv1-Transcript10810	Q49KF8	XP_031268495.1	2-hydroxy-6-oxononadienedioate/2-hydroxy-6-oxononatrienedioate hydrolase 1 (EC 3.7.1.14) (2-hydroxy-6-ketonona-2,4-diene-1,9-dioic acid 5,6-hydrolase 1) (2-hydroxy-6-oxonona-2,4,7-triene-1,9-dioic acid 5,6-hydrolase 1) (2-hydroxy-6-oxonona-2,4-diene-1,9-dioic acid 5,6-hydrolase 1)	3-phenylpropionate catabolic process [GO:0019380]	cytoplasm [GO:0005737]	2-hydroxy-6-oxonona-2,4,7-trienedioate hydrolase activity [GO:0052823]; 2-hydroxy-6-oxonona-2,4-dienedioate hydrolase activity [GO:0018771]; protein homodimerization activity [GO:0042803]	-
DCIv1-Transcript10811	-	-	-	-	-	-	-
DCIv1-Transcript10812	-	XP_031268819.1	uncharacterized protein LOC116127299	-	-	-	-
DCIv1-Transcript10813	Q38830	XP_031258883.1	Auxin-responsive protein IAA12 (Indoleacetic acid-induced protein 12) (Protein BODENLOS)	auxin-activated signaling pathway [GO:0009734]; embryonic pattern specification [GO:0009880]; negative regulation of transcription, DNA-templated [GO:0045892]; root development [GO:0048364]; xylem and phloem pattern formation [GO:0010051]	nucleus [GO:0005634]	DNA-binding transcription factor activity [GO:0003700]; identical protein binding [GO:0042802]; transcription regulatory region sequence-specific DNA binding [GO:0000976]	Plant hormone signal transduction [PATH:ko04075]
DCIv1-Transcript10814	-	XP_015940272.1	uncharacterized protein LOC107465810	-	-	-	-
DCIv1-Transcript10815	Q8W0Y8	XP_031250191.1	Photosystem II reaction center PSB28 protein, chloroplastic (Photosystem II protein W-like)	photosynthesis [GO:0015979]	chloroplast thylakoid membrane [GO:0009535]; photosystem II oxygen evolving complex [GO:0009654]	-	Photosynthesis [PATH:ko00195]
DCIv1-Transcript10816	D0ZVL4	XP_031257106.1	RNA polymerase sigma factor RpoS (Sigma S) (Sigma-38)	transcription initiation from bacterial-type RNA polymerase promoter [GO:0001123]	cytoplasm [GO:0005737]	DNA binding [GO:0003677]; sigma factor activity [GO:0016987]	-
DCIv1-Transcript10817	Q7XA40	XP_028107720.1	Putative disease resistance protein RGA3 (Blight resistance protein B149) (RGA1-blb)	defense response [GO:0006952]	-	ADP binding [GO:0043531]; ATP binding [GO:0005524]	-
DCIv1-Transcript10818	Q9LY66	XP_031264638.1	50S ribosomal protein L1, chloroplastic (CL1)	maturation of LSU-rRNA [GO:0000470]; translation [GO:0006412]	chloroplast [GO:0009507]; chloroplast envelope [GO:0009941]; chloroplast stroma [GO:0009570]; chloroplast thylakoid membrane [GO:0009535]; cytosol [GO:0005829]; cytosolic large ribosomal subunit [GO:0022625]; nucleus [GO:0005634]	mRNA binding [GO:0003729]; RNA binding [GO:0003723]; rRNA binding [GO:0019843]; structural constituent of ribosome [GO:0003735]	Ribosome [PATH:ko03010]
DCIv1-Transcript10819	Q9FNC7	XP_031268881.1	Probable inactive histone-lysine N-methyltransferase SUVR2 (Protein SET DOMAIN GROUP 18) (Suppressor of variegation 3-9-related protein 2) (Su(var)3-9-related protein 2)	gene silencing by RNA-directed DNA methylation [GO:0080188]	chromosome [GO:0005694]; nucleus [GO:0005634]	histone-lysine N-methyltransferase activity [GO:0018024]; zinc ion binding [GO:0008270]	-
DCIv1-Transcript1082	Q6P2Y3	XP_031257152.1	DnaJ homolog subfamily C member 2	'de novo' cotranslational protein folding [GO:0051083]; chromatin organization [GO:0006325]; positive regulation of transcription, DNA-templated [GO:0045893]; regulation of translational fidelity [GO:0006450]	cytosol [GO:0005829]; nucleus [GO:0005634]	chromatin binding [GO:0003682]; histone binding [GO:0042393]; Hsp70 protein binding [GO:0030544]; ribosome binding [GO:0043022]; ubiquitin modification-dependent histone binding [GO:0061649]	-
DCIv1-Transcript10820	Q7XA40	XP_012434977.1	Putative disease resistance protein RGA3 (Blight resistance protein B149) (RGA1-blb)	defense response [GO:0006952]	-	ADP binding [GO:0043531]; ATP binding [GO:0005524]	-
DCIv1-Transcript10821	V9M2S5	XP_024040783.1	Disease resistance protein RPV1 (NAD(+) hydrolase RPV1) (EC 3.2.2.6) (Resistance to Plasmopara viticola protein) (MrRVP1)	defense response to fungus [GO:0050832]; positive regulation of programmed cell death [GO:0043068]; signal transduction [GO:0007165]	cytoplasm [GO:0005737]; nucleus [GO:0005634]	ADP binding [GO:0043531]; NAD(P)+ nucleosidase activity [GO:0050135]; NAD+ nucleotidase, cyclic ADP-ribose generating [GO:0061809]; protein homodimerization activity [GO:0042803]	-
DCIv1-Transcript10822	-	XP_031264636.1	uncharacterized protein LOC116122974	-	-	-	-
DCIv1-Transcript10823	Q9LFS8	XP_031264641.1	Structural maintenance of chromosomes protein 5 (Protein EMBRYO DEFECTIVE 2782)	double-strand break repair via homologous recombination [GO:0000724]; sister chromatid cohesion [GO:0007062]	cytosol [GO:0005829]; nucleus [GO:0005634]; plasmodesma [GO:0009506]; Smc5-Smc6 complex [GO:0030915]	ATPase activity [GO:0016887]; ATP binding [GO:0005524]	-
DCIv1-Transcript10824	F4JGB6	XP_018844737.2	Receptor-like protein 46 (AtRLP46)	-	integral component of membrane [GO:0016021]; plasma membrane [GO:0005886]	-	-
DCIv1-Transcript10825	Q8K1X1	XP_031271904.1	WD repeat-containing protein 11 (Bromodomain and WD repeat-containing protein 2)	cilium assembly [GO:0060271]; head development [GO:0060322]; heart development [GO:0007507]; intracellular protein transport [GO:0006886]; multicellular organism growth [GO:0035264]; regulation of smoothened signaling pathway [GO:0008589]; vesicle tethering to Golgi [GO:0099041]	axoneme [GO:0005930]; ciliary basal body [GO:0036064]; cilium [GO:0005929]; cytoplasm [GO:0005737]; cytoplasmic vesicle [GO:0031410]; cytosol [GO:0005829]; microtubule cytoskeleton [GO:0015630]; nucleus [GO:0005634]; trans-Golgi network [GO:0005802]	-	-
DCIv1-Transcript10826	-	-	-	-	-	-	-
DCIv1-Transcript10827	Q8GRU6	XP_018680345.1	Leucine-rich repeat receptor-like kinase protein HAR1 (EC 2.7.11.1) (Protein HYPERNODULATION ABERRANT ROOT FORMATION 1)	cell differentiation [GO:0030154]; regulation of growth [GO:0040008]	integral component of membrane [GO:0016021]; plasma membrane [GO:0005886]	ATP binding [GO:0005524]; protein serine kinase activity [GO:0106310]; protein threonine kinase activity [GO:0106311]	-
DCIv1-Transcript10828	-	XP_031271904.1	WD repeat-containing protein 11	-	-	-	-
DCIv1-Transcript10829	-	XP_002322718.3	uncharacterized protein LOC7484015	-	-	-	-
DCIv1-Transcript1083	Q96328	XP_031257171.1	Phosphoinositide phosphatase SAC8 (AtSAC8) (EC 3.1.3.-) (Protein SUPPRESSOR OF ACTIN 1A) (AtSAC1a) (Protein SUPPRESSOR OF ACTIN 8) (Putative transmembrane protein G5p) (AtG5) (SAC domain protein 8) (SAC1-like protein AtSAC1a)	phosphatidylinositol dephosphorylation [GO:0046856]	endoplasmic reticulum [GO:0005783]; endoplasmic reticulum membrane [GO:0005789]; integral component of membrane [GO:0016021]	phosphatidylinositol-4-phosphate phosphatase activity [GO:0043812]	Inositol phosphate metabolism [PATH:ko00562] ; Phosphatidylinositol signaling system [PATH:ko04070]
DCIv1-Transcript10830	-	XP_031273799.1	uncharacterized protein LOC116132281	-	-	-	-
DCIv1-Transcript10831	Q9FFR9	XP_031273731.1	Cation/H(+) antiporter 18 (Protein CATION/H+ EXCHANGER 18) (AtCHX18)	potassium ion transport [GO:0006813]; regulation of pH [GO:0006885]	endomembrane system [GO:0012505]; integral component of membrane [GO:0016021]; late endosome [GO:0005770]	solute:proton antiporter activity [GO:0015299]	-
DCIv1-Transcript10832	Q9LXD1	XP_031273771.1	Cytochrome b5 domain-containing protein RLF (Protein REDUCED LATERAL ROOT FORMATION)	lateral root formation [GO:0010311]; regulation of growth [GO:0040008]	cytosol [GO:0005829]	heme binding [GO:0020037]; metal ion binding [GO:0046872]	-
DCIv1-Transcript10833	O24308	XP_031273762.1	DNA topoisomerase 2 (EC 5.6.2.2) (DNA topoisomerase II) (PsTopII)	DNA topological change [GO:0006265]	-	ATP binding [GO:0005524]; DNA binding [GO:0003677]; DNA topoisomerase type II (double strand cut, ATP-hydrolyzing) activity [GO:0003918]; metal ion binding [GO:0046872]	-
DCIv1-Transcript10834	Q9FNA3	XP_031273736.1	Alpha-N-acetylglucosaminidase (EC 3.2.1.50) (N-acetyl-glucosaminidase) (AtNAGLU) (Protein CYCLOPS 1)	embryo development ending in seed dormancy [GO:0009793]; metabolic process [GO:0008152]; positive regulation of cell division [GO:0051781]	vacuole [GO:0005773]	alpha-N-acetylglucosaminidase activity [GO:0004561]	Glycosaminoglycan degradation [PATH:ko00531] ; Lysosome [PATH:ko04142]
DCIv1-Transcript10835	Q9SAH9	XP_031273710.1	Cinnamoyl-CoA reductase 2 (AtCCR2) (EC 1.2.1.44)	circadian rhythm [GO:0007623]; defense response [GO:0006952]; negative regulation of circadian rhythm [GO:0042754]; phenylpropanoid biosynthetic process [GO:0009699]; response to cold [GO:0009409]	-	cinnamoyl-CoA reductase activity [GO:0016621]; oxidoreductase activity, acting on the CH-OH group of donors, NAD or NADP as acceptor [GO:0016616]	-
DCIv1-Transcript10836	I3PLR3	XP_031273710.1	Noscapine synthase SDR1 (EC 1.1.1.415) (Short-chain dehydrogenase/reductase 1) (PsSDR1)	alkaloid metabolic process [GO:0009820]	-	oxidoreductase activity [GO:0016491]	-
DCIv1-Transcript10837	P51108	XP_031261208.1	Dihydroflavonol 4-reductase (DFR) (EC 1.1.1.219) (Dihydrokaempferol 4-reductase) (Flavanone 4-reductase) (FNR) (EC 1.1.1.234)	anthocyanin-containing compound biosynthetic process [GO:0009718]	-	dihydrokaempferol 4-reductase activity [GO:0045552]; flavanone 4-reductase activity [GO:0047890]; oxidoreductase activity, acting on the CH-OH group of donors, NAD or NADP as acceptor [GO:0016616]	-
DCIv1-Transcript10838	Q9LDC0	XP_031273774.1	Peptidyl-prolyl cis-trans isomerase FKBP42 (PPIase FKBP42) (EC 5.2.1.8) (42 kDa peptidyl-prolyl isomerase) (FK506-binding protein 42) (AtFKBP42) (Immunophilin FKBP42) (Protein TWISTED DWARF 1) (Protein ULTRACURVATA 2) (Rotamase)	auxin-activated signaling pathway [GO:0009734]; leaf development [GO:0048366]	endoplasmic reticulum [GO:0005783]; integral component of membrane [GO:0016021]; plasma membrane [GO:0005886]; vacuolar membrane [GO:0005774]	calmodulin binding [GO:0005516]; peptidyl-prolyl cis-trans isomerase activity [GO:0003755]	-
DCIv1-Transcript10839	-	XP_031273767.1	uncharacterized protein LOC116132254	-	-	-	-
DCIv1-Transcript1084	-	XP_024991876.1	Small hydrophilic plant seed protein, conserved site-containing protein;em-like protein GEA6	-	-	-	-
DCIv1-Transcript10840	Q84TI3	XP_031273763.1	Protein OBERON 4 (Protein TITANIA 1)	cell fate specification [GO:0001708]; embryonic meristem initiation [GO:0090421]; embryonic pattern specification [GO:0009880]	nucleus [GO:0005634]	metal ion binding [GO:0046872]	-
DCIv1-Transcript10841	Q6CG48	XP_001700359.1	Nuclear distribution protein PAC1 (Lissencephaly-1 homolog) (LIS-1) (nudF homolog)	cell division [GO:0051301]; establishment of mitotic spindle orientation [GO:0000132]; microtubule organizing center organization [GO:0031023]; microtubule sliding [GO:0051012]; nuclear migration [GO:0007097]; regulation of microtubule motor activity [GO:2000574]; vesicle transport along microtubule [GO:0047496]	cytoplasmic microtubule [GO:0005881]; kinetochore [GO:0000776]; microtubule associated complex [GO:0005875]; nuclear envelope [GO:0005635]; spindle pole [GO:0000922]	dynein complex binding [GO:0070840]; microtubule plus-end binding [GO:0051010]	-
DCIv1-Transcript10842	Q9FNA2	XP_031273706.1	Polyamine oxidase 1 (AtPAO1) (EC 1.5.3.16) (EC 1.5.3.17) (N(1)-acetylpolyamine oxidase) (Spermine oxidase)	polyamine catabolic process [GO:0006598]; spermine catabolic process [GO:0046208]	cytoplasm [GO:0005737]	flavin adenine dinucleotide binding [GO:0050660]; N1-acetylspermidine:oxygen oxidoreductase (3-acetamidopropanal-forming) activity [GO:0052904]; N1-acetylspermine:oxygen oxidoreductase (3-acetamidopropanal-forming) activity [GO:0052903]; N1-acetylspermine:oxygen oxidoreductase (N1-acetylspermidine-forming) activity [GO:0052895]; norspermine:oxygen oxidoreductase activity [GO:0052894]; oxidoreduct…	Arginine and proline metabolism [PATH:ko00330] ; beta-Alanine metabolism [PATH:ko00410]
DCIv1-Transcript10843	Q38859	XP_031273814.1	DNA-directed RNA polymerases II, IV and V subunit 11 (DNA-directed RNA polymerase II 13.6 kDa polypeptide) (DNA-directed RNA polymerase II subunit J) (DNA-directed RNA polymerase II subunit RPB11) (RNA polymerase II subunit B11)	-	RNA polymerase II, core complex [GO:0005665]; RNA polymerase IV complex [GO:0000418]; RNA polymerase V complex [GO:0000419]	DNA binding [GO:0003677]; protein dimerization activity [GO:0046983]; RNA polymerase II activity [GO:0001055]	RNA polymerase [PATH:ko03020]
DCIv1-Transcript10844	Q9LFC5	XP_003544432.1	Pentatricopeptide repeat-containing protein At5g01110	-	-	-	-
DCIv1-Transcript10845	Q6ZIX2	XP_031273769.1	Cycloartenol-C-24-methyltransferase 1 (EC 2.1.1.41) (24-sterol C-methyltransferase 1) (Sterol C-methyltransferase 1)	methylation [GO:0032259]; sterol biosynthetic process [GO:0016126]	endoplasmic reticulum [GO:0005783]	sterol 24-C-methyltransferase activity [GO:0003838]	Steroid biosynthesis [PATH:ko00100]
DCIv1-Transcript10846	Q6ZIX2	XP_031273772.1	Cycloartenol-C-24-methyltransferase 1 (EC 2.1.1.41) (24-sterol C-methyltransferase 1) (Sterol C-methyltransferase 1)	methylation [GO:0032259]; sterol biosynthetic process [GO:0016126]	endoplasmic reticulum [GO:0005783]	sterol 24-C-methyltransferase activity [GO:0003838]	-
DCIv1-Transcript10847	-	-	-	-	-	-	-
DCIv1-Transcript10848	-	XP_002322718.3	uncharacterized protein LOC7484015	-	-	-	-
DCIv1-Transcript10849	P31336	XP_010906115.1	Photosystem II 5 kDa protein, chloroplastic (PSII-T) (Light-regulated unknown 11 kDa protein)	photosynthesis [GO:0015979]	chloroplast thylakoid membrane [GO:0009535]; photosystem II [GO:0009523]	-	-
DCIv1-Transcript1085	-	XP_007026666.2	transcription factor HBP-1b(c38)	-	-	-	-
DCIv1-Transcript10850	-	XP_031273753.1	uncharacterized protein LOC116132242	-	-	-	-
DCIv1-Transcript10851	-	XP_031273750.1	uncharacterized protein LOC116132240 isoform X2	-	-	-	-
DCIv1-Transcript10852	P42023	XP_031287580.1	Actin-2 (Actin II) (Centractin-like protein)	-	cytoplasm [GO:0005737]; cytoskeleton [GO:0005856]	ATP binding [GO:0005524]	-
DCIv1-Transcript10853	A2Y0X2	XP_031247610.1	Probable cellulose synthase A catalytic subunit 1 [UDP-forming] (EC 2.4.1.12) (OsCesA1)	cellulose biosynthetic process [GO:0030244]; cell wall organization [GO:0071555]	integral component of membrane [GO:0016021]; plasma membrane [GO:0005886]	cellulose synthase (UDP-forming) activity [GO:0016760]; metal ion binding [GO:0046872]	-
DCIv1-Transcript10854	A2Y0X2	XP_031247610.1	Probable cellulose synthase A catalytic subunit 1 [UDP-forming] (EC 2.4.1.12) (OsCesA1)	cellulose biosynthetic process [GO:0030244]; cell wall organization [GO:0071555]	integral component of membrane [GO:0016021]; plasma membrane [GO:0005886]	cellulose synthase (UDP-forming) activity [GO:0016760]; metal ion binding [GO:0046872]	-
DCIv1-Transcript10855	A2XNT2	XP_031247610.1	Probable cellulose synthase A catalytic subunit 5 [UDP-forming] (EC 2.4.1.12) (OsCesA5)	cellulose biosynthetic process [GO:0030244]; cell wall organization [GO:0071555]	integral component of membrane [GO:0016021]; plasma membrane [GO:0005886]	cellulose synthase (UDP-forming) activity [GO:0016760]; metal ion binding [GO:0046872]	-
DCIv1-Transcript10856	Q9XEE6	XP_031271138.1	Zinc finger CCCH domain-containing protein 29 (AtC3H29) (AtSZF2)	cellular response to hypoxia [GO:0071456]; defense response to fungus [GO:0050832]; regulation of transcription, DNA-templated [GO:0006355]; response to chitin [GO:0010200]; response to cold [GO:0009409]	nucleus [GO:0005634]	DNA binding [GO:0003677]; DNA-binding transcription factor activity [GO:0003700]; metal ion binding [GO:0046872]	-
DCIv1-Transcript10857	Q9M9F5	XP_031248477.1	9-cis-epoxycarotenoid dioxygenase NCED9, chloroplastic (AtNCED9) (EC 1.13.11.51)	abscisic acid biosynthetic process [GO:0009688]; carotene catabolic process [GO:0016121]; seed dormancy process [GO:0010162]	chloroplast stroma [GO:0009570]	9-cis-epoxycarotenoid dioxygenase activity [GO:0045549]; carotenoid dioxygenase activity [GO:0010436]; metal ion binding [GO:0046872]	-
DCIv1-Transcript10858	Q8ZKH4	XP_031273754.1	tRNA-dihydrouridine(20/20a) synthase (EC 1.3.1.-) (EC 1.3.1.91) (U20-specific dihydrouridine synthase) (U20-specific Dus) (tRNA-dihydrouridine synthase A)	-	-	flavin adenine dinucleotide binding [GO:0050660]; FMN binding [GO:0010181]; tRNA binding [GO:0000049]; tRNA-dihydrouridine20 synthase activity [GO:0102264]	-
DCIv1-Transcript10859	-	XP_031273689.1	uncharacterized protein LOC116132173 isoform X1	-	-	-	-
DCIv1-Transcript1086	Q8RX71	XP_019413781.1	BAG family molecular chaperone regulator 4 (Bcl-2-associated athanogene 4)	positive regulation of potassium ion transport [GO:0043268]; protein stabilization [GO:0050821]; protein targeting to membrane [GO:0006612]; regulation of stomatal movement [GO:0010119]; response to cold [GO:0009409]; response to salt stress [GO:0009651]; vegetative to reproductive phase transition of meristem [GO:0010228]	cytoplasm [GO:0005737]; cytosol [GO:0005829]; endoplasmic reticulum [GO:0005783]; endoplasmic reticulum exit site [GO:0070971]	adenyl-nucleotide exchange factor activity [GO:0000774]; chaperone binding [GO:0051087]; heat shock protein binding [GO:0031072]	-
DCIv1-Transcript10860	Q8LP17	XP_010931015.1	Carotenoid 9,10(9',10')-cleavage dioxygenase 1 (EC 1.14.99.n4) (PsCCD1) (PsNCED1)	-	-	metal ion binding [GO:0046872]; oxidoreductase activity, acting on single donors with incorporation of molecular oxygen, incorporation of two atoms of oxygen [GO:0016702]	-
DCIv1-Transcript10861	Q9C6U1	XP_031273804.1	Transcription factor MYB83 (Myb-related protein 83) (AtMYB83)	positive regulation of transcription, DNA-templated [GO:0045893]; regulation of secondary cell wall biogenesis [GO:2000652]	nucleus [GO:0005634]	DNA-binding transcription factor activity [GO:0003700]; transcription regulatory region sequence-specific DNA binding [GO:0000976]	-
DCIv1-Transcript10862	Q9SFB7	XP_031273784.1	Polygalacturonase QRT2 (AtQRT2) (PG QRT2) (EC 3.2.1.15) (Pectinase QRT2) (Protein QUARTET 2)	anther dehiscence [GO:0009901]; cell wall modification involved in abscission [GO:0009830]; fruit dehiscence [GO:0010047]; pectin catabolic process [GO:0045490]; pollen sperm cell differentiation [GO:0048235]	cell wall [GO:0005618]; extracellular region [GO:0005576]	polygalacturonase activity [GO:0004650]	Pentose and glucuronate interconversions [PATH:ko00040]
DCIv1-Transcript10863	Q9LFH3	XP_031273778.1	Cytokinin riboside 5'-monophosphate phosphoribohydrolase LOG4 (EC 3.2.2.n1) (Protein LONELY GUY 4)	cytokinin biosynthetic process [GO:0009691]	cytosol [GO:0005829]; nucleus [GO:0005634]	hydrolase activity, hydrolyzing N-glycosyl compounds [GO:0016799]; N6-(Delta2-isopentenyl)-adenosine 5'-monophosphate phosphoribohydrolase activity [GO:0102682]	-
DCIv1-Transcript10864	Q9SFB0	XP_031273720.1	Protein DETOXIFICATION 43 (AtDTX43) (Multidrug and toxic compound extrusion protein 43) (MATE protein 43) (Protein FERRIC REDUCTASE DEFECTIVE 3) (AtFRD3) (Protein MANGANESE ACCUMULATOR 1)	cellular iron ion homeostasis [GO:0006879]; cellular response to phosphate starvation [GO:0016036]; iron ion homeostasis [GO:0055072]; metal ion transport [GO:0030001]; response to abscisic acid [GO:0009737]	integral component of membrane [GO:0016021]; plasma membrane [GO:0005886]	antiporter activity [GO:0015297]; citrate transmembrane transporter activity [GO:0015137]; iron ion transmembrane transporter activity [GO:0005381]; metal ion transmembrane transporter activity [GO:0046873]; xenobiotic transmembrane transporter activity [GO:0042910]	-
DCIv1-Transcript10865	-	XP_021894125.1	nuclear transcription factor Y subunit A-1-like isoform X2	-	-	-	-
DCIv1-Transcript10866	Q96251	XP_031273773.1	ATP synthase subunit O, mitochondrial (Oligomycin sensitivity conferral protein) (OSCP)	ATP synthesis coupled proton transport [GO:0015986]; mitochondrial ATP synthesis coupled proton transport [GO:0042776]	chloroplast [GO:0009507]; mitochondrial proton-transporting ATP synthase, stator stalk [GO:0000274]; mitochondrial proton-transporting ATP synthase complex [GO:0005753]; mitochondrion [GO:0005739]; plasma membrane [GO:0005886]; plastid [GO:0009536]; proton-transporting ATP synthase complex, catalytic core F(1) [GO:0045261]	cobalt ion binding [GO:0050897]; proton-transporting ATP synthase activity, rotational mechanism [GO:0046933]; zinc ion binding [GO:0008270]	Oxidative phosphorylation [PATH:ko00190]
DCIv1-Transcript10867	-	XP_031273800.1	protein FRA10AC1 isoform X1;protein FRA10AC1 isoform X2	-	-	-	-
DCIv1-Transcript10868	Q9ZRT1	XP_031258155.1	Protein gamma response 1 (COM1/SAE2-like protein) (Protein gamma response I)	cellular response to DNA damage stimulus [GO:0006974]; DNA double-strand break processing involved in repair via single-strand annealing [GO:0010792]; double-strand break repair via homologous recombination [GO:0000724]; gamete generation [GO:0007276]; response to ionizing radiation [GO:0010212]	nucleus [GO:0005634]; site of double-strand break [GO:0035861]	damaged DNA binding [GO:0003684]; double-strand/single-strand DNA junction binding [GO:0000406]; double-stranded DNA binding [GO:0003690]; flap-structured DNA binding [GO:0070336]; single-stranded DNA binding [GO:0003697]; single-stranded DNA endodeoxyribonuclease activity [GO:0000014]; Y-form DNA binding [GO:0000403]	-
DCIv1-Transcript10869	-	XP_031258153.1	uncharacterized protein LOC116116193	-	-	-	-
DCIv1-Transcript1087	-	-	-	-	-	-	-
DCIv1-Transcript10870	O65071	XP_031258038.1	60S ribosomal protein L31	translation [GO:0006412]	ribosome [GO:0005840]	structural constituent of ribosome [GO:0003735]	Ribosome [PATH:ko03010]
DCIv1-Transcript10871	-	XP_031273805.1	uncharacterized protein LOC116132287	-	-	-	-
DCIv1-Transcript10872	Q94C11	XP_031258148.1	SURP and G-patch domain-containing protein 1-like protein (Splicing factor 4-like protein) (SF4-like protein)	mRNA processing [GO:0006397]; RNA splicing [GO:0008380]	nucleus [GO:0005634]	RNA binding [GO:0003723]	-
DCIv1-Transcript10873	Q6IDS6	XP_031258138.1	E3 ubiquitin-protein ligase makorin (EC 2.3.2.27) (RING-type E3 ubiquitin transferase makorin) (Zinc finger CCCH domain-containing protein 35) (AtC3H35)	protein ubiquitination [GO:0016567]	-	DNA binding [GO:0003677]; metal ion binding [GO:0046872]; ubiquitin protein ligase activity [GO:0061630]	-
DCIv1-Transcript10874	Q5R7S6	XP_031253155.1	AN1-type zinc finger protein 6 (Zinc finger A20 domain-containing protein 3)	apoptotic process [GO:0006915]; cellular response to tumor necrosis factor [GO:0071356]; negative regulation of apoptotic process [GO:0043066]; protein targeting to peroxisome [GO:0006625]; regulation of I-kappaB kinase/NF-kappaB signaling [GO:0043122]	cytoplasm [GO:0005737]	DNA binding [GO:0003677]; polyubiquitin modification-dependent protein binding [GO:0031593]; zinc ion binding [GO:0008270]	-
DCIv1-Transcript10875	-	-	-	-	-	-	Spliceosome [PATH:ko03040] ; RNA degradation [PATH:ko03018]
DCIv1-Transcript10876	Q9ZWR8	XP_031268659.1	Anthocyanin 5-aromatic acyltransferase (5AT) (EC 2.3.1.153)	-	cytoplasm [GO:0005737]	anthocyanin 5-aromatic acyltransferase activity [GO:0047183]; caffeoyl-CoA:delphinidin-3,5-diglucoside 5-O-glucoside-6-O-hydroxycinnamoyltransferase activity [GO:0102815]; caffeoyl-CoA:pelargonidin-3,5-diglucoside 5-O-glucoside-6-O-hydroxycinnamoyltransferase activity [GO:0102777]	-
DCIv1-Transcript10877	-	XP_018482449.1	uncharacterized protein LOC108853535	-	-	-	-
DCIv1-Transcript10878	-	XP_031258132.1	uncharacterized protein LOC116116180	-	-	-	-
DCIv1-Transcript10879	Q70CT4	XP_010683309.1	Receptor-like protein 8 (AtRLP8) (RESISTANCE TO PERONOSPORA PARASITICA 27)	-	integral component of membrane [GO:0016021]; plasma membrane [GO:0005886]	-	-
DCIv1-Transcript1088	Q9LV01	XP_028955437.1	ETO1-like protein 2 (Ethylene overproducer 1-like protein 2)	ethylene-activated signaling pathway [GO:0009873]; negative regulation of ethylene-activated signaling pathway [GO:0010105]; protein ubiquitination [GO:0016567]	-	-	-
DCIv1-Transcript10880	Q9CR58	XP_031256936.1	Kidney mitochondrial carrier protein 1 (Solute carrier family 25 member 30)	malate transmembrane transport [GO:0071423]; oxaloacetate transport [GO:0015729]; phosphate ion transmembrane transport [GO:0035435]; succinate transmembrane transport [GO:0071422]; sulfate transport [GO:0008272]; thiosulfate transport [GO:0015709]	integral component of membrane [GO:0016021]; mitochondrial inner membrane [GO:0005743]; mitochondrion [GO:0005739]	antiporter activity [GO:0015297]; malate transmembrane transporter activity [GO:0015140]; oxaloacetate transmembrane transporter activity [GO:0015131]; succinate transmembrane transporter activity [GO:0015141]; sulfate transmembrane transporter activity [GO:0015116]; thiosulfate transmembrane transporter activity [GO:0015117]	Calcium signaling pathway [PATH:ko04020] ; cGMP-PKG signaling pathway [PATH:ko04022] ; Necroptosis [PATH:ko04217] ; Cellular senescence [PATH:ko04218]
DCIv1-Transcript10881	A2RKW7	XP_031258161.1	Putative tRNA (cytidine(34)-2'-O)-methyltransferase (EC 2.1.1.207) (tRNA (cytidine/uridine-2'-O-)-methyltransferase)	-	cytoplasm [GO:0005737]	RNA binding [GO:0003723]; S-adenosylmethionine-dependent methyltransferase activity [GO:0008757]; tRNA methyltransferase activity [GO:0008175]	-
DCIv1-Transcript10882	-	XP_031258156.1	phosphatidylinositol N-acetylglucosaminyltransferase subunit GPI1 isoform X1	-	-	-	Glycosylphosphatidylinositol (GPI)-anchor biosynthesis [PATH:ko00563]
DCIv1-Transcript10883	Q8L649	XP_031256926.1	E3 ubiquitin-protein ligase BIG BROTHER (EC 2.3.2.27) (Protein ENHANCER OF DA1-1) (RING-type E3 ubiquitin transferase BIG BROTHER)	floral organ development [GO:0048437]; negative regulation of cell population proliferation [GO:0008285]; negative regulation of organ growth [GO:0046621]; positive regulation of leaf senescence [GO:1900057]; protein autoubiquitination [GO:0051865]; protein ubiquitination [GO:0016567]	-	metal ion binding [GO:0046872]; ubiquitin conjugating enzyme binding [GO:0031624]; ubiquitin-protein transferase activity [GO:0004842]	-
DCIv1-Transcript10884	Q40521	XP_031258135.1	Ras-related protein Rab11B	-	endosome [GO:0005768]; plasma membrane [GO:0005886]	GTPase activity [GO:0003924]; GTP binding [GO:0005525]	Endocytosis [PATH:ko04144]
DCIv1-Transcript10885	-	XP_031274783.1	ataxin-2 homolog	-	-	-	-
DCIv1-Transcript10886	Q60EW9	XP_022865394.1	FT-interacting protein 7 (OsFTIP7)	anther dehiscence [GO:0009901]; negative regulation of auxin mediated signaling pathway [GO:0010930]	integral component of membrane [GO:0016021]; plasma membrane [GO:0005886]	metal ion binding [GO:0046872]	-
DCIv1-Transcript10887	Q9FQ19	XP_031255930.1	Sister chromatid cohesion 1 protein 3 (SCC1 homolog 3) (AtRAD21-2)	cell division [GO:0051301]; megagametogenesis [GO:0009561]; mitotic cell cycle [GO:0000278]; mitotic sister chromatid cohesion [GO:0007064]; pollen development [GO:0009555]; replication-born double-strand break repair via sister chromatid exchange [GO:1990414]; synaptonemal complex assembly [GO:0007130]	nuclear cohesin complex [GO:0000798]; nuclear meiotic cohesin complex [GO:0034991]; nuclear mitotic cohesin complex [GO:0034990]; nucleolus [GO:0005730]; nucleus [GO:0005634]; synaptonemal complex [GO:0000795]	chromatin binding [GO:0003682]	Cell cycle [PATH:ko04110]
DCIv1-Transcript10888	Q9C690	XP_031258142.1	Transcription factor bHLH122 (Basic helix-loop-helix protein 122) (AtbHLH122) (bHLH 122) (Transcription factor EN 70) (bHLH transcription factor bHLH122)	cuticle development [GO:0042335]; photoperiodism, flowering [GO:0048573]; regulation of stomatal movement [GO:0010119]; regulation of transcription, DNA-templated [GO:0006355]; regulation of transcription by RNA polymerase II [GO:0006357]	nucleus [GO:0005634]	DNA-binding transcription factor activity [GO:0003700]; DNA-binding transcription factor activity, RNA polymerase II-specific [GO:0000981]; protein dimerization activity [GO:0046983]; RNA polymerase II cis-regulatory region sequence-specific DNA binding [GO:0000978]; transcription regulatory region sequence-specific DNA binding [GO:0000976]	-
DCIv1-Transcript10889	Q8VYM4	XP_031255955.1	30S ribosomal protein 2, chloroplastic (Chloroplastic small ribosomal subunit protein cS22) (Plastid-specific 30S ribosomal protein 2, chloroplastic) (PSRP-2)	chloroplast rRNA processing [GO:1901259]; negative regulation of response to salt stress [GO:1901001]; negative regulation of response to water deprivation [GO:0080148]; regulation of seed germination [GO:0010029]; regulation of seedling development [GO:1900140]; response to cold [GO:0009409]; response to salt stress [GO:0009651]; response to water deprivation [GO:0009414]	chloroplast [GO:0009507]; chloroplast envelope [GO:0009941]; chloroplast stroma [GO:0009570]; chloroplast thylakoid membrane [GO:0009535]; cytosol [GO:0005829]; ribosome [GO:0005840]; thylakoid [GO:0009579]	mRNA binding [GO:0003729]; RNA binding [GO:0003723]; rRNA binding [GO:0019843]; single-stranded DNA binding [GO:0003697]	mRNA surveillance pathway [PATH:ko03015] ; RNA degradation [PATH:ko03018]
DCIv1-Transcript1089	Q9FGL5	XP_031277357.1	Receptor protein-tyrosine kinase CEPR1 (EC 2.7.10.1) (Protein C-TERMINALLY ENCODED PEPTIDE RECEPTOR 1) (Protein XYLEM INTERMIXED WITH PHLOEM 1)	floral organ development [GO:0048437]; lateral root formation [GO:0010311]; nitrate import [GO:1902025]; positive regulation of lateral root development [GO:1901333]; regulation of anthocyanin biosynthetic process [GO:0031540]; regulation of lateral root development [GO:2000023]; regulation of lignin biosynthetic process [GO:1901141]; regulation of root development [GO:2000280]; regulation of sec…	integral component of membrane [GO:0016021]; plasma membrane [GO:0005886]	ATP binding [GO:0005524]; peptide binding [GO:0042277]; peptide hormone binding [GO:0017046]; peptide hormone receptor binding [GO:0051428]; peptide receptor activity [GO:0001653]; protein serine/threonine kinase activity [GO:0004674]; transmembrane receptor protein tyrosine kinase activity [GO:0004714]	-
DCIv1-Transcript10890	F4J5S1	XP_031255949.1	Clustered mitochondria protein (Friendly mitochondria protein)	intracellular distribution of mitochondria [GO:0048312]	cytoplasm [GO:0005737]	-	-
DCIv1-Transcript10891	F4K2F0	XP_031274794.1	Protein EMSY-LIKE 3 (AtEML3)	defense response to fungus [GO:0050832]; regulation of transcription by RNA polymerase II [GO:0006357]	nucleus [GO:0005634]	chromatin binding [GO:0003682]; nucleosomal histone binding [GO:0031493]; nucleosome binding [GO:0031491]	-
DCIv1-Transcript10892	Q42606	XP_031255958.1	S-adenosyl-L-methionine-dependent uroporphyrinogen III methyltransferase, chloroplastic (Urophorphyrin III methylase) (EC 2.1.1.107) (Urophorphyrin methylase 1) (AtUPM1)	methylation [GO:0032259]; positive regulation of chlorophyll biosynthetic process [GO:1902326]; regulation of nitrate assimilation [GO:0090352]; regulation of sulfate assimilation [GO:1900058]; response to light stimulus [GO:0009416]; siroheme biosynthetic process [GO:0019354]	chloroplast [GO:0009507]	uroporphyrin-III C-methyltransferase activity [GO:0004851]	Porphyrin and chlorophyll metabolism [PATH:ko00860]
DCIv1-Transcript10893	Q9SJZ3	XP_015898211.2	Pentatricopeptide repeat-containing protein At2g22410, mitochondrial	chloroplast RNA modification [GO:1900865]	chloroplast [GO:0009507]; mitochondrion [GO:0005739]	-	-
DCIv1-Transcript10894	-	XP_013596503.1	Uncharacterized protein	-	-	-	-
DCIv1-Transcript10895	-	XP_031255930.1	LOW QUALITY PROTEIN: sister chromatid cohesion 1 protein 3-like	-	-	-	-
DCIv1-Transcript10896	-	XP_031255964.1	FT-interacting protein 1	-	-	-	-
DCIv1-Transcript10897	Q9SZU1	XP_031258145.1	Cytochrome P450 81F4 (EC 1.14.-.-)	indole glucosinolate metabolic process [GO:0042343]	endoplasmic reticulum [GO:0005783]; integral component of membrane [GO:0016021]; membrane [GO:0016020]	heme binding [GO:0020037]; iron ion binding [GO:0005506]; monooxygenase activity [GO:0004497]; oxidoreductase activity, acting on paired donors, with incorporation or reduction of molecular oxygen, NAD(P)H as one donor, and incorporation of one atom of oxygen [GO:0016709]	-
DCIv1-Transcript10898	-	XP_031274745.1	shootin-1	-	-	-	-
DCIv1-Transcript10899	P46602	XP_031274792.1	Homeobox-leucine zipper protein HAT3 (Homeodomain-leucine zipper protein HAT3) (HD-ZIP protein 3)	-	nucleus [GO:0005634]	DNA-binding transcription factor activity [GO:0003700]; DNA-binding transcription factor activity, RNA polymerase II-specific [GO:0000981]; sequence-specific DNA binding [GO:0043565]	-
DCIv1-Transcript109	-	XP_009409254.2	major pollen allergen Lol p 11-like	-	-	-	-
DCIv1-Transcript1090	-	XP_031277372.1	importin subunit beta-1	-	-	-	-
DCIv1-Transcript10900	-	XP_020268070.1	DUF953 domain-containing protein;thioredoxin-like protein Clot;Uncharacterized protein	-	-	-	-
DCIv1-Transcript10901	A0A0B5GR44	XP_031255946.1	O-fucosyltransferase 20 (O-FucT-20) (EC 2.4.1.-) (BnAt2G(1)) (O-fucosyltransferase family protein)	cell wall organization [GO:0071555]; fucose metabolic process [GO:0006004]	Golgi membrane [GO:0000139]; integral component of membrane [GO:0016021]	transferase activity, transferring glycosyl groups [GO:0016757]	-
DCIv1-Transcript10902	A0A0B5GR44	XP_031255946.1	O-fucosyltransferase 20 (O-FucT-20) (EC 2.4.1.-) (BnAt2G(1)) (O-fucosyltransferase family protein)	cell wall organization [GO:0071555]; fucose metabolic process [GO:0006004]	Golgi membrane [GO:0000139]; integral component of membrane [GO:0016021]	transferase activity, transferring glycosyl groups [GO:0016757]	-
DCIv1-Transcript10903	O64876	XP_024313122.1	Protein N-terminal asparagine amidohydrolase (EC 3.5.1.121) (Protein NH2-terminal asparagine amidohydrolase) (Protein NH2-terminal asparagine deamidase)	ubiquitin-dependent protein catabolic process [GO:0006511]	nucleus [GO:0005634]	protein-N-terminal asparagine amidohydrolase activity [GO:0008418]	-
DCIv1-Transcript10904	-	XP_031255940.1	uncharacterized protein LOC116113924	-	-	-	-
DCIv1-Transcript10905	-	XP_031255941.1	protein LIM1	-	-	-	-
DCIv1-Transcript10906	-	XP_031274823.1	uncharacterized protein LOC116133255	-	-	-	Protein processing in endoplasmic reticulum [PATH:ko04141]
DCIv1-Transcript10907	P47991	XP_031259435.1	60S ribosomal protein L6	cytoplasmic translation [GO:0002181]; determination of adult lifespan [GO:0008340]; ribosomal large subunit assembly [GO:0000027]	cytosolic large ribosomal subunit [GO:0022625]; rough endoplasmic reticulum [GO:0005791]	RNA binding [GO:0003723]; structural constituent of ribosome [GO:0003735]	Ribosome [PATH:ko03010]
DCIv1-Transcript10908	-	XP_031274774.1	box C/D snoRNA protein 1	-	-	-	-
DCIv1-Transcript10909	Q0J0G1	XP_031274751.1	Probable inactive beta-glucosidase 33 (Os9bglu33)	carbohydrate metabolic process [GO:0005975]	-	beta-glucosidase activity [GO:0008422]	-
DCIv1-Transcript1091	P67227	XP_031277349.1	UPF0098 protein Mb2164c	-	-	-	-
DCIv1-Transcript10910	Q42707	XP_031274801.1	Furostanol glycoside 26-O-beta-glucosidase (CsF26G) (EC 3.2.1.186) (Protodioscin 26-O-beta-D-glucosidase)	carbohydrate metabolic process [GO:0005975]	chloroplast [GO:0009507]	hydrolase activity, hydrolyzing O-glycosyl compounds [GO:0004553]	-
DCIv1-Transcript10911	P87239	XP_031255929.1	DnaJ homolog 1, mitochondrial	chaperone cofactor-dependent protein refolding [GO:0051085]; mitochondrial genome maintenance [GO:0000002]; protein refolding [GO:0042026]; response to heat [GO:0009408]	cytoplasm [GO:0005737]; mitochondrial inner membrane [GO:0005743]; mitochondrion [GO:0005739]	ATP binding [GO:0005524]; Hsp70 protein binding [GO:0030544]; metal ion binding [GO:0046872]; unfolded protein binding [GO:0051082]	-
DCIv1-Transcript10912	P13046	XP_031269053.1	Pathogenesis-related protein R major form (Thaumatin-like protein E22)	defense response [GO:0006952]; response to biotic stimulus [GO:0009607]	extracellular region [GO:0005576]; vacuole [GO:0005773]	-	-
DCIv1-Transcript10913	P17785	XP_031247212.1	Annexin A2 (Annexin II) (Annexin-2) (Calpactin I heavy chain) (Calpactin-1 heavy chain) (Chromobindin-8) (Lipocortin II) (Placental anticoagulant protein IV) (PAP-IV) (Protein I) (p36)	angiogenesis [GO:0001525]; bone mineralization [GO:0030282]; calcium ion homeostasis [GO:0055074]; collagen fibril organization [GO:0030199]; endocardial cell differentiation [GO:0060956]; fibrinolysis [GO:0042730]; growth plate cartilage development [GO:0003417]; negative regulation of low-density lipoprotein particle receptor catabolic process [GO:0032804]; positive regulation of calcium ion tr…	basement membrane [GO:0005604]; basolateral plasma membrane [GO:0016323]; calcium channel complex [GO:0034704]; collagen-containing extracellular matrix [GO:0062023]; cytoplasm [GO:0005737]; cytosol [GO:0005829]; early endosome [GO:0005769]; extracellular space [GO:0005615]; extrinsic component of plasma membrane [GO:0019897]; myelin sheath adaxonal region [GO:0035749]; nucleus [GO:0005634]; plas…	calcium channel activity [GO:0005262]; calcium-dependent phospholipid binding [GO:0005544]; calcium ion binding [GO:0005509]; cytoskeletal protein binding [GO:0008092]; phosphatidylinositol-4,5-bisphosphate binding [GO:0005546]; phosphatidylserine binding [GO:0001786]; phospholipase A2 inhibitor activity [GO:0019834]; protease binding [GO:0002020]; virion binding [GO:0046790]; voltage-gated calci…	-
DCIv1-Transcript10914	P17785	XP_031247212.1	Annexin A2 (Annexin II) (Annexin-2) (Calpactin I heavy chain) (Calpactin-1 heavy chain) (Chromobindin-8) (Lipocortin II) (Placental anticoagulant protein IV) (PAP-IV) (Protein I) (p36)	angiogenesis [GO:0001525]; bone mineralization [GO:0030282]; calcium ion homeostasis [GO:0055074]; collagen fibril organization [GO:0030199]; endocardial cell differentiation [GO:0060956]; fibrinolysis [GO:0042730]; growth plate cartilage development [GO:0003417]; negative regulation of low-density lipoprotein particle receptor catabolic process [GO:0032804]; positive regulation of calcium ion tr…	basement membrane [GO:0005604]; basolateral plasma membrane [GO:0016323]; calcium channel complex [GO:0034704]; collagen-containing extracellular matrix [GO:0062023]; cytoplasm [GO:0005737]; cytosol [GO:0005829]; early endosome [GO:0005769]; extracellular space [GO:0005615]; extrinsic component of plasma membrane [GO:0019897]; myelin sheath adaxonal region [GO:0035749]; nucleus [GO:0005634]; plas…	calcium channel activity [GO:0005262]; calcium-dependent phospholipid binding [GO:0005544]; calcium ion binding [GO:0005509]; cytoskeletal protein binding [GO:0008092]; phosphatidylinositol-4,5-bisphosphate binding [GO:0005546]; phosphatidylserine binding [GO:0001786]; phospholipase A2 inhibitor activity [GO:0019834]; protease binding [GO:0002020]; virion binding [GO:0046790]; voltage-gated calci…	-
DCIv1-Transcript10915	-	XP_031256372.1	uncharacterized protein LOC116114220 isoform X3	-	-	-	-
DCIv1-Transcript10916	-	XP_031258630.1	uncharacterized protein LOC116116711 isoform X2	-	-	-	-
DCIv1-Transcript10917	P53780	XP_031258503.1	Cystathionine beta-lyase, chloroplastic (CBL) (EC 4.4.1.13) (Beta-cystathionase) (Cysteine lyase) (Cysteine-S-conjugate beta-lyase)	cysteine biosynthetic process via cystathionine [GO:0019343]; L-methionine biosynthetic process from L-homoserine via cystathionine [GO:0019279]; transsulfuration [GO:0019346]	chloroplast [GO:0009507]; chloroplast stroma [GO:0009570]; cytoplasm [GO:0005737]	carbon-sulfur lyase activity [GO:0016846]; cystathionine beta-lyase activity [GO:0004121]; cystathionine gamma-lyase activity [GO:0004123]; cysteine-S-conjugate beta-lyase activity [GO:0047804]; pyridoxal phosphate binding [GO:0030170]	-
DCIv1-Transcript10918	-	XP_012477834.1	22.0 kDa heat shock protein-like	-	-	-	-
DCIv1-Transcript10919	-	XP_028107793.1	SHSP domain-containing protein;inactive protein RESTRICTED TEV MOVEMENT 2-like;hypothetical protein	-	-	-	-
DCIv1-Transcript1092	Q9M1G3	XP_031248127.1	Probable L-type lectin-domain containing receptor kinase I.6 (LecRK-I.6) (EC 2.7.11.1)	defense response to bacterium [GO:0042742]; defense response to oomycetes [GO:0002229]	integral component of membrane [GO:0016021]; plasma membrane [GO:0005886]	ATP binding [GO:0005524]; carbohydrate binding [GO:0030246]; protein serine kinase activity [GO:0106310]; protein threonine kinase activity [GO:0106311]; transmembrane receptor protein serine/threonine kinase activity [GO:0004675]	-
DCIv1-Transcript10920	-	XP_031258491.1	uncharacterized protein LOC116116569 isoform X1	-	-	-	-
DCIv1-Transcript10921	Q9LFD5	XP_031258600.1	Binding partner of ACD11 1	defense response to fungus [GO:0050832]; negative regulation of plant-type hypersensitive response [GO:0034051]	plasma membrane [GO:0005886]; plastid [GO:0009536]	RNA binding [GO:0003723]	-
DCIv1-Transcript10922	Q5JNJ5	XP_031258526.1	Early nodulin-like protein 1 (OsENODL1) (Phytocyanin-like protein)	-	aleurone grain membrane [GO:0032578]; anchored component of plasma membrane [GO:0046658]; vacuole [GO:0005773]	electron transfer activity [GO:0009055]	-
DCIv1-Transcript10923	Q67Z52	XP_031258504.1	Tubulin-folding cofactor B (AtTFCB) (Protein EMBRYO DEFECTIVE 2804)	cell division [GO:0051301]; embryo development ending in seed dormancy [GO:0009793]	cytoplasm [GO:0005737]; cytosol [GO:0005829]; nucleus [GO:0005634]; phragmoplast [GO:0009524]	-	-
DCIv1-Transcript10924	Q6L545	XP_031255419.1	Gibberellin receptor GID1 (EC 3.-.-.-) (Gibberellin-insensitive dwarf protein 1) (Protein GIBBERELLIN INSENSITIVE DWARF1)	floral organ morphogenesis [GO:0048444]; gibberellic acid mediated signaling pathway [GO:0009740]; positive regulation of gibberellic acid mediated signaling pathway [GO:0009939]; raffinose family oligosaccharide biosynthetic process [GO:0010325]; response to gibberellin [GO:0009739]	cytoplasm [GO:0005737]; nucleus [GO:0005634]	gibberellin binding [GO:0010331]; hydrolase activity [GO:0016787]	Plant hormone signal transduction [PATH:ko04075]
DCIv1-Transcript10925	Q5XQC7	XP_031283985.1	Protein BONZAI 3	cellular response to calcium ion [GO:0071277]; defense response [GO:0006952]; negative regulation of cell death [GO:0060548]; stomatal closure [GO:0090332]	plasma membrane [GO:0005886]	calcium-dependent phospholipid binding [GO:0005544]; metal ion binding [GO:0046872]	-
DCIv1-Transcript10926	P46408	XP_031261561.1	Solute carrier family 2, facilitated glucose transporter member 5 (Fructose transporter) (Glucose transporter type 5, small intestine) (GLUT-5)	cellular response to fructose stimulus [GO:0071332]; fructose import across plasma membrane [GO:1990539]; regulation of systemic arterial blood pressure mediated by a chemical signal [GO:0003044]; response to fructose [GO:0009750]	apical plasma membrane [GO:0016324]; integral component of plasma membrane [GO:0005887]; plasma membrane [GO:0005886]; sarcolemma [GO:0042383]	fructose binding [GO:0070061]; fructose transmembrane transporter activity [GO:0005353]	-
DCIv1-Transcript10927	Q9LTP6	XP_031261560.1	Putative sugar transporter ERD6-like 13	carbohydrate transport [GO:0008643]	integral component of membrane [GO:0016021]	transmembrane transporter activity [GO:0022857]	-
DCIv1-Transcript10928	-	-	-	-	-	-	-
DCIv1-Transcript10929	Q8L928	XP_031261584.1	Protein DMP4 (AtDMP4)	abscission [GO:0009838]; endomembrane system organization [GO:0010256]; plant organ senescence [GO:0090693]	integral component of membrane [GO:0016021]; plant-type vacuole membrane [GO:0009705]	-	-
DCIv1-Transcript1093	Q8GYB1	XP_031277359.1	Nudix hydrolase 15, mitochondrial (AtNUDT15) (EC 3.6.1.-) (Coenzyme A diphosphatase NUDT15)	coenzyme A biosynthetic process [GO:0015937]; coenzyme A catabolic process [GO:0015938]; nucleoside phosphate metabolic process [GO:0006753]; succinyl-CoA metabolic process [GO:0006104]	mitochondrion [GO:0005739]	acetyl-CoA hydrolase activity [GO:0003986]; CoA pyrophosphatase activity [GO:0010945]; guanosine-3',5'-bis(diphosphate) 3'-diphosphatase activity [GO:0008893]; metal ion binding [GO:0046872]	Peroxisome [PATH:ko04146]
DCIv1-Transcript10930	P30606	XP_031277714.1	Myo-inositol transporter 2	myo-inositol transport [GO:0015798]	cell periphery [GO:0071944]; fungal-type vacuole [GO:0000324]; integral component of membrane [GO:0016021]; plasma membrane [GO:0005886]	myo-inositol:proton symporter activity [GO:0005366]; myo-inositol transmembrane transporter activity [GO:0005365]	-
DCIv1-Transcript10931	Q56ZZ7	XP_031261564.1	Plastidic glucose transporter 4 (AtpGlcT)	carbohydrate transport [GO:0008643]	chloroplast envelope [GO:0009941]; chloroplast inner membrane [GO:0009706]; integral component of membrane [GO:0016021]; membrane [GO:0016020]; plastid [GO:0009536]	carbohydrate:proton symporter activity [GO:0005351]	-
DCIv1-Transcript10932	Q94CI6	XP_021650345.1	Sugar transporter ERD6-like 18 (Sugar-porter family protein 2)	carbohydrate transport [GO:0008643]	integral component of membrane [GO:0016021]	transmembrane transporter activity [GO:0022857]	-
DCIv1-Transcript10933	A7MBE0	XP_034706784.1	Solute carrier family 22 member 1 (Organic cation transporter 1)	dopamine uptake [GO:0090494]; norepinephrine transport [GO:0015874]; organic cation transport [GO:0015695]; serotonin uptake [GO:0051610]	apical plasma membrane [GO:0016324]; basolateral plasma membrane [GO:0016323]; integral component of membrane [GO:0016021]; presynapse [GO:0098793]	monoamine transmembrane transporter activity [GO:0008504]; neurotransmitter transmembrane transporter activity [GO:0005326]; organic cation transmembrane transporter activity [GO:0015101]; pyrimidine nucleoside transmembrane transporter activity [GO:0015214]; quaternary ammonium group transmembrane transporter activity [GO:0015651]; toxin transmembrane transporter activity [GO:0019534]; xenobioti…	-
DCIv1-Transcript10934	Q94CI7	XP_031281368.1	Sugar transporter ERD6-like 17 (Sugar-porter family protein 1)	carbohydrate transport [GO:0008643]; response to nematode [GO:0009624]	integral component of membrane [GO:0016021]	transmembrane transporter activity [GO:0022857]	-
DCIv1-Transcript10935	Q94CI6	XP_031281368.1	Sugar transporter ERD6-like 18 (Sugar-porter family protein 2)	carbohydrate transport [GO:0008643]	integral component of membrane [GO:0016021]	transmembrane transporter activity [GO:0022857]	-
DCIv1-Transcript10936	Q94AF9	XP_031281368.1	Sugar transporter ERD6-like 11	carbohydrate transport [GO:0008643]	integral component of membrane [GO:0016021]	transmembrane transporter activity [GO:0022857]	-
DCIv1-Transcript10937	Q94AF9	XP_031281368.1	Sugar transporter ERD6-like 11	carbohydrate transport [GO:0008643]	integral component of membrane [GO:0016021]	transmembrane transporter activity [GO:0022857]	-
DCIv1-Transcript10938	A9ZSY2	XP_031282036.1	Facilitated trehalose transporter Tret1 (AmTRET1)	trehalose transport [GO:0015771]	integral component of membrane [GO:0016021]; plasma membrane [GO:0005886]	trehalose transmembrane transporter activity [GO:0015574]	-
DCIv1-Transcript10939	Q9P3U6	XP_031258576.1	High-affinity glucose transporter ght1 (Hexose transporter 1)	carbohydrate transport [GO:0008643]; glucose import across plasma membrane [GO:0098708]	integral component of plasma membrane [GO:0005887]; membrane [GO:0016020]; plasma membrane [GO:0005886]; plasma membrane of cell tip [GO:0031520]	carbohydrate:proton symporter activity [GO:0005351]; high-affinity glucose:proton symporter activity [GO:0005358]	-
DCIv1-Transcript1094	G7LAA8	XP_015897620.1	Ammonium transporter 2 member 3 (Ammonium transporter 2;3) (MtAMT2;3)	arbuscular mycorrhizal association [GO:0036377]; nitrogen utilization [GO:0019740]; response to symbiotic fungus [GO:0009610]	integral component of plasma membrane [GO:0005887]; periarbuscular membrane [GO:0085042]	ammonium transmembrane transporter activity [GO:0008519]	-
DCIv1-Transcript10940	Q94CI6	XP_030545497.1	Sugar transporter ERD6-like 18 (Sugar-porter family protein 2)	carbohydrate transport [GO:0008643]	integral component of membrane [GO:0016021]	transmembrane transporter activity [GO:0022857]	-
DCIv1-Transcript10941	A7MBE0	XP_034706784.1	Solute carrier family 22 member 1 (Organic cation transporter 1)	dopamine uptake [GO:0090494]; norepinephrine transport [GO:0015874]; organic cation transport [GO:0015695]; serotonin uptake [GO:0051610]	apical plasma membrane [GO:0016324]; basolateral plasma membrane [GO:0016323]; integral component of membrane [GO:0016021]; presynapse [GO:0098793]	monoamine transmembrane transporter activity [GO:0008504]; neurotransmitter transmembrane transporter activity [GO:0005326]; organic cation transmembrane transporter activity [GO:0015101]; pyrimidine nucleoside transmembrane transporter activity [GO:0015214]; quaternary ammonium group transmembrane transporter activity [GO:0015651]; toxin transmembrane transporter activity [GO:0019534]; xenobioti…	-
DCIv1-Transcript10942	O04036	XP_010052629.1	Sugar transporter ERD6 (Early-responsive to dehydration protein 6) (Sugar transporter-like protein 1)	response to abscisic acid [GO:0009737]; response to chitin [GO:0010200]; response to cold [GO:0009409]; response to salt stress [GO:0009651]; response to water deprivation [GO:0009414]	endoplasmic reticulum [GO:0005783]; integral component of membrane [GO:0016021]	sugar transmembrane transporter activity [GO:0051119]	-
DCIv1-Transcript10943	Q8GXK5	XP_024187052.1	Sugar transporter ERD6-like 14	carbohydrate transport [GO:0008643]	integral component of membrane [GO:0016021]; mitochondrion [GO:0005739]	transmembrane transporter activity [GO:0022857]	-
DCIv1-Transcript10944	Q8GXK5	XP_010043122.1	Sugar transporter ERD6-like 14	carbohydrate transport [GO:0008643]	integral component of membrane [GO:0016021]; mitochondrion [GO:0005739]	transmembrane transporter activity [GO:0022857]	-
DCIv1-Transcript10945	Q94CI7	XP_021283311.1	Sugar transporter ERD6-like 17 (Sugar-porter family protein 1)	carbohydrate transport [GO:0008643]; response to nematode [GO:0009624]	integral component of membrane [GO:0016021]	transmembrane transporter activity [GO:0022857]	-
DCIv1-Transcript10946	Q0WQ63	XP_031261563.1	Sugar transporter ERD6-like 8	carbohydrate transport [GO:0008643]	integral component of membrane [GO:0016021]; nucleus [GO:0005634]	transmembrane transporter activity [GO:0022857]	-
DCIv1-Transcript10947	Q0WQ63	XP_010043132.1	Sugar transporter ERD6-like 8	carbohydrate transport [GO:0008643]	integral component of membrane [GO:0016021]; nucleus [GO:0005634]	transmembrane transporter activity [GO:0022857]	-
DCIv1-Transcript10948	D3J162	XP_031276049.1	Protein VAPYRIN (MtVpy) (Protein HERMES)	arbuscular mycorrhizal association [GO:0036377]; nodulation [GO:0009877]; response to molecule of bacterial origin [GO:0002237]; response to symbiotic bacterium [GO:0009609]; response to symbiotic fungus [GO:0009610]	cytoplasm [GO:0005737]; nucleus [GO:0005634]; periarbuscular membrane [GO:0085042]; plasma membrane [GO:0005886]	-	-
DCIv1-Transcript10949	P24043	XP_031255407.1	Laminin subunit alpha-2 (Laminin M chain) (Laminin-12 subunit alpha) (Laminin-2 subunit alpha) (Laminin-4 subunit alpha) (Merosin heavy chain)	animal organ morphogenesis [GO:0009887]; axon guidance [GO:0007411]; cell adhesion [GO:0007155]; extracellular matrix organization [GO:0030198]; maintenance of blood-brain barrier [GO:0035633]; muscle organ development [GO:0007517]; positive regulation of synaptic transmission, cholinergic [GO:0032224]; regulation of cell adhesion [GO:0030155]; regulation of cell migration [GO:0030334]; regulatio…	basement membrane [GO:0005604]; collagen-containing extracellular matrix [GO:0062023]; dendritic spine [GO:0043197]; extracellular region [GO:0005576]; neuromuscular junction [GO:0031594]; sarcolemma [GO:0042383]; synaptic cleft [GO:0043083]	extracellular matrix structural constituent [GO:0005201]; signaling receptor binding [GO:0005102]; structural molecule activity [GO:0005198]	-
DCIv1-Transcript1095	-	XP_031271879.1	uncharacterized protein LOC116130266	-	-	-	-
DCIv1-Transcript10950	Q9HGX4	XP_031253844.1	Histone H2A	DNA repair [GO:0006281]	nucleosome [GO:0000786]; nucleus [GO:0005634]	DNA binding [GO:0003677]; protein heterodimerization activity [GO:0046982]	Necroptosis [PATH:ko04217]
DCIv1-Transcript10951	B1LC63	XP_031258500.1	5-methyltetrahydropteroyltriglutamate--homocysteine methyltransferase (EC 2.1.1.14) (Cobalamin-independent methionine synthase) (Methionine synthase, vitamin-B12 independent isozyme)	methionine biosynthetic process [GO:0009086]; methylation [GO:0032259]	-	5-methyltetrahydropteroyltriglutamate-homocysteine S-methyltransferase activity [GO:0003871]; zinc ion binding [GO:0008270]	Cysteine and methionine metabolism [PATH:ko00270] ; Selenocompound metabolism [PATH:ko00450]
DCIv1-Transcript10952	Q8H1Q5	XP_031265258.1	Autophagy-related protein 18h (AtATG18h)	autophagy [GO:0006914]; protein transport [GO:0015031]; response to starvation [GO:0042594]	cytoplasm [GO:0005737]; phagophore assembly site membrane [GO:0034045]; vacuolar membrane [GO:0005774]	-	-
DCIv1-Transcript10953	Q8H1Q5	XP_031265258.1	Autophagy-related protein 18h (AtATG18h)	autophagy [GO:0006914]; protein transport [GO:0015031]; response to starvation [GO:0042594]	cytoplasm [GO:0005737]; phagophore assembly site membrane [GO:0034045]; vacuolar membrane [GO:0005774]	-	-
DCIv1-Transcript10954	Q9SE95	XP_031254200.1	FH protein interacting protein FIP2 (BTB/POZ domain-containing protein At5g55000)	protein homooligomerization [GO:0051260]; protein ubiquitination [GO:0016567]	-	-	-
DCIv1-Transcript10955	Q9LRR5	XP_031257613.1	Putative disease resistance protein At3g14460	defense response to bacterium [GO:0042742]; defense response to fungus [GO:0050832]	-	adenylate cyclase activity [GO:0004016]; ADP binding [GO:0043531]; ATP binding [GO:0005524]	-
DCIv1-Transcript10956	Q7XA39	XP_031272641.1	Putative disease resistance protein RGA4 (RGA4-blb)	defense response [GO:0006952]	-	ADP binding [GO:0043531]; ATP binding [GO:0005524]	-
DCIv1-Transcript10957	Q9MA46	XP_031270521.1	Galactolipase DONGLE, chloroplastic (EC 3.1.1.26) (EC 3.1.1.32) (Phospholipase A1 DONGLE) (Phospholipase A1-Ialpha1)	defense response to fungus [GO:0050832]; jasmonic acid biosynthetic process [GO:0009695]; lipid catabolic process [GO:0016042]; negative regulation of cell growth [GO:0030308]; response to wounding [GO:0009611]	chloroplast [GO:0009507]; lipid droplet [GO:0005811]	1-18:1-2-16:0-monogalactosyldiacylglycerol lipase activity [GO:0102549]; 1-acyl-2-lysophosphatidylserine acylhydrolase activity [GO:0052740]; galactolipase activity [GO:0047714]; phosphatidylserine 1-acylhydrolase activity [GO:0052739]; phospholipase A1 activity [GO:0008970]; phospholipase activity [GO:0004620]	-
DCIv1-Transcript10958	Q9ZUV3	XP_031256105.1	Probable glucuronoxylan glucuronosyltransferase IRX7 (EC 2.4.1.-) (Protein FRAGILE FIBER 8) (Protein IRREGULAR XYLEM 7)	cell wall organization [GO:0071555]; glucuronoxylan biosynthetic process [GO:0010417]; plant-type secondary cell wall biogenesis [GO:0009834]; protein glycosylation [GO:0006486]	Golgi apparatus [GO:0005794]; Golgi membrane [GO:0000139]; integral component of membrane [GO:0016021]	glucuronosyltransferase activity [GO:0015020]	-
DCIv1-Transcript10959	Q0WQJ7	XP_031264472.1	Kinesin-like protein KIN-5B (AtKRP125a)	microtubule-based movement [GO:0007018]	cytoplasm [GO:0005737]; microtubule [GO:0005874]; spindle [GO:0005819]	ATP binding [GO:0005524]; ATP-dependent microtubule motor activity, plus-end-directed [GO:0008574]; microtubule binding [GO:0008017]	-
DCIv1-Transcript1096	Q9M0M5	XP_031271896.1	Scarecrow-like protein 13 (AtSCL13) (GRAS family protein 24) (AtGRAS-24)	regulation of transcription, DNA-templated [GO:0006355]	cytoplasm [GO:0005737]; nucleus [GO:0005634]	DNA-binding transcription factor activity [GO:0003700]; sequence-specific DNA binding [GO:0043565]	-
DCIv1-Transcript10960	-	XP_031256106.1	UPF0664 stress-induced protein C29B12.11c	-	-	-	-
DCIv1-Transcript10961	Q9SZ74	XP_031256413.1	Protein cornichon homolog 5	vesicle-mediated transport [GO:0016192]	integral component of membrane [GO:0016021]	-	-
DCIv1-Transcript10962	Q5G5D8	XP_031253586.1	Plant intracellular Ras-group-related LRR protein 7	-	-	-	-
DCIv1-Transcript10963	-	XP_031253589.1	cold-responsive protein kinase 1-like isoform X1	-	-	-	-
DCIv1-Transcript10964	Q9LDM5	XP_031253589.1	Putative cysteine-rich receptor-like protein kinase 31 (Cysteine-rich RLK31) (EC 2.7.11.-)	defense response to bacterium [GO:0042742]; protein phosphorylation [GO:0006468]	integral component of membrane [GO:0016021]; plasma membrane [GO:0005886]	ATP binding [GO:0005524]; protein serine/threonine kinase activity [GO:0004674]; protein serine kinase activity [GO:0106310]; protein threonine kinase activity [GO:0106311]	-
DCIv1-Transcript10965	-	XP_024379842.1	Transmembrane protein 230;transmembrane protein 230-like;hypothetical protein	-	-	-	-
DCIv1-Transcript10966	-	XP_031272486.1	uncharacterized protein LOC116130940	-	-	-	-
DCIv1-Transcript10967	-	XP_031271353.1	uncharacterized protein LOC116129762 isoform X1	-	-	-	-
DCIv1-Transcript10968	-	XP_031259177.1	uncharacterized protein LOC116117286;uncharacterized protein LOC116129749	-	-	-	-
DCIv1-Transcript10969	Q9LU68	XP_031271312.1	Protein CHLOROPLAST IMPORT APPARATUS 2	protein targeting to chloroplast [GO:0045036]; regulation of transcription, DNA-templated [GO:0006355]	chloroplast [GO:0009507]; nucleus [GO:0005634]	-	-
DCIv1-Transcript1097	Q9FMA5	XP_031288144.1	Cytochrome P450 85A1 (EC 1.14.-.-) (Brassinosteroid-6-oxidase 1) (BR6ox 1) (C6-oxidase 1)	brassinosteroid biosynthetic process [GO:0016132]; brassinosteroid homeostasis [GO:0010268]; multicellular organism development [GO:0007275]; sterol metabolic process [GO:0016125]	integral component of membrane [GO:0016021]	heme binding [GO:0020037]; iron ion binding [GO:0005506]; monooxygenase activity [GO:0004497]; oxidoreductase activity [GO:0016491]; oxidoreductase activity, acting on paired donors, with incorporation or reduction of molecular oxygen [GO:0016705]	-
DCIv1-Transcript10970	-	-	-	-	-	-	-
DCIv1-Transcript10971	Q9FG70	XP_031250495.1	Nucleotide-sugar uncharacterized transporter 2	carbohydrate transport [GO:0008643]	Golgi apparatus [GO:0005794]; integral component of membrane [GO:0016021]	antiporter activity [GO:0015297]; nucleotide-sugar transmembrane transporter activity [GO:0005338]; UDP-xylose transmembrane transporter activity [GO:0005464]	-
DCIv1-Transcript10972	Q9HDW7	XP_031263720.1	Calcium-transporting ATPase 2 (EC 7.2.2.10)	calcium ion transmembrane transport [GO:0070588]; cellular calcium ion homeostasis [GO:0006874]	integral component of fungal-type vacuolar membrane [GO:0071627]; integral component of plasma membrane [GO:0005887]; intracellular membrane-bounded organelle [GO:0043231]	ATPase-coupled cation transmembrane transporter activity [GO:0019829]; ATP binding [GO:0005524]; calcium ion binding [GO:0005509]; P-type calcium transporter activity [GO:0005388]	-
DCIv1-Transcript10973	Q9HDW7	XP_031263720.1	Calcium-transporting ATPase 2 (EC 7.2.2.10)	calcium ion transmembrane transport [GO:0070588]; cellular calcium ion homeostasis [GO:0006874]	integral component of fungal-type vacuolar membrane [GO:0071627]; integral component of plasma membrane [GO:0005887]; intracellular membrane-bounded organelle [GO:0043231]	ATPase-coupled cation transmembrane transporter activity [GO:0019829]; ATP binding [GO:0005524]; calcium ion binding [GO:0005509]; P-type calcium transporter activity [GO:0005388]	-
DCIv1-Transcript10974	-	XP_018503761.1	calcium-transporting ATPase 10, plasma membrane-type-like isoform X1	-	-	-	-
DCIv1-Transcript10975	-	-	-	-	-	-	-
DCIv1-Transcript10976	-	-	-	-	-	-	-
DCIv1-Transcript10977	Q6IDB6	XP_031271246.1	tRNA-specific adenosine deaminase TAD2 (AtTAD2) (EC 3.5.4.33) (Protein EMBRYO DEFECTIVE 2191) (tRNA-specific adenosine-34 deaminase TAD2)	tRNA modification [GO:0006400]; tRNA wobble adenosine to inosine editing [GO:0002100]	cytoplasm [GO:0005737]; nucleus [GO:0005634]	tRNA-specific adenosine-34 deaminase activity [GO:0052717]; tRNA-specific adenosine deaminase activity [GO:0008251]; zinc ion binding [GO:0008270]	-
DCIv1-Transcript10978	Q8W3D9	XP_031247566.1	Protochlorophyllide reductase B, chloroplastic (PCR B) (EC 1.3.1.33) (NADPH-protochlorophyllide oxidoreductase B) (POR B)	chlorophyll biosynthetic process [GO:0015995]; photosynthesis [GO:0015979]	chloroplast [GO:0009507]	protochlorophyllide reductase activity [GO:0016630]	-
DCIv1-Transcript10979	O80337	XP_031286664.1	Ethylene-responsive transcription factor 1A (AtERF1A) (Ethylene-responsive element-binding factor 1A) (EREBP-1A)	cell division [GO:0051301]; defense response [GO:0006952]; ethylene-activated signaling pathway [GO:0009873]; phloem or xylem histogenesis [GO:0010087]; response to chitin [GO:0010200]; response to nematode [GO:0009624]	nucleus [GO:0005634]	DNA-binding transcription factor activity [GO:0003700]; transcription regulatory region sequence-specific DNA binding [GO:0000976]	-
DCIv1-Transcript1098	Q38909	XP_031286434.1	Probable xyloglucan endotransglucosylase/hydrolase protein 28 (At-XTH28) (XTH-28) (EC 2.4.1.207)	cell wall biogenesis [GO:0042546]; cell wall organization [GO:0071555]; fruit development [GO:0010154]; stamen filament development [GO:0080086]; xyloglucan metabolic process [GO:0010411]	apoplast [GO:0048046]; cell wall [GO:0005618]	hydrolase activity, hydrolyzing O-glycosyl compounds [GO:0004553]; xyloglucan:xyloglucosyl transferase activity [GO:0016762]	-
DCIv1-Transcript10980	Q6NQ83	XP_030938076.1	Pentatricopeptide repeat-containing protein At3g22470, mitochondrial	-	mitochondrion [GO:0005739]	-	-
DCIv1-Transcript10981	Q8W593	XP_015061438.1	Probable lactoylglutathione lyase, chloroplastic (EC 4.4.1.5) (Glyoxalase I)	methylglyoxal catabolic process to D-lactate via S-lactoyl-glutathione [GO:0019243]; response to cold [GO:0009409]	chloroplast [GO:0009507]; chloroplast stroma [GO:0009570]; cytoplasm [GO:0005737]; mitochondrion [GO:0005739]; stromule [GO:0010319]; thylakoid [GO:0009579]; thylakoid lumen [GO:0031977]	lactoylglutathione lyase activity [GO:0004462]; metal ion binding [GO:0046872]	Pyruvate metabolism [PATH:ko00620]
DCIv1-Transcript10982	Q8W593	XP_015061438.1	Probable lactoylglutathione lyase, chloroplastic (EC 4.4.1.5) (Glyoxalase I)	methylglyoxal catabolic process to D-lactate via S-lactoyl-glutathione [GO:0019243]; response to cold [GO:0009409]	chloroplast [GO:0009507]; chloroplast stroma [GO:0009570]; cytoplasm [GO:0005737]; mitochondrion [GO:0005739]; stromule [GO:0010319]; thylakoid [GO:0009579]; thylakoid lumen [GO:0031977]	lactoylglutathione lyase activity [GO:0004462]; metal ion binding [GO:0046872]	Pyruvate metabolism [PATH:ko00620]
DCIv1-Transcript10983	Q10181	XP_031287828.1	Uncharacterized protein C3F10.06c	charged-tRNA amino acid modification [GO:0019988]	cytosol [GO:0005829]; nucleus [GO:0005634]	transferase activity, transferring pentosyl groups [GO:0016763]; tRNA A64-2'-O-ribosylphosphate transferase activity [GO:0043399]	-
DCIv1-Transcript10984	Q975J6	XP_031262079.1	50S ribosomal protein L6	translation [GO:0006412]	ribosome [GO:0005840]	rRNA binding [GO:0019843]; structural constituent of ribosome [GO:0003735]	Ribosome [PATH:ko03010]
DCIv1-Transcript10985	P83401	XP_031262086.1	Putative aldehyde dehydrogenase family 7 member A1 homolog (EC 1.2.1.3) (Antiquitin-1)	cellular aldehyde metabolic process [GO:0006081]	extracellular matrix [GO:0031012]; phagocytic vesicle [GO:0045335]	aldehyde dehydrogenase (NAD+) activity [GO:0004029]; glyceraldehyde-3-phosphate dehydrogenase (NAD+) (non-phosphorylating) activity [GO:0043878]	Glycolysis / Gluconeogenesis [PATH:ko00010] ; Ascorbate and aldarate metabolism [PATH:ko00053] ; Pyruvate metabolism [PATH:ko00620] ; Fatty acid degradation [PATH:ko00071] ; Glycerolipid metabolism [PATH:ko00561] ; Glycine, serine and threonine metabolism [PATH:ko00260] ; Valine, leucine and isoleucine degradation [PATH:ko00280] ; Lysine degradation [PATH:ko00310] ; Arginine and proline metabolis…
DCIv1-Transcript10986	Q09682	XP_031274063.1	Probable proteasome subunit alpha type-3	positive regulation of mitotic metaphase/anaphase transition [GO:0045842]; proteasomal ubiquitin-independent protein catabolic process [GO:0010499]; proteasome-mediated ubiquitin-dependent protein catabolic process [GO:0043161]	cytoplasm [GO:0005737]; cytosol [GO:0005829]; nucleus [GO:0005634]; proteasome core complex [GO:0005839]; proteasome core complex, alpha-subunit complex [GO:0019773]	endopeptidase activity [GO:0004175]; threonine-type endopeptidase activity [GO:0004298]	Proteasome [PATH:ko03050]
DCIv1-Transcript10987	-	XP_031262101.1	uncharacterized protein LOC116120287	-	-	-	-
DCIv1-Transcript10988	-	XP_024183879.1	Uncharacterized protein;uncharacterized protein LOC112188879;hypothetical protein	-	-	-	-
DCIv1-Transcript10989	Q9SW48	XP_031250553.1	Probable alkaline/neutral invertase B (A/N-INVB) (EC 3.2.1.26)	sucrose catabolic process [GO:0005987]	cytosol [GO:0005829]	glycopeptide alpha-N-acetylgalactosaminidase activity [GO:0033926]; sucrose alpha-glucosidase activity [GO:0004575]	-
DCIv1-Transcript1099	Q5ZCW1	XP_031271810.1	Putative laccase-1 (EC 1.10.3.2) (Benzenediol:oxygen oxidoreductase 1) (Diphenol oxidase 1) (Urishiol oxidase 1)	lignin catabolic process [GO:0046274]	apoplast [GO:0048046]	copper ion binding [GO:0005507]; hydroquinone:oxygen oxidoreductase activity [GO:0052716]; oxidoreductase activity [GO:0016491]	-
DCIv1-Transcript10990	-	XP_031250564.1	uncharacterized protein LOC116108456	-	-	-	Ribosome [PATH:ko03010]
DCIv1-Transcript10991	-	-	-	-	-	-	-
DCIv1-Transcript10992	-	-	-	-	-	-	-
DCIv1-Transcript10993	C0LGD7	XP_031271568.1	Probable LRR receptor-like serine/threonine-protein kinase At1g06840 (EC 2.7.11.1)	-	integral component of membrane [GO:0016021]; plasma membrane [GO:0005886]	ATP binding [GO:0005524]; protein serine kinase activity [GO:0106310]; protein threonine kinase activity [GO:0106311]	-
DCIv1-Transcript10994	Q8GZ99	XP_031283907.1	Leucine-rich repeat receptor protein kinase HPCA1 (EC 2.7.11.1) (Protein HYDROGEN-PEROXIDE-INDUCED CALCIUM INCREASES 1)	detection of chemical stimulus [GO:0009593]; hydrogen peroxide mediated signaling pathway involved in stomatal movement [GO:1901528]; protein autophosphorylation [GO:0046777]; regulation of stomatal closure [GO:0090333]	integral component of membrane [GO:0016021]; plasma membrane [GO:0005886]; plastid [GO:0009536]; vacuole [GO:0005773]	ATP binding [GO:0005524]; kinase activity [GO:0016301]; protein serine kinase activity [GO:0106310]; protein threonine kinase activity [GO:0106311]; transmembrane receptor protein serine/threonine kinase activity [GO:0004675]	-
DCIv1-Transcript10995	Q8GZ99	XP_031283907.1	Leucine-rich repeat receptor protein kinase HPCA1 (EC 2.7.11.1) (Protein HYDROGEN-PEROXIDE-INDUCED CALCIUM INCREASES 1)	detection of chemical stimulus [GO:0009593]; hydrogen peroxide mediated signaling pathway involved in stomatal movement [GO:1901528]; protein autophosphorylation [GO:0046777]; regulation of stomatal closure [GO:0090333]	integral component of membrane [GO:0016021]; plasma membrane [GO:0005886]; plastid [GO:0009536]; vacuole [GO:0005773]	ATP binding [GO:0005524]; kinase activity [GO:0016301]; protein serine kinase activity [GO:0106310]; protein threonine kinase activity [GO:0106311]; transmembrane receptor protein serine/threonine kinase activity [GO:0004675]	-
DCIv1-Transcript10996	P04146	XP_019102905.1	Copia protein (Gag-int-pol protein) [Cleaved into: Copia VLP protein; Copia protease (EC 3.4.23.-)]	DNA integration [GO:0015074]	-	aspartic-type endopeptidase activity [GO:0004190]; ATP binding [GO:0005524]; nucleic acid binding [GO:0003676]; zinc ion binding [GO:0008270]	-
DCIv1-Transcript10997	P50344	XP_011039261.1	60S acidic ribosomal protein P1 (Allergen Cla h XII) (allergen Cla h 12)	translational elongation [GO:0006414]	ribosome [GO:0005840]	structural constituent of ribosome [GO:0003735]	-
DCIv1-Transcript10998	-	XP_008678318.1	S-adenosyl-L-methionine-dependent methyltransferase superfamily protein	-	-	-	-
DCIv1-Transcript10999	-	-	-	-	-	-	-
DCIv1-Transcript11	Q831K6	XP_001419362.1	Methionine import ATP-binding protein MetN 2 (EC 7.4.2.11)	-	plasma membrane [GO:0005886]	ABC-type D-methionine transporter activity [GO:0033232]; ATP binding [GO:0005524]	-
DCIv1-Transcript110	-	-	-	-	-	-	Glycolysis / Gluconeogenesis [PATH:ko00010] ; Methane metabolism [PATH:ko00680] ; Glycine, serine and threonine metabolism [PATH:ko00260]
DCIv1-Transcript1100	O64730	XP_031271844.1	Probable protein phosphatase 2C 26 (AtPP2C26) (EC 3.1.3.16)	cellular response to light stimulus [GO:0071482]; peptidyl-threonine dephosphorylation [GO:0035970]; thylakoid membrane organization [GO:0010027]	chloroplast [GO:0009507]; chloroplast stroma [GO:0009570]	metal ion binding [GO:0046872]; protein serine phosphatase activity [GO:0106306]; protein threonine phosphatase activity [GO:0106307]	-
DCIv1-Transcript11000	-	XP_031254482.1	NAC domain-containing protein 35-like	-	-	-	-
DCIv1-Transcript11001	A6LEP5	XP_022895620.1	GTPase Der (GTP-binding protein EngA)	ribosome biogenesis [GO:0042254]	-	GTP binding [GO:0005525]	-
DCIv1-Transcript11002	Q7Y211	XP_008801268.1	Pentatricopeptide repeat-containing protein At3g57430, chloroplastic (Protein ORGANELLE TRANSCRIPT PROCESSING 84)	chloroplast RNA processing [GO:0031425]; mRNA processing [GO:0006397]; RNA modification [GO:0009451]	chloroplast [GO:0009507]; intracellular membrane-bounded organelle [GO:0043231]	mRNA binding [GO:0003729]; RNA binding [GO:0003723]; zinc ion binding [GO:0008270]	-
DCIv1-Transcript11003	P69834	XP_031254473.1	2-C-methyl-D-erythritol 4-phosphate cytidylyltransferase, chloroplastic (EC 2.7.7.60) (4-diphosphocytidyl-2C-methyl-D-erythritol synthase) (MEP cytidylyltransferase) (AtMECT) (AtMEPCT)	isopentenyl diphosphate biosynthetic process, methylerythritol 4-phosphate pathway [GO:0019288]	chloroplast [GO:0009507]; chloroplast stroma [GO:0009570]	2-C-methyl-D-erythritol 4-phosphate cytidylyltransferase activity [GO:0050518]	-
DCIv1-Transcript11004	P69834	XP_031254473.1	2-C-methyl-D-erythritol 4-phosphate cytidylyltransferase, chloroplastic (EC 2.7.7.60) (4-diphosphocytidyl-2C-methyl-D-erythritol synthase) (MEP cytidylyltransferase) (AtMECT) (AtMEPCT)	isopentenyl diphosphate biosynthetic process, methylerythritol 4-phosphate pathway [GO:0019288]	chloroplast [GO:0009507]; chloroplast stroma [GO:0009570]	2-C-methyl-D-erythritol 4-phosphate cytidylyltransferase activity [GO:0050518]	-
DCIv1-Transcript11005	-	-	-	-	-	-	-
DCIv1-Transcript11006	O64728	XP_031254474.1	Protein STICHEL	DNA-dependent DNA replication [GO:0006261]; DNA repair [GO:0006281]; trichome branching [GO:0010091]; trichome differentiation [GO:0010026]	DNA polymerase III complex [GO:0009360]; DNA replication factor C complex [GO:0005663]; nucleus [GO:0005634]; plasma membrane [GO:0005886]	ATP binding [GO:0005524]; DNA binding [GO:0003677]; DNA-directed DNA polymerase activity [GO:0003887]	-
DCIv1-Transcript11007	-	XP_031254472.1	cinnamoyl-CoA reductase 1-like	-	-	-	-
DCIv1-Transcript11008	Q9JMD3	XP_031254466.1	START domain-containing protein 10 (StARD10) (PCTP-like protein) (PCTP-L) (Serologically defined colon cancer antigen 28 homolog) (StAR-related lipid transfer protein 10)	bile acid secretion [GO:0032782]; lipid transport [GO:0006869]; positive regulation of peroxisome proliferator activated receptor signaling pathway [GO:0035360]	cytosol [GO:0005829]; intercellular canaliculus [GO:0046581]; membrane [GO:0016020]; microvillus [GO:0005902]; motile cilium [GO:0031514]	lipid binding [GO:0008289]	-
DCIv1-Transcript11009	-	XP_031260894.1	uncharacterized protein LOC116119079 isoform X1	-	-	-	-
DCIv1-Transcript1101	Q9LRH7	XP_031266305.1	Mixed-amyrin synthase (EC 5.4.99.39) (EC 5.4.99.40)	pentacyclic triterpenoid biosynthetic process [GO:0019745]	lipid droplet [GO:0005811]	alpha-amyrin synthase activity [GO:0042561]; beta-amyrin synthase activity [GO:0042300]; lanosterol synthase activity [GO:0000250]	Sesquiterpenoid and triterpenoid biosynthesis [PATH:ko00909]
DCIv1-Transcript11010	-	XP_031260894.1	uncharacterized protein LOC116119079 isoform X1	-	-	-	-
DCIv1-Transcript11011	Q40359	XP_031288038.1	PHD finger protein Alfin1	cellular response to salt stress [GO:0071472]; chromatin organization [GO:0006325]; positive regulation of translation [GO:0045727]; regulation of transcription, DNA-templated [GO:0006355]; response to salt stress [GO:0009651]	nucleus [GO:0005634]	DNA binding [GO:0003677]; histone binding [GO:0042393]; metal ion binding [GO:0046872]	-
DCIv1-Transcript11012	P0DI76	XP_031270973.1	1,8-cineole synthase 1, chloroplastic (AtTPS-CIN1) (EC 4.2.3.108) (Limonene cyclase) (Terpenoid synthase 27) (AtTPS27)	terpenoid biosynthetic process [GO:0016114]	chloroplast [GO:0009507]	1,8-cineole synthase activity [GO:0102313]; magnesium ion binding [GO:0000287]; terpene synthase activity [GO:0010333]	-
DCIv1-Transcript11013	W5U2K2	XP_031255157.1	3-hydroxy-16-methoxy-2,3-dihydrotabersonine N-methyltransferase (EC 2.1.1.99) (16-methoxy-2,3-dihydro-3-hydroxytabersonine N-methyltransferase) (2,3-dihydrotabersonine N-methyltransferase) (CrDhtNMT)	alkaloid metabolic process [GO:0009820]; methylation [GO:0032259]	thylakoid [GO:0009579]	16-methoxy-2,3-dihydro-3-hydroxytabersonine N-methyltransferase activity [GO:0030768]; N-methyltransferase activity [GO:0008170]	Ubiquinone and other terpenoid-quinone biosynthesis [PATH:ko00130]
DCIv1-Transcript11014	Q5YWD4	XP_027338008.1	NADH-quinone oxidoreductase subunits H/I (EC 7.1.1.-) (NADH dehydrogenase I subunits H/I) (NDH-1 subunit H/I)	-	integral component of membrane [GO:0016021]; plasma membrane [GO:0005886]	4 iron, 4 sulfur cluster binding [GO:0051539]; iron ion binding [GO:0005506]; NADH dehydrogenase (quinone) activity [GO:0050136]; quinone binding [GO:0048038]	-
DCIv1-Transcript11015	O79555	YP_009704587.1	NADH-ubiquinone oxidoreductase chain 4 (EC 7.1.1.2) (NADH dehydrogenase subunit 4)	ATP synthesis coupled electron transport [GO:0042773]	integral component of membrane [GO:0016021]; mitochondrial membrane [GO:0031966]; respirasome [GO:0070469]	NADH dehydrogenase (ubiquinone) activity [GO:0008137]	Oxidative phosphorylation [PATH:ko00190]
DCIv1-Transcript11016	-	XP_021646790.1	LOW QUALITY PROTEIN: uncharacterized protein LOC110639967	-	-	-	-
DCIv1-Transcript11017	P49386	YP_009704577.1	Ribosomal protein S3, mitochondrial	translation [GO:0006412]	mitochondrion [GO:0005739]; ribosome [GO:0005840]	RNA binding [GO:0003723]; structural constituent of ribosome [GO:0003735]	Ribosome [PATH:ko03010]
DCIv1-Transcript11018	-	YP_009242008.1	NADH dehydrogenase subunit 4	-	-	-	Oxidative phosphorylation [PATH:ko00190]
DCIv1-Transcript11019	-	YP_009242008.1	NADH dehydrogenase subunit 4	-	-	-	-
DCIv1-Transcript1102	Q67XT3	XP_031284717.1	Kinetochore protein SPC24 homolog (AtSPC24) (Protein MERISTEM UNSTRUCTURED)	cell cycle [GO:0007049]; cell division [GO:0051301]; meristem structural organization [GO:0009933]; positive regulation of cell division [GO:0051781]; regulation of chromosome segregation [GO:0051983]	kinetochore [GO:0000776]; nucleus [GO:0005634]	-	-
DCIv1-Transcript11020	O99869	YP_009704565.1	NADH-ubiquinone oxidoreductase chain 3 (EC 7.1.1.2) (NADH dehydrogenase subunit 3)	-	integral component of membrane [GO:0016021]; mitochondrial membrane [GO:0031966]; respirasome [GO:0070469]	NADH dehydrogenase (ubiquinone) activity [GO:0008137]	Oxidative phosphorylation [PATH:ko00190]
DCIv1-Transcript11021	Q3AUA7	YP_009704574.1	ATP synthase subunit alpha (EC 7.1.2.2) (ATP synthase F1 sector subunit alpha) (F-ATPase subunit alpha)	-	plasma membrane [GO:0005886]; proton-transporting ATP synthase complex, catalytic core F(1) [GO:0045261]	ATP binding [GO:0005524]; proton-transporting ATPase activity, rotational mechanism [GO:0046961]; proton-transporting ATP synthase activity, rotational mechanism [GO:0046933]	Oxidative phosphorylation [PATH:ko00190]
DCIv1-Transcript11022	Q31708	YP_009704618.1	Ribosomal protein S4, mitochondrial	positive regulation of translational fidelity [GO:0045903]	mitochondrion [GO:0005739]; small ribosomal subunit [GO:0015935]	rRNA binding [GO:0019843]; structural constituent of ribosome [GO:0003735]	Ribosome [PATH:ko03010]
DCIv1-Transcript11023	P09003	YP_009704593.1	ATP synthase protein MI25 (ORF 25)	ATP synthesis coupled proton transport [GO:0015986]	integral component of membrane [GO:0016021]; mitochondrial proton-transporting ATP synthase complex, coupling factor F(o) [GO:0000276]	proton transmembrane transporter activity [GO:0015078]	-
DCIv1-Transcript11024	F9VN79	XP_012436090.1	Ribonuclease HI (RNase HI) (Sto-RNase HI) (EC 3.1.26.4)	-	cytoplasm [GO:0005737]	DNA binding [GO:0003677]; metal ion binding [GO:0046872]; RNA binding [GO:0003723]; RNA-DNA hybrid ribonuclease activity [GO:0004523]	-
DCIv1-Transcript11025	Q7LHG5	XP_027103005.1	Transposon Ty3-I Gag-Pol polyprotein (Gag3-Pol3) (Transposon Ty3-2 TYA-TYB polyprotein) [Cleaved into: Capsid protein (CA) (p24); Spacer peptide p3; Nucleocapsid protein p11 (NC); Ty3 protease (PR) (EC 3.4.23.-) (p16); Spacer peptide J; Reverse transcriptase/ribonuclease H (RT) (RT-RH) (EC 2.7.7.49) (EC 2.7.7.7) (EC 3.1.26.4) (p55); Integrase p52 (IN); Integrase p49 (IN)]	DNA integration [GO:0015074]; DNA recombination [GO:0006310]; transposition, RNA-mediated [GO:0032197]	cytoplasm [GO:0005737]; nucleus [GO:0005634]; retrotransposon nucleocapsid [GO:0000943]	aspartic-type endopeptidase activity [GO:0004190]; ATP binding [GO:0005524]; DNA binding [GO:0003677]; DNA-directed DNA polymerase activity [GO:0003887]; peptidase activity [GO:0008233]; ribonuclease activity [GO:0004540]; RNA binding [GO:0003723]; RNA-directed DNA polymerase activity [GO:0003964]; RNA-DNA hybrid ribonuclease activity [GO:0004523]; zinc ion binding [GO:0008270]	-
DCIv1-Transcript11026	-	-	-	-	-	-	-
DCIv1-Transcript11027	Q9RU97	XP_016567912.1	NADH-quinone oxidoreductase subunit K (EC 7.1.1.-) (NADH dehydrogenase I subunit K) (NDH-1 subunit K)	ATP synthesis coupled electron transport [GO:0042773]	integral component of membrane [GO:0016021]; plasma membrane [GO:0005886]	NADH dehydrogenase (ubiquinone) activity [GO:0008137]; quinone binding [GO:0048038]	Oxidative phosphorylation [PATH:ko00190]
DCIv1-Transcript11028	-	XP_031248394.1	uncharacterized protein LOC116106193	-	-	-	-
DCIv1-Transcript11029	P92519	XP_026419899.1	Uncharacterized mitochondrial protein AtMg00810 (ORF240b)	-	mitochondrion [GO:0005739]	-	-
DCIv1-Transcript1103	F4KEY9	XP_031271830.1	N-terminal acetyltransferase B complex auxiliary subunit NAA25 (N-terminal acetyltransferase B complex auxiliary subunit TCU2) (NatB N-alpha-terminal acetylation complex non-catalytic subunit) (Protein TRANSCURVATA 2)	N-terminal peptidyl-methionine acetylation [GO:0017196]	cytoplasm [GO:0005737]; cytosol [GO:0005829]; NatB complex [GO:0031416]; plasmodesma [GO:0009506]	-	-
DCIv1-Transcript11030	Q0WPQ2	XP_031285700.1	Ethylene receptor 2 (AtETR2) (EC 2.7.11.-) (Protein ETHYLENE RESPONSE 2) (Protein ETR2)	cellular response to hypoxia [GO:0071456]; negative regulation of ethylene-activated signaling pathway [GO:0010105]	endoplasmic reticulum [GO:0005783]; endoplasmic reticulum membrane [GO:0005789]; integral component of membrane [GO:0016021]	ATP binding [GO:0005524]; ethylene binding [GO:0051740]; ethylene receptor activity [GO:0038199]; metal ion binding [GO:0046872]; phosphorelay sensor kinase activity [GO:0000155]; protein serine/threonine kinase activity [GO:0004674]	MAPK signaling pathway - plant [PATH:ko04016] ; Plant hormone signal transduction [PATH:ko04075]
DCIv1-Transcript11031	Q9C8M0	XP_031285710.1	Polyadenylate-binding protein-interacting protein 8 (PABP-interacting protein 8) (Poly(A)-binding protein-interacting protein 8) (PAM2-containing protein CID8) (Protein CTC-INTERACTING DOMAIN 8)	-	nucleus [GO:0005634]	RNA binding [GO:0003723]	-
DCIv1-Transcript11032	Q6AVI0	XP_031250760.1	Zinc finger BED domain-containing protein RICESLEEPER 2 (Transposase-like protein RICESLEEPER 2)	post-embryonic development [GO:0009791]	nucleus [GO:0005634]	DNA binding [GO:0003677]; metal ion binding [GO:0046872]; protein dimerization activity [GO:0046983]	-
DCIv1-Transcript11033	B9FJG3	XP_031249023.1	Zinc finger BED domain-containing protein RICESLEEPER 1 (Transposase-like protein RICESLEEPER 1)	post-embryonic development [GO:0009791]	nucleus [GO:0005634]	DNA binding [GO:0003677]; metal ion binding [GO:0046872]; protein dimerization activity [GO:0046983]	-
DCIv1-Transcript11034	A4GWX9	XP_031268867.1	E3 ubiquitin-protein ligase GW2 (EC 2.3.2.27) (Protein GRAIN WIDTH AND WEIGHT 2) (RING-type E3 ubiquitin transferase GW2)	multicellular organism development [GO:0007275]; protein ubiquitination [GO:0016567]; regulation of seed growth [GO:0080113]	cytoplasm [GO:0005737]	metal ion binding [GO:0046872]; ubiquitin protein ligase activity [GO:0061630]	-
DCIv1-Transcript11035	Q1G3U8	XP_018809749.1	VQ motif-containing protein 1 (AtVQ1)	-	nucleus [GO:0005634]	-	-
DCIv1-Transcript11036	Q9M9F9	XP_031285722.1	Interactor of constitutive active ROPs 4 (ROP-interactive partner 4)	-	-	-	-
DCIv1-Transcript11037	Q9XG83	XP_031256754.1	Gibberellin 2-beta-dioxygenase (EC 1.14.11.13) (GA 2-oxidase) (Gibberellin 2-beta-hydroxylase) (Gibberellin 2-oxidase)	gibberellin biosynthetic process [GO:0009686]	-	C-19 gibberellin 2-beta-dioxygenase activity [GO:0052634]; metal ion binding [GO:0046872]	Diterpenoid biosynthesis [PATH:ko00904]
DCIv1-Transcript11038	Q3E9N1	XP_027361690.1	Pentatricopeptide repeat-containing protein At4g39952, mitochondrial	-	mitochondrion [GO:0005739]	-	-
DCIv1-Transcript11039	Q3E9N1	XP_027361690.1	Pentatricopeptide repeat-containing protein At4g39952, mitochondrial	-	mitochondrion [GO:0005739]	-	-
DCIv1-Transcript1104	F4KEY9	XP_031271830.1	N-terminal acetyltransferase B complex auxiliary subunit NAA25 (N-terminal acetyltransferase B complex auxiliary subunit TCU2) (NatB N-alpha-terminal acetylation complex non-catalytic subunit) (Protein TRANSCURVATA 2)	N-terminal peptidyl-methionine acetylation [GO:0017196]	cytoplasm [GO:0005737]; cytosol [GO:0005829]; NatB complex [GO:0031416]; plasmodesma [GO:0009506]	-	-
DCIv1-Transcript11040	O81825	XP_031267785.1	Probable disease resistance protein At4g27220	defense response [GO:0006952]	-	ADP binding [GO:0043531]; ATP binding [GO:0005524]	-
DCIv1-Transcript11041	Q8GWP0	XP_031272214.1	Transcription factor MYB39 (Myb-related protein 39) (AtMYB39)	positive regulation of transcription, DNA-templated [GO:0045893]; regulation of phenylpropanoid metabolic process [GO:2000762]; suberin biosynthetic process [GO:0010345]	Casparian strip [GO:0048226]; nucleus [GO:0005634]	DNA binding [GO:0003677]; DNA-binding transcription factor activity [GO:0003700]	-
DCIv1-Transcript11042	O81825	XP_031267785.1	Probable disease resistance protein At4g27220	defense response [GO:0006952]	-	ADP binding [GO:0043531]; ATP binding [GO:0005524]	-
DCIv1-Transcript11043	O22218	XP_031284814.1	Calcium-transporting ATPase 4, plasma membrane-type (EC 7.2.2.10) (Ca(2+)-ATPase isoform 4)	anion homeostasis [GO:0055081]; defense response to bacterium [GO:0042742]; negative regulation of programmed cell death [GO:0043069]; response to nematode [GO:0009624]	chloroplast [GO:0009507]; cytosol [GO:0005829]; integral component of plasma membrane [GO:0005887]; intracellular membrane-bounded organelle [GO:0043231]; plant-type vacuole [GO:0000325]; plant-type vacuole membrane [GO:0009705]; vacuolar membrane [GO:0005774]; vacuole [GO:0005773]	ATPase-coupled cation transmembrane transporter activity [GO:0019829]; ATP binding [GO:0005524]; calmodulin binding [GO:0005516]; metal ion binding [GO:0046872]; P-type calcium transporter activity [GO:0005388]	-
DCIv1-Transcript11044	Q94CD8	XP_031280970.1	Glucan endo-1,3-beta-glucosidase 4 (EC 3.2.1.39) ((1->3)-beta-glucan endohydrolase 4) ((1->3)-beta-glucanase 4) (Beta-1,3-endoglucanase 4) (Beta-1,3-glucanase 4)	carbohydrate metabolic process [GO:0005975]; defense response [GO:0006952]	anchored component of membrane [GO:0031225]; anchored component of plasma membrane [GO:0046658]; cytosol [GO:0005829]; plasma membrane [GO:0005886]	glucan endo-1,3-beta-D-glucosidase activity [GO:0042973]	Starch and sucrose metabolism [PATH:ko00500]
DCIv1-Transcript11045	-	-	-	-	-	-	-
DCIv1-Transcript11046	Q38850	XP_031280979.1	Transcription repressor MYB5 (AtM2) (Myb-related protein 5) (AtMYB5)	cell differentiation [GO:0030154]; mucilage biosynthetic process involved in seed coat development [GO:0048354]; regulation of gene expression [GO:0010468]; seed coat development [GO:0010214]; trichome morphogenesis [GO:0010090]	nucleus [GO:0005634]	DNA-binding transcription factor activity [GO:0003700]; transcription regulatory region sequence-specific DNA binding [GO:0000976]	-
DCIv1-Transcript11047	Q9SXB4	XP_031281039.1	G-type lectin S-receptor-like serine/threonine-protein kinase At1g11300 (EC 2.7.11.1)	protein phosphorylation [GO:0006468]; recognition of pollen [GO:0048544]	integral component of membrane [GO:0016021]; plasma membrane [GO:0005886]	ATP binding [GO:0005524]; calmodulin binding [GO:0005516]; carbohydrate binding [GO:0030246]; protein serine/threonine kinase activity [GO:0004674]; protein serine kinase activity [GO:0106310]; protein threonine kinase activity [GO:0106311]	-
DCIv1-Transcript11048	Q9LHN9	XP_031281028.1	IQ domain-containing protein IQM2 (IQ motif-containing protein 2)	-	cytoplasm [GO:0005737]; nucleus [GO:0005634]	-	-
DCIv1-Transcript11049	-	XP_031281052.1	uncharacterized protein LOC116139527	-	-	-	-
DCIv1-Transcript1105	Q8L774	XP_031271817.1	Shewanella-like protein phosphatase 1 (AtSLP1) (EC 3.1.-.-)	-	chloroplast [GO:0009507]	manganese ion binding [GO:0030145]; phosphatase activity [GO:0016791]; phosphoprotein phosphatase activity [GO:0004721]	-
DCIv1-Transcript11050	Q84P17	XP_031248981.1	Probable acyl-activating enzyme 18, peroxisomal (EC 6.2.1.-)	auxin metabolic process [GO:0009850]; fatty acid metabolic process [GO:0006631]	peroxisome [GO:0005777]	ligase activity [GO:0016874]	-
DCIv1-Transcript11051	Q84P17	XP_031248981.1	Probable acyl-activating enzyme 18, peroxisomal (EC 6.2.1.-)	auxin metabolic process [GO:0009850]; fatty acid metabolic process [GO:0006631]	peroxisome [GO:0005777]	ligase activity [GO:0016874]	-
DCIv1-Transcript11052	Q84P17	XP_031248981.1	Probable acyl-activating enzyme 18, peroxisomal (EC 6.2.1.-)	auxin metabolic process [GO:0009850]; fatty acid metabolic process [GO:0006631]	peroxisome [GO:0005777]	ligase activity [GO:0016874]	-
DCIv1-Transcript11053	Q05021	XP_031281045.1	Transcription initiation factor TFIID subunit 7 (TAFII-67) (TBP-associated factor 67 kDa) (TBP-associated factor 7)	RNA polymerase II preinitiation complex assembly [GO:0051123]; transcription by RNA polymerase II [GO:0006366]	nucleus [GO:0005634]; transcription factor TFIID complex [GO:0005669]	protein heterodimerization activity [GO:0046982]	Basal transcription factors [PATH:ko03022]
DCIv1-Transcript11054	Q9FYC2	XP_031280980.1	Pheophorbide a oxygenase, chloroplastic (AtPaO) (Pheide a oxygenase) (EC 1.14.15.17) (Accelerated cell death 1) (Lethal leaf-spot 1 homolog) (Lls1)	cell death [GO:0008219]; chlorophyll catabolic process [GO:0015996]; defense response to bacterium [GO:0042742]; flower development [GO:0009908]; fruit development [GO:0010154]	chloroplast [GO:0009507]; chloroplast envelope [GO:0009941]; chloroplast inner membrane [GO:0009706]; chloroplast thylakoid [GO:0009534]; chloroplast thylakoid membrane [GO:0009535]; cytosol [GO:0005829]	2 iron, 2 sulfur cluster binding [GO:0051537]; chlorophyllide a oxygenase [overall] activity [GO:0010277]; iron-sulfur cluster binding [GO:0051536]; metal ion binding [GO:0046872]; pheophorbide a oxygenase activity [GO:0032441]	-
DCIv1-Transcript11055	Q9FYC2	XP_031280980.1	Pheophorbide a oxygenase, chloroplastic (AtPaO) (Pheide a oxygenase) (EC 1.14.15.17) (Accelerated cell death 1) (Lethal leaf-spot 1 homolog) (Lls1)	cell death [GO:0008219]; chlorophyll catabolic process [GO:0015996]; defense response to bacterium [GO:0042742]; flower development [GO:0009908]; fruit development [GO:0010154]	chloroplast [GO:0009507]; chloroplast envelope [GO:0009941]; chloroplast inner membrane [GO:0009706]; chloroplast thylakoid [GO:0009534]; chloroplast thylakoid membrane [GO:0009535]; cytosol [GO:0005829]	2 iron, 2 sulfur cluster binding [GO:0051537]; chlorophyllide a oxygenase [overall] activity [GO:0010277]; iron-sulfur cluster binding [GO:0051536]; metal ion binding [GO:0046872]; pheophorbide a oxygenase activity [GO:0032441]	-
DCIv1-Transcript11056	Q8W496	XP_011660064.1	Protochlorophyllide-dependent translocon component 52, chloroplastic (ACD1-like protein) (Protein TIC 55-IV) (Translocon at the inner envelope membrane of chloroplasts 55-IV)	protein transport [GO:0015031]	chloroplast envelope [GO:0009941]; chloroplast inner membrane [GO:0009706]; cytosol [GO:0005829]; integral component of membrane [GO:0016021]; plastid [GO:0009536]	2 iron, 2 sulfur cluster binding [GO:0051537]; chlorophyllide a oxygenase [overall] activity [GO:0010277]; metal ion binding [GO:0046872]	-
DCIv1-Transcript11057	Q52185	XP_031280980.1	Phenoxybenzoate dioxygenase subunit alpha (EC 1.14.12.-) (4-carboxydiphenyl ether;phenoxybenzoate dioxygenase)	aromatic compound catabolic process [GO:0019439]	-	2 iron, 2 sulfur cluster binding [GO:0051537]; dioxygenase activity [GO:0051213]; iron ion binding [GO:0005506]	-
DCIv1-Transcript11058	Q9FYC2	XP_031280980.1	Pheophorbide a oxygenase, chloroplastic (AtPaO) (Pheide a oxygenase) (EC 1.14.15.17) (Accelerated cell death 1) (Lethal leaf-spot 1 homolog) (Lls1)	cell death [GO:0008219]; chlorophyll catabolic process [GO:0015996]; defense response to bacterium [GO:0042742]; flower development [GO:0009908]; fruit development [GO:0010154]	chloroplast [GO:0009507]; chloroplast envelope [GO:0009941]; chloroplast inner membrane [GO:0009706]; chloroplast thylakoid [GO:0009534]; chloroplast thylakoid membrane [GO:0009535]; cytosol [GO:0005829]	2 iron, 2 sulfur cluster binding [GO:0051537]; chlorophyllide a oxygenase [overall] activity [GO:0010277]; iron-sulfur cluster binding [GO:0051536]; metal ion binding [GO:0046872]; pheophorbide a oxygenase activity [GO:0032441]	-
DCIv1-Transcript11059	Q8W496	XP_031280983.1	Protochlorophyllide-dependent translocon component 52, chloroplastic (ACD1-like protein) (Protein TIC 55-IV) (Translocon at the inner envelope membrane of chloroplasts 55-IV)	protein transport [GO:0015031]	chloroplast envelope [GO:0009941]; chloroplast inner membrane [GO:0009706]; cytosol [GO:0005829]; integral component of membrane [GO:0016021]; plastid [GO:0009536]	2 iron, 2 sulfur cluster binding [GO:0051537]; chlorophyllide a oxygenase [overall] activity [GO:0010277]; metal ion binding [GO:0046872]	-
DCIv1-Transcript1106	Q8L774	XP_031271817.1	Shewanella-like protein phosphatase 1 (AtSLP1) (EC 3.1.-.-)	-	chloroplast [GO:0009507]	manganese ion binding [GO:0030145]; phosphatase activity [GO:0016791]; phosphoprotein phosphatase activity [GO:0004721]	-
DCIv1-Transcript11060	Q32LD2	XP_020579984.1	Ubiquitin-conjugating enzyme E2 T (EC 2.3.2.23) (E2 ubiquitin-conjugating enzyme T) (Ubiquitin carrier protein T) (Ubiquitin-protein ligase T)	cellular response to DNA damage stimulus [GO:0006974]; DNA repair [GO:0006281]; protein autoubiquitination [GO:0051865]; protein K11-linked ubiquitination [GO:0070979]; protein K27-linked ubiquitination [GO:0044314]; protein K29-linked ubiquitination [GO:0035519]; protein K48-linked ubiquitination [GO:0070936]; protein K63-linked ubiquitination [GO:0070534]; protein K6-linked ubiquitination [GO:0…	nucleus [GO:0005634]	ATP binding [GO:0005524]; chromatin binding [GO:0003682]; ubiquitin conjugating enzyme activity [GO:0061631]; ubiquitin-protein transferase activity [GO:0004842]	-
DCIv1-Transcript11061	Q8W496	XP_021850925.1	Protochlorophyllide-dependent translocon component 52, chloroplastic (ACD1-like protein) (Protein TIC 55-IV) (Translocon at the inner envelope membrane of chloroplasts 55-IV)	protein transport [GO:0015031]	chloroplast envelope [GO:0009941]; chloroplast inner membrane [GO:0009706]; cytosol [GO:0005829]; integral component of membrane [GO:0016021]; plastid [GO:0009536]	2 iron, 2 sulfur cluster binding [GO:0051537]; chlorophyllide a oxygenase [overall] activity [GO:0010277]; metal ion binding [GO:0046872]	-
DCIv1-Transcript11062	-	-	-	-	-	-	-
DCIv1-Transcript11063	-	XP_031285769.1	uncharacterized protein LOC116144468	-	-	-	-
DCIv1-Transcript11064	P49592	XP_031276840.1	Protein Dr1 homolog (Negative cofactor 2-beta homolog) (NC2-beta homolog)	regulation of transcription, DNA-templated [GO:0006355]	nucleus [GO:0005634]	DNA-binding transcription factor activity [GO:0003700]; protein heterodimerization activity [GO:0046982]; transcription regulatory region sequence-specific DNA binding [GO:0000976]	-
DCIv1-Transcript11065	F4ICA0	XP_031276896.1	Kinesin-like protein KIN-8A	microtubule-based movement [GO:0007018]	kinesin complex [GO:0005871]; microtubule [GO:0005874]	ATPase activity [GO:0016887]; ATP binding [GO:0005524]; ATP-dependent microtubule motor activity, plus-end-directed [GO:0008574]; microtubule binding [GO:0008017]; microtubule motor activity [GO:0003777]	-
DCIv1-Transcript11066	-	XP_031287970.1	transcription factor CYCLOIDEA-like	-	-	-	-
DCIv1-Transcript11067	O22938	XP_021591796.1	Leucine-rich repeat receptor-like tyrosine-protein kinase PXC3 (EC 2.7.10.1) (Protein PXY/TDR-CORRELATED 3)	-	integral component of membrane [GO:0016021]; plasma membrane [GO:0005886]	ATP binding [GO:0005524]; transmembrane receptor protein tyrosine kinase activity [GO:0004714]	-
DCIv1-Transcript11068	Q02917	XP_031276887.1	Early nodulin-55-2 (N-55-2) (Nodulin-315)	nodulation [GO:0009877]	anchored component of plasma membrane [GO:0046658]; peribacteroid membrane [GO:0043661]	electron transfer activity [GO:0009055]	-
DCIv1-Transcript11069	P92520	XP_018504143.1	Uncharacterized mitochondrial protein AtMg00820 (ORF170)	-	mitochondrion [GO:0005739]	-	-
DCIv1-Transcript1107	-	-	-	-	-	-	-
DCIv1-Transcript11070	-	-	-	-	-	-	-
DCIv1-Transcript11071	-	XP_031287955.1	single-stranded DNA-binding protein, mitochondrial	-	-	-	DNA replication [PATH:ko03030] ; Mismatch repair [PATH:ko03430] ; Homologous recombination [PATH:ko03440]
DCIv1-Transcript11072	-	-	-	-	-	-	DNA replication [PATH:ko03030] ; Mismatch repair [PATH:ko03430] ; Homologous recombination [PATH:ko03440]
DCIv1-Transcript11073	-	XP_031287968.1	uncharacterized protein LOC116146685 isoform X2	-	-	-	-
DCIv1-Transcript11074	-	XP_031287946.1	uncharacterized protein LOC116146669 isoform X2	-	-	-	-
DCIv1-Transcript11075	O23492	XP_031257855.1	Inositol transporter 4 (Myo-inositol-proton symporter INT4) (Protein INOSITOL TRANSPORTER 4)	-	integral component of membrane [GO:0016021]; plasma membrane [GO:0005886]	myo-inositol:proton symporter activity [GO:0005366]	-
DCIv1-Transcript11076	A6MGW7	XP_031285790.1	Oleosin	anther development [GO:0048653]; pollen maturation [GO:0010152]	integral component of membrane [GO:0016021]; monolayer-surrounded lipid storage body [GO:0012511]	-	-
DCIv1-Transcript11077	-	XP_020153078.1	uncharacterized protein LOC109738390;uncharacterized protein LOC109777468	-	-	-	-
DCIv1-Transcript11078	Q14IC0	XP_031276912.1	Enolase (EC 4.2.1.11) (2-phospho-D-glycerate hydro-lyase) (2-phosphoglycerate dehydratase)	glycolytic process [GO:0006096]	cell surface [GO:0009986]; extracellular region [GO:0005576]; phosphopyruvate hydratase complex [GO:0000015]	magnesium ion binding [GO:0000287]; phosphopyruvate hydratase activity [GO:0004634]	Glycolysis / Gluconeogenesis [PATH:ko00010] ; Methane metabolism [PATH:ko00680] ; RNA degradation [PATH:ko03018] ; HIF-1 signaling pathway [PATH:ko04066]
DCIv1-Transcript11079	Q9FN48	XP_031276845.1	Calcium sensing receptor, chloroplastic (Sulfurtransferase 3) (AtStr3)	cellular response to calcium ion [GO:0071277]; de-etiolation [GO:0009704]; regulation of stomatal closure [GO:0090333]	chloroplast [GO:0009507]; chloroplast thylakoid [GO:0009534]; chloroplast thylakoid membrane [GO:0009535]; integral component of membrane [GO:0016021]; mitochondrion [GO:0005739]; plastid [GO:0009536]; thylakoid [GO:0009579]	-	-
DCIv1-Transcript1108	Q8L774	XP_022838865.1	Shewanella-like protein phosphatase 1 (AtSLP1) (EC 3.1.-.-)	-	chloroplast [GO:0009507]	manganese ion binding [GO:0030145]; phosphatase activity [GO:0016791]; phosphoprotein phosphatase activity [GO:0004721]	-
DCIv1-Transcript11080	Q9SGG3	XP_031251824.1	Probable phospholipid-transporting ATPase 5 (AtALA5) (EC 7.6.2.1) (Aminophospholipid flippase 5)	phospholipid translocation [GO:0045332]; protein localization involved in auxin polar transport [GO:1901703]	integral component of membrane [GO:0016021]; plasma membrane [GO:0005886]	ATPase-coupled intramembrane lipid transporter activity [GO:0140326]; ATP binding [GO:0005524]; flippase activity [GO:0140327]; magnesium ion binding [GO:0000287]	-
DCIv1-Transcript11081	Q9SGG3	XP_031251824.1	Probable phospholipid-transporting ATPase 5 (AtALA5) (EC 7.6.2.1) (Aminophospholipid flippase 5)	phospholipid translocation [GO:0045332]; protein localization involved in auxin polar transport [GO:1901703]	integral component of membrane [GO:0016021]; plasma membrane [GO:0005886]	ATPase-coupled intramembrane lipid transporter activity [GO:0140326]; ATP binding [GO:0005524]; flippase activity [GO:0140327]; magnesium ion binding [GO:0000287]	-
DCIv1-Transcript11082	Q2V0Z5	XP_031276904.1	Protein MIS12 homolog (Protein MINICHROMOSOME INSTABILITY 12) (AtMIS12) (Protein MIS12-LIKE)	cell division [GO:0051301]; kinetochore assembly [GO:0051382]; meiotic cell cycle [GO:0051321]; mitotic sister chromatid segregation [GO:0000070]; protein localization to kinetochore [GO:0034501]	chromosome, centromeric region [GO:0000775]; nuclear MIS12/MIND complex [GO:0000818]; nucleus [GO:0005634]	-	-
DCIv1-Transcript11083	O22227	XP_031273684.1	Protein MIZU-KUSSEI 1	chloroplast organization [GO:0009658]; hydrotropism [GO:0010274]	cortical endoplasmic reticulum [GO:0032541]; cytoplasm [GO:0005737]; endoplasmic reticulum [GO:0005783]; endoplasmic reticulum membrane [GO:0005789]; membrane [GO:0016020]	-	-
DCIv1-Transcript11084	O22227	XP_031273684.1	Protein MIZU-KUSSEI 1	chloroplast organization [GO:0009658]; hydrotropism [GO:0010274]	cortical endoplasmic reticulum [GO:0032541]; cytoplasm [GO:0005737]; endoplasmic reticulum [GO:0005783]; endoplasmic reticulum membrane [GO:0005789]; membrane [GO:0016020]	-	-
DCIv1-Transcript11085	F4KBF3	XP_031276844.1	Probable acyl-activating enzyme 17, peroxisomal (EC 6.2.1.-)	fatty acid metabolic process [GO:0006631]	peroxisome [GO:0005777]	ligase activity [GO:0016874]	-
DCIv1-Transcript11086	-	XP_007155174.1	Uncharacterized protein	-	-	-	-
DCIv1-Transcript11087	Q1G3U6	XP_031276863.1	Plant cysteine oxidase 3 (AtPCO3) (EC 1.13.11.20) (NIFS-like protein 2) (NifS2)	-	cytoplasm [GO:0005737]; nucleus [GO:0005634]	cysteine dioxygenase activity [GO:0017172]; metal ion binding [GO:0046872]	-
DCIv1-Transcript11088	Q9M0B7	XP_031276885.1	Tetraspanin-9	-	integral component of membrane [GO:0016021]; plasma membrane [GO:0005886]; plasmodesma [GO:0009506]	-	-
DCIv1-Transcript11089	Q9SSA8	XP_028210113.1	Ethylene-responsive transcription factor RAP2-12 (Protein RELATED TO APETALA2 12)	detection of hypoxia [GO:0070483]; ethylene-activated signaling pathway [GO:0009873]; regulation of root development [GO:2000280]; response to hypoxia [GO:0001666]	nucleus [GO:0005634]; plasma membrane [GO:0005886]	DNA-binding transcription factor activity [GO:0003700]; transcription regulatory region sequence-specific DNA binding [GO:0000976]	-
DCIv1-Transcript1109	Q8W593	XP_031286867.1	Probable lactoylglutathione lyase, chloroplastic (EC 4.4.1.5) (Glyoxalase I)	methylglyoxal catabolic process to D-lactate via S-lactoyl-glutathione [GO:0019243]; response to cold [GO:0009409]	chloroplast [GO:0009507]; chloroplast stroma [GO:0009570]; cytoplasm [GO:0005737]; mitochondrion [GO:0005739]; stromule [GO:0010319]; thylakoid [GO:0009579]; thylakoid lumen [GO:0031977]	lactoylglutathione lyase activity [GO:0004462]; metal ion binding [GO:0046872]	Pyruvate metabolism [PATH:ko00620]
DCIv1-Transcript11090	Q9FN51	XP_031276886.1	Tetraspanin-12	-	integral component of membrane [GO:0016021]; plasma membrane [GO:0005886]; plasmodesma [GO:0009506]	-	-
DCIv1-Transcript11091	-	XP_031287583.1	uncharacterized protein LOC116146317	-	-	-	-
DCIv1-Transcript11092	Q9FHH5	XP_011021444.1	Protein GLUTAMINE DUMPER 3 (Protein LESS SUSCEPTIBLE TO BSCTV 1) (Protein LBS1)	amino acid transport [GO:0006865]; modulation by virus of host process [GO:0019048]; regulation of amino acid export [GO:0080143]; response to virus [GO:0009615]; secretion by cell [GO:0032940]	integral component of membrane [GO:0016021]	-	-
DCIv1-Transcript11093	Q9STF3	XP_031274897.1	Pentatricopeptide repeat-containing protein At3g46790, chloroplastic (Protein CHLORORESPIRATORY REDUCTION 2)	chloroplast RNA processing [GO:0031425]; polycistronic mRNA processing [GO:0031426]; RNA modification [GO:0009451]	chloroplast [GO:0009507]; intracellular membrane-bounded organelle [GO:0043231]	RNA binding [GO:0003723]; zinc ion binding [GO:0008270]	-
DCIv1-Transcript11094	Q8NEV4	XP_028753768.1	Myosin-IIIa (EC 2.7.11.1)	cochlea morphogenesis [GO:0090103]; protein autophosphorylation [GO:0046777]; response to stimulus [GO:0050896]; sensory perception of sound [GO:0007605]; visual perception [GO:0007601]	cytoplasm [GO:0005737]; filamentous actin [GO:0031941]; filopodium [GO:0030175]; filopodium tip [GO:0032433]; myosin complex [GO:0016459]; stereocilium tip [GO:0032426]	actin binding [GO:0003779]; actin-dependent ATPase activity [GO:0030898]; ADP binding [GO:0043531]; ATP binding [GO:0005524]; calmodulin binding [GO:0005516]; microfilament motor activity [GO:0000146]; plus-end directed microfilament motor activity [GO:0060002]; protein kinase activity [GO:0004672]; protein serine kinase activity [GO:0106310]; protein threonine kinase activity [GO:0106311]	-
DCIv1-Transcript11095	Q6Z829	XP_031257296.1	Wee1-like protein kinase (EC 2.7.10.2)	cell cycle arrest [GO:0007050]; DNA replication checkpoint [GO:0000076]	nucleus [GO:0005634]	ATP binding [GO:0005524]; metal ion binding [GO:0046872]; non-membrane spanning protein tyrosine kinase activity [GO:0004715]; protein kinase activity [GO:0004672]; protein tyrosine kinase activity [GO:0004713]; transmembrane receptor protein tyrosine kinase activity [GO:0004714]	-
DCIv1-Transcript11096	-	XP_031287581.1	uncharacterized protein LOC116146315	-	-	-	-
DCIv1-Transcript11097	Q9LEY9	XP_031257286.1	H/ACA ribonucleoprotein complex subunit 2-like protein (Nhp2-like protein)	cleavage involved in rRNA processing [GO:0000469]; maturation of LSU-rRNA [GO:0000470]; rRNA pseudouridine synthesis [GO:0031118]; snRNA pseudouridine synthesis [GO:0031120]	box H/ACA snoRNP complex [GO:0031429]; nucleolus [GO:0005730]; sno(s)RNA-containing ribonucleoprotein complex [GO:0005732]	box H/ACA snoRNA binding [GO:0034513]; mRNA binding [GO:0003729]; RNA binding [GO:0003723]	Ribosome biogenesis in eukaryotes [PATH:ko03008]
DCIv1-Transcript11098	Q5ZZK4	XP_031257292.1	Putative agmatine deiminase (EC 3.5.3.12) (Agmatine iminohydrolase)	putrescine biosynthetic process [GO:0009446]	-	agmatine deiminase activity [GO:0047632]; protein-arginine deiminase activity [GO:0004668]	Arginine and proline metabolism [PATH:ko00330]
DCIv1-Transcript11099	Q5ZZK4	XP_031257292.1	Putative agmatine deiminase (EC 3.5.3.12) (Agmatine iminohydrolase)	putrescine biosynthetic process [GO:0009446]	-	agmatine deiminase activity [GO:0047632]; protein-arginine deiminase activity [GO:0004668]	Arginine and proline metabolism [PATH:ko00330]
DCIv1-Transcript111	-	-	-	-	-	-	Glycolysis / Gluconeogenesis [PATH:ko00010] ; Methane metabolism [PATH:ko00680] ; Glycine, serine and threonine metabolism [PATH:ko00260]
DCIv1-Transcript1110	A0LF65	XP_031261654.1	S-adenosylmethionine synthase (AdoMet synthase) (EC 2.5.1.6) (MAT) (Methionine adenosyltransferase)	one-carbon metabolic process [GO:0006730]; S-adenosylmethionine biosynthetic process [GO:0006556]	cytoplasm [GO:0005737]	ATP binding [GO:0005524]; magnesium ion binding [GO:0000287]; methionine adenosyltransferase activity [GO:0004478]	Cysteine and methionine metabolism [PATH:ko00270]
DCIv1-Transcript11100	Q5ZZK4	XP_031257292.1	Putative agmatine deiminase (EC 3.5.3.12) (Agmatine iminohydrolase)	putrescine biosynthetic process [GO:0009446]	-	agmatine deiminase activity [GO:0047632]; protein-arginine deiminase activity [GO:0004668]	Arginine and proline metabolism [PATH:ko00330]
DCIv1-Transcript11101	Q87NU5	XP_034894263.1	Putative agmatine deiminase (EC 3.5.3.12) (Agmatine iminohydrolase)	putrescine biosynthetic process [GO:0009446]	-	agmatine deiminase activity [GO:0047632]; protein-arginine deiminase activity [GO:0004668]	-
DCIv1-Transcript11102	-	XP_031287617.1	uncharacterized protein LOC116146343	-	-	-	-
DCIv1-Transcript11103	Q9C664	XP_031273645.1	Inorganic pyrophosphatase TTM2 (EC 3.6.1.1) (Triphosphate tunnel metalloenzyme 2) (AtTTM2)	defense response to other organism [GO:0098542]; negative regulation of defense response to bacterium [GO:1900425]; negative regulation of defense response to oomycetes [GO:1902289]; negative regulation of systemic acquired resistance [GO:0010113]; plant-type hypersensitive response [GO:0009626]; regulation of salicylic acid mediated signaling pathway [GO:2000031]; response to molecule of bacteri…	cytoplasm [GO:0005737]; integral component of membrane [GO:0016021]; mitochondrial outer membrane [GO:0005741]	ATP binding [GO:0005524]; inorganic diphosphatase activity [GO:0004427]; kinase activity [GO:0016301]; pyrophosphatase activity [GO:0016462]	Pyrimidine metabolism [PATH:ko00240] ; Drug metabolism - other enzymes [PATH:ko00983]
DCIv1-Transcript11104	-	XP_031287599.1	basic leucine zipper 43	-	-	-	-
DCIv1-Transcript11105	Q9M1J7	XP_031272588.1	Protein STRICTOSIDINE SYNTHASE-LIKE 8 (AtSSL8) (Strictosidine synthase 5) (AtSS5)	biosynthetic process [GO:0009058]	endoplasmic reticulum [GO:0005783]; vacuole [GO:0005773]	-	-
DCIv1-Transcript11106	-	XP_031276883.1	strictosidine synthase-like	-	-	-	-
DCIv1-Transcript11107	-	XP_022738082.1	WD repeat and HMG-box DNA-binding protein 1-like	-	-	-	-
DCIv1-Transcript11108	Q8VWF6	XP_010099019.1	Protein STRICTOSIDINE SYNTHASE-LIKE 3 (AtSSL3) (Strictosidine synthase 9) (AtSS9)	biosynthetic process [GO:0009058]	endoplasmic reticulum [GO:0005783]; vacuolar membrane [GO:0005774]	-	-
DCIv1-Transcript11109	Q8LDR0	XP_031287594.1	Dof zinc finger protein DOF5.4 (AtDOF5.4) (OBF-binding protein 4)	regulation of transcription, DNA-templated [GO:0006355]	nucleus [GO:0005634]	DNA-binding transcription factor activity [GO:0003700]; metal ion binding [GO:0046872]; transcription regulatory region sequence-specific DNA binding [GO:0000976]	-
DCIv1-Transcript1111	-	XP_016548210.1	uncharacterized protein LOC107848066	-	-	-	-
DCIv1-Transcript11110	Q9LEZ4	XP_031287600.1	Protein MICROTUBULE BINDING PROTEIN 2C (AtMBP2C) (Movement protein binding protein 2C)	cortical microtubule organization [GO:0043622]; defense response to virus [GO:0051607]; negative regulation of protein transport [GO:0051224]; plasmodesmata-mediated intercellular transport [GO:0010497]; positive regulation of defense response to virus by host [GO:0002230]; regulation of cytoskeleton organization [GO:0051493]; response to water deprivation [GO:0009414]; stomatal complex patternin…	cytoplasm [GO:0005737]; microtubule cytoskeleton [GO:0015630]	microtubule binding [GO:0008017]; RNA binding [GO:0003723]	-
DCIv1-Transcript11111	Q9LEZ4	XP_031287600.1	Protein MICROTUBULE BINDING PROTEIN 2C (AtMBP2C) (Movement protein binding protein 2C)	cortical microtubule organization [GO:0043622]; defense response to virus [GO:0051607]; negative regulation of protein transport [GO:0051224]; plasmodesmata-mediated intercellular transport [GO:0010497]; positive regulation of defense response to virus by host [GO:0002230]; regulation of cytoskeleton organization [GO:0051493]; response to water deprivation [GO:0009414]; stomatal complex patternin…	cytoplasm [GO:0005737]; microtubule cytoskeleton [GO:0015630]	microtubule binding [GO:0008017]; RNA binding [GO:0003723]	-
DCIv1-Transcript11112	U3U992	XP_031263645.1	7-deoxyloganetic acid glucosyltransferase (EC 2.4.1.323) (UDP-glucose glucosyltransferase 8) (CrUGT8) (UDP-glycosyltransferase 709C2)	(-)-secologanin biosynthetic process [GO:1900994]	-	7-deoxyloganetic acid glucosyltransferase activity [GO:0102970]; UDP-glucosyltransferase activity [GO:0035251]	-
DCIv1-Transcript11113	Q7XR91	XP_031271057.1	COBRA-like protein 7 (Protein BRITTLE CULM1-like P1)	cellulose microfibril organization [GO:0010215]; plant-type cell wall cellulose biosynthetic process [GO:0052324]	anchored component of plasma membrane [GO:0046658]	-	-
DCIv1-Transcript11114	-	XP_031287601.1	uncharacterized protein LOC116146330	-	-	-	-
DCIv1-Transcript11115	Q9LEZ3	XP_031287622.1	Transcription factor BIM1 (BES1-interacting Myc-like protein 1) (Basic helix-loop-helix protein 46) (AtbHLH46) (bHLH 46) (Transcription factor EN 126) (bHLH transcription factor bHLH046)	transcription, DNA-templated [GO:0006351]	nucleus [GO:0005634]	DNA binding [GO:0003677]; DNA-binding transcription factor activity [GO:0003700]; identical protein binding [GO:0042802]; protein dimerization activity [GO:0046983]	-
DCIv1-Transcript11116	Q9ZWG1	XP_031274430.1	Mitochondrial uncoupling protein 2 (AtPUMP2)	amino acid transmembrane transport [GO:0003333]; mitochondrial transmembrane transport [GO:1990542]	Golgi apparatus [GO:0005794]; integral component of membrane [GO:0016021]; mitochondrial inner membrane [GO:0005743]; plasma membrane [GO:0005886]	amino acid transmembrane transporter activity [GO:0015171]; oxidative phosphorylation uncoupler activity [GO:0017077]	-
DCIv1-Transcript11117	-	XP_031247264.1	squamosa promoter-binding-like protein 6	-	-	-	-
DCIv1-Transcript11118	Q9C671	XP_031285675.1	Phosphatidylinositol 4-kinase gamma 5 (AtPI4Kgamma5) (PI-4Kgamma5) (PI4K gamma 5) (EC 2.7.1.67)	cellular response to hypoxia [GO:0071456]	-	1-phosphatidylinositol 4-kinase activity [GO:0004430]; ATP binding [GO:0005524]; protein histidine kinase binding [GO:0043424]	-
DCIv1-Transcript11119	Q949Q1	XP_031274427.1	Hexosyltransferase GAUT11 (EC 2.4.1.43) (Galacturonosyltransferase 11)	mucilage biosynthetic process [GO:0010192]; mucilage extrusion from seed coat [GO:0080001]; mucilage pectin biosynthetic process [GO:0048358]; rhamnogalacturonan I biosynthetic process [GO:0010246]	Golgi apparatus [GO:0005794]; Golgi cis cisterna [GO:0000137]; Golgi membrane [GO:0000139]; integral component of membrane [GO:0016021]	polygalacturonate 4-alpha-galacturonosyltransferase activity [GO:0047262]; transferase activity, transferring glycosyl groups [GO:0016757]	Amino sugar and nucleotide sugar metabolism [PATH:ko00520]
DCIv1-Transcript1112	Q9SUF5	XP_031284798.1	Scarecrow-like protein 26 (AtSCL26) (GRAS family protein 23) (AtGRAS-23)	regulation of transcription, DNA-templated [GO:0006355]	nucleus [GO:0005634]	DNA-binding transcription factor activity [GO:0003700]; sequence-specific DNA binding [GO:0043565]	-
DCIv1-Transcript11120	-	XP_031287595.1	rhamnogalacturonan I rhamnosyltransferase 1-like	-	-	-	-
DCIv1-Transcript11121	Q9FME4	XP_031271055.1	Pentatricopeptide repeat-containing protein PNM1, mitochondrial (PPR PROTEIN LOCALIZED TO THE NUCLEUS AND MITOCHONDRIA 1)	regulation of translation [GO:0006417]	mitochondrial matrix [GO:0005759]; mitochondrion [GO:0005739]; nucleus [GO:0005634]	mRNA binding [GO:0003729]; RNA binding [GO:0003723]	-
DCIv1-Transcript11122	-	XP_031272124.1	uncharacterized protein LOC116130529 isoform X2	-	-	-	-
DCIv1-Transcript11123	Q9SRT7	XP_031251806.1	COBRA-like protein 1	cellulose microfibril organization [GO:0010215]; plant-type cell wall cellulose biosynthetic process [GO:0052324]	anchored component of membrane [GO:0031225]; anchored component of plasma membrane [GO:0046658]	-	-
DCIv1-Transcript11124	Q2QQA3	NP_001233976.1	MADS-box transcription factor 20 (OsMADS20)	positive regulation of transcription by RNA polymerase II [GO:0045944]; regulation of transcription by RNA polymerase II [GO:0006357]	nucleus [GO:0005634]	DNA-binding transcription factor activity, RNA polymerase II-specific [GO:0000981]; protein dimerization activity [GO:0046983]; RNA polymerase II cis-regulatory region sequence-specific DNA binding [GO:0000978]	-
DCIv1-Transcript11125	-	XP_031287558.1	uncharacterized protein LOC116146288	-	-	-	-
DCIv1-Transcript11126	Q2QQA3	XP_031274428.1	MADS-box transcription factor 20 (OsMADS20)	positive regulation of transcription by RNA polymerase II [GO:0045944]; regulation of transcription by RNA polymerase II [GO:0006357]	nucleus [GO:0005634]	DNA-binding transcription factor activity, RNA polymerase II-specific [GO:0000981]; protein dimerization activity [GO:0046983]; RNA polymerase II cis-regulatory region sequence-specific DNA binding [GO:0000978]	-
DCIv1-Transcript11127	Q5XF20	XP_031280094.1	UDP-glycosyltransferase 84A1 (EC 2.4.1.120) (EC 2.4.1.177) (Hydroxycinnamate glucosyltransferase 2) (AtHCAGT2)	response to toxic substance [GO:0009636]; response to UV-B [GO:0010224]	-	cinnamate beta-D-glucosyltransferase activity [GO:0050412]; hydroxycinnamate 4-beta-glucosyltransferase activity [GO:0047218]; quercetin 3-O-glucosyltransferase activity [GO:0080043]; quercetin 7-O-glucosyltransferase activity [GO:0080044]; sinapate 1-glucosyltransferase activity [GO:0050284]; UDP-glucosyltransferase activity [GO:0035251]	-
DCIv1-Transcript11128	O22666	XP_031271079.1	UDP-arabinopyranose mutase 3 (EC 5.4.99.30) (Reversibly glycosylated polypeptide 3) (AtRGP3) (UDP-L-arabinose mutase 3)	cell wall organization [GO:0071555]; plant-type cell wall biogenesis [GO:0009832]; UDP-L-arabinose metabolic process [GO:0033356]	cytosol [GO:0005829]; Golgi apparatus [GO:0005794]; membrane [GO:0016020]; plasmodesma [GO:0009506]	intramolecular transferase activity [GO:0016866]; UDP-arabinopyranose mutase activity [GO:0052691]	Amino sugar and nucleotide sugar metabolism [PATH:ko00520]
DCIv1-Transcript11129	Q2V6J9	XP_031259293.1	UDP-glucose flavonoid 3-O-glucosyltransferase 7 (EC 2.4.1.91) (Flavonol 3-O-glucosyltransferase 7) (FaGT7)	-	-	daphnetin 3-O-glucosyltransferase activity [GO:0102360]; flavonol 3-O-glucosyltransferase activity [GO:0047893]; myricetin 3-O-glucosyltransferase activity [GO:0102425]	-
DCIv1-Transcript1113	Q8C7R4	XP_031284722.1	Ubiquitin-like modifier-activating enzyme 6 (Ubiquitin-activating enzyme 6) (EC 6.2.1.45) (Ubiquitin-activating enzyme E1-like protein 2) (E1-L2)	amygdala development [GO:0021764]; cellular response to DNA damage stimulus [GO:0006974]; dendritic spine development [GO:0060996]; hippocampus development [GO:0021766]; learning [GO:0007612]; locomotory behavior [GO:0007626]; protein modification by small protein conjugation [GO:0032446]; protein ubiquitination [GO:0016567]; ubiquitin-dependent protein catabolic process [GO:0006511]	cytoplasm [GO:0005737]; nucleus [GO:0005634]	ATP binding [GO:0005524]; FAT10 activating enzyme activity [GO:0019780]; ubiquitin activating enzyme activity [GO:0004839]	Ubiquitin mediated proteolysis [PATH:ko04120]
DCIv1-Transcript11130	A0A1V1FH01	XP_003554226.1	Pterocarpan synthase 1 (GePTS1) (EC 4.2.1.139) (Dirigent protein)	defense response [GO:0006952]	apoplast [GO:0048046]	lyase activity [GO:0016829]	-
DCIv1-Transcript11131	Q8RU27	XP_031263095.1	Probable UDP-arabinopyranose mutase 2 (EC 5.4.99.30) (Reversibly glycosylated polypeptide 2) (RGP2) (UDP-L-arabinose mutase 2) (UDP-glucose:protein transglucosylase 2) (UPTG 2)	cellulose biosynthetic process [GO:0030244]; cell wall organization [GO:0071555]; plant-type cell wall biogenesis [GO:0009832]; protein glycosylation [GO:0006486]; UDP-L-arabinose metabolic process [GO:0033356]	cell wall [GO:0005618]; cytosol [GO:0005829]; extracellular region [GO:0005576]; Golgi apparatus [GO:0005794]; plasmodesma [GO:0009506]	UDP-arabinopyranose mutase activity [GO:0052691]	Amino sugar and nucleotide sugar metabolism [PATH:ko00520]
DCIv1-Transcript11132	-	XP_008809676.1	uncharacterized protein LOC103721301	-	-	-	-
DCIv1-Transcript11133	Q03378	XP_017417528.1	Floral homeotic protein GLOBOSA	multicellular organism development [GO:0007275]; positive regulation of transcription by RNA polymerase II [GO:0045944]	nucleus [GO:0005634]	DNA-binding transcription factor activity [GO:0003700]; protein dimerization activity [GO:0046983]; RNA polymerase II transcription regulatory region sequence-specific DNA binding [GO:0000977]	-
DCIv1-Transcript11134	-	XP_028948066.1	uncharacterized protein LOC114820901	-	-	-	-
DCIv1-Transcript11135	-	XP_031274207.1	uncharacterized protein LOC116132680	-	-	-	-
DCIv1-Transcript11136	Q8NEE6	XP_031266642.1	Dynein regulatory complex subunit 6 (F-box and leucine-rich repeat protein 13) (F-box/LRR-repeat protein 13)	post-translational protein modification [GO:0043687]; protein polyubiquitination [GO:0000209]; SCF-dependent proteasomal ubiquitin-dependent protein catabolic process [GO:0031146]	cytoskeleton [GO:0005856]; cytosol [GO:0005829]; motile cilium [GO:0031514]; SCF ubiquitin ligase complex [GO:0019005]	-	-
DCIv1-Transcript11137	Q6Z4K6	XP_031253156.1	DEAD-box ATP-dependent RNA helicase 52B (EC 3.6.4.13) (OsPL10b)	-	nucleus [GO:0005634]	ATP binding [GO:0005524]; RNA binding [GO:0003723]; RNA helicase activity [GO:0003724]	-
DCIv1-Transcript11138	Q9M2G7	XP_031253186.1	Lipid phosphate phosphatase delta (AtLPPD) (EC 3.1.3.-) (Phosphatidic acid phosphatase delta) (Sphingoid phosphate phosphatase 1) (AtSSP1) (Sphingosine-1-phosphate phosphatase) (AtSPPASE)	phospholipid dephosphorylation [GO:0046839]; response to abscisic acid [GO:0009737]; sphingolipid metabolic process [GO:0006665]; stomatal closure [GO:0090332]	endoplasmic reticulum membrane [GO:0005789]; integral component of membrane [GO:0016021]; membrane [GO:0016020]	sphingosine-1-phosphate phosphatase activity [GO:0042392]	-
DCIv1-Transcript11139	Q9XW79	XP_016580391.1	Serine/threonine-protein phosphatase 4 catalytic subunit 1 (PP4C-1) (EC 3.1.3.16)	cell division [GO:0051301]; chiasma assembly [GO:0051026]; dephosphorylation [GO:0016311]; embryo development ending in birth or egg hatching [GO:0009792]; meiotic cell cycle [GO:0051321]; regulation of meiotic DNA double-strand break formation involved in reciprocal meiotic recombination [GO:1905261]	centrosome [GO:0005813]; cytoplasm [GO:0005737]	metal ion binding [GO:0046872]; protein serine/threonine phosphatase activity [GO:0004722]; protein serine phosphatase activity [GO:0106306]; protein threonine phosphatase activity [GO:0106307]	-
DCIv1-Transcript1114	-	-	-	-	-	-	-
DCIv1-Transcript11140	Q9FG05	XP_031266097.1	Zinc finger protein GIS2 (Protein GLABROUS INFLORESCENCE STEMS 2)	cytokinin-activated signaling pathway [GO:0009736]; gibberellic acid mediated signaling pathway [GO:0009740]; multicellular organism development [GO:0007275]; regulation of transcription, DNA-templated [GO:0006355]; response to cytokinin [GO:0009735]; response to gibberellin [GO:0009739]; trichome differentiation [GO:0010026]; trichome morphogenesis [GO:0010090]	nucleus [GO:0005634]	DNA-binding transcription factor activity [GO:0003700]; metal ion binding [GO:0046872]	-
DCIv1-Transcript11141	A0A1V1FH01	XP_031280951.1	Pterocarpan synthase 1 (GePTS1) (EC 4.2.1.139) (Dirigent protein)	defense response [GO:0006952]	apoplast [GO:0048046]	lyase activity [GO:0016829]	-
DCIv1-Transcript11142	-	-	-	-	-	-	Ribosome [PATH:ko03010]
DCIv1-Transcript11143	Q9M2F8	XP_030946599.1	Carbon catabolite repressor protein 4 homolog 2 (CCR4 homolog 2) (EC 3.1.13.4)	nuclear-transcribed mRNA poly(A) tail shortening [GO:0000289]	CCR4-NOT complex [GO:0030014]; cytoplasm [GO:0005737]; nucleus [GO:0005634]	3'-5'-exoribonuclease activity [GO:0000175]; metal ion binding [GO:0046872]; poly(A)-specific ribonuclease activity [GO:0004535]; RNA binding [GO:0003723]	RNA degradation [PATH:ko03018]
DCIv1-Transcript11144	Q9M2F8	XP_030946599.1	Carbon catabolite repressor protein 4 homolog 2 (CCR4 homolog 2) (EC 3.1.13.4)	nuclear-transcribed mRNA poly(A) tail shortening [GO:0000289]	CCR4-NOT complex [GO:0030014]; cytoplasm [GO:0005737]; nucleus [GO:0005634]	3'-5'-exoribonuclease activity [GO:0000175]; metal ion binding [GO:0046872]; poly(A)-specific ribonuclease activity [GO:0004535]; RNA binding [GO:0003723]	RNA degradation [PATH:ko03018]
DCIv1-Transcript11145	-	-	-	-	-	-	Glyoxylate and dicarboxylate metabolism [PATH:ko00630] ; Carbon fixation in photosynthetic organisms [PATH:ko00710]
DCIv1-Transcript11146	O80958	XP_035843553.1	Pentatricopeptide repeat-containing protein At2g39230, mitochondrial (Protein LATERAL ORGAN JUNCTION)	-	chloroplast [GO:0009507]; mitochondrion [GO:0005739]	-	-
DCIv1-Transcript11147	Q8YPJ4	XP_031253464.1	50S ribosomal protein L18	translation [GO:0006412]	ribosome [GO:0005840]	rRNA binding [GO:0019843]; structural constituent of ribosome [GO:0003735]	-
DCIv1-Transcript11148	-	XP_021600924.1	Phytocyanin domain-containing protein;Uncharacterized protein;basic blue protein-like	-	-	-	-
DCIv1-Transcript11149	-	XP_031258274.1	uncharacterized protein LOC116116320	-	-	-	-
DCIv1-Transcript1115	Q9SUQ7	XP_031271795.1	Cation/H(+) antiporter 17 (Protein CATION/H+ EXCHANGER 17) (AtCHX17)	potassium ion transport [GO:0006813]; protein targeting to vacuole [GO:0006623]; regulation of pH [GO:0006885]	endomembrane system [GO:0012505]; integral component of membrane [GO:0016021]; late endosome [GO:0005770]	solute:proton antiporter activity [GO:0015299]	-
DCIv1-Transcript11150	-	XP_031258274.1	uncharacterized protein LOC116116320	-	-	-	-
DCIv1-Transcript11151	Q6Q4D0	XP_031282888.1	Protein TONSOKU (Protein BRUSHY 1) (Protein MGOUN 3)	cell division [GO:0051301]; chromatin organization [GO:0006325]; G2/M transition of mitotic cell cycle [GO:0000086]; meristem structural organization [GO:0009933]; regulation of gene expression, epigenetic [GO:0040029]; regulation of meristem structural organization [GO:0009934]; response to DNA damage checkpoint signaling [GO:0072423]	nucleoplasm [GO:0005654]; nucleus [GO:0005634]	-	-
DCIv1-Transcript11152	Q33AH8	XP_031266662.1	Probable glucuronosyltransferase GUT1 (EC 2.4.-.-) (Glucuronoxylan glucuronosyltransferase 1) (OsGUT1)	cell wall organization [GO:0071555]; glucuronoxylan biosynthetic process [GO:0010417]; plant-type secondary cell wall biogenesis [GO:0009834]; protein glycosylation [GO:0006486]	Golgi membrane [GO:0000139]; integral component of membrane [GO:0016021]	transferase activity, transferring glycosyl groups [GO:0016757]	-
DCIv1-Transcript11153	O24031	XP_031250599.1	Probable phospholipid hydroperoxide glutathione peroxidase (PHGPx) (EC 1.11.1.12)	response to oxidative stress [GO:0006979]	cytosol [GO:0005829]	glutathione peroxidase activity [GO:0004602]; peroxidase activity [GO:0004601]; phospholipid-hydroperoxide glutathione peroxidase activity [GO:0047066]	Arachidonic acid metabolism [PATH:ko00590] ; Glutathione metabolism [PATH:ko00480]
DCIv1-Transcript11154	Q9USX9	XP_031286295.1	Elongin-C	transcription elongation from RNA polymerase II promoter [GO:0006368]; transcription initiation from RNA polymerase II promoter [GO:0006367]; ubiquitin-dependent protein catabolic process [GO:0006511]	cytosol [GO:0005829]; elongin complex [GO:0070449]; nucleus [GO:0005634]	RNA polymerase II general transcription initiation factor activity [GO:0016251]; transcription elongation regulator activity [GO:0003711]	-
DCIv1-Transcript11155	-	-	-	-	-	-	-
DCIv1-Transcript11156	O65790	XP_031268354.1	Cytochrome P450 81F1 (EC 1.14.-.-)	indole glucosinolate metabolic process [GO:0042343]	endoplasmic reticulum [GO:0005783]; integral component of membrane [GO:0016021]; membrane [GO:0016020]	heme binding [GO:0020037]; iron ion binding [GO:0005506]; monooxygenase activity [GO:0004497]; oxidoreductase activity, acting on paired donors, with incorporation or reduction of molecular oxygen, NAD(P)H as one donor, and incorporation of one atom of oxygen [GO:0016709]	-
DCIv1-Transcript11157	Q6J540	XP_031262508.1	Isoleucine N-monooxygenase 2 (EC 1.14.14.39) (Cytochrome P450 79D4)	cyanogenic glycoside biosynthetic process [GO:0019756]	endoplasmic reticulum [GO:0005783]; integral component of membrane [GO:0016021]	heme binding [GO:0020037]; iron ion binding [GO:0005506]; isoleucine N-monooxygenase (oxime forming) activity [GO:0102001]; monooxygenase activity [GO:0004497]	-
DCIv1-Transcript11158	Q9SZU1	XP_031263394.1	Cytochrome P450 81F4 (EC 1.14.-.-)	indole glucosinolate metabolic process [GO:0042343]	endoplasmic reticulum [GO:0005783]; integral component of membrane [GO:0016021]; membrane [GO:0016020]	heme binding [GO:0020037]; iron ion binding [GO:0005506]; monooxygenase activity [GO:0004497]; oxidoreductase activity, acting on paired donors, with incorporation or reduction of molecular oxygen, NAD(P)H as one donor, and incorporation of one atom of oxygen [GO:0016709]	-
DCIv1-Transcript11159	Q3LFU0	XP_031263394.1	Cytochrome P450 1A1 (EC 1.14.14.1) (CYPIA1) (Cytochrome P450 form 6) (Cytochrome P450-C) (Cytochrome P450-P1) (Hydroperoxy icosatetraenoate dehydratase) (EC 4.2.1.152)	estrogen metabolic process [GO:0008210]; fatty acid metabolic process [GO:0006631]; retinol metabolic process [GO:0042572]; steroid biosynthetic process [GO:0006694]	endoplasmic reticulum membrane [GO:0005789]; mitochondrial inner membrane [GO:0005743]	aromatase activity [GO:0070330]; estrogen 16-alpha-hydroxylase activity [GO:0101020]; estrogen 2-hydroxylase activity [GO:0101021]; heme binding [GO:0020037]; Hsp70 protein binding [GO:0030544]; Hsp90 protein binding [GO:0051879]; hydroperoxy icosatetraenoate dehydratase activity [GO:0106256]; iron ion binding [GO:0005506]	-
DCIv1-Transcript1116	Q9FHW2	XP_031271811.1	SWR1 complex subunit 6 (Protein SERRATED LEAVES AND EARLY FLOWERING)	cell differentiation [GO:0030154]; defense response to bacterium [GO:0042742]; flower development [GO:0009908]; histone exchange [GO:0043486]; regulation of developmental growth [GO:0048638]; regulation of flower development [GO:0009909]	nuclear speck [GO:0016607]; nucleus [GO:0005634]; Swr1 complex [GO:0000812]	identical protein binding [GO:0042802]; metal ion binding [GO:0046872]; nucleosome binding [GO:0031491]	-
DCIv1-Transcript11160	Q9SZU1	XP_031262394.1	Cytochrome P450 81F4 (EC 1.14.-.-)	indole glucosinolate metabolic process [GO:0042343]	endoplasmic reticulum [GO:0005783]; integral component of membrane [GO:0016021]; membrane [GO:0016020]	heme binding [GO:0020037]; iron ion binding [GO:0005506]; monooxygenase activity [GO:0004497]; oxidoreductase activity, acting on paired donors, with incorporation or reduction of molecular oxygen, NAD(P)H as one donor, and incorporation of one atom of oxygen [GO:0016709]	-
DCIv1-Transcript11161	E9KBR8	XP_021675767.1	Cytochrome P450 93B16 (EC 1.14.19.76) (Flavone synthase II) (GmFNSII)	flavone biosynthetic process [GO:0051553]; luteolin biosynthetic process [GO:0033511]	integral component of membrane [GO:0016021]; membrane [GO:0016020]	heme binding [GO:0020037]; iron ion binding [GO:0005506]; oxidoreductase activity, acting on paired donors, with incorporation or reduction of molecular oxygen, NAD(P)H as one donor, and incorporation of one atom of oxygen [GO:0016709]; oxidoreductase activity, acting on paired donors, with oxidation of a pair of donors resulting in the reduction of molecular oxygen to two molecules of water [GO:…	-
DCIv1-Transcript11162	W8JMU7	XP_019256918.1	Cytochrome P450 81Q32 (CrCYP81Q32) (EC 1.14.-.-)	-	integral component of membrane [GO:0016021]	heme binding [GO:0020037]; iron ion binding [GO:0005506]; monooxygenase activity [GO:0004497]; oxidoreductase activity, acting on paired donors, with incorporation or reduction of molecular oxygen [GO:0016705]	-
DCIv1-Transcript11163	Q9SUF5	XP_031254969.1	Scarecrow-like protein 26 (AtSCL26) (GRAS family protein 23) (AtGRAS-23)	regulation of transcription, DNA-templated [GO:0006355]	nucleus [GO:0005634]	DNA-binding transcription factor activity [GO:0003700]; sequence-specific DNA binding [GO:0043565]	-
DCIv1-Transcript11164	B8AW64	XP_031275427.1	Nucleosome assembly protein 1;2 (OsNAP1;2) (Nucleosome assembly protein 1-like 2) (OsNAP1_L2)	nucleosome assembly [GO:0006334]	cytoplasm [GO:0005737]; nucleus [GO:0005634]	-	-
DCIv1-Transcript11165	Q9ZUP2	XP_031276806.1	DNA repair protein recA homolog 3, mitochondrial (Recombinase A homolog 3)	DNA recombination [GO:0006310]; DNA repair [GO:0006281]	mitochondrion [GO:0005739]	ATPase activity, acting on DNA [GO:0008094]; ATP binding [GO:0005524]; single-stranded DNA binding [GO:0003697]	Homologous recombination [PATH:ko03440]
[truncated: 33,702 more rows]

## Sheet: Top pathways
KEGG pathways	Count			GO Biological Pathway	Count
Ribosome [PATH:ko03010]	358			regulation of transcription, DNA-templated [GO:0006355]	948
Plant hormone signal transduction [PATH:ko04075]	251			defense response [GO:0006952]	752
Spliceosome [PATH:ko03040]	207			protein ubiquitination [GO:0016567]	541
[truncated: 5,671 more rows]

## Sheet: Top 25 KEGG pathways
KEGG pathways	Count
Ribosome	358
Phytohormone signal transduction	251
Spliceosome	207
[truncated: 21 more rows]

## Sheet: Expansion & contron of gene fam
#Taxon_ID	Increase	Decrease
[truncated: 9 more rows]

[truncated: 1 more sheets: Anchoring microsatelltes]
