# Supplementary material for: De novo assembly and characterization of the draft genome of the cashew (Anacardium occidentale L.)
Source: Sci Rep. 2022 Oct 28;12:18187. doi: 10.1038/s41598-022-22600-7 (PMC9616956; doi:10.1038/s41598-022-22600-7)
Supplement: Supplementary file 2 — Supplementary Table S2. [file 41598_2022_22600_MOESM2_ESM.xlsx]

## Sheet: CLASS
Transcript ID	ProteinID	FunctionalCode	KOG-ID	Prot-Description
DCIv1-Prot10003	At5g60990	[A]	KOG0330	ATP-dependent RNA helicase
DCIv1-Prot102	At4g30100	[A]	KOG1801	tRNA-splicing endonuclease positive effector (SEN1)
DCIv1-Prot10303	At5g60940	[A]	KOG0640	mRNA cleavage stimulating factor complex; subunit 1
DCIv1-Prot10306	Hs22067735	[A]	KOG4205	RNA-binding protein musashi/mRNA cleavage and polyadenylation factor I complex, subunit HRP1
DCIv1-Prot10307	Hs22067735	[A]	KOG4205	RNA-binding protein musashi/mRNA cleavage and polyadenylation factor I complex, subunit HRP1
DCIv1-Prot10308	Hs22067735	[A]	KOG4205	RNA-binding protein musashi/mRNA cleavage and polyadenylation factor I complex, subunit HRP1
DCIv1-Prot10329	At4g17610	[A]	KOG0839	RNA Methylase, SpoU family
DCIv1-Prot10330	At4g17610	[A]	KOG0839	RNA Methylase, SpoU family
DCIv1-Prot1037	At4g10070	[A]	KOG1676	K-homology type RNA binding proteins
DCIv1-Prot1038	SPAC12G12.06c	[A]	KOG3980	RNA 3'-terminal phosphate cyclase
DCIv1-Prot10582	At2g40570	[A]	KOG2634	Initiator tRNA phosphoribosyl-transferase
DCIv1-Prot10586	At2g19870	[A]	KOG0838	RNA Methylase, SpoU family
DCIv1-Prot10614	At1g03360	[A]	KOG3013	Exosomal 3'-5' exoribonuclease complex, subunit Rrp4
DCIv1-Prot10615	At1g03360	[A]	KOG3013	Exosomal 3'-5' exoribonuclease complex, subunit Rrp4
DCIv1-Prot10802	At3g29390	[A]	KOG1960	Predicted RNA-binding protein, contains KH domains
DCIv1-Prot10809	At1g04080	[A]	KOG1258	mRNA processing protein
DCIv1-Prot10875	At2g03870	[A]	KOG1781	Small Nuclear ribonucleoprotein splicing factor
DCIv1-Prot10878	At3g12640	[A]	KOG3702	Nuclear polyadenylated RNA binding protein
DCIv1-Prot10983	At2g40570	[A]	KOG2634	Initiator tRNA phosphoribosyl-transferase
DCIv1-Prot11097	At5g08180	[A]	KOG3167	Box H/ACA snoRNP component, involved in ribosomal RNA pseudouridinylation
DCIv1-Prot11137	YPL119c	[A]	KOG0335	ATP-dependent RNA helicase
DCIv1-Prot11189	At5g24670	[A]	KOG2771	Subunit of tRNA-specific adenosine-34 deaminase
DCIv1-Prot11199	At2g39780	[A]	KOG1642	Ribonuclease, T2 family
DCIv1-Prot11200	At2g39780	[A]	KOG1642	Ribonuclease, T2 family
DCIv1-Prot11307	At1g55150	[A]	KOG0331	ATP-dependent RNA helicase
DCIv1-Prot11357	At3g22660	[A]	KOG3080	Nucleolar protein-like/EBNA1-binding protein
DCIv1-Prot11368	Hs13129006	[A]	KOG0331	ATP-dependent RNA helicase
DCIv1-Prot11409	At5g66010	[A]	KOG4211	Splicing factor hnRNP-F and related RNA-binding proteins
DCIv1-Prot11410	At5g66010	[A]	KOG4211	Splicing factor hnRNP-F and related RNA-binding proteins
DCIv1-Prot1143	At1g65810	[A]	KOG1801	tRNA-splicing endonuclease positive effector (SEN1)
DCIv1-Prot11481	At2g25970	[A]	KOG1676	K-homology type RNA binding proteins
DCIv1-Prot11488	At3g20430	[A]	KOG3948	Mediator of U snRNA nuclear export PHAX
DCIv1-Prot11518	At4g31200	[A]	KOG0007	Splicing factor 3a, subunit 1
DCIv1-Prot11609	Hs4826984	[A]	KOG1190	Polypyrimidine tract-binding protein
DCIv1-Prot11610	Hs4826984	[A]	KOG1190	Polypyrimidine tract-binding protein
DCIv1-Prot11675	At1g13120	[A]	KOG2412	Nuclear-export-signal (NES)-containing protein/polyadenylated-RNA export factor
DCIv1-Prot11694	At1g27595	[A]	KOG1895	mRNA cleavage and polyadenylation factor II complex, subunit PTA1
DCIv1-Prot11740	At3g04680	[A]	KOG2749	mRNA cleavage and polyadenylation factor IA/II complex, subunit CLP1
DCIv1-Prot11776	At5g63780	[A]	KOG1609	Protein involved in mRNA turnover and stability
DCIv1-Prot11822	SPBC4F6.07c	[A]	KOG0347	RNA helicase
DCIv1-Prot11879	At1g03960	[A]	KOG2562	Protein phosphatase 2 regulatory subunit
DCIv1-Prot12035	At5g60580	[A]	KOG1609	Protein involved in mRNA turnover and stability
DCIv1-Prot12038	At5g03180	[A]	KOG1609	Protein involved in mRNA turnover and stability
DCIv1-Prot12064	CE27553	[A]	KOG0337	ATP-dependent RNA helicase
DCIv1-Prot12099	At4g10070	[A]	KOG1676	K-homology type RNA binding proteins
DCIv1-Prot12161	At5g61220	[A]	KOG3801	Uncharacterized conserved protein BCN92
DCIv1-Prot12215	At4g00830	[A]	KOG0117	Heterogeneous nuclear ribonucleoprotein R (RRM superfamily)
DCIv1-Prot12238	At1g01040	[A]	KOG0701	dsRNA-specific nuclease Dicer and related ribonucleases
DCIv1-Prot12239	At1g01040	[A]	KOG0701	dsRNA-specific nuclease Dicer and related ribonucleases
DCIv1-Prot12240	At1g01040	[A]	KOG0701	dsRNA-specific nuclease Dicer and related ribonucleases
DCIv1-Prot12241	At1g01040	[A]	KOG0701	dsRNA-specific nuclease Dicer and related ribonucleases
DCIv1-Prot12255	At4g01560	[A]	KOG2780	Ribosome biogenesis protein RPF1, contains IMP4 domain
DCIv1-Prot12334	At1g33980	[A]	KOG1295	Nonsense-mediated decay protein Upf3
DCIv1-Prot12335	At1g33980	[A]	KOG1295	Nonsense-mediated decay protein Upf3
DCIv1-Prot12343	At5g56140	[A]	KOG1588	RNA-binding protein Sam68 and related KH domain proteins
DCIv1-Prot12364	At5g16780	[A]	KOG2217	U4/U6.U5 snRNP associated protein
DCIv1-Prot12381	At1g58060	[A]	KOG0920	ATP-dependent RNA helicase A
DCIv1-Prot12404	At1g61010	[A]	KOG1137	mRNA cleavage and polyadenylation factor II complex, BRR5 (CPSF subunit)
DCIv1-Prot12782	CE23726	[A]	KOG2245	Poly(A) polymerase and related nucleotidyltransferases
DCIv1-Prot12784	At4g16280	[A]	KOG0144	RNA-binding protein CUGBP1/BRUNO (RRM superfamily)
DCIv1-Prot129	At1g28060	[A]	KOG2769	Putative u4/u6 small nuclear ribonucleoprotein
DCIv1-Prot130	At1g28060	[A]	KOG2769	Putative u4/u6 small nuclear ribonucleoprotein
DCIv1-Prot13090	At5g10370_1	[A]	KOG0922	DEAH-box RNA helicase
DCIv1-Prot13209	At4g25500	[A]	KOG0106	Alternative splicing factor SRp55/B52/SRp75 (RRM superfamily)
DCIv1-Prot13283	At2g37950	[A]	KOG1609	Protein involved in mRNA turnover and stability
DCIv1-Prot13299	At3g09100	[A]	KOG2386	mRNA capping enzyme, guanylyltransferase (alpha) subunit
DCIv1-Prot13300	At3g09100	[A]	KOG2386	mRNA capping enzyme, guanylyltransferase (alpha) subunit
DCIv1-Prot13301	At5g28210	[A]	KOG2386	mRNA capping enzyme, guanylyltransferase (alpha) subunit
DCIv1-Prot13384	At3g08620	[A]	KOG1588	RNA-binding protein Sam68 and related KH domain proteins
DCIv1-Prot13445	At3g57910	[A]	KOG1994	Predicted RNA binding protein, contains G-patch and Zn-finger domains
DCIv1-Prot13449	At4g03110	[A]	KOG0144	RNA-binding protein CUGBP1/BRUNO (RRM superfamily)
DCIv1-Prot13475	At1g16800	[A]	KOG1801	tRNA-splicing endonuclease positive effector (SEN1)
DCIv1-Prot13507	At3g11960	[A]	KOG1898	Splicing factor 3b, subunit 3
DCIv1-Prot13695	At2g28600	[A]	KOG0339	ATP-dependent RNA helicase
DCIv1-Prot13705	At5g20320	[A]	KOG0701	dsRNA-specific nuclease Dicer and related ribonucleases
DCIv1-Prot13718	At3g09850	[A]	KOG2184	Tuftelin-interacting protein TIP39, contains G-patch domain
DCIv1-Prot13749	At3g56680	[A]	KOG2953	mRNA-binding protein Encore
DCIv1-Prot13856	At4g26600	[A]	KOG1122	tRNA and rRNA cytosine-C5-methylase (nucleolar protein NOL1/NOP2)
DCIv1-Prot13930	At5g23680	[A]	KOG4374	RNA-binding protein Bicaudal-C
DCIv1-Prot13947	At5g51140	[A]	KOG1919	RNA pseudouridylate synthases
DCIv1-Prot13978	At5g47010	[A]	KOG1802	RNA helicase nonsense mRNA reducing factor (pNORF1)
DCIv1-Prot13979	At5g47010	[A]	KOG1802	RNA helicase nonsense mRNA reducing factor (pNORF1)
DCIv1-Prot13980	At5g47010	[A]	KOG1802	RNA helicase nonsense mRNA reducing factor (pNORF1)
DCIv1-Prot14078	At3g09630	[A]	KOG1475	Ribosomal protein RPL1/RPL2/RL4L4
DCIv1-Prot1426	Hs4503553	[A]	KOG0145	RNA-binding protein ELAV/HU (RRM superfamily)
DCIv1-Prot14316	At3g29390	[A]	KOG1960	Predicted RNA-binding protein, contains KH domains
DCIv1-Prot14318	At3g01150	[A]	KOG1190	Polypyrimidine tract-binding protein
DCIv1-Prot14319	Hs4826984	[A]	KOG1190	Polypyrimidine tract-binding protein
DCIv1-Prot14350	At1g33980	[A]	KOG1295	Nonsense-mediated decay protein Upf3
DCIv1-Prot14404	At3g02060	[A]	KOG0344	ATP-dependent RNA helicase
DCIv1-Prot14415	At3g02060	[A]	KOG0344	ATP-dependent RNA helicase
DCIv1-Prot1447	At3g01540	[A]	KOG0331	ATP-dependent RNA helicase
DCIv1-Prot14478	At5g60580	[A]	KOG1609	Protein involved in mRNA turnover and stability
DCIv1-Prot14498	At2g43190	[A]	KOG4046	RNase MRP and P, subunit POP4/p29
DCIv1-Prot14552	At4g11130	[A]	KOG0988	RNA-directed RNA polymerase QDE-1 required for posttranscriptional gene silencing and RNA interference
DCIv1-Prot14753	At5g55550	[A]	KOG4205	RNA-binding protein musashi/mRNA cleavage and polyadenylation factor I complex, subunit HRP1
DCIv1-Prot14780	At2g03870	[A]	KOG1781	Small Nuclear ribonucleoprotein splicing factor
DCIv1-Prot14784	At3g12640	[A]	KOG3702	Nuclear polyadenylated RNA binding protein
DCIv1-Prot14853	At1g63250	[A]	KOG0342	ATP-dependent RNA helicase pitchoune
DCIv1-Prot14854	At1g63250	[A]	KOG0342	ATP-dependent RNA helicase pitchoune
DCIv1-Prot14855	At1g63250	[A]	KOG0342	ATP-dependent RNA helicase pitchoune
DCIv1-Prot14872	At2g02960	[A]	KOG1609	Protein involved in mRNA turnover and stability
DCIv1-Prot14981	At5g15390	[A]	KOG0838	RNA Methylase, SpoU family
DCIv1-Prot14982	At5g15390	[A]	KOG0838	RNA Methylase, SpoU family
DCIv1-Prot14983	At5g15390	[A]	KOG0838	RNA Methylase, SpoU family
DCIv1-Prot14984	At5g15390	[A]	KOG0838	RNA Methylase, SpoU family
DCIv1-Prot15019	At3g01150	[A]	KOG1190	Polypyrimidine tract-binding protein
DCIv1-Prot15127	At2g35920	[A]	KOG0920	ATP-dependent RNA helicase A
DCIv1-Prot15128	At2g35920	[A]	KOG0920	ATP-dependent RNA helicase A
DCIv1-Prot15156	At3g09630	[A]	KOG1475	Ribosomal protein RPL1/RPL2/RL4L4
DCIv1-Prot15201	At3g56680	[A]	KOG2953	mRNA-binding protein Encore
DCIv1-Prot1524	At3g58570	[A]	KOG0335	ATP-dependent RNA helicase
DCIv1-Prot1526	At3g32940	[A]	KOG0119	Splicing factor 1/branch point binding protein (RRM superfamily)
DCIv1-Prot15464	At2g13540	[A]	KOG1104	Nuclear cap-binding complex, subunit NCBP1/CBP80
DCIv1-Prot15465	At2g13540	[A]	KOG1104	Nuclear cap-binding complex, subunit NCBP1/CBP80
DCIv1-Prot15611	Hs4826984	[A]	KOG1190	Polypyrimidine tract-binding protein
DCIv1-Prot15685	At4g00830	[A]	KOG0117	Heterogeneous nuclear ribonucleoprotein R (RRM superfamily)
DCIv1-Prot15692	At1g01040	[A]	KOG0701	dsRNA-specific nuclease Dicer and related ribonucleases
DCIv1-Prot15746	At2g45530	[A]	KOG1609	Protein involved in mRNA turnover and stability
DCIv1-Prot15762	At1g44910	[A]	KOG0152	Spliceosomal protein FBP11/Splicing factor PRP40
DCIv1-Prot15763	At1g44910	[A]	KOG0152	Spliceosomal protein FBP11/Splicing factor PRP40
DCIv1-Prot15924	At5g55100	[A]	KOG1847	mRNA splicing factor
DCIv1-Prot16188	At3g44260	[A]	KOG0304	mRNA deadenylase subunit
DCIv1-Prot16302	7302399	[A]	KOG0347	RNA helicase
DCIv1-Prot16396	At3g62310	[A]	KOG0925	mRNA splicing factor ATP-dependent RNA helicase
DCIv1-Prot16397	At3g62310	[A]	KOG0925	mRNA splicing factor ATP-dependent RNA helicase
DCIv1-Prot16623	At5g18580	[A]	KOG2562	Protein phosphatase 2 regulatory subunit
DCIv1-Prot16733	At5g51120	[A]	KOG4209	Splicing factor RNPS1, SR protein superfamily
DCIv1-Prot16735	At5g65260	[A]	KOG4209	Splicing factor RNPS1, SR protein superfamily
DCIv1-Prot16775	At1g06670	[A]	KOG0920	ATP-dependent RNA helicase A
DCIv1-Prot16869	At1g14650	[A]	KOG0007	Splicing factor 3a, subunit 1
DCIv1-Prot16874	7300207	[A]	KOG0007	Splicing factor 3a, subunit 1
DCIv1-Prot16945	At2g21440	[A]	KOG0127	Nucleolar protein fibrillarin NOP77 (RRM superfamily)
DCIv1-Prot1695	At3g08620	[A]	KOG1588	RNA-binding protein Sam68 and related KH domain proteins
DCIv1-Prot16955	At3g48800	[A]	KOG4374	RNA-binding protein Bicaudal-C
DCIv1-Prot16968	At3g47550	[A]	KOG1609	Protein involved in mRNA turnover and stability
DCIv1-Prot16977	At5g39840	[A]	KOG0953	Mitochondrial RNA helicase SUV3, DEAD-box superfamily
DCIv1-Prot16978	At5g39840	[A]	KOG0953	Mitochondrial RNA helicase SUV3, DEAD-box superfamily
DCIv1-Prot17030	At1g03360	[A]	KOG3013	Exosomal 3'-5' exoribonuclease complex, subunit Rrp4
DCIv1-Prot17034	At1g03360	[A]	KOG3013	Exosomal 3'-5' exoribonuclease complex, subunit Rrp4
DCIv1-Prot1711	At5g14520	[A]	KOG2481	Protein required for normal rRNA processing
DCIv1-Prot17178	At3g56680	[A]	KOG2953	mRNA-binding protein Encore
DCIv1-Prot17320	At4g26650	[A]	KOG4205	RNA-binding protein musashi/mRNA cleavage and polyadenylation factor I complex, subunit HRP1
DCIv1-Prot17321	At4g26650	[A]	KOG4205	RNA-binding protein musashi/mRNA cleavage and polyadenylation factor I complex, subunit HRP1
DCIv1-Prot17466	At5g13570	[A]	KOG2937	Decapping enzyme complex, predicted pyrophosphatase DCP2
DCIv1-Prot17550	At1g73320	[A]	KOG2793	Putative N2,N2-dimethylguanosine tRNA methyltransferase
DCIv1-Prot17596	At1g76050	[A]	KOG1919	RNA pseudouridylate synthases
DCIv1-Prot17643	At1g49590	[A]	KOG0150	Spliceosomal protein FBP21
DCIv1-Prot17712	At5g05450	[A]	KOG0345	ATP-dependent RNA helicase
DCIv1-Prot17713	At5g05450	[A]	KOG0345	ATP-dependent RNA helicase
DCIv1-Prot17714	Hs19743937	[A]	KOG0338	ATP-dependent RNA helicase
DCIv1-Prot17760	At1g03457	[A]	KOG0144	RNA-binding protein CUGBP1/BRUNO (RRM superfamily)
DCIv1-Prot17761	At1g03457	[A]	KOG0144	RNA-binding protein CUGBP1/BRUNO (RRM superfamily)
DCIv1-Prot17825	At4g05410	[A]	KOG0299	U3 snoRNP-associated protein (contains WD40 repeats)
DCIv1-Prot17898	At1g65660	[A]	KOG2560	RNA splicing factor - Slu7p
DCIv1-Prot17906	At1g65660	[A]	KOG2560	RNA splicing factor - Slu7p
DCIv1-Prot1800	At1g79940_2	[A]	KOG0951	RNA helicase BRR2, DEAD-box superfamily
DCIv1-Prot18017	At1g28260	[A]	KOG2162	Nonsense-mediated mRNA decay protein
DCIv1-Prot18133	At2g36480	[A]	KOG2071	mRNA cleavage and polyadenylation factor I/II complex, subunit Pcf11
DCIv1-Prot18228	At4g36980	[A]	KOG2548	SWAP mRNA splicing regulator
DCIv1-Prot18229	At4g36980	[A]	KOG2548	SWAP mRNA splicing regulator
DCIv1-Prot18230	At4g36980	[A]	KOG2548	SWAP mRNA splicing regulator
DCIv1-Prot18255	At4g03430	[A]	KOG0495	HAT repeat protein
DCIv1-Prot18334	At3g03300	[A]	KOG0701	dsRNA-specific nuclease Dicer and related ribonucleases
DCIv1-Prot18336	At3g03300	[A]	KOG0701	dsRNA-specific nuclease Dicer and related ribonucleases
DCIv1-Prot18337	At3g03300	[A]	KOG0701	dsRNA-specific nuclease Dicer and related ribonucleases
DCIv1-Prot18338	At3g03300	[A]	KOG0701	dsRNA-specific nuclease Dicer and related ribonucleases
DCIv1-Prot18342	At3g03300	[A]	KOG0701	dsRNA-specific nuclease Dicer and related ribonucleases
DCIv1-Prot18363	At5g08110	[A]	KOG4150	Predicted ATP-dependent RNA helicase
DCIv1-Prot18364	At5g08110	[A]	KOG4150	Predicted ATP-dependent RNA helicase
DCIv1-Prot18418	At1g71800	[A]	KOG0108	mRNA cleavage and polyadenylation factor I complex, subunit RNA15
DCIv1-Prot1851	At5g23880	[A]	KOG1135	mRNA cleavage and polyadenylation factor II complex, subunit CFT2 (CPSF subunit)
DCIv1-Prot18532	At5g37150	[A]	KOG1801	tRNA-splicing endonuclease positive effector (SEN1)
DCIv1-Prot18680	At1g30480	[A]	KOG1996	mRNA splicing factor
DCIv1-Prot18692	At2g47330	[A]	KOG0339	ATP-dependent RNA helicase
DCIv1-Prot18699	At5g45150	[A]	KOG0701	dsRNA-specific nuclease Dicer and related ribonucleases
DCIv1-Prot18754	At3g07810	[A]	KOG4205	RNA-binding protein musashi/mRNA cleavage and polyadenylation factor I complex, subunit HRP1
DCIv1-Prot18755	At5g55550	[A]	KOG4205	RNA-binding protein musashi/mRNA cleavage and polyadenylation factor I complex, subunit HRP1
DCIv1-Prot18833	At1g06960	[A]	KOG4206	Spliceosomal protein snRNP-U1A/U2B
DCIv1-Prot18857	At1g14790	[A]	KOG0988	RNA-directed RNA polymerase QDE-1 required for posttranscriptional gene silencing and RNA interference
DCIv1-Prot18863	At1g14790	[A]	KOG0988	RNA-directed RNA polymerase QDE-1 required for posttranscriptional gene silencing and RNA interference
DCIv1-Prot18864	At1g14790	[A]	KOG0988	RNA-directed RNA polymerase QDE-1 required for posttranscriptional gene silencing and RNA interference
DCIv1-Prot18908	AtMi040	[A]	KOG4768	Mitochondrial mRNA maturase
DCIv1-Prot18909	AtMi040	[A]	KOG4768	Mitochondrial mRNA maturase
DCIv1-Prot19254	At5g38070	[A]	KOG1609	Protein involved in mRNA turnover and stability
DCIv1-Prot19372	YPL119c	[A]	KOG0335	ATP-dependent RNA helicase
DCIv1-Prot19373	7298989	[A]	KOG0336	ATP-dependent RNA helicase
DCIv1-Prot19419	At4g30330	[A]	KOG1774	Small nuclear ribonucleoprotein E
DCIv1-Prot19457	At1g50440	[A]	KOG1609	Protein involved in mRNA turnover and stability
DCIv1-Prot19458	At1g50440	[A]	KOG1609	Protein involved in mRNA turnover and stability
DCIv1-Prot19572	At2g43770	[A]	KOG0265	U5 snRNP-specific protein-like factor and related proteins
DCIv1-Prot19574	At2g43810	[A]	KOG1783	Small nuclear ribonucleoprotein F
DCIv1-Prot19716	At3g07810	[A]	KOG4205	RNA-binding protein musashi/mRNA cleavage and polyadenylation factor I complex, subunit HRP1
DCIv1-Prot19717	At3g07810	[A]	KOG4205	RNA-binding protein musashi/mRNA cleavage and polyadenylation factor I complex, subunit HRP1
DCIv1-Prot19836	Hs4758558	[A]	KOG0272	U4/U6 small nuclear ribonucleoprotein Prp4 (contains WD40 repeats)
DCIv1-Prot19837	At2g41500	[A]	KOG0272	U4/U6 small nuclear ribonucleoprotein Prp4 (contains WD40 repeats)
DCIv1-Prot19942	At1g19120	[A]	KOG1782	Small Nuclear ribonucleoprotein splicing factor
DCIv1-Prot19955	At4g30220	[A]	KOG3482	Small nuclear ribonucleoprotein (snRNP) SMF
DCIv1-Prot20022	At1g03457	[A]	KOG0144	RNA-binding protein CUGBP1/BRUNO (RRM superfamily)
DCIv1-Prot20023	At1g03457	[A]	KOG0144	RNA-binding protein CUGBP1/BRUNO (RRM superfamily)
DCIv1-Prot20109	At3g62840	[A]	KOG3459	Small nuclear ribonucleoprotein (snRNP) Sm core protein
DCIv1-Prot20122	At2g47580	[A]	KOG4206	Spliceosomal protein snRNP-U1A/U2B
DCIv1-Prot20263	At3g25840	[A]	KOG0670	U4/U6-associated splicing factor PRP4
DCIv1-Prot2033	SPBC1A4.07c	[A]	KOG0268	Sof1-like rRNA processing protein (contains WD40 repeats)
DCIv1-Prot20335	At1g09230	[A]	KOG4206	Spliceosomal protein snRNP-U1A/U2B
DCIv1-Prot2034	Hs10092627	[A]	KOG0268	Sof1-like rRNA processing protein (contains WD40 repeats)
DCIv1-Prot2041	At1g14790	[A]	KOG0988	RNA-directed RNA polymerase QDE-1 required for posttranscriptional gene silencing and RNA interference
DCIv1-Prot20446	At5g40530	[A]	KOG3045	Predicted RNA methylase involved in rRNA processing
DCIv1-Prot2048	At3g62840	[A]	KOG3459	Small nuclear ribonucleoprotein (snRNP) Sm core protein
DCIv1-Prot20597	At3g26990	[A]	KOG2669	Regulator of nuclear mRNA
DCIv1-Prot20701	At4g30220	[A]	KOG3482	Small nuclear ribonucleoprotein (snRNP) SMF
DCIv1-Prot20756	At5g60580	[A]	KOG1609	Protein involved in mRNA turnover and stability
DCIv1-Prot20757	At5g03180	[A]	KOG1609	Protein involved in mRNA turnover and stability
DCIv1-Prot20814	At4g34910	[A]	KOG0346	RNA helicase
DCIv1-Prot20925	At1g48650	[A]	KOG0920	ATP-dependent RNA helicase A
DCIv1-Prot20970	At3g07590	[A]	KOG3428	Small nuclear ribonucleoprotein SMD1 and related snRNPs
DCIv1-Prot20981	Hs4826984	[A]	KOG1190	Polypyrimidine tract-binding protein
DCIv1-Prot21056	At4g03430	[A]	KOG0495	HAT repeat protein
DCIv1-Prot2110	At1g03140	[A]	KOG2808	U5 snRNP-associated RNA splicing factor
DCIv1-Prot21137	At3g18790	[A]	KOG3068	mRNA splicing factor
DCIv1-Prot21384	At5g52040	[A]	KOG0106	Alternative splicing factor SRp55/B52/SRp75 (RRM superfamily)
DCIv1-Prot21545	At1g65660	[A]	KOG2560	RNA splicing factor - Slu7p
DCIv1-Prot2160	7293971	[A]	KOG0796	Spliceosome subunit
DCIv1-Prot2161	7293971	[A]	KOG0796	Spliceosome subunit
DCIv1-Prot2162	7293971	[A]	KOG0796	Spliceosome subunit
DCIv1-Prot21661	At3g07810	[A]	KOG4205	RNA-binding protein musashi/mRNA cleavage and polyadenylation factor I complex, subunit HRP1
DCIv1-Prot21732	At3g09100	[A]	KOG2386	mRNA capping enzyme, guanylyltransferase (alpha) subunit
DCIv1-Prot21733	At5g28210	[A]	KOG2386	mRNA capping enzyme, guanylyltransferase (alpha) subunit
DCIv1-Prot21912	At2g36480	[A]	KOG2071	mRNA cleavage and polyadenylation factor I/II complex, subunit Pcf11
DCIv1-Prot2195	At5g16780	[A]	KOG2217	U4/U6.U5 snRNP associated protein
DCIv1-Prot2216	At4g19210	[A]	KOG0063	RNAse L inhibitor, ABC superfamily
DCIv1-Prot2217	At4g19210	[A]	KOG0063	RNAse L inhibitor, ABC superfamily
DCIv1-Prot22208	At4g19210	[A]	KOG0063	RNAse L inhibitor, ABC superfamily
DCIv1-Prot22340	At5g44170	[A]	KOG2793	Putative N2,N2-dimethylguanosine tRNA methyltransferase
DCIv1-Prot22385	At3g19670	[A]	KOG0152	Spliceosomal protein FBP11/Splicing factor PRP40
DCIv1-Prot2244	At3g13180	[A]	KOG1122	tRNA and rRNA cytosine-C5-methylase (nucleolar protein NOL1/NOP2)
DCIv1-Prot22442	At1g25260	[A]	KOG0816	Protein involved in mRNA turnover
DCIv1-Prot2245	At3g13180	[A]	KOG1122	tRNA and rRNA cytosine-C5-methylase (nucleolar protein NOL1/NOP2)
DCIv1-Prot2246	At3g13180	[A]	KOG1122	tRNA and rRNA cytosine-C5-methylase (nucleolar protein NOL1/NOP2)
DCIv1-Prot2263	CE28597	[A]	KOG4206	Spliceosomal protein snRNP-U1A/U2B
DCIv1-Prot22691	At5g61140	[A]	KOG0952	DNA/RNA helicase MER3/SLH1, DEAD-box superfamily
DCIv1-Prot22712	At3g44260	[A]	KOG0304	mRNA deadenylase subunit
DCIv1-Prot2279	At1g16800	[A]	KOG1801	tRNA-splicing endonuclease positive effector (SEN1)
DCIv1-Prot2281	At1g16800	[A]	KOG1801	tRNA-splicing endonuclease positive effector (SEN1)
DCIv1-Prot2284	At1g78910	[A]	KOG1919	RNA pseudouridylate synthases
DCIv1-Prot2285	At1g78910	[A]	KOG1919	RNA pseudouridylate synthases
DCIv1-Prot22866	At5g42820	[A]	KOG2202	U2 snRNP splicing factor, small subunit, and related proteins
DCIv1-Prot22875	At1g20960	[A]	KOG0951	RNA helicase BRR2, DEAD-box superfamily
DCIv1-Prot22885	At1g20920	[A]	KOG0334	RNA helicase
DCIv1-Prot22888	SPCC10H11.01	[A]	KOG0334	RNA helicase
DCIv1-Prot22894	At5g10060	[A]	KOG2669	Regulator of nuclear mRNA
DCIv1-Prot22909	At2g22120	[A]	KOG1609	Protein involved in mRNA turnover and stability
DCIv1-Prot22933	Hs17474597	[A]	KOG0333	U5 snRNP-like RNA helicase subunit
DCIv1-Prot22950	At5g19400	[A]	KOG2162	Nonsense-mediated mRNA decay protein
DCIv1-Prot22951	At5g19400	[A]	KOG2162	Nonsense-mediated mRNA decay protein
DCIv1-Prot23084	At4g34100	[A]	KOG1609	Protein involved in mRNA turnover and stability
DCIv1-Prot23126	At3g19440	[A]	KOG1919	RNA pseudouridylate synthases
DCIv1-Prot23127	At3g19440	[A]	KOG1919	RNA pseudouridylate synthases
DCIv1-Prot23128	At3g19440	[A]	KOG1919	RNA pseudouridylate synthases
DCIv1-Prot23132	At3g19440	[A]	KOG1919	RNA pseudouridylate synthases
DCIv1-Prot23238	At2g13540	[A]	KOG1104	Nuclear cap-binding complex, subunit NCBP1/CBP80
DCIv1-Prot23449	At5g23080	[A]	KOG2138	Predicted RNA binding protein, contains G-patch domain
DCIv1-Prot23450	At5g08180	[A]	KOG3167	Box H/ACA snoRNP component, involved in ribosomal RNA pseudouridinylation
DCIv1-Prot23475	At1g16800	[A]	KOG1801	tRNA-splicing endonuclease positive effector (SEN1)
DCIv1-Prot2358	At5g66010	[A]	KOG4211	Splicing factor hnRNP-F and related RNA-binding proteins
DCIv1-Prot23712	At5g14610	[A]	KOG0331	ATP-dependent RNA helicase
DCIv1-Prot23787	At1g14220	[A]	KOG1642	Ribonuclease, T2 family
DCIv1-Prot24024	7298863	[A]	KOG0533	RRM motif-containing protein
DCIv1-Prot2416	At1g11020	[A]	KOG1609	Protein involved in mRNA turnover and stability
DCIv1-Prot24199	At5g13480	[A]	KOG0284	Polyadenylation factor I complex, subunit PFS2
DCIv1-Prot24222	At2g01440	[A]	KOG0344	ATP-dependent RNA helicase
DCIv1-Prot24243	At5g16750	[A]	KOG0319	WD40-repeat-containing subunit of the 18S rRNA processing complex
DCIv1-Prot24260	At5g38070	[A]	KOG1609	Protein involved in mRNA turnover and stability
DCIv1-Prot24302	At2g01130	[A]	KOG0920	ATP-dependent RNA helicase A
DCIv1-Prot24303	At2g01130	[A]	KOG0920	ATP-dependent RNA helicase A
DCIv1-Prot24447	At4g15520	[A]	KOG0838	RNA Methylase, SpoU family
DCIv1-Prot24469	At3g06330	[A]	KOG1609	Protein involved in mRNA turnover and stability
DCIv1-Prot24509	At5g28900	[A]	KOG2562	Protein phosphatase 2 regulatory subunit
DCIv1-Prot24523	At2g33410	[A]	KOG4205	RNA-binding protein musashi/mRNA cleavage and polyadenylation factor I complex, subunit HRP1
DCIv1-Prot24547	At3g07810	[A]	KOG4205	RNA-binding protein musashi/mRNA cleavage and polyadenylation factor I complex, subunit HRP1
DCIv1-Prot24548	At3g07810	[A]	KOG4205	RNA-binding protein musashi/mRNA cleavage and polyadenylation factor I complex, subunit HRP1
DCIv1-Prot2458	CE18785	[A]	KOG0331	ATP-dependent RNA helicase
DCIv1-Prot24590	At1g01040	[A]	KOG0701	dsRNA-specific nuclease Dicer and related ribonucleases
DCIv1-Prot24696	Hs4826690	[A]	KOG0922	DEAH-box RNA helicase
DCIv1-Prot24697	Hs4826690	[A]	KOG0922	DEAH-box RNA helicase
DCIv1-Prot24698	Hs20544129	[A]	KOG0922	DEAH-box RNA helicase
DCIv1-Prot24719	At3g03340	[A]	KOG0796	Spliceosome subunit
DCIv1-Prot24842	At3g09720	[A]	KOG0344	ATP-dependent RNA helicase
DCIv1-Prot24843	YGL171w	[A]	KOG0344	ATP-dependent RNA helicase
DCIv1-Prot24868	At5g65260	[A]	KOG4209	Splicing factor RNPS1, SR protein superfamily
DCIv1-Prot24869	At5g65260	[A]	KOG4209	Splicing factor RNPS1, SR protein superfamily
DCIv1-Prot24870	At5g65260	[A]	KOG4209	Splicing factor RNPS1, SR protein superfamily
DCIv1-Prot25032	Hs13514809	[A]	KOG0335	ATP-dependent RNA helicase
DCIv1-Prot25090	7301822	[A]	KOG1136	Predicted cleavage and polyadenylation specificity factor (CPSF subunit)
DCIv1-Prot25106	At3g62840	[A]	KOG3459	Small nuclear ribonucleoprotein (snRNP) Sm core protein
DCIv1-Prot25234	At3g18790	[A]	KOG3068	mRNA splicing factor
DCIv1-Prot25290	At3g61240	[A]	KOG0326	ATP-dependent RNA helicase
DCIv1-Prot25399	At4g29820	[A]	KOG1689	mRNA cleavage factor I subunit
DCIv1-Prot2552	7295878	[A]	KOG0145	RNA-binding protein ELAV/HU (RRM superfamily)
DCIv1-Prot25562	Hs4826690	[A]	KOG0922	DEAH-box RNA helicase
DCIv1-Prot2561	At3g20650	[A]	KOG1975	mRNA cap methyltransferase
DCIv1-Prot25678	At1g17980	[A]	KOG2245	Poly(A) polymerase and related nucleotidyltransferases
DCIv1-Prot25679	At1g17980	[A]	KOG2245	Poly(A) polymerase and related nucleotidyltransferases
DCIv1-Prot25722	ECU10g0820	[A]	KOG1596	Fibrillarin and related nucleolar RNA-binding proteins
DCIv1-Prot25904	At1g03330	[A]	KOG3448	Predicted snRNP core protein
DCIv1-Prot25957	At5g28740	[A]	KOG2047	mRNA splicing factor
DCIv1-Prot25985	Hs20357575	[A]	KOG0117	Heterogeneous nuclear ribonucleoprotein R (RRM superfamily)
DCIv1-Prot26043	At1g20920	[A]	KOG0334	RNA helicase
DCIv1-Prot26071	At5g42820	[A]	KOG2202	U2 snRNP splicing factor, small subunit, and related proteins
DCIv1-Prot26072	At1g20960	[A]	KOG0951	RNA helicase BRR2, DEAD-box superfamily
DCIv1-Prot26081	At1g76630	[A]	KOG1127	TPR repeat-containing protein
DCIv1-Prot26106	At1g14220	[A]	KOG1642	Ribonuclease, T2 family
DCIv1-Prot26155	At4g15900	[A]	KOG0285	Pleiotropic regulator 1
DCIv1-Prot26156	At4g15900	[A]	KOG0285	Pleiotropic regulator 1
DCIv1-Prot26164	At5g51300	[A]	KOG0119	Splicing factor 1/branch point binding protein (RRM superfamily)
DCIv1-Prot26242	At5g66540	[A]	KOG2600	U3 small nucleolar ribonucleoprotein (snoRNP) subunit - Mpp10p
DCIv1-Prot26271	At3g54170	[A]	KOG2991	Splicing regulator
DCIv1-Prot26511	At5g58040	[A]	KOG1049	Polyadenylation factor I complex, subunit FIP1
DCIv1-Prot26515	SPCC18.06c	[A]	KOG0304	mRNA deadenylase subunit
DCIv1-Prot26557	At5g11200	[A]	KOG0329	ATP-dependent RNA helicase
DCIv1-Prot26687	At1g60200	[A]	KOG2253	U1 snRNP complex, subunit SNU71 and related PWI-motif proteins
DCIv1-Prot26696	At1g60170	[A]	KOG2574	mRNA splicing factor PRP31
DCIv1-Prot26719	At1g59990	[A]	KOG0333	U5 snRNP-like RNA helicase subunit
DCIv1-Prot26734	At1g70070	[A]	KOG0947	Cytoplasmic exosomal RNA helicase SKI2, DEAD-box superfamily
DCIv1-Prot26831	ECU10g0820	[A]	KOG1596	Fibrillarin and related nucleolar RNA-binding proteins
DCIv1-Prot27022	At5g01400	[A]	KOG1895	mRNA cleavage and polyadenylation factor II complex, subunit PTA1
DCIv1-Prot27023	At5g01400	[A]	KOG1895	mRNA cleavage and polyadenylation factor II complex, subunit PTA1
DCIv1-Prot27030	At1g55150	[A]	KOG0331	ATP-dependent RNA helicase
DCIv1-Prot27089	At3g14010	[A]	KOG2375	Protein interacting with poly(A)-binding protein
DCIv1-Prot2727	At4g00660	[A]	KOG0326	ATP-dependent RNA helicase
DCIv1-Prot27275	At3g21540	[A]	KOG0306	WD40-repeat-containing subunit of the 18S rRNA processing complex
DCIv1-Prot27276	7294535	[A]	KOG0227	Splicing factor 3a, subunit 2
DCIv1-Prot27381	At3g50850	[A]	KOG2793	Putative N2,N2-dimethylguanosine tRNA methyltransferase
DCIv1-Prot27393	At4g36690	[A]	KOG0120	Splicing factor U2AF, large subunit (RRM superfamily)
DCIv1-Prot27451	At5g58040	[A]	KOG1049	Polyadenylation factor I complex, subunit FIP1
DCIv1-Prot27456	At1g80780	[A]	KOG0304	mRNA deadenylase subunit
DCIv1-Prot27515	At2g47420	[A]	KOG0820	Ribosomal RNA adenine dimethylase
DCIv1-Prot27589	At1g55460	[A]	KOG2837	Protein containing a U1-type Zn-finger and implicated in RNA splicing or processing
DCIv1-Prot27612	SPAC19B12.11c	[A]	KOG3408	U1-like Zn-finger-containing protein, probabl erole in RNA processing/splicing
DCIv1-Prot2769	At1g01860	[A]	KOG0820	Ribosomal RNA adenine dimethylase
DCIv1-Prot27701	At1g09230	[A]	KOG4206	Spliceosomal protein snRNP-U1A/U2B
DCIv1-Prot27806	At4g32850	[A]	KOG2245	Poly(A) polymerase and related nucleotidyltransferases
DCIv1-Prot27819	At3g20430	[A]	KOG3948	Mediator of U snRNA nuclear export PHAX
DCIv1-Prot27829	At2g25970	[A]	KOG1676	K-homology type RNA binding proteins
DCIv1-Prot27835	CE05266	[A]	KOG1676	K-homology type RNA binding proteins
DCIv1-Prot27979	YHR070w	[A]	KOG2078	tRNA modification enzyme
DCIv1-Prot28062	At2g19910	[A]	KOG0988	RNA-directed RNA polymerase QDE-1 required for posttranscriptional gene silencing and RNA interference
DCIv1-Prot28089	At5g54910	[A]	KOG0343	RNA Helicase
DCIv1-Prot28118	At5g08180	[A]	KOG3167	Box H/ACA snoRNP component, involved in ribosomal RNA pseudouridinylation
DCIv1-Prot28159	At1g19120	[A]	KOG1782	Small Nuclear ribonucleoprotein splicing factor
DCIv1-Prot28220	At1g14260	[A]	KOG1609	Protein involved in mRNA turnover and stability
DCIv1-Prot28245	At3g62310	[A]	KOG0925	mRNA splicing factor ATP-dependent RNA helicase
DCIv1-Prot28246	At3g62310	[A]	KOG0925	mRNA splicing factor ATP-dependent RNA helicase
DCIv1-Prot28247	At2g47330	[A]	KOG0339	ATP-dependent RNA helicase
DCIv1-Prot28381	7301822	[A]	KOG1136	Predicted cleavage and polyadenylation specificity factor (CPSF subunit)
DCIv1-Prot28580	At1g73320	[A]	KOG2793	Putative N2,N2-dimethylguanosine tRNA methyltransferase
DCIv1-Prot28588	7302443	[A]	KOG2245	Poly(A) polymerase and related nucleotidyltransferases
DCIv1-Prot2860	At1g03960	[A]	KOG2562	Protein phosphatase 2 regulatory subunit
DCIv1-Prot2861	At5g28850	[A]	KOG2562	Protein phosphatase 2 regulatory subunit
DCIv1-Prot28671	At1g20580	[A]	KOG3172	Small nuclear ribonucleoprotein Sm D3
DCIv1-Prot28727	At5g19400	[A]	KOG2162	Nonsense-mediated mRNA decay protein
DCIv1-Prot28850	Hs17474597	[A]	KOG0333	U5 snRNP-like RNA helicase subunit
DCIv1-Prot28880	At2g46610	[A]	KOG0106	Alternative splicing factor SRp55/B52/SRp75 (RRM superfamily)
DCIv1-Prot28896	YPL119c	[A]	KOG0335	ATP-dependent RNA helicase
DCIv1-Prot28937	At4g00830	[A]	KOG0117	Heterogeneous nuclear ribonucleoprotein R (RRM superfamily)
DCIv1-Prot28991	At5g62460	[A]	KOG1609	Protein involved in mRNA turnover and stability
DCIv1-Prot29018	At5g44090	[A]	KOG2562	Protein phosphatase 2 regulatory subunit
DCIv1-Prot29094	7304171	[A]	KOG1644	U2-associated snRNP A' protein
DCIv1-Prot29116	CE23346	[A]	KOG3172	Small nuclear ribonucleoprotein Sm D3
DCIv1-Prot29180	At3g22330	[A]	KOG0331	ATP-dependent RNA helicase
DCIv1-Prot29184	At1g03360	[A]	KOG3013	Exosomal 3'-5' exoribonuclease complex, subunit Rrp4
DCIv1-Prot29186	At1g03360	[A]	KOG3013	Exosomal 3'-5' exoribonuclease complex, subunit Rrp4
DCIv1-Prot29187	At5g03180	[A]	KOG1609	Protein involved in mRNA turnover and stability
DCIv1-Prot292	At1g23280	[A]	KOG3064	RNA-binding nuclear protein (MAK16) containing a distinct C4 Zn-finger
DCIv1-Prot29302	At4g21770	[A]	KOG1919	RNA pseudouridylate synthases
DCIv1-Prot29311	At5g51660	[A]	KOG1896	mRNA cleavage and polyadenylation factor II complex, subunit CFT1 (CPSF subunit)
DCIv1-Prot29312	At5g51660	[A]	KOG1896	mRNA cleavage and polyadenylation factor II complex, subunit CFT1 (CPSF subunit)
DCIv1-Prot29361	At5g13570	[A]	KOG2937	Decapping enzyme complex, predicted pyrophosphatase DCP2
DCIv1-Prot29421	At1g65440	[A]	KOG1856	Transcription elongation factor SPT6
DCIv1-Prot29428	At3g56680	[A]	KOG2953	mRNA-binding protein Encore
DCIv1-Prot29521	At5g38070	[A]	KOG1609	Protein involved in mRNA turnover and stability
DCIv1-Prot29522	At5g38070	[A]	KOG1609	Protein involved in mRNA turnover and stability
DCIv1-Prot29650	At2g46610	[A]	KOG0106	Alternative splicing factor SRp55/B52/SRp75 (RRM superfamily)
DCIv1-Prot29651	At3g03300	[A]	KOG0701	dsRNA-specific nuclease Dicer and related ribonucleases
DCIv1-Prot29652	At1g48650	[A]	KOG0920	ATP-dependent RNA helicase A
DCIv1-Prot29717	At1g80070	[A]	KOG1795	U5 snRNP spliceosome subunit
DCIv1-Prot29718	At1g80070	[A]	KOG1795	U5 snRNP spliceosome subunit
DCIv1-Prot29723	SPCC18.06c	[A]	KOG0304	mRNA deadenylase subunit
DCIv1-Prot29780	At5g14610	[A]	KOG0331	ATP-dependent RNA helicase
DCIv1-Prot29781	At5g14610	[A]	KOG0331	ATP-dependent RNA helicase
DCIv1-Prot29800	At5g14520	[A]	KOG2481	Protein required for normal rRNA processing
DCIv1-Prot2997	At2g37950	[A]	KOG1609	Protein involved in mRNA turnover and stability
DCIv1-Prot30031	At1g43190	[A]	KOG1190	Polypyrimidine tract-binding protein
DCIv1-Prot30194	At4g29820	[A]	KOG1689	mRNA cleavage factor I subunit
DCIv1-Prot30233	At1g76860	[A]	KOG3460	Small nuclear ribonucleoprotein (snRNP) LSM3
DCIv1-Prot30234	At1g76860	[A]	KOG3460	Small nuclear ribonucleoprotein (snRNP) LSM3
DCIv1-Prot30374	At1g65440	[A]	KOG1856	Transcription elongation factor SPT6
DCIv1-Prot30397	At4g27340	[A]	KOG2078	tRNA modification enzyme
DCIv1-Prot30477	At5g42820	[A]	KOG2202	U2 snRNP splicing factor, small subunit, and related proteins
DCIv1-Prot306	CE23726	[A]	KOG2245	Poly(A) polymerase and related nucleotidyltransferases
DCIv1-Prot30803	Hs14149675	[A]	KOG0108	mRNA cleavage and polyadenylation factor I complex, subunit RNA15
DCIv1-Prot30814	7298863	[A]	KOG0533	RRM motif-containing protein
DCIv1-Prot30907	Hs10346129	[A]	KOG0336	ATP-dependent RNA helicase
DCIv1-Prot30908	Hs10346129	[A]	KOG0336	ATP-dependent RNA helicase
DCIv1-Prot30926	At3g02060	[A]	KOG0344	ATP-dependent RNA helicase
DCIv1-Prot30976	At3g44260	[A]	KOG0304	mRNA deadenylase subunit
DCIv1-Prot31009	At1g65780	[A]	KOG1801	tRNA-splicing endonuclease positive effector (SEN1)
DCIv1-Prot31010	At1g65810	[A]	KOG1801	tRNA-splicing endonuclease positive effector (SEN1)
DCIv1-Prot3105	At5g05830	[A]	KOG1609	Protein involved in mRNA turnover and stability
DCIv1-Prot31097	At3g07170	[A]	KOG4374	RNA-binding protein Bicaudal-C
DCIv1-Prot31101	At3g07170	[A]	KOG4374	RNA-binding protein Bicaudal-C
DCIv1-Prot31239	At2g46610	[A]	KOG0106	Alternative splicing factor SRp55/B52/SRp75 (RRM superfamily)
DCIv1-Prot31240	At2g46610	[A]	KOG0106	Alternative splicing factor SRp55/B52/SRp75 (RRM superfamily)
DCIv1-Prot31283	At1g19120	[A]	KOG1782	Small Nuclear ribonucleoprotein splicing factor
DCIv1-Prot31348	At4g16630	[A]	KOG0338	ATP-dependent RNA helicase
DCIv1-Prot31384	At1g04080	[A]	KOG1258	mRNA processing protein
DCIv1-Prot31461	At1g60900	[A]	KOG0120	Splicing factor U2AF, large subunit (RRM superfamily)
DCIv1-Prot31583	At1g17070	[A]	KOG2184	Tuftelin-interacting protein TIP39, contains G-patch domain
DCIv1-Prot31608	At1g02140	[A]	KOG3392	Exon-exon junction complex, Magoh component
DCIv1-Prot31911	At5g44200	[A]	KOG0121	Nuclear cap-binding protein complex, subunit CBP20 (RRM superfamily)
DCIv1-Prot31924	SPBC1A4.07c	[A]	KOG0268	Sof1-like rRNA processing protein (contains WD40 repeats)
DCIv1-Prot31939	At5g51410	[A]	KOG0796	Spliceosome subunit
DCIv1-Prot31969	At1g14650	[A]	KOG0007	Splicing factor 3a, subunit 1
DCIv1-Prot32016	At3g07170	[A]	KOG4374	RNA-binding protein Bicaudal-C
DCIv1-Prot32048	At5g48870	[A]	KOG1775	U6 snRNA-associated Sm-like protein
DCIv1-Prot32187	Hs13449289	[A]	KOG0701	dsRNA-specific nuclease Dicer and related ribonucleases
DCIv1-Prot32210	Hs5901926	[A]	KOG1689	mRNA cleavage factor I subunit
DCIv1-Prot32263	At1g19120	[A]	KOG1782	Small Nuclear ribonucleoprotein splicing factor
DCIv1-Prot32289	At3g06480	[A]	KOG0331	ATP-dependent RNA helicase
DCIv1-Prot32401	At1g56345	[A]	KOG1919	RNA pseudouridylate synthases
DCIv1-Prot3258	At1g80670	[A]	KOG0647	mRNA export protein (contains WD40 repeats)
DCIv1-Prot32620	At4g00830	[A]	KOG0117	Heterogeneous nuclear ribonucleoprotein R (RRM superfamily)
DCIv1-Prot32753	At1g55150	[A]	KOG0331	ATP-dependent RNA helicase
DCIv1-Prot32784	YPL119c	[A]	KOG0335	ATP-dependent RNA helicase
DCIv1-Prot32787	Hs22063425	[A]	KOG4207	Predicted splicing factor, SR protein superfamily
DCIv1-Prot32799	At3g11964	[A]	KOG1070	rRNA processing protein Rrp5
DCIv1-Prot32800	At3g11964	[A]	KOG1070	rRNA processing protein Rrp5
DCIv1-Prot32803	At3g11964	[A]	KOG1070	rRNA processing protein Rrp5
DCIv1-Prot32804	At3g11964	[A]	KOG1070	rRNA processing protein Rrp5
DCIv1-Prot33006	At1g06560	[A]	KOG1122	tRNA and rRNA cytosine-C5-methylase (nucleolar protein NOL1/NOP2)
DCIv1-Prot33019	At2g30800	[A]	KOG0920	ATP-dependent RNA helicase A
DCIv1-Prot33049	At1g60170	[A]	KOG2574	mRNA splicing factor PRP31
DCIv1-Prot33059	At1g60200	[A]	KOG2253	U1 snRNP complex, subunit SNU71 and related PWI-motif proteins
DCIv1-Prot33162	At5g44090	[A]	KOG2562	Protein phosphatase 2 regulatory subunit
DCIv1-Prot33180	At2g20490	[A]	KOG3503	H/ACA snoRNP complex, subunit NOP10
DCIv1-Prot33191	At4g26650	[A]	KOG4205	RNA-binding protein musashi/mRNA cleavage and polyadenylation factor I complex, subunit HRP1
DCIv1-Prot3324	At2g26970	[A]	KOG3242	Oligoribonuclease (3'->5' exoribonuclease)
DCIv1-Prot33410	Hs13787209	[A]	KOG0331	ATP-dependent RNA helicase
DCIv1-Prot33446	At2g43770	[A]	KOG0265	U5 snRNP-specific protein-like factor and related proteins
DCIv1-Prot33449	At2g43810	[A]	KOG1783	Small nuclear ribonucleoprotein F
DCIv1-Prot33562	At1g80670	[A]	KOG0647	mRNA export protein (contains WD40 repeats)
DCIv1-Prot33573	At1g80780	[A]	KOG0304	mRNA deadenylase subunit
DCIv1-Prot33662	At4g30100	[A]	KOG1801	tRNA-splicing endonuclease positive effector (SEN1)
DCIv1-Prot33663	At4g30100	[A]	KOG1801	tRNA-splicing endonuclease positive effector (SEN1)
DCIv1-Prot3375	At5g10960	[A]	KOG0304	mRNA deadenylase subunit
DCIv1-Prot33913	At3g08620	[A]	KOG1588	RNA-binding protein Sam68 and related KH domain proteins
DCIv1-Prot34048	At1g16650	[A]	KOG2651	rRNA adenine N-6-methyltransferase
DCIv1-Prot34058	At3g18790	[A]	KOG3068	mRNA splicing factor
DCIv1-Prot3422	At2g35340	[A]	KOG0923	mRNA splicing factor ATP-dependent RNA helicase
DCIv1-Prot3425	At5g61220	[A]	KOG3801	Uncharacterized conserved protein BCN92
DCIv1-Prot34327	7298752	[A]	KOG0330	ATP-dependent RNA helicase
DCIv1-Prot34394	YPL029w	[A]	KOG0953	Mitochondrial RNA helicase SUV3, DEAD-box superfamily
DCIv1-Prot34395	At4g14790	[A]	KOG0953	Mitochondrial RNA helicase SUV3, DEAD-box superfamily
DCIv1-Prot34402	At1g54170	[A]	KOG2375	Protein interacting with poly(A)-binding protein
DCIv1-Prot34403	At1g54170	[A]	KOG2375	Protein interacting with poly(A)-binding protein
DCIv1-Prot34438	At3g07810	[A]	KOG4205	RNA-binding protein musashi/mRNA cleavage and polyadenylation factor I complex, subunit HRP1
DCIv1-Prot34478	7293348	[A]	KOG0348	ATP-dependent RNA helicase
DCIv1-Prot3449	At4g32850	[A]	KOG2245	Poly(A) polymerase and related nucleotidyltransferases
DCIv1-Prot34532	At1g73320	[A]	KOG2793	Putative N2,N2-dimethylguanosine tRNA methyltransferase
DCIv1-Prot34563	At4g31200	[A]	KOG0007	Splicing factor 3a, subunit 1
DCIv1-Prot34836	At5g23880	[A]	KOG1135	mRNA cleavage and polyadenylation factor II complex, subunit CFT2 (CPSF subunit)
DCIv1-Prot3621	At1g07840	[A]	KOG3117	Protein involved in rRNA processing
DCIv1-Prot3669	At5g05830	[A]	KOG1609	Protein involved in mRNA turnover and stability
DCIv1-Prot3766	At4g31580	[A]	KOG0107	Alternative splicing factor SRp20/9G8 (RRM superfamily)
DCIv1-Prot3985	At5g62460	[A]	KOG1609	Protein involved in mRNA turnover and stability
DCIv1-Prot4003	At4g21660	[A]	KOG2330	Splicing factor 3b, subunit 2
DCIv1-Prot4053	At5g55920	[A]	KOG1122	tRNA and rRNA cytosine-C5-methylase (nucleolar protein NOL1/NOP2)
DCIv1-Prot4211	At1g50440	[A]	KOG1609	Protein involved in mRNA turnover and stability
DCIv1-Prot4212	At1g50440	[A]	KOG1609	Protein involved in mRNA turnover and stability
DCIv1-Prot4313	At4g05410	[A]	KOG0299	U3 snoRNP-associated protein (contains WD40 repeats)
DCIv1-Prot4321	At1g30480	[A]	KOG1996	mRNA splicing factor
DCIv1-Prot4322	7289585	[A]	KOG1996	mRNA splicing factor
DCIv1-Prot4429	Hs13514813	[A]	KOG0335	ATP-dependent RNA helicase
DCIv1-Prot4468	At1g14790	[A]	KOG0988	RNA-directed RNA polymerase QDE-1 required for posttranscriptional gene silencing and RNA interference
DCIv1-Prot4469	At1g14790	[A]	KOG0988	RNA-directed RNA polymerase QDE-1 required for posttranscriptional gene silencing and RNA interference
DCIv1-Prot4511	At1g17760	[A]	KOG1914	mRNA cleavage and polyadenylation factor I complex, subunit RNA14
DCIv1-Prot4515	At2g19930	[A]	KOG0988	RNA-directed RNA polymerase QDE-1 required for posttranscriptional gene silencing and RNA interference
DCIv1-Prot4523	Hs5901926	[A]	KOG1689	mRNA cleavage factor I subunit
DCIv1-Prot4524	At4g29820	[A]	KOG1689	mRNA cleavage factor I subunit
DCIv1-Prot4558	At1g16280	[A]	KOG0340	ATP-dependent RNA helicase
DCIv1-Prot4574	At5g60990	[A]	KOG0330	ATP-dependent RNA helicase
DCIv1-Prot4606	At5g06160	[A]	KOG2636	Splicing factor 3a, subunit 3
DCIv1-Prot4625	At4g31770	[A]	KOG2863	RNA lariat debranching enzyme
DCIv1-Prot4636	At2g24830	[A]	KOG2185	Predicted RNA-processing protein, contains G-patch domain
DCIv1-Prot4665	At3g47550	[A]	KOG1609	Protein involved in mRNA turnover and stability
DCIv1-Prot4666	At3g47550	[A]	KOG1609	Protein involved in mRNA turnover and stability
DCIv1-Prot4777	7291257	[A]	KOG1782	Small Nuclear ribonucleoprotein splicing factor
DCIv1-Prot4829	At5g64270	[A]	KOG0213	Splicing factor 3b, subunit 1
DCIv1-Prot5329	At5g13010	[A]	KOG0924	mRNA splicing factor ATP-dependent RNA helicase
DCIv1-Prot5341	At1g27900	[A]	KOG0922	DEAH-box RNA helicase
DCIv1-Prot5343	At1g27900	[A]	KOG0922	DEAH-box RNA helicase
DCIv1-Prot5381	At1g11780	[A]	KOG2731	DNA alkylation damage repair protein
DCIv1-Prot5431	At5g38070	[A]	KOG1609	Protein involved in mRNA turnover and stability
DCIv1-Prot5641	At1g15440	[A]	KOG0291	WD40-repeat-containing subunit of the 18S rRNA processing complex
DCIv1-Prot5689	At1g80070	[A]	KOG1795	U5 snRNP spliceosome subunit
DCIv1-Prot5690	At1g80070	[A]	KOG1795	U5 snRNP spliceosome subunit
DCIv1-Prot5691	At1g80070	[A]	KOG1795	U5 snRNP spliceosome subunit
DCIv1-Prot5712	At5g51280	[A]	KOG0341	DEAD-box protein abstrakt
DCIv1-Prot577	At1g14260	[A]	KOG1609	Protein involved in mRNA turnover and stability
DCIv1-Prot5825	At3g61860	[A]	KOG0106	Alternative splicing factor SRp55/B52/SRp75 (RRM superfamily)
DCIv1-Prot5902	At5g64270	[A]	KOG0213	Splicing factor 3b, subunit 1
DCIv1-Prot6168	At5g03180	[A]	KOG1609	Protein involved in mRNA turnover and stability
DCIv1-Prot6169	At5g03180	[A]	KOG1609	Protein involved in mRNA turnover and stability
DCIv1-Prot6281	At5g59950	[A]	KOG0533	RRM motif-containing protein
DCIv1-Prot634	At2g47580	[A]	KOG4206	Spliceosomal protein snRNP-U1A/U2B
DCIv1-Prot638	At4g02430	[A]	KOG0105	Alternative splicing factor ASF/SF2 (RRM superfamily)
DCIv1-Prot6406	7302443	[A]	KOG2245	Poly(A) polymerase and related nucleotidyltransferases
DCIv1-Prot6428	SPAC17H9.05	[A]	KOG3080	Nucleolar protein-like/EBNA1-binding protein
DCIv1-Prot652	At2g47680	[A]	KOG0920	ATP-dependent RNA helicase A
DCIv1-Prot6529	At3g10530	[A]	KOG1272	WD40-repeat-containing subunit of the 18S rRNA processing complex
DCIv1-Prot6545	At2g28600	[A]	KOG0339	ATP-dependent RNA helicase
DCIv1-Prot6580	At3g56680	[A]	KOG2953	mRNA-binding protein Encore
DCIv1-Prot6666	At1g59760	[A]	KOG0948	Nuclear exosomal RNA helicase MTR4, DEAD-box superfamily
DCIv1-Prot6667	At1g59760	[A]	KOG0948	Nuclear exosomal RNA helicase MTR4, DEAD-box superfamily
DCIv1-Prot6926	At2g06990	[A]	KOG0948	Nuclear exosomal RNA helicase MTR4, DEAD-box superfamily
DCIv1-Prot6930	CE22588	[A]	KOG0304	mRNA deadenylase subunit
DCIv1-Prot7035	At4g15850	[A]	KOG0350	DEAD-box ATP-dependent RNA helicase
DCIv1-Prot7097	At5g66360	[A]	KOG0820	Ribosomal RNA adenine dimethylase
DCIv1-Prot7119	At4g21660	[A]	KOG2330	Splicing factor 3b, subunit 2
DCIv1-Prot7271	At1g05460	[A]	KOG1804	RNA helicase
DCIv1-Prot7317	At4g32850	[A]	KOG2245	Poly(A) polymerase and related nucleotidyltransferases
DCIv1-Prot7351	7293971	[A]	KOG0796	Spliceosome subunit
DCIv1-Prot7352	7293971	[A]	KOG0796	Spliceosome subunit
DCIv1-Prot7353	7293971	[A]	KOG0796	Spliceosome subunit
DCIv1-Prot7368	At4g10760	[A]	KOG2098	Predicted N6-adenine RNA methylase
DCIv1-Prot7413	At1g14220	[A]	KOG1642	Ribonuclease, T2 family
DCIv1-Prot7439	CE08804	[A]	KOG4655	U3 small nucleolar ribonucleoprotein (snoRNP) component
DCIv1-Prot7494	At5g65260	[A]	KOG4209	Splicing factor RNPS1, SR protein superfamily
DCIv1-Prot7495	At5g65260	[A]	KOG4209	Splicing factor RNPS1, SR protein superfamily
DCIv1-Prot7496	At5g65260	[A]	KOG4209	Splicing factor RNPS1, SR protein superfamily
DCIv1-Prot7498	At5g65260	[A]	KOG4209	Splicing factor RNPS1, SR protein superfamily
DCIv1-Prot7502	At5g65260	[A]	KOG4209	Splicing factor RNPS1, SR protein superfamily
DCIv1-Prot7704	At3g53110	[A]	KOG0332	ATP-dependent RNA helicase
DCIv1-Prot7745	At5g42820	[A]	KOG2202	U2 snRNP splicing factor, small subunit, and related proteins
DCIv1-Prot7749	At2g36480	[A]	KOG2071	mRNA cleavage and polyadenylation factor I/II complex, subunit Pcf11
DCIv1-Prot7761	At1g20580	[A]	KOG3172	Small nuclear ribonucleoprotein Sm D3
DCIv1-Prot7796	At4g34100	[A]	KOG1609	Protein involved in mRNA turnover and stability
DCIv1-Prot7865	At1g49590	[A]	KOG0150	Spliceosomal protein FBP21
DCIv1-Prot7873	Hs13375872	[A]	KOG3909	Queuine-tRNA ribosyltransferase
DCIv1-Prot7922	At4g24270	[A]	KOG0128	RNA-binding protein SART3 (RRM superfamily)
DCIv1-Prot7923	At4g24270	[A]	KOG0128	RNA-binding protein SART3 (RRM superfamily)
DCIv1-Prot7924	At2g02570	[A]	KOG3026	Splicing factor SPF30
DCIv1-Prot7925	At2g02570	[A]	KOG3026	Splicing factor SPF30
DCIv1-Prot8055	At4g00830	[A]	KOG0117	Heterogeneous nuclear ribonucleoprotein R (RRM superfamily)
DCIv1-Prot807	At1g05460	[A]	KOG1804	RNA helicase
DCIv1-Prot8235	At1g09140	[A]	KOG0105	Alternative splicing factor ASF/SF2 (RRM superfamily)
DCIv1-Prot8697	At5g51300	[A]	KOG0119	Splicing factor 1/branch point binding protein (RRM superfamily)
DCIv1-Prot8718	At2g25850	[A]	KOG2245	Poly(A) polymerase and related nucleotidyltransferases
DCIv1-Prot8832	At5g38070	[A]	KOG1609	Protein involved in mRNA turnover and stability
DCIv1-Prot8953	At4g15520	[A]	KOG0838	RNA Methylase, SpoU family
DCIv1-Prot8971	At3g06330	[A]	KOG1609	Protein involved in mRNA turnover and stability
DCIv1-Prot9014	At5g05830	[A]	KOG1609	Protein involved in mRNA turnover and stability
DCIv1-Prot9033	At3g46960	[A]	KOG0947	Cytoplasmic exosomal RNA helicase SKI2, DEAD-box superfamily
DCIv1-Prot9034	At3g46960	[A]	KOG0947	Cytoplasmic exosomal RNA helicase SKI2, DEAD-box superfamily
DCIv1-Prot9124	At1g26370	[A]	KOG0922	DEAH-box RNA helicase
DCIv1-Prot9125	At1g26370	[A]	KOG0922	DEAH-box RNA helicase
DCIv1-Prot9204	CE04006	[A]	KOG3064	RNA-binding nuclear protein (MAK16) containing a distinct C4 Zn-finger
DCIv1-Prot9246	At2g02570	[A]	KOG3026	Splicing factor SPF30
DCIv1-Prot9247	At2g02570	[A]	KOG3026	Splicing factor SPF30
DCIv1-Prot9248	At4g24270	[A]	KOG0128	RNA-binding protein SART3 (RRM superfamily)
DCIv1-Prot9252	At4g15850	[A]	KOG0350	DEAD-box ATP-dependent RNA helicase
DCIv1-Prot9304	At2g23930	[A]	KOG1780	Small Nuclear ribonucleoprotein G
DCIv1-Prot9446	At3g49500	[A]	KOG0988	RNA-directed RNA polymerase QDE-1 required for posttranscriptional gene silencing and RNA interference
DCIv1-Prot9462	At5g11200	[A]	KOG0329	ATP-dependent RNA helicase
DCIv1-Prot9463	At5g11200	[A]	KOG0329	ATP-dependent RNA helicase
DCIv1-Prot9464	At5g11200	[A]	KOG0329	ATP-dependent RNA helicase
DCIv1-Prot9470	At5g47010	[A]	KOG1802	RNA helicase nonsense mRNA reducing factor (pNORF1)
DCIv1-Prot9471	At5g47010	[A]	KOG1802	RNA helicase nonsense mRNA reducing factor (pNORF1)
DCIv1-Prot9482	At1g73320	[A]	KOG2793	Putative N2,N2-dimethylguanosine tRNA methyltransferase
DCIv1-Prot9516	SPAC18B11.02c	[A]	KOG1919	RNA pseudouridylate synthases
DCIv1-Prot9517	SPAC18B11.02c	[A]	KOG1919	RNA pseudouridylate synthases
DCIv1-Prot9520	At5g51140	[A]	KOG1919	RNA pseudouridylate synthases
DCIv1-Prot9536	At3g48800	[A]	KOG4374	RNA-binding protein Bicaudal-C
DCIv1-Prot9602	At5g10350	[A]	KOG4209	Splicing factor RNPS1, SR protein superfamily
DCIv1-Prot9664	CE29149	[A]	KOG0120	Splicing factor U2AF, large subunit (RRM superfamily)
DCIv1-Prot9665	CE29149	[A]	KOG0120	Splicing factor U2AF, large subunit (RRM superfamily)
DCIv1-Prot9690	At1g28260	[A]	KOG2162	Nonsense-mediated mRNA decay protein
DCIv1-Prot9691	At1g28260	[A]	KOG2162	Nonsense-mediated mRNA decay protein
DCIv1-Prot28059	At1g77180	[AB]	KOG2441	mRNA splicing factor/probable chromatin binding snw family nuclear protein
DCIv1-Prot30282	At1g77180	[AB]	KOG2441	mRNA splicing factor/probable chromatin binding snw family nuclear protein
DCIv1-Prot12341	At5g66240	[ABO]	KOG1446	Histone H3 (Lys4) methyltransferase complex and RNA cleavage factor II complex, subunit SWD2
DCIv1-Prot12342	At5g66240	[ABO]	KOG1446	Histone H3 (Lys4) methyltransferase complex and RNA cleavage factor II complex, subunit SWD2
DCIv1-Prot29794	At5g14530	[ABO]	KOG1446	Histone H3 (Lys4) methyltransferase complex and RNA cleavage factor II complex, subunit SWD2
DCIv1-Prot19032	At1g63980	[AD]	KOG2809	Telomerase elongation inhibitor/RNA maturation protein PINX1
DCIv1-Prot25732	At5g08290	[AD]	KOG3414	Component of the U4/U6.U5 snRNP/mitosis protein DIM1
DCIv1-Prot26834	At5g08290	[AD]	KOG3414	Component of the U4/U6.U5 snRNP/mitosis protein DIM1
DCIv1-Prot2844	At1g09770	[AD]	KOG0050	mRNA splicing protein CDC5 (Myb superfamily)
DCIv1-Prot29003	At1g09770	[AD]	KOG0050	mRNA splicing protein CDC5 (Myb superfamily)
DCIv1-Prot32043	At3g24730	[AD]	KOG3414	Component of the U4/U6.U5 snRNP/mitosis protein DIM1
DCIv1-Prot11204	At2g05710	[AJ]	KOG0452	RNA-binding translational regulator IRP (aconitase superfamily)
DCIv1-Prot1160	At4g34110	[AJ]	KOG0123	Polyadenylate-binding protein (RRM superfamily)
DCIv1-Prot12352	At1g09800	[AJ]	KOG4393	Predicted pseudouridylate synthase
DCIv1-Prot12360	Hs18545392	[AJ]	KOG4393	Predicted pseudouridylate synthase
DCIv1-Prot12621	At3g06950	[AJ]	KOG4393	Predicted pseudouridylate synthase
DCIv1-Prot15212	At3g05060	[AJ]	KOG2572	Ribosome biogenesis protein - Nop58p/Nop5p
DCIv1-Prot15766	At2g23350	[AJ]	KOG0123	Polyadenylate-binding protein (RRM superfamily)
DCIv1-Prot15922	At4g26970	[AJ]	KOG0452	RNA-binding translational regulator IRP (aconitase superfamily)
DCIv1-Prot17336	Hs17435151	[AJ]	KOG0123	Polyadenylate-binding protein (RRM superfamily)
DCIv1-Prot18426	At2g36660	[AJ]	KOG0123	Polyadenylate-binding protein (RRM superfamily)
DCIv1-Prot20147	At1g33390	[AJ]	KOG0926	DEAH-box RNA helicase
DCIv1-Prot20989	At5g20160	[AJ]	KOG3387	60S ribosomal protein 15.5kD/SNU13, NHP2/L7A family (includes ribonuclease P subunit p38), involved in splicing
DCIv1-Prot21755	7300850	[AJ]	KOG2573	Ribosome biogenesis protein - Nop56p/Sik1p
DCIv1-Prot22726	At2g05710	[AJ]	KOG0452	RNA-binding translational regulator IRP (aconitase superfamily)
DCIv1-Prot23104	At4g34110	[AJ]	KOG0123	Polyadenylate-binding protein (RRM superfamily)
DCIv1-Prot2451	At5g20160	[AJ]	KOG3387	60S ribosomal protein 15.5kD/SNU13, NHP2/L7A family (includes ribonuclease P subunit p38), involved in splicing
DCIv1-Prot24780	At4g01790	[AJ]	KOG3387	60S ribosomal protein 15.5kD/SNU13, NHP2/L7A family (includes ribonuclease P subunit p38), involved in splicing
DCIv1-Prot27283	At3g16380	[AJ]	KOG0123	Polyadenylate-binding protein (RRM superfamily)
DCIv1-Prot27914	At5g20160	[AJ]	KOG3387	60S ribosomal protein 15.5kD/SNU13, NHP2/L7A family (includes ribonuclease P subunit p38), involved in splicing
DCIv1-Prot29323	CE20412	[AJ]	KOG0123	Polyadenylate-binding protein (RRM superfamily)
DCIv1-Prot29432	At5g27120	[AJ]	KOG2572	Ribosome biogenesis protein - Nop58p/Nop5p
DCIv1-Prot30633	At4g34110	[AJ]	KOG0123	Polyadenylate-binding protein (RRM superfamily)
DCIv1-Prot30665	Hs4505575	[AJ]	KOG0123	Polyadenylate-binding protein (RRM superfamily)
DCIv1-Prot30797	At1g71770	[AJ]	KOG0123	Polyadenylate-binding protein (RRM superfamily)
DCIv1-Prot31555	At4g35830	[AJ]	KOG0452	RNA-binding translational regulator IRP (aconitase superfamily)
DCIv1-Prot32157	At2g05710	[AJ]	KOG0452	RNA-binding translational regulator IRP (aconitase superfamily)
DCIv1-Prot33043	ECU02g0250	[AJ]	KOG0123	Polyadenylate-binding protein (RRM superfamily)
DCIv1-Prot33500	At4g34110	[AJ]	KOG0123	Polyadenylate-binding protein (RRM superfamily)
DCIv1-Prot34973	At4g34110	[AJ]	KOG0123	Polyadenylate-binding protein (RRM superfamily)
DCIv1-Prot387	At1g71770	[AJ]	KOG0123	Polyadenylate-binding protein (RRM superfamily)
DCIv1-Prot5823	At4g35830	[AJ]	KOG0452	RNA-binding translational regulator IRP (aconitase superfamily)
DCIv1-Prot610	At1g33390	[AJ]	KOG0926	DEAH-box RNA helicase
DCIv1-Prot7694	At2g36660	[AJ]	KOG0123	Polyadenylate-binding protein (RRM superfamily)
DCIv1-Prot7696	At2g36660	[AJ]	KOG0123	Polyadenylate-binding protein (RRM superfamily)
DCIv1-Prot7781	At4g34110	[AJ]	KOG0123	Polyadenylate-binding protein (RRM superfamily)
DCIv1-Prot7782	At4g34110	[AJ]	KOG0123	Polyadenylate-binding protein (RRM superfamily)
DCIv1-Prot8913	At2g36660	[AJ]	KOG0123	Polyadenylate-binding protein (RRM superfamily)
DCIv1-Prot11473	Hs14141166	[AR]	KOG2190	PolyC-binding proteins alphaCP-1 and related KH domain proteins
DCIv1-Prot14341	At5g15270	[AR]	KOG2190	PolyC-binding proteins alphaCP-1 and related KH domain proteins
DCIv1-Prot15036	At5g15270	[AR]	KOG2190	PolyC-binding proteins alphaCP-1 and related KH domain proteins
DCIv1-Prot15736	At4g26000	[AR]	KOG2190	PolyC-binding proteins alphaCP-1 and related KH domain proteins
DCIv1-Prot15769	At1g14170	[AR]	KOG2190	PolyC-binding proteins alphaCP-1 and related KH domain proteins
DCIv1-Prot15817	At4g25730	[AR]	KOG1098	Putative SAM-dependent rRNA methyltransferase SPB1
DCIv1-Prot16186	At4g26000	[AR]	KOG2190	PolyC-binding proteins alphaCP-1 and related KH domain proteins
DCIv1-Prot17011	At3g20890	[AR]	KOG1365	RNA-binding protein Fusilli, contains RRM domain
DCIv1-Prot17207	At5g13830	[AR]	KOG1098	Putative SAM-dependent rRNA methyltransferase SPB1
DCIv1-Prot19455	At1g51580	[AR]	KOG2190	PolyC-binding proteins alphaCP-1 and related KH domain proteins
DCIv1-Prot21164	At5g53060	[AR]	KOG2190	PolyC-binding proteins alphaCP-1 and related KH domain proteins
DCIv1-Prot2323	At5g53060	[AR]	KOG2190	PolyC-binding proteins alphaCP-1 and related KH domain proteins
DCIv1-Prot23340	At4g18375	[AR]	KOG2190	PolyC-binding proteins alphaCP-1 and related KH domain proteins
DCIv1-Prot23597	At5g04430	[AR]	KOG2191	RNA-binding protein NOVA1/PASILLA and related KH domain proteins
DCIv1-Prot23769	At5g15270	[AR]	KOG2190	PolyC-binding proteins alphaCP-1 and related KH domain proteins
DCIv1-Prot23993	At3g20890	[AR]	KOG1365	RNA-binding protein Fusilli, contains RRM domain
DCIv1-Prot26459	At5g64390	[AR]	KOG2190	PolyC-binding proteins alphaCP-1 and related KH domain proteins
DCIv1-Prot27172	At5g04430	[AR]	KOG2191	RNA-binding protein NOVA1/PASILLA and related KH domain proteins
DCIv1-Prot286	At3g04610	[AR]	KOG2190	PolyC-binding proteins alphaCP-1 and related KH domain proteins
DCIv1-Prot30114	Hs5453854	[AR]	KOG2190	PolyC-binding proteins alphaCP-1 and related KH domain proteins
DCIv1-Prot34064	At5g53060	[AR]	KOG2190	PolyC-binding proteins alphaCP-1 and related KH domain proteins
DCIv1-Prot34177	At5g04430	[AR]	KOG2191	RNA-binding protein NOVA1/PASILLA and related KH domain proteins
DCIv1-Prot4210	At1g51580	[AR]	KOG2190	PolyC-binding proteins alphaCP-1 and related KH domain proteins
DCIv1-Prot6525	At5g46190	[AR]	KOG2190	PolyC-binding proteins alphaCP-1 and related KH domain proteins
DCIv1-Prot6526	At5g46190	[AR]	KOG2190	PolyC-binding proteins alphaCP-1 and related KH domain proteins
DCIv1-Prot7611	At5g64390	[AR]	KOG2190	PolyC-binding proteins alphaCP-1 and related KH domain proteins
DCIv1-Prot7612	At5g64390	[AR]	KOG2190	PolyC-binding proteins alphaCP-1 and related KH domain proteins
DCIv1-Prot7613	At5g64390	[AR]	KOG2190	PolyC-binding proteins alphaCP-1 and related KH domain proteins
DCIv1-Prot6635	At3g05680	[AT]	KOG4822	Predicted nuclear membrane protein involved in mRNA transport and sex determination via splicing modulation
DCIv1-Prot25778	At3g63130_2	[AYT]	KOG1909	Ran GTPase-activating protein
DCIv1-Prot6739	At3g63130_2	[AYT]	KOG1909	Ran GTPase-activating protein
DCIv1-Prot876	At5g19320_2	[AYT]	KOG1909	Ran GTPase-activating protein
DCIv1-Prot884	At5g19320_2	[AYT]	KOG1909	Ran GTPase-activating protein
DCIv1-Prot10132	At1g51060	[B]	KOG1756	Histone 2A
DCIv1-Prot10171	Hs4885531	[B]	KOG1343	Histone deacetylase complex, catalytic component HDA1
DCIv1-Prot10212	At2g19520	[B]	KOG0264	Nucleosome remodeling factor, subunit CAF1/NURF55/MSI1
DCIv1-Prot10213	At2g19520	[B]	KOG0264	Nucleosome remodeling factor, subunit CAF1/NURF55/MSI1
DCIv1-Prot10461	Hs17149828	[B]	KOG1156	N-terminal acetyltransferase
DCIv1-Prot10462	Hs17149828	[B]	KOG1156	N-terminal acetyltransferase
DCIv1-Prot10463	Hs17149828	[B]	KOG1156	N-terminal acetyltransferase
DCIv1-Prot10833	SPBC1A4.03c	[B]	KOG0355	DNA topoisomerase type II
DCIv1-Prot10950	At1g54690	[B]	KOG1756	Histone 2A
DCIv1-Prot11244	At3g21820	[B]	KOG2084	Predicted histone tail methylase containing SET domain
DCIv1-Prot11389	At1g26760	[B]	KOG2084	Predicted histone tail methylase containing SET domain
DCIv1-Prot11465	At5g26040	[B]	KOG1344	Predicted histone deacetylase
DCIv1-Prot11771	At3g18520	[B]	KOG1343	Histone deacetylase complex, catalytic component HDA1
DCIv1-Prot12154	At5g07810	[B]	KOG1000	Chromatin remodeling protein HARP/SMARCAL1, DEAD-box superfamily
DCIv1-Prot13097	At5g10980	[B]	KOG1745	Histones H3 and H4
DCIv1-Prot13172	At5g65360	[B]	KOG1745	Histones H3 and H4
DCIv1-Prot13178	At5g65360	[B]	KOG1745	Histones H3 and H4
DCIv1-Prot13951	At3g48710	[B]	KOG2266	Chromatin-associated protein Dek and related proteins, contains SAP DNA binding domain
DCIv1-Prot14146	At3g53650	[B]	KOG1744	Histone H2B
DCIv1-Prot14153	At5g02560	[B]	KOG1756	Histone 2A
DCIv1-Prot14161	At5g59970	[B]	KOG3467	Histone H4
DCIv1-Prot14662	At5g67320	[B]	KOG0273	Beta-transducin family (WD-40 repeat) protein
DCIv1-Prot1584	At1g52740	[B]	KOG1757	Histone 2A
DCIv1-Prot15873	At2g16780	[B]	KOG0264	Nucleosome remodeling factor, subunit CAF1/NURF55/MSI1
DCIv1-Prot15874	At5g58230	[B]	KOG0264	Nucleosome remodeling factor, subunit CAF1/NURF55/MSI1
DCIv1-Prot15875	At4g35050	[B]	KOG0264	Nucleosome remodeling factor, subunit CAF1/NURF55/MSI1
DCIv1-Prot17055	At3g18520	[B]	KOG1343	Histone deacetylase complex, catalytic component HDA1
DCIv1-Prot17565	At5g59970	[B]	KOG3467	Histone H4
DCIv1-Prot17751	At1g08880	[B]	KOG1756	Histone 2A
DCIv1-Prot17752	At1g54690	[B]	KOG1756	Histone 2A
DCIv1-Prot1961	At4g38130	[B]	KOG1342	Histone deacetylase complex, catalytic component RPD3
DCIv1-Prot19791	At3g54560	[B]	KOG1757	Histone 2A
DCIv1-Prot1995	At5g65360	[B]	KOG1745	Histones H3 and H4
DCIv1-Prot2000	At5g65360	[B]	KOG1745	Histones H3 and H4
DCIv1-Prot20018	At1g54690	[B]	KOG1756	Histone 2A
DCIv1-Prot20019	At5g59870	[B]	KOG1756	Histone 2A
DCIv1-Prot20742	At3g01320	[B]	KOG4204	Histone deacetylase complex, SIN3 component
DCIv1-Prot21602	At4g16420	[B]	KOG0457	Histone acetyltransferase complex SAGA/ADA, subunit ADA2
DCIv1-Prot21603	At4g16420	[B]	KOG0457	Histone acetyltransferase complex SAGA/ADA, subunit ADA2
DCIv1-Prot21629	At3g07740	[B]	KOG0457	Histone acetyltransferase complex SAGA/ADA, subunit ADA2
DCIv1-Prot22084	At3g10690	[B]	KOG0355	DNA topoisomerase type II
DCIv1-Prot22217	At5g65360	[B]	KOG1745	Histones H3 and H4
DCIv1-Prot22697	At5g61060	[B]	KOG1343	Histone deacetylase complex, catalytic component HDA1
DCIv1-Prot22893	At4g39680	[B]	KOG2416	Acinus (induces apoptotic chromatin condensation)
DCIv1-Prot23136	At5g09740	[B]	KOG2747	Histone acetyltransferase (MYST family)
DCIv1-Prot23511	At3g01320	[B]	KOG4204	Histone deacetylase complex, SIN3 component
DCIv1-Prot23512	At3g01320	[B]	KOG4204	Histone deacetylase complex, SIN3 component
DCIv1-Prot23863	At1g52740	[B]	KOG1757	Histone 2A
DCIv1-Prot24064	At1g21700	[B]	KOG1279	Chromatin remodeling factor subunit and related transcription factors
DCIv1-Prot2423	At1g52740	[B]	KOG1757	Histone 2A
DCIv1-Prot25465	At5g17690	[B]	KOG1911	Heterochromatin-associated protein HP1 and related CHROMO domain proteins
DCIv1-Prot25493	At1g19890	[B]	KOG1745	Histones H3 and H4
DCIv1-Prot2572	At1g51060	[B]	KOG1756	Histone 2A
DCIv1-Prot25846	At5g59970	[B]	KOG3467	Histone H4
DCIv1-Prot26183	Hs20551695	[B]	KOG1342	Histone deacetylase complex, catalytic component RPD3
DCIv1-Prot26421	At1g33400	[B]	KOG2084	Predicted histone tail methylase containing SET domain
DCIv1-Prot26422	At1g33400	[B]	KOG2084	Predicted histone tail methylase containing SET domain
DCIv1-Prot26744	At5g15020	[B]	KOG4204	Histone deacetylase complex, SIN3 component
DCIv1-Prot26745	At5g15020	[B]	KOG4204	Histone deacetylase complex, SIN3 component
DCIv1-Prot26746	At5g15020	[B]	KOG4204	Histone deacetylase complex, SIN3 component
DCIv1-Prot27055	Hs20551282	[B]	KOG0264	Nucleosome remodeling factor, subunit CAF1/NURF55/MSI1
DCIv1-Prot27287	At3g53650	[B]	KOG1744	Histone H2B
DCIv1-Prot27667	At1g54390	[B]	KOG1973	Chromatin remodeling protein, contains PHD Zn-finger
DCIv1-Prot27853	At5g26040	[B]	KOG1344	Predicted histone deacetylase
DCIv1-Prot27947	At1g52740	[B]	KOG1757	Histone 2A
DCIv1-Prot28322	At1g01370	[B]	KOG1745	Histones H3 and H4
DCIv1-Prot28974	At2g43650	[B]	KOG3118	Disrupter of silencing SAS10
DCIv1-Prot29052	At5g65360	[B]	KOG1745	Histones H3 and H4
DCIv1-Prot29091	At2g19640	[B]	KOG2084	Predicted histone tail methylase containing SET domain
DCIv1-Prot29262	CE16234	[B]	KOG0264	Nucleosome remodeling factor, subunit CAF1/NURF55/MSI1
DCIv1-Prot29998	At3g01320	[B]	KOG4204	Histone deacetylase complex, SIN3 component
DCIv1-Prot30003	At5g04130	[B]	KOG0355	DNA topoisomerase type II
DCIv1-Prot30509	Hs20551695	[B]	KOG1342	Histone deacetylase complex, catalytic component RPD3
DCIv1-Prot30787	At5g59970	[B]	KOG3467	Histone H4
DCIv1-Prot30795	At5g02560	[B]	KOG1756	Histone 2A
DCIv1-Prot30811	At2g28720	[B]	KOG1744	Histone H2B
DCIv1-Prot30813	At2g28720	[B]	KOG1744	Histone H2B
DCIv1-Prot30933	At1g26760	[B]	KOG2084	Predicted histone tail methylase containing SET domain
DCIv1-Prot31371	At2g43650	[B]	KOG3118	Disrupter of silencing SAS10
DCIv1-Prot31836	At1g65470	[B]	KOG4364	Chromatin assembly factor-I
DCIv1-Prot31876	At4g34430	[B]	KOG1279	Chromatin remodeling factor subunit and related transcription factors
DCIv1-Prot32313	At5g08630	[B]	KOG1245	Chromatin remodeling complex WSTF-ISWI, large subunit (contains heterochromatin localization, PHD and BROMO domains)
DCIv1-Prot32334	At5g10980	[B]	KOG1745	Histones H3 and H4
DCIv1-Prot32686	At2g19520	[B]	KOG0264	Nucleosome remodeling factor, subunit CAF1/NURF55/MSI1
DCIv1-Prot32783	At5g06620	[B]	KOG2084	Predicted histone tail methylase containing SET domain
DCIv1-Prot32847	At5g27670	[B]	KOG1756	Histone 2A
DCIv1-Prot33285	At5g08630	[B]	KOG1245	Chromatin remodeling complex WSTF-ISWI, large subunit (contains heterochromatin localization, PHD and BROMO domains)
DCIv1-Prot33286	At5g08630	[B]	KOG1245	Chromatin remodeling complex WSTF-ISWI, large subunit (contains heterochromatin localization, PHD and BROMO domains)
DCIv1-Prot33287	7302099	[B]	KOG1245	Chromatin remodeling complex WSTF-ISWI, large subunit (contains heterochromatin localization, PHD and BROMO domains)
DCIv1-Prot33720	Hs17149828	[B]	KOG1156	N-terminal acetyltransferase
DCIv1-Prot34191	Hs18644730	[B]	KOG1973	Chromatin remodeling protein, contains PHD Zn-finger
DCIv1-Prot34256	At3g01320	[B]	KOG4204	Histone deacetylase complex, SIN3 component
DCIv1-Prot34450	At4g16420	[B]	KOG0457	Histone acetyltransferase complex SAGA/ADA, subunit ADA2
DCIv1-Prot34451	At4g16420	[B]	KOG0457	Histone acetyltransferase complex SAGA/ADA, subunit ADA2
DCIv1-Prot34452	At3g07740	[B]	KOG0457	Histone acetyltransferase complex SAGA/ADA, subunit ADA2
DCIv1-Prot34453	At4g16420	[B]	KOG0457	Histone acetyltransferase complex SAGA/ADA, subunit ADA2
DCIv1-Prot34785	At5g10980	[B]	KOG1745	Histones H3 and H4
DCIv1-Prot34949	At5g67320	[B]	KOG0273	Beta-transducin family (WD-40 repeat) protein
DCIv1-Prot4366	At1g21700	[B]	KOG1279	Chromatin remodeling factor subunit and related transcription factors
DCIv1-Prot4723	At2g33610	[B]	KOG1279	Chromatin remodeling factor subunit and related transcription factors
DCIv1-Prot5354	At1g67370	[B]	KOG4652	HORMA domain
DCIv1-Prot5355	At1g67370	[B]	KOG4652	HORMA domain
DCIv1-Prot5356	At1g67370	[B]	KOG4652	HORMA domain
DCIv1-Prot6248	At5g59970	[B]	KOG3467	Histone H4
DCIv1-Prot6275	At2g28720	[B]	KOG1744	Histone H2B
DCIv1-Prot6277	At5g02560	[B]	KOG1756	Histone 2A
DCIv1-Prot6287	At5g59970	[B]	KOG3467	Histone H4
DCIv1-Prot6501	At5g02560	[B]	KOG1756	Histone 2A
DCIv1-Prot6502	At3g53650	[B]	KOG1744	Histone H2B
DCIv1-Prot6860	At5g59970	[B]	KOG3467	Histone H4
DCIv1-Prot7565	At2g17900	[B]	KOG2084	Predicted histone tail methylase containing SET domain
DCIv1-Prot7811	At4g38130	[B]	KOG1342	Histone deacetylase complex, catalytic component RPD3
DCIv1-Prot8011	At1g08460	[B]	KOG1343	Histone deacetylase complex, catalytic component HDA1
DCIv1-Prot8284	At5g58230	[B]	KOG0264	Nucleosome remodeling factor, subunit CAF1/NURF55/MSI1
DCIv1-Prot8306	At4g34430	[B]	KOG1279	Chromatin remodeling factor subunit and related transcription factors
DCIv1-Prot8397	At5g56740	[B]	KOG2696	Histone acetyltransferase type b catalytic subunit
DCIv1-Prot9500	At2g47620	[B]	KOG1279	Chromatin remodeling factor subunit and related transcription factors
DCIv1-Prot9519	At3g48710	[B]	KOG2266	Chromatin-associated protein Dek and related proteins, contains SAP DNA binding domain
DCIv1-Prot10210	At5g56950	[BD]	KOG1507	Nucleosome assembly protein NAP-1
DCIv1-Prot11164	At5g56950	[BD]	KOG1507	Nucleosome assembly protein NAP-1
DCIv1-Prot15254	At5g56950	[BD]	KOG1507	Nucleosome assembly protein NAP-1
DCIv1-Prot16974	At5g48600	[BD]	KOG0996	Structural maintenance of chromosome protein 4 (chromosome condensation complex Condensin, subunit C)
DCIv1-Prot22504	At5g37630	[BD]	KOG2025	Chromosome condensation complex Condensin, subunit G
DCIv1-Prot22505	At5g37630	[BD]	KOG2025	Chromosome condensation complex Condensin, subunit G
DCIv1-Prot30645	At3g57060	[BD]	KOG0414	Chromosome condensation complex Condensin, subunit D2
DCIv1-Prot30646	At3g57060	[BD]	KOG0414	Chromosome condensation complex Condensin, subunit D2
DCIv1-Prot32194	At2g32590	[BD]	KOG2328	Chromosome condensation complex Condensin, subunit H
DCIv1-Prot32703	At4g37210	[BD]	KOG4563	Cell cycle-regulated histone H1-binding protein
DCIv1-Prot6837	At5g62410	[BD]	KOG0933	Structural maintenance of chromosome protein 2 (chromosome condensation complex Condensin, subunit E)
DCIv1-Prot6838	At5g62410	[BD]	KOG0933	Structural maintenance of chromosome protein 2 (chromosome condensation complex Condensin, subunit E)
DCIv1-Prot10823	At5g15920	[BDL]	KOG0979	Structural maintenance of chromosome protein SMC5/Spr18, SMC superfamily
DCIv1-Prot34827	At5g15540	[BDL]	KOG1020	Sister chromatid cohesion protein SCC2/Nipped-B
DCIv1-Prot34828	At5g15540	[BDL]	KOG1020	Sister chromatid cohesion protein SCC2/Nipped-B
DCIv1-Prot12176	At3g21430	[BDT]	KOG1019	Retinoblastoma pathway protein LIN-9/chromatin-associated protein Aly
DCIv1-Prot12177	At3g05380	[BDT]	KOG1019	Retinoblastoma pathway protein LIN-9/chromatin-associated protein Aly
DCIv1-Prot16604	At3g21430	[BDT]	KOG1019	Retinoblastoma pathway protein LIN-9/chromatin-associated protein Aly
DCIv1-Prot16605	At3g05380	[BDT]	KOG1019	Retinoblastoma pathway protein LIN-9/chromatin-associated protein Aly
DCIv1-Prot16606	At3g21430	[BDT]	KOG1019	Retinoblastoma pathway protein LIN-9/chromatin-associated protein Aly
DCIv1-Prot32861	At3g05380	[BDT]	KOG1019	Retinoblastoma pathway protein LIN-9/chromatin-associated protein Aly
DCIv1-Prot10819	At5g43990	[BK]	KOG1082	Histone H3 (Lys9) methyltransferase SUV39H1/Clr4, required for transcriptional silencing
DCIv1-Prot11238	At4g15180	[BK]	KOG1080	Histone H3 (Lys4) methyltransferase complex, subunit SET1 and related methyltransferases
DCIv1-Prot14447	At5g13960_2	[BK]	KOG1082	Histone H3 (Lys9) methyltransferase SUV39H1/Clr4, required for transcriptional silencing
DCIv1-Prot14682	At1g02740	[BK]	KOG3001	Dosage compensation regulatory complex/histone acetyltransferase complex, subunit MSL-3/MRG15/EAF3, and related CHROMO domain-containing proteins
DCIv1-Prot17836	At5g09230	[BK]	KOG2683	Sirtuin 4 and related class II sirtuins (SIR2 family)
DCIv1-Prot18101	At5g42400	[BK]	KOG1080	Histone H3 (Lys4) methyltransferase complex, subunit SET1 and related methyltransferases
DCIv1-Prot19799	At5g53430	[BK]	KOG1080	Histone H3 (Lys4) methyltransferase complex, subunit SET1 and related methyltransferases
DCIv1-Prot20644	At5g13960_2	[BK]	KOG1082	Histone H3 (Lys9) methyltransferase SUV39H1/Clr4, required for transcriptional silencing
DCIv1-Prot21149	At4g27910	[BK]	KOG1080	Histone H3 (Lys4) methyltransferase complex, subunit SET1 and related methyltransferases
DCIv1-Prot21759	At5g14170	[BK]	KOG2570	SWI/SNF transcription activation complex subunit
DCIv1-Prot2227	At5g55760	[BK]	KOG1905	Class IV sirtuins (SIR2 family)
DCIv1-Prot23198	At1g51450	[BK]	KOG2626	Histone H3 (Lys4) methyltransferase complex, subunit CPS60/ASH2/BRE2
DCIv1-Prot28129	At3g03750	[BK]	KOG1082	Histone H3 (Lys9) methyltransferase SUV39H1/Clr4, required for transcriptional silencing
DCIv1-Prot28263	At2g47210	[BK]	KOG2656	DNA methyltransferase 1-associated protein-1
DCIv1-Prot28264	At2g47210	[BK]	KOG2656	DNA methyltransferase 1-associated protein-1
DCIv1-Prot28270	At1g05830_2	[BK]	KOG1080	Histone H3 (Lys4) methyltransferase complex, subunit SET1 and related methyltransferases
DCIv1-Prot28294	At1g05830_2	[BK]	KOG1080	Histone H3 (Lys4) methyltransferase complex, subunit SET1 and related methyltransferases
DCIv1-Prot28313	At4g27910	[BK]	KOG1080	Histone H3 (Lys4) methyltransferase complex, subunit SET1 and related methyltransferases
DCIv1-Prot2883	At5g43990	[BK]	KOG1082	Histone H3 (Lys9) methyltransferase SUV39H1/Clr4, required for transcriptional silencing
DCIv1-Prot2884	At5g43990	[BK]	KOG1082	Histone H3 (Lys9) methyltransferase SUV39H1/Clr4, required for transcriptional silencing
DCIv1-Prot2885	At5g43990	[BK]	KOG1082	Histone H3 (Lys9) methyltransferase SUV39H1/Clr4, required for transcriptional silencing
DCIv1-Prot2886	At5g43990	[BK]	KOG1082	Histone H3 (Lys9) methyltransferase SUV39H1/Clr4, required for transcriptional silencing
DCIv1-Prot29064	At4g15180	[BK]	KOG1080	Histone H3 (Lys4) methyltransferase complex, subunit SET1 and related methyltransferases
DCIv1-Prot29649	At4g35750	[BK]	KOG2633	Hismacro and SEC14 domain-containing proteins
DCIv1-Prot299	At5g55760	[BK]	KOG1905	Class IV sirtuins (SIR2 family)
DCIv1-Prot29906	At5g14170	[BK]	KOG2570	SWI/SNF transcription activation complex subunit
DCIv1-Prot30483	At5g22760	[BK]	KOG1473	Nucleosome remodeling factor, subunit NURF301/BPTF
DCIv1-Prot30484	At5g22760	[BK]	KOG1473	Nucleosome remodeling factor, subunit NURF301/BPTF
DCIv1-Prot30485	At5g22760	[BK]	KOG1473	Nucleosome remodeling factor, subunit NURF301/BPTF
DCIv1-Prot31375	7294564	[BK]	KOG1472	Histone acetyltransferase SAGA/ADA, catalytic subunit PCAF/GCN5 and related proteins
DCIv1-Prot31377	YGR252w	[BK]	KOG1472	Histone acetyltransferase SAGA/ADA, catalytic subunit PCAF/GCN5 and related proteins
DCIv1-Prot31404	At5g43990	[BK]	KOG1082	Histone H3 (Lys9) methyltransferase SUV39H1/Clr4, required for transcriptional silencing
DCIv1-Prot31405	At5g43990	[BK]	KOG1082	Histone H3 (Lys9) methyltransferase SUV39H1/Clr4, required for transcriptional silencing
DCIv1-Prot31960	At1g69340	[BK]	KOG2633	Hismacro and SEC14 domain-containing proteins
DCIv1-Prot31961	At1g69340	[BK]	KOG2633	Hismacro and SEC14 domain-containing proteins
DCIv1-Prot3297	At3g10210	[BK]	KOG2633	Hismacro and SEC14 domain-containing proteins
DCIv1-Prot34070	At5g53430	[BK]	KOG1080	Histone H3 (Lys4) methyltransferase complex, subunit SET1 and related methyltransferases
DCIv1-Prot34340	At3g06010	[BK]	KOG0386	Chromatin remodeling complex SWI/SNF, component SWI2 and related ATPases (DNA/RNA helicase superfamily)
DCIv1-Prot3522	At3g17590	[BK]	KOG1649	SWI-SNF chromatin remodeling complex, Snf5 subunit
DCIv1-Prot4095	At5g55760	[BK]	KOG1905	Class IV sirtuins (SIR2 family)
DCIv1-Prot5814	At4g35750	[BK]	KOG2633	Hismacro and SEC14 domain-containing proteins
DCIv1-Prot6582	At3g11220	[BK]	KOG3949	RNA polymerase II elongator complex, subunit ELP4
DCIv1-Prot7658	At5g50320	[BK]	KOG2535	RNA polymerase II elongator complex, subunit ELP3/histone acetyltransferase
DCIv1-Prot892	At3g06010	[BK]	KOG0386	Chromatin remodeling complex SWI/SNF, component SWI2 and related ATPases (DNA/RNA helicase superfamily)
DCIv1-Prot9094	At1g69340	[BK]	KOG2633	Hismacro and SEC14 domain-containing proteins
DCIv1-Prot9838	At1g49540	[BK]	KOG1063	RNA polymerase II elongator complex, subunit ELP2, WD repeat superfamily
DCIv1-Prot21960	At5g64630	[BL]	KOG1009	Chromatin assembly complex 1 subunit B/CAC2 (contains WD40 repeats)
DCIv1-Prot21961	Hs4885105	[BL]	KOG1009	Chromatin assembly complex 1 subunit B/CAC2 (contains WD40 repeats)
DCIv1-Prot2002	At3g20810	[BT]	KOG2132	Uncharacterized conserved protein, contains JmjC domain
DCIv1-Prot22738	At5g06550	[BT]	KOG2130	Phosphatidylserine-specific receptor PtdSerR, contains JmjC domain
DCIv1-Prot26277	At5g63080	[BT]	KOG2131	Uncharacterized conserved protein, contains JmjC domain
DCIv1-Prot4952	At1g78280	[BT]	KOG2130	Phosphatidylserine-specific receptor PtdSerR, contains JmjC domain
DCIv1-Prot10110	7303574	[C]	KOG3954	Electron transfer flavoprotein, alpha subunit
DCIv1-Prot10205	At2g19500	[C]	KOG1231	Proteins containing the FAD binding domain
DCIv1-Prot10226	At4g29740	[C]	KOG1231	Proteins containing the FAD binding domain
DCIv1-Prot10281	At2g33040	[C]	KOG1531	F0F1-type ATP synthase, gamma subunit
DCIv1-Prot10282	At1g74210	[C]	KOG2258	Glycerophosphoryl diester phosphodiesterase
DCIv1-Prot10338	7294725	[C]	KOG0232	Vacuolar H+-ATPase V0 sector, subunits c/c'
DCIv1-Prot10351	At5g19760	[C]	KOG0759	Mitochondrial oxoglutarate/malate carrier proteins
DCIv1-Prot10583	At1g60660	[C]	KOG0537	Cytochrome b5
DCIv1-Prot10584	At1g60660	[C]	KOG0537	Cytochrome b5
DCIv1-Prot1061	7291174	[C]	KOG0763	Mitochondrial ornithine transporter
DCIv1-Prot1068	At3g08950	[C]	KOG2792	Putative cytochrome C oxidase assembly protein
DCIv1-Prot10803	At2g20360	[C]	KOG2865	NADH:ubiquinone oxidoreductase, NDUFA9/39kDa subunit
DCIv1-Prot10832	At5g09680	[C]	KOG0536	Flavohemoprotein b5+b5R
DCIv1-Prot10866	At5g13450	[C]	KOG1662	Mitochondrial F1F0-ATP synthase, subunit OSCP/ATP5
DCIv1-Prot10880	At3g08580	[C]	KOG0749	Mitochondrial ADP/ATP carrier proteins
DCIv1-Prot10985	At1g54100	[C]	KOG2453	Aldehyde dehydrogenase
DCIv1-Prot11014	AtCh077	[C]	KOG3256	NADH:ubiquinone oxidoreductase, NDUFS8/23 kDa subunit
DCIv1-Prot11015	AtMi046	[C]	KOG4845	NADH dehydrogenase, subunit 4
DCIv1-Prot11021	AtCh008	[C]	KOG1353	F0F1-type ATP synthase, alpha subunit
DCIv1-Prot11116	YBR085w	[C]	KOG0749	Mitochondrial ADP/ATP carrier proteins
DCIv1-Prot1114	At1g07020	[C]	KOG0760	Mitochondrial carrier protein MRS3/4
DCIv1-Prot1121	At1g07030	[C]	KOG0760	Mitochondrial carrier protein MRS3/4
DCIv1-Prot11236	At3g21720	[C]	KOG1260	Isocitrate lyase
DCIv1-Prot11315	At2g29990	[C]	KOG2495	NADH-dehydrogenase (ubiquinone)
DCIv1-Prot11316	At2g29990	[C]	KOG2495	NADH-dehydrogenase (ubiquinone)
DCIv1-Prot11460	At5g56450	[C]	KOG0749	Mitochondrial ADP/ATP carrier proteins
DCIv1-Prot11471	At5g11770	[C]	KOG1687	NADH-ubiquinone oxidoreductase, NUFS7/PSST/20 kDa subunit
DCIv1-Prot11472	At5g11770	[C]	KOG1687	NADH-ubiquinone oxidoreductase, NUFS7/PSST/20 kDa subunit
DCIv1-Prot11567	At4g32530	[C]	KOG0233	Vacuolar H+-ATPase V0 sector, subunit c''
DCIv1-Prot11606	At2g46320	[C]	KOG0761	Mitochondrial carrier protein CGI-69
DCIv1-Prot11749	At5g62740	[C]	KOG2620	Prohibitins and stomatins of the PID superfamily
DCIv1-Prot11752	At3g28715	[C]	KOG2957	Vacuolar H+-ATPase V0 sector, subunit d
DCIv1-Prot11773	At4g34240	[C]	KOG2456	Aldehyde dehydrogenase
DCIv1-Prot11880	At1g04420	[C]	KOG1575	Voltage-gated shaker-like K+ channel, subunit beta/KCNAB
DCIv1-Prot12	At1g65320	[C]	KOG1764	5'-AMP-activated protein kinase, gamma subunit
DCIv1-Prot12031	At3g01390	[C]	KOG1772	Vacuolar H+-ATPase V1 sector, subunit G
DCIv1-Prot12073	At1g21400	[C]	KOG1182	Branched chain alpha-keto acid dehydrogenase complex, alpha subunit
DCIv1-Prot12074	At5g09300	[C]	KOG1182	Branched chain alpha-keto acid dehydrogenase complex, alpha subunit
DCIv1-Prot12097	At4g10040	[C]	KOG3453	Cytochrome c
DCIv1-Prot12170	At1g09020	[C]	KOG1764	5'-AMP-activated protein kinase, gamma subunit
DCIv1-Prot12171	At1g09020	[C]	KOG1764	5'-AMP-activated protein kinase, gamma subunit
DCIv1-Prot12172	At1g09020	[C]	KOG1764	5'-AMP-activated protein kinase, gamma subunit
DCIv1-Prot12193	At5g53560	[C]	KOG0537	Cytochrome b5
DCIv1-Prot12194	At5g53560	[C]	KOG0537	Cytochrome b5
DCIv1-Prot12205	At1g01090	[C]	KOG0225	Pyruvate dehydrogenase E1, alpha subunit
DCIv1-Prot12231	At1g01050	[C]	KOG1626	Inorganic pyrophosphatase/Nucleosome remodeling factor, subunit NURF38
DCIv1-Prot12232	At5g09650	[C]	KOG1626	Inorganic pyrophosphatase/Nucleosome remodeling factor, subunit NURF38
DCIv1-Prot12233	At1g01050	[C]	KOG1626	Inorganic pyrophosphatase/Nucleosome remodeling factor, subunit NURF38
DCIv1-Prot12234	At5g09650	[C]	KOG1626	Inorganic pyrophosphatase/Nucleosome remodeling factor, subunit NURF38
DCIv1-Prot12728	At4g22220	[C]	KOG3361	Iron binding protein involved in Fe-S cluster formation
DCIv1-Prot12737	At4g39740	[C]	KOG2792	Putative cytochrome C oxidase assembly protein
DCIv1-Prot12804	At1g60810	[C]	KOG1254	ATP-citrate lyase
DCIv1-Prot12842	At2g43180	[C]	KOG1260	Isocitrate lyase
DCIv1-Prot12843	At2g43180	[C]	KOG1260	Isocitrate lyase
DCIv1-Prot12889	At4g17260	[C]	KOG1495	Lactate dehydrogenase
DCIv1-Prot13147	At3g08580	[C]	KOG0749	Mitochondrial ADP/ATP carrier proteins
DCIv1-Prot13221	At4g34700	[C]	KOG3466	NADH:ubiquinone oxidoreductase, NDUFB9/B22 subunit
DCIv1-Prot13237	At3g58730	[C]	KOG1647	Vacuolar H+-ATPase V1 sector, subunit D
DCIv1-Prot13295	Hs4507807	[C]	KOG0753	Mitochondrial fatty acid anion carrier protein/Uncoupling protein
DCIv1-Prot133	At2g21410	[C]	KOG2189	Vacuolar H+-ATPase V0 sector, subunit a
DCIv1-Prot13360	At5g01500	[C]	KOG0752	Mitochondrial solute carrier protein
DCIv1-Prot13470	At2g39790	[C]	KOG2536	MAM33, mitochondrial matrix glycoprotein
DCIv1-Prot13484	At5g06580	[C]	KOG1231	Proteins containing the FAD binding domain
DCIv1-Prot13485	At5g06580	[C]	KOG1231	Proteins containing the FAD binding domain
DCIv1-Prot13486	At5g06580	[C]	KOG1231	Proteins containing the FAD binding domain
DCIv1-Prot13487	At5g06580	[C]	KOG1231	Proteins containing the FAD binding domain
DCIv1-Prot1349	YPL207w	[C]	KOG1160	Fe-S oxidoreductase
DCIv1-Prot1350	At1g75200	[C]	KOG1160	Fe-S oxidoreductase
DCIv1-Prot13868	At5g03860	[C]	KOG1261	Malate synthase
DCIv1-Prot14033	At1g04690	[C]	KOG1575	Voltage-gated shaker-like K+ channel, subunit beta/KCNAB
DCIv1-Prot14049	At3g02280	[C]	KOG1159	NADP-dependent flavoprotein reductase
DCIv1-Prot14066	YOR100c	[C]	KOG0758	Mitochondrial carnitine-acylcarnitine carrier protein
DCIv1-Prot14149	At1g01050	[C]	KOG1626	Inorganic pyrophosphatase/Nucleosome remodeling factor, subunit NURF38
DCIv1-Prot1415	At5g67590	[C]	KOG3389	NADH:ubiquinone oxidoreductase, NDUFS4/18 kDa subunit
DCIv1-Prot14276	At3g55640	[C]	KOG0752	Mitochondrial solute carrier protein
DCIv1-Prot14433	At5g13440	[C]	KOG1671	Ubiquinol cytochrome c reductase, subunit RIP1
DCIv1-Prot14442	At5g14040	[C]	KOG0767	Mitochondrial phosphate carrier protein
DCIv1-Prot14454	At1g12840	[C]	KOG2909	Vacuolar H+-ATPase V1 sector, subunit C
DCIv1-Prot14479	At3g01390	[C]	KOG1772	Vacuolar H+-ATPase V1 sector, subunit G
DCIv1-Prot14542	At3g48170	[C]	KOG2450	Aldehyde dehydrogenase
DCIv1-Prot14557	At3g48000	[C]	KOG2450	Aldehyde dehydrogenase
DCIv1-Prot14558	At3g48000	[C]	KOG2450	Aldehyde dehydrogenase
DCIv1-Prot14597	Hs4505369	[C]	KOG3389	NADH:ubiquinone oxidoreductase, NDUFS4/18 kDa subunit
DCIv1-Prot14688	AtMi039	[C]	KOG2870	NADH:ubiquinone oxidoreductase, NDUFS2/49 kDa subunit
DCIv1-Prot14689	AtMi039	[C]	KOG2870	NADH:ubiquinone oxidoreductase, NDUFS2/49 kDa subunit
DCIv1-Prot14692	AtMi039	[C]	KOG2870	NADH:ubiquinone oxidoreductase, NDUFS2/49 kDa subunit
DCIv1-Prot14698	At3g42050	[C]	KOG2759	Vacuolar H+-ATPase V1 sector, subunit H
DCIv1-Prot14871	At3g47520	[C]	KOG1494	NAD-dependent malate dehydrogenase
DCIv1-Prot14913	At5g40810	[C]	KOG3052	Cytochrome c1
DCIv1-Prot14965	At4g38510	[C]	KOG1351	Vacuolar H+-ATPase V1 sector, subunit B
DCIv1-Prot14968	At4g38510	[C]	KOG1351	Vacuolar H+-ATPase V1 sector, subunit B
DCIv1-Prot14969	At4g38510	[C]	KOG1351	Vacuolar H+-ATPase V1 sector, subunit B
DCIv1-Prot15296	At4g10040	[C]	KOG3453	Cytochrome c
DCIv1-Prot15297	At4g10040	[C]	KOG3453	Cytochrome c
DCIv1-Prot15489	At4g01100	[C]	KOG0752	Mitochondrial solute carrier protein
DCIv1-Prot15490	At1g74240	[C]	KOG0770	Predicted mitochondrial carrier protein
DCIv1-Prot155	At4g37830	[C]	KOG3469	Cytochrome c oxidase, subunit VIa/COX13
DCIv1-Prot15583	At3g01910	[C]	KOG0535	Sulfite oxidase, molybdopterin-binding component
DCIv1-Prot15584	At3g01910	[C]	KOG0535	Sulfite oxidase, molybdopterin-binding component
DCIv1-Prot15585	At3g01910	[C]	KOG0535	Sulfite oxidase, molybdopterin-binding component
DCIv1-Prot15599	Hs13259543	[C]	KOG0753	Mitochondrial fatty acid anion carrier protein/Uncoupling protein
DCIv1-Prot15665	At1g01090	[C]	KOG0225	Pyruvate dehydrogenase E1, alpha subunit
DCIv1-Prot15677	At1g01050	[C]	KOG1626	Inorganic pyrophosphatase/Nucleosome remodeling factor, subunit NURF38
DCIv1-Prot15680	At1g01050	[C]	KOG1626	Inorganic pyrophosphatase/Nucleosome remodeling factor, subunit NURF38
DCIv1-Prot15865	At1g68010	[C]	KOG0069	Glyoxylate/hydroxypyruvate reductase (D-isomer-specific 2-hydroxy acid dehydrogenase superfamily)
DCIv1-Prot159	Hs21735621	[C]	KOG1494	NAD-dependent malate dehydrogenase
DCIv1-Prot15906	At1g15700	[C]	KOG1531	F0F1-type ATP synthase, gamma subunit
DCIv1-Prot15914	At5g55070	[C]	KOG0559	Dihydrolipoamide succinyltransferase (2-oxoglutarate dehydrogenase, E2 subunit)
DCIv1-Prot15962	At4g09650	[C]	KOG1662	Mitochondrial F1F0-ATP synthase, subunit OSCP/ATP5
DCIv1-Prot16054	At4g11440	[C]	KOG0768	Mitochondrial carrier protein PET8
DCIv1-Prot16168	At2g42790	[C]	KOG2617	Citrate synthase
DCIv1-Prot16201	At3g44190	[C]	KOG2495	NADH-dehydrogenase (ubiquinone)
DCIv1-Prot16412	At2g17270	[C]	KOG0767	Mitochondrial phosphate carrier protein
DCIv1-Prot16413	At2g17270	[C]	KOG0767	Mitochondrial phosphate carrier protein
DCIv1-Prot16474	At1g16700	[C]	KOG3256	NADH:ubiquinone oxidoreductase, NDUFS8/23 kDa subunit
DCIv1-Prot16542	At4g10040	[C]	KOG3453	Cytochrome c
DCIv1-Prot16564	AtMi006	[C]	KOG1713	NADH-ubiquinone oxidoreductase, NDUFS3/30 kDa subunit
DCIv1-Prot16591	At5g48970	[C]	KOG0752	Mitochondrial solute carrier protein
DCIv1-Prot16594	At1g09020	[C]	KOG1764	5'-AMP-activated protein kinase, gamma subunit
DCIv1-Prot16689	At4g05450	[C]	KOG3309	Ferredoxin
DCIv1-Prot16763	At1g06690	[C]	KOG1575	Voltage-gated shaker-like K+ channel, subunit beta/KCNAB
DCIv1-Prot16923	CE14418	[C]	KOG0537	Cytochrome b5
DCIv1-Prot16950	At4g39080	[C]	KOG2189	Vacuolar H+-ATPase V0 sector, subunit a
DCIv1-Prot17110	At2g44350	[C]	KOG2617	Citrate synthase
DCIv1-Prot17111	At2g44350	[C]	KOG2617	Citrate synthase
DCIv1-Prot17162	At5g38630	[C]	KOG1619	Cytochrome b
DCIv1-Prot17214	At4g32530	[C]	KOG0233	Vacuolar H+-ATPase V0 sector, subunit c''
DCIv1-Prot17219	At5g25450	[C]	KOG3440	Ubiquinol cytochrome c reductase, subunit QCR7
DCIv1-Prot17259	At3g03100	[C]	KOG3382	NADH:ubiquinone oxidoreductase, B17.2 subunit
DCIv1-Prot17274	AtMi039	[C]	KOG2870	NADH:ubiquinone oxidoreductase, NDUFS2/49 kDa subunit
DCIv1-Prot17277	AtMi039	[C]	KOG2870	NADH:ubiquinone oxidoreductase, NDUFS2/49 kDa subunit
DCIv1-Prot17291	At4g26690	[C]	KOG2258	Glycerophosphoryl diester phosphodiesterase
DCIv1-Prot17510	At2g35800	[C]	KOG0768	Mitochondrial carrier protein PET8
DCIv1-Prot17520	At3g52300	[C]	KOG3366	Mitochondrial F1F0-ATP synthase, subunit d/ATP7
DCIv1-Prot17574	At2g43180	[C]	KOG1260	Isocitrate lyase
DCIv1-Prot17598	At4g38510	[C]	KOG1351	Vacuolar H+-ATPase V1 sector, subunit B
DCIv1-Prot17750	At1g04420	[C]	KOG1575	Voltage-gated shaker-like K+ channel, subunit beta/KCNAB
DCIv1-Prot17763	Hs20149598	[C]	KOG0759	Mitochondrial oxoglutarate/malate carrier proteins
DCIv1-Prot1783	At5g52840	[C]	KOG3365	NADH:ubiquinone oxidoreductase, NDUFA5/B13 subunit
DCIv1-Prot17888	At5g43330	[C]	KOG1496	Malate dehydrogenase
DCIv1-Prot17942	At5g09660	[C]	KOG1494	NAD-dependent malate dehydrogenase
DCIv1-Prot17993	At2g33820	[C]	KOG0758	Mitochondrial carnitine-acylcarnitine carrier protein
DCIv1-Prot18163	At2g30160	[C]	KOG0760	Mitochondrial carrier protein MRS3/4
DCIv1-Prot18208	SPBC30D10.13c	[C]	KOG0524	Pyruvate dehydrogenase E1, beta subunit
DCIv1-Prot18209	At5g50850	[C]	KOG0524	Pyruvate dehydrogenase E1, beta subunit
DCIv1-Prot18297	At4g05020	[C]	KOG2495	NADH-dehydrogenase (ubiquinone)
DCIv1-Prot18361	YMR056c	[C]	KOG0749	Mitochondrial ADP/ATP carrier proteins
DCIv1-Prot18393	CE28408	[C]	KOG0758	Mitochondrial carnitine-acylcarnitine carrier protein
DCIv1-Prot18394	CE28408	[C]	KOG0758	Mitochondrial carnitine-acylcarnitine carrier protein
DCIv1-Prot18442	At5g42130	[C]	KOG0768	Mitochondrial carrier protein PET8
DCIv1-Prot18443	At5g42130	[C]	KOG0768	Mitochondrial carrier protein PET8
DCIv1-Prot18459	At4g24520	[C]	KOG1158	NADP/FAD dependent oxidoreductase
DCIv1-Prot18505	At1g07180	[C]	KOG2495	NADH-dehydrogenase (ubiquinone)
DCIv1-Prot18506	At1g07180	[C]	KOG2495	NADH-dehydrogenase (ubiquinone)
DCIv1-Prot18560	AtMi053	[C]	KOG4669	NADH dehydrogenase subunit 4L and related proteins
DCIv1-Prot18605	At2g40690	[C]	KOG2711	Glycerol-3-phosphate dehydrogenase/dihydroxyacetone 3-phosphate reductase
DCIv1-Prot18631	7297211	[C]	KOG0758	Mitochondrial carnitine-acylcarnitine carrier protein
DCIv1-Prot1868	At5g15640	[C]	KOG0765	Predicted mitochondrial carrier protein
DCIv1-Prot18701	At4g02620	[C]	KOG3432	Vacuolar H+-ATPase V1 sector, subunit F
DCIv1-Prot18839	At1g60710	[C]	KOG1575	Voltage-gated shaker-like K+ channel, subunit beta/KCNAB
DCIv1-Prot18840	At1g10810	[C]	KOG1575	Voltage-gated shaker-like K+ channel, subunit beta/KCNAB
DCIv1-Prot18905	AtMi019	[C]	KOG4663	Cytochrome b
DCIv1-Prot18915	AtMi093	[C]	KOG4770	NADH dehydrogenase subunit 1
DCIv1-Prot19162	At5g38630	[C]	KOG1619	Cytochrome b
DCIv1-Prot19309	At4g01100	[C]	KOG0752	Mitochondrial solute carrier protein
DCIv1-Prot19324	At4g11150	[C]	KOG1664	Vacuolar H+-ATPase V1 sector, subunit E
DCIv1-Prot19447	At1g51650	[C]	KOG3495	Mitochondrial F1F0-ATP synthase, subunit epsilon/ATP15
DCIv1-Prot19456	At1g78900	[C]	KOG1352	Vacuolar H+-ATPase V1 sector, subunit A
DCIv1-Prot19470	YLR038c	[C]	KOG3057	Cytochrome c oxidase, subunit VIb/COX12
DCIv1-Prot1975	At3g08580	[C]	KOG0749	Mitochondrial ADP/ATP carrier proteins
DCIv1-Prot19777	At4g02580	[C]	KOG3196	NADH:ubiquinone oxidoreductase, NDUFV2/24 kD subunit
DCIv1-Prot19783	At4g02620	[C]	KOG3432	Vacuolar H+-ATPase V1 sector, subunit F
DCIv1-Prot19889	At5g49460	[C]	KOG1254	ATP-citrate lyase
DCIv1-Prot19900	At3g66658	[C]	KOG2454	Betaine aldehyde dehydrogenase
DCIv1-Prot19918	At3g16950	[C]	KOG1335	Dihydrolipoamide dehydrogenase
DCIv1-Prot2014	At1g69750	[C]	KOG3477	Putative cytochrome c oxidase, subunit COX19
DCIv1-Prot20142	7291174	[C]	KOG0763	Mitochondrial ornithine transporter
DCIv1-Prot20143	7291174	[C]	KOG0763	Mitochondrial ornithine transporter
DCIv1-Prot20151	At2g47510	[C]	KOG1317	Fumarase
DCIv1-Prot20152	At2g47510	[C]	KOG1317	Fumarase
DCIv1-Prot20177	At4g21090	[C]	KOG3309	Ferredoxin
DCIv1-Prot20269	At1g34430	[C]	KOG0557	Dihydrolipoamide acetyltransferase
DCIv1-Prot20301	AtCh079	[C]	KOG2870	NADH:ubiquinone oxidoreductase, NDUFS2/49 kDa subunit
DCIv1-Prot20303	AtCh073	[C]	KOG4845	NADH dehydrogenase, subunit 4
DCIv1-Prot20304	AtCh077	[C]	KOG3256	NADH:ubiquinone oxidoreductase, NDUFS8/23 kDa subunit
DCIv1-Prot20305	AtCh075	[C]	KOG4669	NADH dehydrogenase subunit 4L and related proteins
DCIv1-Prot20359	At5g18200	[C]	KOG2958	Galactose-1-phosphate uridylyltransferase
DCIv1-Prot20479	At5g40650	[C]	KOG3049	Succinate dehydrogenase, Fe-S protein subunit
DCIv1-Prot20496	At5g40610	[C]	KOG2711	Glycerol-3-phosphate dehydrogenase/dihydroxyacetone 3-phosphate reductase
DCIv1-Prot20617	At1g12840	[C]	KOG2909	Vacuolar H+-ATPase V1 sector, subunit C
DCIv1-Prot20627	At5g14040	[C]	KOG0767	Mitochondrial phosphate carrier protein
DCIv1-Prot20631	At5g13440	[C]	KOG1671	Ubiquinol cytochrome c reductase, subunit RIP1
DCIv1-Prot208	At5g58970	[C]	KOG0753	Mitochondrial fatty acid anion carrier protein/Uncoupling protein
DCIv1-Prot20878	At5g62740	[C]	KOG2620	Prohibitins and stomatins of the PID superfamily
DCIv1-Prot20891	At5g62530	[C]	KOG2451	Aldehyde dehydrogenase
DCIv1-Prot20892	At5g62530	[C]	KOG2451	Aldehyde dehydrogenase
DCIv1-Prot20893	At5g62530	[C]	KOG2451	Aldehyde dehydrogenase
DCIv1-Prot20894	At5g62530	[C]	KOG2451	Aldehyde dehydrogenase
DCIv1-Prot20895	At5g62530	[C]	KOG2451	Aldehyde dehydrogenase
DCIv1-Prot20942	At1g10670	[C]	KOG1254	ATP-citrate lyase
DCIv1-Prot2106	At5g43430	[C]	KOG3180	Electron transfer flavoprotein, beta subunit
DCIv1-Prot21207	At5g53560	[C]	KOG0537	Cytochrome b5
DCIv1-Prot21210	At5g53580	[C]	KOG1575	Voltage-gated shaker-like K+ channel, subunit beta/KCNAB
DCIv1-Prot21211	At5g53580	[C]	KOG1575	Voltage-gated shaker-like K+ channel, subunit beta/KCNAB
DCIv1-Prot21332	At1g69750	[C]	KOG3477	Putative cytochrome c oxidase, subunit COX19
DCIv1-Prot21715	At3g52200	[C]	KOG0557	Dihydrolipoamide acetyltransferase
DCIv1-Prot21727	At5g42130	[C]	KOG0768	Mitochondrial carrier protein PET8
DCIv1-Prot21754	At5g47030	[C]	KOG1758	Mitochondrial F1F0-ATP synthase, subunit delta/ATP16
DCIv1-Prot21764	At3g48530	[C]	KOG1764	5'-AMP-activated protein kinase, gamma subunit
DCIv1-Prot21765	At5g03860	[C]	KOG1261	Malate synthase
DCIv1-Prot21840	At3g48170	[C]	KOG2450	Aldehyde dehydrogenase
DCIv1-Prot21841	At3g48170	[C]	KOG2450	Aldehyde dehydrogenase
DCIv1-Prot21872	At1g69840	[C]	KOG2620	Prohibitins and stomatins of the PID superfamily
DCIv1-Prot21905	At5g53560	[C]	KOG0537	Cytochrome b5
DCIv1-Prot21906	At5g53560	[C]	KOG0537	Cytochrome b5
DCIv1-Prot21973	At2g22500	[C]	KOG0759	Mitochondrial oxoglutarate/malate carrier proteins
DCIv1-Prot22113	At2g44350	[C]	KOG2617	Citrate synthase
DCIv1-Prot22182	At5g67590	[C]	KOG3389	NADH:ubiquinone oxidoreductase, NDUFS4/18 kDa subunit
DCIv1-Prot22252	At5g09300	[C]	KOG1182	Branched chain alpha-keto acid dehydrogenase complex, alpha subunit
DCIv1-Prot22253	At5g09300	[C]	KOG1182	Branched chain alpha-keto acid dehydrogenase complex, alpha subunit
DCIv1-Prot22307	At4g28390	[C]	KOG0749	Mitochondrial ADP/ATP carrier proteins
DCIv1-Prot22410	At5g09660	[C]	KOG1494	NAD-dependent malate dehydrogenase
DCIv1-Prot22426	At5g09650	[C]	KOG1626	Inorganic pyrophosphatase/Nucleosome remodeling factor, subunit NURF38
DCIv1-Prot22427	At4g33670	[C]	KOG1576	Predicted oxidoreductase
DCIv1-Prot22603	At4g36250	[C]	KOG2456	Aldehyde dehydrogenase
DCIv1-Prot22604	At4g36250	[C]	KOG2456	Aldehyde dehydrogenase
DCIv1-Prot2265	At3g20240	[C]	KOG0752	Mitochondrial solute carrier protein
DCIv1-Prot2266	At3g20240	[C]	KOG0752	Mitochondrial solute carrier protein
DCIv1-Prot22674	At1g74210	[C]	KOG2258	Glycerophosphoryl diester phosphodiesterase
DCIv1-Prot22689	At1g74240	[C]	KOG0770	Predicted mitochondrial carrier protein
DCIv1-Prot22698	At2g33040	[C]	KOG1531	F0F1-type ATP synthase, gamma subunit
DCIv1-Prot22781	At1g75200	[C]	KOG1160	Fe-S oxidoreductase
DCIv1-Prot22852	At4g39080	[C]	KOG2189	Vacuolar H+-ATPase V0 sector, subunit a
DCIv1-Prot23056	At1g79750	[C]	KOG1257	NADP+-dependent malic enzyme
DCIv1-Prot23057	At1g79750	[C]	KOG1257	NADP+-dependent malic enzyme
DCIv1-Prot23194	At1g49140	[C]	KOG4009	NADH-ubiquinone oxidoreductase, subunit NDUFB10/PDSW
DCIv1-Prot23195	At1g49140	[C]	KOG4009	NADH-ubiquinone oxidoreductase, subunit NDUFB10/PDSW
DCIv1-Prot2326	At3g20240	[C]	KOG0752	Mitochondrial solute carrier protein
DCIv1-Prot23284	At2g28520	[C]	KOG2189	Vacuolar H+-ATPase V0 sector, subunit a
DCIv1-Prot23356	At3g28715	[C]	KOG2957	Vacuolar H+-ATPase V0 sector, subunit d
DCIv1-Prot23395	At5g46800	[C]	KOG0758	Mitochondrial carnitine-acylcarnitine carrier protein
DCIv1-Prot23474	At5g37510	[C]	KOG2282	NADH-ubiquinone oxidoreductase, NDUFS1/75 kDa subunit
DCIv1-Prot23578	At2g21410	[C]	KOG2189	Vacuolar H+-ATPase V0 sector, subunit a
DCIv1-Prot23579	At2g21410	[C]	KOG2189	Vacuolar H+-ATPase V0 sector, subunit a
DCIv1-Prot23580	7297869	[C]	KOG2189	Vacuolar H+-ATPase V0 sector, subunit a
DCIv1-Prot23697	At5g14590	[C]	KOG1526	NADP-dependent isocitrate dehydrogenase
DCIv1-Prot23698	At5g14590	[C]	KOG1526	NADP-dependent isocitrate dehydrogenase
DCIv1-Prot23857	At3g15640	[C]	KOG3352	Cytochrome c oxidase, subunit Vb/COX4
DCIv1-Prot23875	At5g46800	[C]	KOG0758	Mitochondrial carnitine-acylcarnitine carrier protein
DCIv1-Prot24075	At1g44170	[C]	KOG2456	Aldehyde dehydrogenase
DCIv1-Prot24163	At3g63440	[C]	KOG1231	Proteins containing the FAD binding domain
DCIv1-Prot24168	At3g12260	[C]	KOG3426	NADH:ubiquinone oxidoreductase, NDUFA6/B14 subunit
DCIv1-Prot242	At1g69800	[C]	KOG1764	5'-AMP-activated protein kinase, gamma subunit
DCIv1-Prot24274	CE01186	[C]	KOG1350	F0F1-type ATP synthase, beta subunit
DCIv1-Prot24275	CE01186	[C]	KOG1350	F0F1-type ATP synthase, beta subunit
DCIv1-Prot24422	At1g64200	[C]	KOG1664	Vacuolar H+-ATPase V1 sector, subunit E
DCIv1-Prot24466	At5g18800	[C]	KOG3458	NADH:ubiquinone oxidoreductase, NDUFA8/PGIV/19 kDa subunit
DCIv1-Prot24498	At5g43330	[C]	KOG1496	Malate dehydrogenase
DCIv1-Prot24593	At5g55070	[C]	KOG0559	Dihydrolipoamide succinyltransferase (2-oxoglutarate dehydrogenase, E2 subunit)
DCIv1-Prot24611	At1g15700	[C]	KOG1531	F0F1-type ATP synthase, gamma subunit
DCIv1-Prot24646	At5g25880	[C]	KOG1257	NADP+-dependent malic enzyme
DCIv1-Prot24647	At5g25880	[C]	KOG1257	NADP+-dependent malic enzyme
DCIv1-Prot24686	At3g15020	[C]	KOG1494	NAD-dependent malate dehydrogenase
DCIv1-Prot24887	At3g03070	[C]	KOG3456	NADH:ubiquinone oxidoreductase, NDUFS6/13 kDa subunit
DCIv1-Prot24891	At2g46860	[C]	KOG1626	Inorganic pyrophosphatase/Nucleosome remodeling factor, subunit NURF38
DCIv1-Prot2493	At4g27460	[C]	KOG1764	5'-AMP-activated protein kinase, gamma subunit
DCIv1-Prot25057	At5g37510	[C]	KOG2282	NADH-ubiquinone oxidoreductase, NDUFS1/75 kDa subunit
DCIv1-Prot25113	At4g38510	[C]	KOG1351	Vacuolar H+-ATPase V1 sector, subunit B
DCIv1-Prot25229	At4g05020	[C]	KOG2495	NADH-dehydrogenase (ubiquinone)
DCIv1-Prot25411	At2g19500	[C]	KOG1231	Proteins containing the FAD binding domain
DCIv1-Prot25412	At1g75450	[C]	KOG1231	Proteins containing the FAD binding domain
DCIv1-Prot25431	At1g68010	[C]	KOG0069	Glyoxylate/hydroxypyruvate reductase (D-isomer-specific 2-hydroxy acid dehydrogenase superfamily)
DCIv1-Prot25510	At4g01100	[C]	KOG0752	Mitochondrial solute carrier protein
DCIv1-Prot25540	At4g32610	[C]	KOG2536	MAM33, mitochondrial matrix glycoprotein
DCIv1-Prot25630	At4g03280	[C]	KOG1671	Ubiquinol cytochrome c reductase, subunit RIP1
DCIv1-Prot25666	At5g47890	[C]	KOG3446	NADH:ubiquinone oxidoreductase NDUFA2/B8 subunit
DCIv1-Prot25795	At2g34590	[C]	KOG0524	Pyruvate dehydrogenase E1, beta subunit
DCIv1-Prot25972	At4g05020	[C]	KOG2495	NADH-dehydrogenase (ubiquinone)
DCIv1-Prot26217	At1g26340	[C]	KOG0537	Cytochrome b5
DCIv1-Prot26254	At4g22220	[C]	KOG3361	Iron binding protein involved in Fe-S cluster formation
DCIv1-Prot26456	At4g38510	[C]	KOG1351	Vacuolar H+-ATPase V1 sector, subunit B
DCIv1-Prot26457	At4g38510	[C]	KOG1351	Vacuolar H+-ATPase V1 sector, subunit B
DCIv1-Prot26499	At2g24270	[C]	KOG2450	Aldehyde dehydrogenase
DCIv1-Prot265	At4g28060	[C]	KOG3057	Cytochrome c oxidase, subunit VIb/COX12
DCIv1-Prot2652	At1g72820	[C]	KOG0765	Predicted mitochondrial carrier protein
DCIv1-Prot26613	At4g30210	[C]	KOG1158	NADP/FAD dependent oxidoreductase
DCIv1-Prot26649	AtMi039	[C]	KOG2870	NADH:ubiquinone oxidoreductase, NDUFS2/49 kDa subunit
DCIv1-Prot26694	At3g48000	[C]	KOG2450	Aldehyde dehydrogenase
DCIv1-Prot26740	At1g59900	[C]	KOG0225	Pyruvate dehydrogenase E1, alpha subunit
DCIv1-Prot26788	At1g69840	[C]	KOG2620	Prohibitins and stomatins of the PID superfamily
DCIv1-Prot26789	At1g69840	[C]	KOG2620	Prohibitins and stomatins of the PID superfamily
DCIv1-Prot26885	At3g25860	[C]	KOG0557	Dihydrolipoamide acetyltransferase
DCIv1-Prot26920	At1g26100	[C]	KOG1619	Cytochrome b
DCIv1-Prot26985	At1g72190	[C]	KOG0069	Glyoxylate/hydroxypyruvate reductase (D-isomer-specific 2-hydroxy acid dehydrogenase superfamily)
DCIv1-Prot27061	7297250	[C]	KOG0557	Dihydrolipoamide acetyltransferase
DCIv1-Prot27127	At2g41540	[C]	KOG2711	Glycerol-3-phosphate dehydrogenase/dihydroxyacetone 3-phosphate reductase
DCIv1-Prot27143	At3g66658	[C]	KOG2454	Betaine aldehyde dehydrogenase
DCIv1-Prot27173	At5g58330	[C]	KOG1496	Malate dehydrogenase
DCIv1-Prot27215	Hs4503265	[C]	KOG0558	Dihydrolipoamide transacylase (alpha-keto acid dehydrogenase E2 subunit)
DCIv1-Prot27329	At1g34430	[C]	KOG0557	Dihydrolipoamide acetyltransferase
DCIv1-Prot27343	At2g46860	[C]	KOG1626	Inorganic pyrophosphatase/Nucleosome remodeling factor, subunit NURF38
DCIv1-Prot27379	At5g66760	[C]	KOG2403	Succinate dehydrogenase, flavoprotein subunit
DCIv1-Prot27380	At5g66760	[C]	KOG2403	Succinate dehydrogenase, flavoprotein subunit
DCIv1-Prot27442	At4g26690	[C]	KOG2258	Glycerophosphoryl diester phosphodiesterase
DCIv1-Prot27460	At2g24270	[C]	KOG2450	Aldehyde dehydrogenase
DCIv1-Prot27461	At2g24270	[C]	KOG2450	Aldehyde dehydrogenase
DCIv1-Prot27488	AtMi039	[C]	KOG2870	NADH:ubiquinone oxidoreductase, NDUFS2/49 kDa subunit
DCIv1-Prot27491	AtMi039	[C]	KOG2870	NADH:ubiquinone oxidoreductase, NDUFS2/49 kDa subunit
DCIv1-Prot27535	At1g48510	[C]	KOG1563	Mitochondrial protein Surfeit 1/SURF1/SHY1, required for expression of cytochrome oxidase
DCIv1-Prot27757	CE09597	[C]	KOG0557	Dihydrolipoamide acetyltransferase
DCIv1-Prot27773	At2g16060	[C]	KOG3378	Globins and related hemoproteins
DCIv1-Prot27827	At5g11770	[C]	KOG1687	NADH-ubiquinone oxidoreductase, NUFS7/PSST/20 kDa subunit
DCIv1-Prot27856	Hs13775208	[C]	KOG0749	Mitochondrial ADP/ATP carrier proteins
DCIv1-Prot27873	At1g14560	[C]	KOG0752	Mitochondrial solute carrier protein
DCIv1-Prot28066	At1g79750	[C]	KOG1257	NADP+-dependent malic enzyme
DCIv1-Prot28139	At4g18360	[C]	KOG0538	Glycolate oxidase
DCIv1-Prot28140	At3g14150	[C]	KOG0538	Glycolate oxidase
DCIv1-Prot2816	At2g45630	[C]	KOG0069	Glyoxylate/hydroxypyruvate reductase (D-isomer-specific 2-hydroxy acid dehydrogenase superfamily)
DCIv1-Prot28161	Hs4557343	[C]	KOG2453	Aldehyde dehydrogenase
DCIv1-Prot28162	At3g48530	[C]	KOG1764	5'-AMP-activated protein kinase, gamma subunit
DCIv1-Prot2818	At1g12550	[C]	KOG0069	Glyoxylate/hydroxypyruvate reductase (D-isomer-specific 2-hydroxy acid dehydrogenase superfamily)
DCIv1-Prot28194	At1g60690	[C]	KOG1575	Voltage-gated shaker-like K+ channel, subunit beta/KCNAB
DCIv1-Prot2820	At2g45630	[C]	KOG0069	Glyoxylate/hydroxypyruvate reductase (D-isomer-specific 2-hydroxy acid dehydrogenase superfamily)
DCIv1-Prot28332	At4g01100	[C]	KOG0752	Mitochondrial solute carrier protein
DCIv1-Prot28333	At4g01100	[C]	KOG0752	Mitochondrial solute carrier protein
DCIv1-Prot28334	At4g01100	[C]	KOG0752	Mitochondrial solute carrier protein
DCIv1-Prot28411	At5g14780	[C]	KOG0069	Glyoxylate/hydroxypyruvate reductase (D-isomer-specific 2-hydroxy acid dehydrogenase superfamily)
DCIv1-Prot28477	At3g14420	[C]	KOG0538	Glycolate oxidase
DCIv1-Prot28478	At2g34590	[C]	KOG0524	Pyruvate dehydrogenase E1, beta subunit
DCIv1-Prot28581	At5g47890	[C]	KOG3446	NADH:ubiquinone oxidoreductase NDUFA2/B8 subunit
DCIv1-Prot28878	At5g19760	[C]	KOG0759	Mitochondrial oxoglutarate/malate carrier proteins
DCIv1-Prot29171	At3g52730	[C]	KOG3494	Ubiquinol cytochrome c oxidoreductase, subunit QCR9
DCIv1-Prot2922	At5g14780	[C]	KOG0069	Glyoxylate/hydroxypyruvate reductase (D-isomer-specific 2-hydroxy acid dehydrogenase superfamily)
DCIv1-Prot29256	At5g62740	[C]	KOG2620	Prohibitins and stomatins of the PID superfamily
DCIv1-Prot29358	At3g01390	[C]	KOG1772	Vacuolar H+-ATPase V1 sector, subunit G
DCIv1-Prot29392	At3g63440	[C]	KOG1231	Proteins containing the FAD binding domain
DCIv1-Prot29398	At2g21410	[C]	KOG2189	Vacuolar H+-ATPase V0 sector, subunit a
DCIv1-Prot29439	At1g30510	[C]	KOG1158	NADP/FAD dependent oxidoreductase
DCIv1-Prot29594	At3g05290	[C]	KOG0769	Predicted mitochondrial carrier protein
DCIv1-Prot29625	At1g09020	[C]	KOG1764	5'-AMP-activated protein kinase, gamma subunit
DCIv1-Prot29716	At1g15330	[C]	KOG1764	5'-AMP-activated protein kinase, gamma subunit
DCIv1-Prot29761	At3g14415	[C]	KOG0538	Glycolate oxidase
DCIv1-Prot29762	At3g14415	[C]	KOG0538	Glycolate oxidase
DCIv1-Prot29770	At2g22500	[C]	KOG0759	Mitochondrial oxoglutarate/malate carrier proteins
DCIv1-Prot29788	At5g14590	[C]	KOG1526	NADP-dependent isocitrate dehydrogenase
DCIv1-Prot29845	YDL022w	[C]	KOG2711	Glycerol-3-phosphate dehydrogenase/dihydroxyacetone 3-phosphate reductase
DCIv1-Prot29846	YDL022w	[C]	KOG2711	Glycerol-3-phosphate dehydrogenase/dihydroxyacetone 3-phosphate reductase
DCIv1-Prot29858	At5g40650	[C]	KOG3049	Succinate dehydrogenase, Fe-S protein subunit
DCIv1-Prot29860	At5g40660	[C]	KOG3015	F1-ATP synthase assembly protein
DCIv1-Prot29959	At2g30160	[C]	KOG0760	Mitochondrial carrier protein MRS3/4
DCIv1-Prot29997	At1g59900	[C]	KOG0225	Pyruvate dehydrogenase E1, alpha subunit
DCIv1-Prot30121	At1g04410	[C]	KOG1496	Malate dehydrogenase
DCIv1-Prot30167	At4g25570	[C]	KOG1619	Cytochrome b
DCIv1-Prot30235	At1g15120	[C]	KOG4763	Ubiquinol-cytochrome c reductase hinge protein
DCIv1-Prot30268	At2g19900	[C]	KOG1257	NADP+-dependent malic enzyme
DCIv1-Prot30269	At2g19900	[C]	KOG1257	NADP+-dependent malic enzyme
DCIv1-Prot30340	CE29393	[C]	KOG2450	Aldehyde dehydrogenase
DCIv1-Prot30352	At4g01100	[C]	KOG0752	Mitochondrial solute carrier protein
DCIv1-Prot30522	At2g27680	[C]	KOG1575	Voltage-gated shaker-like K+ channel, subunit beta/KCNAB
DCIv1-Prot30523	At2g27680	[C]	KOG1575	Voltage-gated shaker-like K+ channel, subunit beta/KCNAB
DCIv1-Prot30524	At2g27680	[C]	KOG1575	Voltage-gated shaker-like K+ channel, subunit beta/KCNAB
DCIv1-Prot30567	At4g28060	[C]	KOG3057	Cytochrome c oxidase, subunit VIb/COX12
DCIv1-Prot30637	At4g27580	[C]	KOG2620	Prohibitins and stomatins of the PID superfamily
DCIv1-Prot30644	At2g41510	[C]	KOG1231	Proteins containing the FAD binding domain
DCIv1-Prot30719	At5g08530	[C]	KOG2658	NADH:ubiquinone oxidoreductase, NDUFV1/51kDa subunit
DCIv1-Prot30835	At1g60750	[C]	KOG1575	Voltage-gated shaker-like K+ channel, subunit beta/KCNAB
DCIv1-Prot30836	At1g60690	[C]	KOG1575	Voltage-gated shaker-like K+ channel, subunit beta/KCNAB
DCIv1-Prot30837	At1g60690	[C]	KOG1575	Voltage-gated shaker-like K+ channel, subunit beta/KCNAB
DCIv1-Prot30838	At1g60690	[C]	KOG1575	Voltage-gated shaker-like K+ channel, subunit beta/KCNAB
DCIv1-Prot30839	At1g60690	[C]	KOG1575	Voltage-gated shaker-like K+ channel, subunit beta/KCNAB
DCIv1-Prot30840	At1g60750	[C]	KOG1575	Voltage-gated shaker-like K+ channel, subunit beta/KCNAB
DCIv1-Prot3097	At3g55640	[C]	KOG0752	Mitochondrial solute carrier protein
DCIv1-Prot31015	At5g38630	[C]	KOG1619	Cytochrome b
DCIv1-Prot31051	At1g65930	[C]	KOG1526	NADP-dependent isocitrate dehydrogenase
DCIv1-Prot31108	At2g32720	[C]	KOG0537	Cytochrome b5
DCIv1-Prot31195	At2g41510	[C]	KOG1231	Proteins containing the FAD binding domain
DCIv1-Prot31298	At3g08580	[C]	KOG0749	Mitochondrial ADP/ATP carrier proteins
DCIv1-Prot31304	At2g39790	[C]	KOG2536	MAM33, mitochondrial matrix glycoprotein
DCIv1-Prot31315	At3g53940	[C]	KOG0752	Mitochondrial solute carrier protein
DCIv1-Prot31406	At2g20360	[C]	KOG2865	NADH:ubiquinone oxidoreductase, NDUFA9/39kDa subunit
DCIv1-Prot31470	At5g66760	[C]	KOG2403	Succinate dehydrogenase, flavoprotein subunit
DCIv1-Prot31500	At1g19910	[C]	KOG0232	Vacuolar H+-ATPase V0 sector, subunits c/c'
DCIv1-Prot31509	At5g66190	[C]	KOG1158	NADP/FAD dependent oxidoreductase
DCIv1-Prot3152	At5g58970	[C]	KOG0753	Mitochondrial fatty acid anion carrier protein/Uncoupling protein
DCIv1-Prot31745	At1g65320	[C]	KOG1764	5'-AMP-activated protein kinase, gamma subunit
DCIv1-Prot31768	At3g17910	[C]	KOG1563	Mitochondrial protein Surfeit 1/SURF1/SHY1, required for expression of cytochrome oxidase
DCIv1-Prot32021	At2g32720	[C]	KOG0537	Cytochrome b5
DCIv1-Prot32168	YDR148c	[C]	KOG0559	Dihydrolipoamide succinyltransferase (2-oxoglutarate dehydrogenase, E2 subunit)
DCIv1-Prot32278	At3g17240	[C]	KOG1335	Dihydrolipoamide dehydrogenase
DCIv1-Prot32344	7301524	[C]	KOG2450	Aldehyde dehydrogenase
DCIv1-Prot32371	At5g53560	[C]	KOG0537	Cytochrome b5
DCIv1-Prot32372	At5g53560	[C]	KOG0537	Cytochrome b5
DCIv1-Prot32440	At4g25570	[C]	KOG1619	Cytochrome b
DCIv1-Prot32441	At4g25570	[C]	KOG1619	Cytochrome b
DCIv1-Prot3259	At1g15870	[C]	KOG2536	MAM33, mitochondrial matrix glycoprotein
DCIv1-Prot32837	At1g09020	[C]	KOG1764	5'-AMP-activated protein kinase, gamma subunit
DCIv1-Prot32873	At3g05290	[C]	KOG0769	Predicted mitochondrial carrier protein
DCIv1-Prot33005	At1g06690	[C]	KOG1575	Voltage-gated shaker-like K+ channel, subunit beta/KCNAB
DCIv1-Prot33050	At3g48000	[C]	KOG2450	Aldehyde dehydrogenase
DCIv1-Prot33079	At3g42050	[C]	KOG2759	Vacuolar H+-ATPase V1 sector, subunit H
DCIv1-Prot33186	At2g20420	[C]	KOG2799	Succinyl-CoA synthetase, beta subunit
DCIv1-Prot33249	At4g09650	[C]	KOG1662	Mitochondrial F1F0-ATP synthase, subunit OSCP/ATP5
DCIv1-Prot33425	At3g07480	[C]	KOG3309	Ferredoxin
DCIv1-Prot33482	At5g37510	[C]	KOG2282	NADH-ubiquinone oxidoreductase, NDUFS1/75 kDa subunit
DCIv1-Prot33568	At1g15870	[C]	KOG2536	MAM33, mitochondrial matrix glycoprotein
DCIv1-Prot33641	At2g43400	[C]	KOG2415	Electron transfer flavoprotein ubiquinone oxidoreductase
DCIv1-Prot33642	At2g43400	[C]	KOG2415	Electron transfer flavoprotein ubiquinone oxidoreductase
DCIv1-Prot3368	At2g24270	[C]	KOG2450	Aldehyde dehydrogenase
DCIv1-Prot33753	At1g79900	[C]	KOG0762	Mitochondrial carrier protein
DCIv1-Prot33762	At1g79870	[C]	KOG0069	Glyoxylate/hydroxypyruvate reductase (D-isomer-specific 2-hydroxy acid dehydrogenase superfamily)
DCIv1-Prot33773	At1g79870	[C]	KOG0069	Glyoxylate/hydroxypyruvate reductase (D-isomer-specific 2-hydroxy acid dehydrogenase superfamily)
DCIv1-Prot33776	At1g79870	[C]	KOG0069	Glyoxylate/hydroxypyruvate reductase (D-isomer-specific 2-hydroxy acid dehydrogenase superfamily)
DCIv1-Prot33783	At4g32400	[C]	KOG0752	Mitochondrial solute carrier protein
DCIv1-Prot3383	At5g02050	[C]	KOG2536	MAM33, mitochondrial matrix glycoprotein
DCIv1-Prot3384	At5g02050	[C]	KOG2536	MAM33, mitochondrial matrix glycoprotein
DCIv1-Prot33940	AtCh075	[C]	KOG4669	NADH dehydrogenase subunit 4L and related proteins
DCIv1-Prot33942	AtCh079	[C]	KOG2870	NADH:ubiquinone oxidoreductase, NDUFS2/49 kDa subunit
DCIv1-Prot33949	AtCh078	[C]	KOG4770	NADH dehydrogenase subunit 1
DCIv1-Prot34030	At3g14415	[C]	KOG0538	Glycolate oxidase
DCIv1-Prot34031	At3g14415	[C]	KOG0538	Glycolate oxidase
DCIv1-Prot34032	At3g14130	[C]	KOG0538	Glycolate oxidase
DCIv1-Prot34140	At3g10370	[C]	KOG0042	Glycerol-3-phosphate dehydrogenase
DCIv1-Prot34195	At1g04690	[C]	KOG1575	Voltage-gated shaker-like K+ channel, subunit beta/KCNAB
DCIv1-Prot34406	At1g72820	[C]	KOG0765	Predicted mitochondrial carrier protein
DCIv1-Prot34588	At2g13560	[C]	KOG1257	NADP+-dependent malic enzyme
DCIv1-Prot34668	At1g60730	[C]	KOG1575	Voltage-gated shaker-like K+ channel, subunit beta/KCNAB
DCIv1-Prot3467	At1g79750	[C]	KOG1257	NADP+-dependent malic enzyme
DCIv1-Prot3468	At1g79750	[C]	KOG1257	NADP+-dependent malic enzyme
DCIv1-Prot3476	CE01976	[C]	KOG1758	Mitochondrial F1F0-ATP synthase, subunit delta/ATP16
DCIv1-Prot34786	At1g19910	[C]	KOG0232	Vacuolar H+-ATPase V0 sector, subunits c/c'
DCIv1-Prot34938	At1g60810	[C]	KOG1254	ATP-citrate lyase
DCIv1-Prot3686	At3g55640	[C]	KOG0752	Mitochondrial solute carrier protein
DCIv1-Prot3706	At2g39790	[C]	KOG2536	MAM33, mitochondrial matrix glycoprotein
DCIv1-Prot3736	Hs11386135	[C]	KOG1182	Branched chain alpha-keto acid dehydrogenase complex, alpha subunit
DCIv1-Prot3916	At2g22780	[C]	KOG1494	NAD-dependent malate dehydrogenase
DCIv1-Prot3983	At3g47520	[C]	KOG1494	NAD-dependent malate dehydrogenase
DCIv1-Prot4198	At1g78900	[C]	KOG1352	Vacuolar H+-ATPase V1 sector, subunit A
DCIv1-Prot4232	At1g51650	[C]	KOG3495	Mitochondrial F1F0-ATP synthase, subunit epsilon/ATP15
DCIv1-Prot4375	At1g44170	[C]	KOG2456	Aldehyde dehydrogenase
DCIv1-Prot4396	7301275	[C]	KOG3474	Molybdopterin converting factor, small subunit
DCIv1-Prot4461	At1g79440	[C]	KOG2451	Aldehyde dehydrogenase
DCIv1-Prot4475	At1g65930	[C]	KOG1526	NADP-dependent isocitrate dehydrogenase
DCIv1-Prot4516	At2g19900	[C]	KOG1257	NADP+-dependent malic enzyme
DCIv1-Prot4534	At5g09650	[C]	KOG1626	Inorganic pyrophosphatase/Nucleosome remodeling factor, subunit NURF38
DCIv1-Prot4548	At1g79440	[C]	KOG2451	Aldehyde dehydrogenase
DCIv1-Prot4639	At1g71340	[C]	KOG2258	Glycerophosphoryl diester phosphodiesterase
DCIv1-Prot4955	At1g22450	[C]	KOG3057	Cytochrome c oxidase, subunit VIb/COX12
DCIv1-Prot4962	At2g34590	[C]	KOG0524	Pyruvate dehydrogenase E1, beta subunit
DCIv1-Prot5056	At4g32610	[C]	KOG2536	MAM33, mitochondrial matrix glycoprotein
DCIv1-Prot5132	At3g12260	[C]	KOG3426	NADH:ubiquinone oxidoreductase, NDUFA6/B14 subunit
DCIv1-Prot5326	At5g08530	[C]	KOG2658	NADH:ubiquinone oxidoreductase, NDUFV1/51kDa subunit
DCIv1-Prot5420	At1g60690	[C]	KOG1575	Voltage-gated shaker-like K+ channel, subunit beta/KCNAB
DCIv1-Prot5421	At1g60690	[C]	KOG1575	Voltage-gated shaker-like K+ channel, subunit beta/KCNAB
DCIv1-Prot5422	7299543	[C]	KOG1576	Predicted oxidoreductase
DCIv1-Prot5423	7299543	[C]	KOG1576	Predicted oxidoreductase
DCIv1-Prot5424	At1g04420	[C]	KOG1575	Voltage-gated shaker-like K+ channel, subunit beta/KCNAB
DCIv1-Prot5476	At3g52730	[C]	KOG3494	Ubiquinol cytochrome c oxidoreductase, subunit QCR9
DCIv1-Prot5583	At2g22500	[C]	KOG0759	Mitochondrial oxoglutarate/malate carrier proteins
DCIv1-Prot5650	At3g27240	[C]	KOG3052	Cytochrome c1
DCIv1-Prot582	YKL120w	[C]	KOG0755	Mitochondrial oxaloacetate carrier protein
DCIv1-Prot5863	At5g66190	[C]	KOG1158	NADP/FAD dependent oxidoreductase
DCIv1-Prot612	At2g47510	[C]	KOG1317	Fumarase
DCIv1-Prot6220	At2g28520	[C]	KOG2189	Vacuolar H+-ATPase V0 sector, subunit a
DCIv1-Prot6332	At5g62530	[C]	KOG2451	Aldehyde dehydrogenase
DCIv1-Prot6334	At5g62740	[C]	KOG2620	Prohibitins and stomatins of the PID superfamily
DCIv1-Prot6434	At5g51570	[C]	KOG2620	Prohibitins and stomatins of the PID superfamily
DCIv1-Prot6504	At3g53620	[C]	KOG1626	Inorganic pyrophosphatase/Nucleosome remodeling factor, subunit NURF38
DCIv1-Prot6548	At3g52200	[C]	KOG0557	Dihydrolipoamide acetyltransferase
DCIv1-Prot667	At3g21720	[C]	KOG1260	Isocitrate lyase
DCIv1-Prot6674	At5g13440	[C]	KOG1671	Ubiquinol cytochrome c reductase, subunit RIP1
DCIv1-Prot689	At5g01500	[C]	KOG0752	Mitochondrial solute carrier protein
DCIv1-Prot7043	At1g59900	[C]	KOG0225	Pyruvate dehydrogenase E1, alpha subunit
DCIv1-Prot7089	Hs21314739	[C]	KOG0764	Mitochondrial FAD carrier protein
DCIv1-Prot7100	At4g36400	[C]	KOG1232	Proteins containing the FAD binding domain
DCIv1-Prot7101	At4g36400	[C]	KOG1232	Proteins containing the FAD binding domain
DCIv1-Prot7218	At4g02620	[C]	KOG3432	Vacuolar H+-ATPase V1 sector, subunit F
DCIv1-Prot7230	At1g60750	[C]	KOG1575	Voltage-gated shaker-like K+ channel, subunit beta/KCNAB
DCIv1-Prot7231	At1g60690	[C]	KOG1575	Voltage-gated shaker-like K+ channel, subunit beta/KCNAB
DCIv1-Prot7232	At1g60750	[C]	KOG1575	Voltage-gated shaker-like K+ channel, subunit beta/KCNAB
DCIv1-Prot7233	At1g60730	[C]	KOG1575	Voltage-gated shaker-like K+ channel, subunit beta/KCNAB
DCIv1-Prot7528	YPR011c	[C]	KOG0752	Mitochondrial solute carrier protein
DCIv1-Prot7547	At1g79870	[C]	KOG0069	Glyoxylate/hydroxypyruvate reductase (D-isomer-specific 2-hydroxy acid dehydrogenase superfamily)
DCIv1-Prot7548	At1g79870	[C]	KOG0069	Glyoxylate/hydroxypyruvate reductase (D-isomer-specific 2-hydroxy acid dehydrogenase superfamily)
DCIv1-Prot7622	At2g22500	[C]	KOG0759	Mitochondrial oxoglutarate/malate carrier proteins
DCIv1-Prot7666	At5g09650	[C]	KOG1626	Inorganic pyrophosphatase/Nucleosome remodeling factor, subunit NURF38
DCIv1-Prot7667	At4g33670	[C]	KOG1576	Predicted oxidoreductase
DCIv1-Prot7760	At5g51570	[C]	KOG2620	Prohibitins and stomatins of the PID superfamily
DCIv1-Prot7830	At3g25860	[C]	KOG0557	Dihydrolipoamide acetyltransferase
DCIv1-Prot791	At1g60750	[C]	KOG1575	Voltage-gated shaker-like K+ channel, subunit beta/KCNAB
DCIv1-Prot7941	At2g20420	[C]	KOG2799	Succinyl-CoA synthetase, beta subunit
DCIv1-Prot8010	At3g44190	[C]	KOG2495	NADH-dehydrogenase (ubiquinone)
DCIv1-Prot8140	At1g12550	[C]	KOG0069	Glyoxylate/hydroxypyruvate reductase (D-isomer-specific 2-hydroxy acid dehydrogenase superfamily)
DCIv1-Prot8163	AtCh075	[C]	KOG4669	NADH dehydrogenase subunit 4L and related proteins
DCIv1-Prot8164	AtMi046	[C]	KOG4845	NADH dehydrogenase, subunit 4
DCIv1-Prot8166	AtCh078	[C]	KOG4770	NADH dehydrogenase subunit 1
DCIv1-Prot8167	AtCh078	[C]	KOG4770	NADH dehydrogenase subunit 1
DCIv1-Prot8168	AtCh079	[C]	KOG2870	NADH:ubiquinone oxidoreductase, NDUFS2/49 kDa subunit
DCIv1-Prot8200	At5g09660	[C]	KOG1494	NAD-dependent malate dehydrogenase
DCIv1-Prot8206	At4g37830	[C]	KOG3469	Cytochrome c oxidase, subunit VIa/COX13
DCIv1-Prot8225	At5g09300	[C]	KOG1182	Branched chain alpha-keto acid dehydrogenase complex, alpha subunit
DCIv1-Prot8226	At5g09300	[C]	KOG1182	Branched chain alpha-keto acid dehydrogenase complex, alpha subunit
DCIv1-Prot8278	At4g27580	[C]	KOG2620	Prohibitins and stomatins of the PID superfamily
DCIv1-Prot8310	At1g79010	[C]	KOG3256	NADH:ubiquinone oxidoreductase, NDUFS8/23 kDa subunit
DCIv1-Prot8312	At1g79010	[C]	KOG3256	NADH:ubiquinone oxidoreductase, NDUFS8/23 kDa subunit
DCIv1-Prot8375	At4g26180	[C]	KOG0752	Mitochondrial solute carrier protein
DCIv1-Prot8376	At4g26180	[C]	KOG0752	Mitochondrial solute carrier protein
DCIv1-Prot8428	At3g07480	[C]	KOG3309	Ferredoxin
DCIv1-Prot8551	At4g03280	[C]	KOG1671	Ubiquinol cytochrome c reductase, subunit RIP1
DCIv1-Prot8682	AtCh008	[C]	KOG1353	F0F1-type ATP synthase, alpha subunit
DCIv1-Prot8687	AtMi114	[C]	KOG4769	Cytochrome c oxidase, subunit I
DCIv1-Prot8688	AtMi005	[C]	KOG4668	NADH dehydrogenase subunits 2, 5, and related proteins
DCIv1-Prot8695	At5g51220	[C]	KOG2873	Ubiquinol cytochrome c reductase assembly protein CBP3
DCIv1-Prot875	At5g27520	[C]	KOG0769	Predicted mitochondrial carrier protein
DCIv1-Prot8821	7294187	[C]	KOG1350	F0F1-type ATP synthase, beta subunit
DCIv1-Prot915	7293367	[C]	KOG3196	NADH:ubiquinone oxidoreductase, NDUFV2/24 kD subunit
DCIv1-Prot9169	At1g01090	[C]	KOG0225	Pyruvate dehydrogenase E1, alpha subunit
DCIv1-Prot9325	At3g58730	[C]	KOG1647	Vacuolar H+-ATPase V1 sector, subunit D
DCIv1-Prot9367	At2g02050	[C]	KOG3468	NADH:ubiquinone oxidoreductase, NDUFB7/B18 subunit
DCIv1-Prot9440	At4g32400	[C]	KOG0752	Mitochondrial solute carrier protein
DCIv1-Prot952	At4g27580	[C]	KOG2620	Prohibitins and stomatins of the PID superfamily
DCIv1-Prot9543	At3g48850	[C]	KOG0767	Mitochondrial phosphate carrier protein
DCIv1-Prot9699	Hs18583647	[C]	KOG0762	Mitochondrial carrier protein
DCIv1-Prot9700	SPAC4G9.20c	[C]	KOG0758	Mitochondrial carnitine-acylcarnitine carrier protein
DCIv1-Prot9821	At1g25380	[C]	KOG0757	Mitochondrial carrier protein - Rim2p/Mrs12p
DCIv1-Prot9864	CE02041	[C]	KOG0763	Mitochondrial ornithine transporter
DCIv1-Prot987	At1g69840	[C]	KOG2620	Prohibitins and stomatins of the PID superfamily
DCIv1-Prot9881	At1g07030	[C]	KOG0760	Mitochondrial carrier protein MRS3/4
DCIv1-Prot993	At3g28710	[C]	KOG2957	Vacuolar H+-ATPase V0 sector, subunit d
DCIv1-Prot34189	At2g33220	[CD]	KOG3300	NADH:ubiquinone oxidoreductase, B16.6 subunit/cell death-regulatory protein
DCIv1-Prot4781	At2g33220	[CD]	KOG3300	NADH:ubiquinone oxidoreductase, B16.6 subunit/cell death-regulatory protein
DCIv1-Prot15226	At2g26800	[CE]	KOG2368	Hydroxymethylglutaryl-CoA lyase
DCIv1-Prot27171	At2g26800	[CE]	KOG2368	Hydroxymethylglutaryl-CoA lyase
DCIv1-Prot2015	At1g04640	[CH]	KOG0325	Lipoyltransferase
DCIv1-Prot11904	At5g47630	[CIQ]	KOG1748	Acyl carrier protein/NADH-ubiquinone oxidoreductase, NDUFAB1/SDAP subunit
DCIv1-Prot17889	At3g05020	[CIQ]	KOG1748	Acyl carrier protein/NADH-ubiquinone oxidoreductase, NDUFAB1/SDAP subunit
DCIv1-Prot20166	At5g27200	[CIQ]	KOG1748	Acyl carrier protein/NADH-ubiquinone oxidoreductase, NDUFAB1/SDAP subunit
DCIv1-Prot24474	At3g05020	[CIQ]	KOG1748	Acyl carrier protein/NADH-ubiquinone oxidoreductase, NDUFAB1/SDAP subunit
DCIv1-Prot24714	At1g65290	[CIQ]	KOG1748	Acyl carrier protein/NADH-ubiquinone oxidoreductase, NDUFAB1/SDAP subunit
DCIv1-Prot33972	At2g44620	[CIQ]	KOG1748	Acyl carrier protein/NADH-ubiquinone oxidoreductase, NDUFAB1/SDAP subunit
DCIv1-Prot34594	At2g44620	[CIQ]	KOG1748	Acyl carrier protein/NADH-ubiquinone oxidoreductase, NDUFAB1/SDAP subunit
DCIv1-Prot5631	At1g65290	[CIQ]	KOG1748	Acyl carrier protein/NADH-ubiquinone oxidoreductase, NDUFAB1/SDAP subunit
DCIv1-Prot7308	At5g27200	[CIQ]	KOG1748	Acyl carrier protein/NADH-ubiquinone oxidoreductase, NDUFAB1/SDAP subunit
DCIv1-Prot8507	At5g47630	[CIQ]	KOG1748	Acyl carrier protein/NADH-ubiquinone oxidoreductase, NDUFAB1/SDAP subunit
DCIv1-Prot11331	At5g61510	[CR]	KOG1197	Predicted quinone oxidoreductase
DCIv1-Prot11336	At5g61510	[CR]	KOG1197	Predicted quinone oxidoreductase
DCIv1-Prot126	At5g05320	[CR]	KOG2614	Kynurenine 3-monooxygenase and related flavoprotein monooxygenases
DCIv1-Prot13752	At1g76690	[CR]	KOG0134	NADH:flavin oxidoreductase/12-oxophytodienoate reductase
DCIv1-Prot13753	At1g17990	[CR]	KOG0134	NADH:flavin oxidoreductase/12-oxophytodienoate reductase
DCIv1-Prot13754	At1g76680	[CR]	KOG0134	NADH:flavin oxidoreductase/12-oxophytodienoate reductase
DCIv1-Prot13781	At5g67030	[CR]	KOG2614	Kynurenine 3-monooxygenase and related flavoprotein monooxygenases
DCIv1-Prot15298	At1g09400	[CR]	KOG0134	NADH:flavin oxidoreductase/12-oxophytodienoate reductase
DCIv1-Prot15299	At1g09400	[CR]	KOG0134	NADH:flavin oxidoreductase/12-oxophytodienoate reductase
DCIv1-Prot15305	At1g09400	[CR]	KOG0134	NADH:flavin oxidoreductase/12-oxophytodienoate reductase
DCIv1-Prot15311	At1g76690	[CR]	KOG0134	NADH:flavin oxidoreductase/12-oxophytodienoate reductase
DCIv1-Prot15887	At5g05320	[CR]	KOG2614	Kynurenine 3-monooxygenase and related flavoprotein monooxygenases
DCIv1-Prot15888	At4g38540	[CR]	KOG2614	Kynurenine 3-monooxygenase and related flavoprotein monooxygenases
DCIv1-Prot15891	At5g05320	[CR]	KOG2614	Kynurenine 3-monooxygenase and related flavoprotein monooxygenases
DCIv1-Prot16848	CE16009	[CR]	KOG1198	Zinc-binding oxidoreductase
DCIv1-Prot17229	At5g11330	[CR]	KOG2614	Kynurenine 3-monooxygenase and related flavoprotein monooxygenases
DCIv1-Prot18224	At5g67030	[CR]	KOG2614	Kynurenine 3-monooxygenase and related flavoprotein monooxygenases
DCIv1-Prot18225	At5g67030	[CR]	KOG2614	Kynurenine 3-monooxygenase and related flavoprotein monooxygenases
DCIv1-Prot2085	At1g76690	[CR]	KOG0134	NADH:flavin oxidoreductase/12-oxophytodienoate reductase
DCIv1-Prot26695	At3g15090	[CR]	KOG1198	Zinc-binding oxidoreductase
DCIv1-Prot26933	At2g35660	[CR]	KOG2614	Kynurenine 3-monooxygenase and related flavoprotein monooxygenases
DCIv1-Prot27009	At5g05320	[CR]	KOG2614	Kynurenine 3-monooxygenase and related flavoprotein monooxygenases
DCIv1-Prot27474	At1g23740	[CR]	KOG1198	Zinc-binding oxidoreductase
DCIv1-Prot29933	At1g76690	[CR]	KOG0134	NADH:flavin oxidoreductase/12-oxophytodienoate reductase
DCIv1-Prot30587	At1g76690	[CR]	KOG0134	NADH:flavin oxidoreductase/12-oxophytodienoate reductase
DCIv1-Prot31414	SPCC1442.16c	[CR]	KOG1197	Predicted quinone oxidoreductase
DCIv1-Prot31971	At4g13010	[CR]	KOG1198	Zinc-binding oxidoreductase
DCIv1-Prot32235	At2g06050	[CR]	KOG0134	NADH:flavin oxidoreductase/12-oxophytodienoate reductase
DCIv1-Prot32615	At3g56460	[CR]	KOG1198	Zinc-binding oxidoreductase
DCIv1-Prot3945	At3g15090	[CR]	KOG1198	Zinc-binding oxidoreductase
DCIv1-Prot425	At3g15090	[CR]	KOG1198	Zinc-binding oxidoreductase
DCIv1-Prot4408	At4g38540	[CR]	KOG2614	Kynurenine 3-monooxygenase and related flavoprotein monooxygenases
DCIv1-Prot4409	At4g38540	[CR]	KOG2614	Kynurenine 3-monooxygenase and related flavoprotein monooxygenases
DCIv1-Prot4410	At4g38540	[CR]	KOG2614	Kynurenine 3-monooxygenase and related flavoprotein monooxygenases
DCIv1-Prot29161	At5g03900	[CU]	KOG1119	Mitochondrial Fe-S cluster biosynthesis protein ISA2 (contains a HesB-like domain)
DCIv1-Prot29163	At5g03900	[CU]	KOG1119	Mitochondrial Fe-S cluster biosynthesis protein ISA2 (contains a HesB-like domain)
DCIv1-Prot5469	At5g03900	[CU]	KOG1119	Mitochondrial Fe-S cluster biosynthesis protein ISA2 (contains a HesB-like domain)
DCIv1-Prot10634	At4g37630	[D]	KOG0656	G1/S-specific cyclin D
DCIv1-Prot10672	At5g45190	[D]	KOG0834	CDK9 kinase-activating protein cyclin T
DCIv1-Prot10771	At5g43080	[D]	KOG0654	G2/Mitotic-specific cyclin A
DCIv1-Prot10859	At1g07990	[D]	KOG2073	SAP family cell cycle dependent phosphatase-associated protein
DCIv1-Prot10887	At3g59550	[D]	KOG1213	Sister chromatid cohesion complex Cohesin, subunit RAD21/SCC1
DCIv1-Prot11329	At5g23430	[D]	KOG0267	Microtubule severing protein katanin p80 subunit B (contains WD40 repeats)
DCIv1-Prot11337	At5g08390	[D]	KOG0267	Microtubule severing protein katanin p80 subunit B (contains WD40 repeats)
DCIv1-Prot11338	At5g08390	[D]	KOG0267	Microtubule severing protein katanin p80 subunit B (contains WD40 repeats)
DCIv1-Prot11339	At5g08390	[D]	KOG0267	Microtubule severing protein katanin p80 subunit B (contains WD40 repeats)
DCIv1-Prot11416	At4g35620	[D]	KOG0653	Cyclin B and related kinase-activating proteins
DCIv1-Prot11417	At4g35620	[D]	KOG0653	Cyclin B and related kinase-activating proteins
DCIv1-Prot11504	At4g32830	[D]	KOG0580	Serine/threonine protein kinase
DCIv1-Prot1151	At5g67260	[D]	KOG0656	G1/S-specific cyclin D
DCIv1-Prot11542	At4g31160	[D]	KOG1832	HIV-1 Vpr-binding protein
DCIv1-Prot11558	At5g25380	[D]	KOG0654	G2/Mitotic-specific cyclin A
DCIv1-Prot117	At1g71530	[D]	KOG0600	Cdc2-related protein kinase
DCIv1-Prot11796	At5g45190	[D]	KOG0834	CDK9 kinase-activating protein cyclin T
DCIv1-Prot11797	At4g19600	[D]	KOG0834	CDK9 kinase-activating protein cyclin T
DCIv1-Prot11929	At5g47690	[D]	KOG1525	Sister chromatid cohesion complex Cohesin, subunit PDS5
DCIv1-Prot11930	At5g47690	[D]	KOG1525	Sister chromatid cohesion complex Cohesin, subunit PDS5
DCIv1-Prot1238	At5g43080	[D]	KOG0654	G2/Mitotic-specific cyclin A
DCIv1-Prot12600	At5g11300	[D]	KOG0654	G2/Mitotic-specific cyclin A
DCIv1-Prot12601	At5g11300	[D]	KOG0654	G2/Mitotic-specific cyclin A
DCIv1-Prot12945	7302161	[D]	KOG3022	Predicted ATPase, nucleotide-binding
DCIv1-Prot13071	At5g05510	[D]	KOG1166	Mitotic checkpoint serine/threonine protein kinase
DCIv1-Prot13100	YJL074c	[D]	KOG0964	Structural maintenance of chromosome protein 3 (sister chromatid cohesion complex Cohesin, subunit SMC3)
DCIv1-Prot13101	YJL074c	[D]	KOG0964	Structural maintenance of chromosome protein 3 (sister chromatid cohesion complex Cohesin, subunit SMC3)
DCIv1-Prot13177	At1g71530	[D]	KOG0600	Cdc2-related protein kinase
DCIv1-Prot13227	At1g26830	[D]	KOG2166	Cullins
DCIv1-Prot13655	At1g73020	[D]	KOG2513	Protein required for meiotic chromosome segregation
DCIv1-Prot1371	At2g25500	[D]	KOG1509	Predicted nucleic acid-binding protein ASMTL
DCIv1-Prot13927	At5g50860	[D]	KOG0600	Cdc2-related protein kinase
DCIv1-Prot14024	At1g80370	[D]	KOG0654	G2/Mitotic-specific cyclin A
DCIv1-Prot14048	At1g77600	[D]	KOG1525	Sister chromatid cohesion complex Cohesin, subunit PDS5
DCIv1-Prot14059	At5g16270	[D]	KOG1213	Sister chromatid cohesion complex Cohesin, subunit RAD21/SCC1
DCIv1-Prot14060	At5g16270	[D]	KOG1213	Sister chromatid cohesion complex Cohesin, subunit RAD21/SCC1
DCIv1-Prot14062	At3g59550	[D]	KOG1213	Sister chromatid cohesion complex Cohesin, subunit RAD21/SCC1
DCIv1-Prot1414	At1g70210	[D]	KOG0656	G1/S-specific cyclin D
DCIv1-Prot14228	At5g02110	[D]	KOG0656	G1/S-specific cyclin D
DCIv1-Prot14487	At5g35690	[D]	KOG4842	Protein involved in sister chromatid separation and/or segregation
DCIv1-Prot14612	At4g37630	[D]	KOG0656	G1/S-specific cyclin D
DCIv1-Prot14652	CE26422	[D]	KOG0600	Cdc2-related protein kinase
DCIv1-Prot14677	At5g67260	[D]	KOG0656	G1/S-specific cyclin D
DCIv1-Prot1484	At5g10270	[D]	KOG0600	Cdc2-related protein kinase
DCIv1-Prot1485	SPAC2F3.15	[D]	KOG0600	Cdc2-related protein kinase
DCIv1-Prot14990	At1g18670	[D]	KOG0600	Cdc2-related protein kinase
DCIv1-Prot15210	At5g06150	[D]	KOG0653	Cyclin B and related kinase-activating proteins
DCIv1-Prot15211	At5g06150	[D]	KOG0653	Cyclin B and related kinase-activating proteins
DCIv1-Prot15293	At1g71530	[D]	KOG0600	Cdc2-related protein kinase
DCIv1-Prot1533	At3g26120	[D]	KOG4660	Protein Mei2, essential for commitment to meiosis, and related proteins
DCIv1-Prot15352	At1g54610	[D]	KOG0600	Cdc2-related protein kinase
DCIv1-Prot15637	At4g03270	[D]	KOG0656	G1/S-specific cyclin D
DCIv1-Prot15989	At5g16270	[D]	KOG1213	Sister chromatid cohesion complex Cohesin, subunit RAD21/SCC1
DCIv1-Prot16184	At2g19270	[D]	KOG3903	Mitotic checkpoint protein PRCC
DCIv1-Prot16224	At4g37630	[D]	KOG0656	G1/S-specific cyclin D
DCIv1-Prot16309	At5g45550	[D]	KOG0440	Cell cycle-associated protein Mob1-1
DCIv1-Prot16326	At5g61960	[D]	KOG4660	Protein Mei2, essential for commitment to meiosis, and related proteins
DCIv1-Prot16429	At3g50070	[D]	KOG0656	G1/S-specific cyclin D
DCIv1-Prot16513	At1g71530	[D]	KOG0600	Cdc2-related protein kinase
DCIv1-Prot16595	At4g02570	[D]	KOG2166	Cullins
DCIv1-Prot16596	At4g02570	[D]	KOG2166	Cullins
DCIv1-Prot16597	At4g02570	[D]	KOG2166	Cullins
DCIv1-Prot16712	At5g61960	[D]	KOG4660	Protein Mei2, essential for commitment to meiosis, and related proteins
DCIv1-Prot16914	At1g47210	[D]	KOG0654	G2/Mitotic-specific cyclin A
DCIv1-Prot16927	At1g47210	[D]	KOG0654	G2/Mitotic-specific cyclin A
DCIv1-Prot16928	At1g47210	[D]	KOG0654	G2/Mitotic-specific cyclin A
DCIv1-Prot16937	At5g67260	[D]	KOG0656	G1/S-specific cyclin D
DCIv1-Prot17191	At5g65420	[D]	KOG0656	G1/S-specific cyclin D
DCIv1-Prot17343	At1g74330	[D]	KOG0600	Cdc2-related protein kinase
DCIv1-Prot17626	At3g54630	[D]	KOG0995	Centromere-associated protein HEC1
DCIv1-Prot17700	At5g05510	[D]	KOG1166	Mitotic checkpoint serine/threonine protein kinase
DCIv1-Prot17784	At4g02570	[D]	KOG2166	Cullins
DCIv1-Prot17791	At1g71530	[D]	KOG0600	Cdc2-related protein kinase
DCIv1-Prot17810	At1g44110	[D]	KOG0654	G2/Mitotic-specific cyclin A
DCIv1-Prot17811	At1g44110	[D]	KOG0654	G2/Mitotic-specific cyclin A
DCIv1-Prot17827	At2g28360	[D]	KOG2073	SAP family cell cycle dependent phosphatase-associated protein
DCIv1-Prot17828	At2g28360	[D]	KOG2073	SAP family cell cycle dependent phosphatase-associated protein
DCIv1-Prot17829	At1g30470_1	[D]	KOG2073	SAP family cell cycle dependent phosphatase-associated protein
DCIv1-Prot17882	At1g54610	[D]	KOG0600	Cdc2-related protein kinase
DCIv1-Prot17883	At1g54610	[D]	KOG0600	Cdc2-related protein kinase
DCIv1-Prot1803	At5g24020	[D]	KOG3022	Predicted ATPase, nucleotide-binding
DCIv1-Prot18555	At5g10270	[D]	KOG0600	Cdc2-related protein kinase
DCIv1-Prot18556	At5g10270	[D]	KOG0600	Cdc2-related protein kinase
DCIv1-Prot18557	At5g10270	[D]	KOG0600	Cdc2-related protein kinase
DCIv1-Prot18558	At5g10270	[D]	KOG0600	Cdc2-related protein kinase
DCIv1-Prot18678	At1g07990	[D]	KOG2073	SAP family cell cycle dependent phosphatase-associated protein
DCIv1-Prot19117	At2g28360	[D]	KOG2073	SAP family cell cycle dependent phosphatase-associated protein
DCIv1-Prot19540	At5g04990	[D]	KOG2687	Spindle pole body protein, contains UNC-84 domain
DCIv1-Prot19848	At4g02570	[D]	KOG2166	Cullins
DCIv1-Prot19849	At4g02570	[D]	KOG2166	Cullins
DCIv1-Prot20028	At2g47980	[D]	KOG2011	Sister chromatid cohesion complex Cohesin, subunit STAG/IRR1/SCC3
DCIv1-Prot20029	At2g47980	[D]	KOG2011	Sister chromatid cohesion complex Cohesin, subunit STAG/IRR1/SCC3
DCIv1-Prot20069	At1g02970	[D]	KOG0601	Cyclin-dependent kinase WEE1
DCIv1-Prot20071	At4g02570	[D]	KOG2166	Cullins
DCIv1-Prot20501	Hs4505337	[D]	KOG3022	Predicted ATPase, nucleotide-binding
DCIv1-Prot20536	At5g40840	[D]	KOG1213	Sister chromatid cohesion complex Cohesin, subunit RAD21/SCC1
DCIv1-Prot20666	At5g16280	[D]	KOG1938	Protein with predicted involvement in meiosis (GSG1)
DCIv1-Prot20698	At5g06150	[D]	KOG0653	Cyclin B and related kinase-activating proteins
DCIv1-Prot20699	At5g06150	[D]	KOG0653	Cyclin B and related kinase-activating proteins
DCIv1-Prot20904	At3g13210	[D]	KOG1915	Cell cycle control protein (crooked neck)
DCIv1-Prot20905	At3g13210	[D]	KOG1915	Cell cycle control protein (crooked neck)
DCIv1-Prot20906	At5g41770	[D]	KOG1915	Cell cycle control protein (crooked neck)
DCIv1-Prot20940	At1g09450	[D]	KOG2464	Serine/threonine kinase (haspin family)
DCIv1-Prot21677	At2g32900_1	[D]	KOG2163	Centromere/kinetochore protein zw10 involved in mitotic chromosome segregation
DCIv1-Prot21678	At2g32900_1	[D]	KOG2163	Centromere/kinetochore protein zw10 involved in mitotic chromosome segregation
DCIv1-Prot21679	At2g32900_1	[D]	KOG2163	Centromere/kinetochore protein zw10 involved in mitotic chromosome segregation
DCIv1-Prot21967	At4g03270	[D]	KOG0656	G1/S-specific cyclin D
DCIv1-Prot22052	CE22913	[D]	KOG3484	Cyclin-dependent protein kinase CDC28, regulatory subunit CKS1, and related proteins
DCIv1-Prot22135	At1g77720	[D]	KOG0596	Dual specificity; serine/threonine and tyrosine kinase
DCIv1-Prot22280	At1g53050	[D]	KOG0600	Cdc2-related protein kinase
DCIv1-Prot22463	At1g61000_1	[D]	KOG4438	Centromere-associated protein NUF2
DCIv1-Prot22879	At2g33560	[D]	KOG1166	Mitotic checkpoint serine/threonine protein kinase
DCIv1-Prot23062	At3g16310	[D]	KOG4285	Mitotic phosphoprotein
DCIv1-Prot23063	At3g16310	[D]	KOG4285	Mitotic phosphoprotein
DCIv1-Prot23109	At5g67260	[D]	KOG0656	G1/S-specific cyclin D
DCIv1-Prot23217	Hs16418361	[D]	KOG2864	Nuclear division RFT1 protein
DCIv1-Prot23218	Hs16418361	[D]	KOG2864	Nuclear division RFT1 protein
DCIv1-Prot2371	At4g35620	[D]	KOG0653	Cyclin B and related kinase-activating proteins
DCIv1-Prot2372	At4g35620	[D]	KOG0653	Cyclin B and related kinase-activating proteins
DCIv1-Prot2392	At3g24430	[D]	KOG3022	Predicted ATPase, nucleotide-binding
DCIv1-Prot24045	At2g14470	[D]	KOG0987	DNA helicase PIF1/RRM3
DCIv1-Prot24162	At3g12280	[D]	KOG1010	Rb (Retinoblastoma tumor suppressor)-related protein
DCIv1-Prot24270	At1g15020	[D]	KOG1731	FAD-dependent sulfhydryl oxidase/quiescin and related proteins
DCIv1-Prot24271	At2g01270	[D]	KOG1731	FAD-dependent sulfhydryl oxidase/quiescin and related proteins
DCIv1-Prot24272	At1g15020	[D]	KOG1731	FAD-dependent sulfhydryl oxidase/quiescin and related proteins
DCIv1-Prot24310	At1g29400	[D]	KOG4660	Protein Mei2, essential for commitment to meiosis, and related proteins
DCIv1-Prot24334	At1g29850	[D]	KOG3431	Apoptosis-related protein/predicted DNA-binding protein
DCIv1-Prot24495	At1g54610	[D]	KOG0600	Cdc2-related protein kinase
DCIv1-Prot2479	At1g53050	[D]	KOG0600	Cdc2-related protein kinase
DCIv1-Prot24830	At1g43140	[D]	KOG2166	Cullins
DCIv1-Prot25	At5g64960	[D]	KOG0600	Cdc2-related protein kinase
DCIv1-Prot25398	At2g19380	[D]	KOG2186	Cell growth-regulating nucleolar protein
DCIv1-Prot25618	At2g32900_1	[D]	KOG2163	Centromere/kinetochore protein zw10 involved in mitotic chromosome segregation
DCIv1-Prot25623	At5g35690	[D]	KOG4842	Protein involved in sister chromatid separation and/or segregation
DCIv1-Prot25627	At4g03270	[D]	KOG0656	G1/S-specific cyclin D
DCIv1-Prot25800	7304097	[D]	KOG2167	Cullins
DCIv1-Prot25801	7304097	[D]	KOG2167	Cullins
DCIv1-Prot25802	At4g02570	[D]	KOG2166	Cullins
DCIv1-Prot25973	At4g03270	[D]	KOG0656	G1/S-specific cyclin D
DCIv1-Prot26	At5g64960	[D]	KOG0600	Cdc2-related protein kinase
DCIv1-Prot26046	CE26422	[D]	KOG0600	Cdc2-related protein kinase
DCIv1-Prot26074	At2g33560	[D]	KOG1166	Mitotic checkpoint serine/threonine protein kinase
DCIv1-Prot26075	At2g33560	[D]	KOG1166	Mitotic checkpoint serine/threonine protein kinase
DCIv1-Prot26265	At5g13130	[D]	KOG1845	MORC family ATPases
DCIv1-Prot26266	At5g13130	[D]	KOG1845	MORC family ATPases
DCIv1-Prot26267	At5g13130	[D]	KOG1845	MORC family ATPases
DCIv1-Prot26268	At1g19100	[D]	KOG1845	MORC family ATPases
DCIv1-Prot26725	At1g70210	[D]	KOG0656	G1/S-specific cyclin D
DCIv1-Prot2676	At1g53050	[D]	KOG0600	Cdc2-related protein kinase
DCIv1-Prot27	At5g10270	[D]	KOG0600	Cdc2-related protein kinase
DCIv1-Prot27253	At5g03460	[D]	KOG3772	M-phase inducer phosphatase
DCIv1-Prot27358	At2g25500	[D]	KOG1509	Predicted nucleic acid-binding protein ASMTL
DCIv1-Prot27359	At2g25500	[D]	KOG1509	Predicted nucleic acid-binding protein ASMTL
DCIv1-Prot27360	At2g25500	[D]	KOG1509	Predicted nucleic acid-binding protein ASMTL
DCIv1-Prot274	At2g45490	[D]	KOG0580	Serine/threonine protein kinase
DCIv1-Prot27802	At4g32830	[D]	KOG0580	Serine/threonine protein kinase
DCIv1-Prot28065	At3g16320	[D]	KOG1126	DNA-binding cell division cycle control protein
DCIv1-Prot28283	At5g10270	[D]	KOG0600	Cdc2-related protein kinase
DCIv1-Prot28285	At5g64960	[D]	KOG0600	Cdc2-related protein kinase
DCIv1-Prot28453	7304097	[D]	KOG2167	Cullins
DCIv1-Prot28661	At1g20610	[D]	KOG0653	Cyclin B and related kinase-activating proteins
DCIv1-Prot28662	At1g76310	[D]	KOG0653	Cyclin B and related kinase-activating proteins
DCIv1-Prot28663	At1g76310	[D]	KOG0653	Cyclin B and related kinase-activating proteins
DCIv1-Prot29870	Hs4505337	[D]	KOG3022	Predicted ATPase, nucleotide-binding
DCIv1-Prot30286	At3g16320	[D]	KOG1126	DNA-binding cell division cycle control protein
DCIv1-Prot3085	At2g39740	[D]	KOG2277	S-M checkpoint control protein CID1 and related nucleotidyltransferases
DCIv1-Prot31068	At4g22970	[D]	KOG1849	Regulator of spindle pole body duplication
DCIv1-Prot31069	At4g22970	[D]	KOG1849	Regulator of spindle pole body duplication
DCIv1-Prot31070	At4g22970	[D]	KOG1849	Regulator of spindle pole body duplication
DCIv1-Prot31071	At4g22970	[D]	KOG1849	Regulator of spindle pole body duplication
DCIv1-Prot31072	At3g54630	[D]	KOG0995	Centromere-associated protein HEC1
DCIv1-Prot31296	7296964	[D]	KOG1166	Mitotic checkpoint serine/threonine protein kinase
DCIv1-Prot31719	At2g45620	[D]	KOG2277	S-M checkpoint control protein CID1 and related nucleotidyltransferases
DCIv1-Prot31803	At3g13210	[D]	KOG1915	Cell cycle control protein (crooked neck)
DCIv1-Prot31804	At3g13210	[D]	KOG1915	Cell cycle control protein (crooked neck)
DCIv1-Prot32167	At3g43350	[D]	KOG0987	DNA helicase PIF1/RRM3
DCIv1-Prot32343	At2g41620	[D]	KOG2168	Cullins
DCIv1-Prot32673	At2g19560	[D]	KOG2688	Transcription-associated recombination protein - Thp1p
DCIv1-Prot3269	At4g31880	[D]	KOG1525	Sister chromatid cohesion complex Cohesin, subunit PDS5
DCIv1-Prot32829	At1g43140	[D]	KOG2166	Cullins
DCIv1-Prot32972	At1g29400	[D]	KOG4660	Protein Mei2, essential for commitment to meiosis, and related proteins
DCIv1-Prot33154	At3g54670	[D]	KOG0018	Structural maintenance of chromosome protein 1 (sister chromatid cohesion complex Cohesin, subunit SMC1)
DCIv1-Prot33308	At1g70210	[D]	KOG0656	G1/S-specific cyclin D
DCIv1-Prot33567	At1g80810	[D]	KOG1525	Sister chromatid cohesion complex Cohesin, subunit PDS5
DCIv1-Prot33712	At1g80370	[D]	KOG0654	G2/Mitotic-specific cyclin A
DCIv1-Prot33796	At3g16320	[D]	KOG1126	DNA-binding cell division cycle control protein
DCIv1-Prot33797	At3g16320	[D]	KOG1126	DNA-binding cell division cycle control protein
DCIv1-Prot34061	At1g16590	[D]	KOG3186	Mitotic spindle checkpoint protein
DCIv1-Prot34523	YPR161c	[D]	KOG0600	Cdc2-related protein kinase
DCIv1-Prot34551	At4g31160	[D]	KOG1832	HIV-1 Vpr-binding protein
DCIv1-Prot34552	At4g31160	[D]	KOG1832	HIV-1 Vpr-binding protein
DCIv1-Prot34583	At2g44580_1	[D]	KOG0798	Uncharacterized conserved protein
DCIv1-Prot34729	At2g17620	[D]	KOG0653	Cyclin B and related kinase-activating proteins
DCIv1-Prot3598	At3g19590	[D]	KOG1036	Mitotic spindle checkpoint protein BUB3, WD repeat superfamily
DCIv1-Prot3801	At3g08850	[D]	KOG1517	Guanine nucleotide binding protein MIP1
DCIv1-Prot3813	At3g13250	[D]	KOG0987	DNA helicase PIF1/RRM3
DCIv1-Prot4316	At1g30470_1	[D]	KOG2073	SAP family cell cycle dependent phosphatase-associated protein
DCIv1-Prot4317	Hs13489083	[D]	KOG2073	SAP family cell cycle dependent phosphatase-associated protein
DCIv1-Prot4318	At3g45190	[D]	KOG2073	SAP family cell cycle dependent phosphatase-associated protein
DCIv1-Prot4343	At1g44110	[D]	KOG0654	G2/Mitotic-specific cyclin A
DCIv1-Prot4344	At1g44110	[D]	KOG0654	G2/Mitotic-specific cyclin A
DCIv1-Prot4345	At1g44110	[D]	KOG0654	G2/Mitotic-specific cyclin A
DCIv1-Prot4580	At5g45190	[D]	KOG0834	CDK9 kinase-activating protein cyclin T
DCIv1-Prot4661	At1g69670	[D]	KOG2166	Cullins
DCIv1-Prot4764	At3g50070	[D]	KOG0656	G1/S-specific cyclin D
DCIv1-Prot5081	At3g10730	[D]	KOG2687	Spindle pole body protein, contains UNC-84 domain
DCIv1-Prot5112	At3g12280	[D]	KOG1010	Rb (Retinoblastoma tumor suppressor)-related protein
DCIv1-Prot5154	At3g05050	[D]	KOG0600	Cdc2-related protein kinase
DCIv1-Prot5225	At3g16310	[D]	KOG4285	Mitotic phosphoprotein
DCIv1-Prot5258	At3g26120	[D]	KOG4660	Protein Mei2, essential for commitment to meiosis, and related proteins
DCIv1-Prot5471	At3g30560	[D]	KOG0987	DNA helicase PIF1/RRM3
DCIv1-Prot5585	At4g03270	[D]	KOG0656	G1/S-specific cyclin D
DCIv1-Prot5954	At1g49310	[D]	KOG0987	DNA helicase PIF1/RRM3
DCIv1-Prot5968	At1g49910	[D]	KOG1036	Mitotic spindle checkpoint protein BUB3, WD repeat superfamily
DCIv1-Prot6140	At5g05490	[D]	KOG1213	Sister chromatid cohesion complex Cohesin, subunit RAD21/SCC1
DCIv1-Prot6162	At1g07990	[D]	KOG2073	SAP family cell cycle dependent phosphatase-associated protein
DCIv1-Prot6393	At1g73020	[D]	KOG2513	Protein required for meiotic chromosome segregation
DCIv1-Prot6475	At5g45550	[D]	KOG0440	Cell cycle-associated protein Mob1-1
DCIv1-Prot6511	At5g61960	[D]	KOG4660	Protein Mei2, essential for commitment to meiosis, and related proteins
DCIv1-Prot6829	At2g05640	[D]	KOG0987	DNA helicase PIF1/RRM3
DCIv1-Prot6833	At5g07630	[D]	KOG2864	Nuclear division RFT1 protein
DCIv1-Prot6863	At5g57460	[D]	KOG2398	Predicted proline-serine-threonine phosphatase-interacting protein (PSTPIP)
DCIv1-Prot6864	At5g57460	[D]	KOG2398	Predicted proline-serine-threonine phosphatase-interacting protein (PSTPIP)
DCIv1-Prot7109	At1g61030	[D]	KOG2152	Sister chromatid cohesion protein
DCIv1-Prot7110	At1g11060	[D]	KOG2152	Sister chromatid cohesion protein
DCIv1-Prot7111	At1g61030	[D]	KOG2152	Sister chromatid cohesion protein
DCIv1-Prot7461	At2g22490	[D]	KOG0656	G1/S-specific cyclin D
DCIv1-Prot7566	At1g77720	[D]	KOG0596	Dual specificity; serine/threonine and tyrosine kinase
DCIv1-Prot7567	At3g26120	[D]	KOG4660	Protein Mei2, essential for commitment to meiosis, and related proteins
DCIv1-Prot7732	At3g55160	[D]	KOG1810	Cell cycle-associated protein
DCIv1-Prot7733	At1g69670	[D]	KOG2166	Cullins
DCIv1-Prot8221	At3g19590	[D]	KOG1036	Mitotic spindle checkpoint protein BUB3, WD repeat superfamily
DCIv1-Prot8252	At4g31120	[D]	KOG0822	Protein kinase inhibitor
DCIv1-Prot8513	At5g47690	[D]	KOG1525	Sister chromatid cohesion complex Cohesin, subunit PDS5
DCIv1-Prot8541	At4g03270	[D]	KOG0656	G1/S-specific cyclin D
DCIv1-Prot8613	At3g11520	[D]	KOG0653	Cyclin B and related kinase-activating proteins
DCIv1-Prot8614	At3g11520	[D]	KOG0653	Cyclin B and related kinase-activating proteins
DCIv1-Prot8701	At5g23430	[D]	KOG0267	Microtubule severing protein katanin p80 subunit B (contains WD40 repeats)
DCIv1-Prot8702	At5g23430	[D]	KOG0267	Microtubule severing protein katanin p80 subunit B (contains WD40 repeats)
DCIv1-Prot8703	At5g23430	[D]	KOG0267	Microtubule severing protein katanin p80 subunit B (contains WD40 repeats)
DCIv1-Prot8704	At5g23430	[D]	KOG0267	Microtubule severing protein katanin p80 subunit B (contains WD40 repeats)
DCIv1-Prot8705	At5g23430	[D]	KOG0267	Microtubule severing protein katanin p80 subunit B (contains WD40 repeats)
DCIv1-Prot8824	At1g15020	[D]	KOG1731	FAD-dependent sulfhydryl oxidase/quiescin and related proteins
DCIv1-Prot900	At5g45190	[D]	KOG0834	CDK9 kinase-activating protein cyclin T
DCIv1-Prot9092	At1g69400	[D]	KOG1036	Mitotic spindle checkpoint protein BUB3, WD repeat superfamily
DCIv1-Prot9245	At5g49880	[D]	KOG4593	Mitotic checkpoint protein MAD1
DCIv1-Prot9275	At3g57350	[D]	KOG2168	Cullins
DCIv1-Prot9357	At3g02820	[D]	KOG3004	Meiotic chromosome segregation protein
DCIv1-Prot9518	At5g13130	[D]	KOG1845	MORC family ATPases
DCIv1-Prot9541	At5g50860	[D]	KOG0600	Cdc2-related protein kinase
DCIv1-Prot9569	At5g61960	[D]	KOG4660	Protein Mei2, essential for commitment to meiosis, and related proteins
DCIv1-Prot9570	At5g07290	[D]	KOG4660	Protein Mei2, essential for commitment to meiosis, and related proteins
DCIv1-Prot9571	At5g07290	[D]	KOG4660	Protein Mei2, essential for commitment to meiosis, and related proteins
DCIv1-Prot9640	At1g61030	[D]	KOG2152	Sister chromatid cohesion protein
DCIv1-Prot9641	At1g61030	[D]	KOG2152	Sister chromatid cohesion protein
DCIv1-Prot9643	At1g11060	[D]	KOG2152	Sister chromatid cohesion protein
DCIv1-Prot25450	At2g16860	[DA]	KOG2609	Cyclin D-interacting protein GCIP
DCIv1-Prot30515	At3g44530	[DK]	KOG0973	Histone transcription regulator HIRA, WD repeat superfamily
DCIv1-Prot8071	At3g44530	[DK]	KOG0973	Histone transcription regulator HIRA, WD repeat superfamily
DCIv1-Prot3008	7290565	[DKL]	KOG0659	Cdk activating kinase (CAK)/RNA polymerase II transcription initiation/nucleotide excision repair factor TFIIH/TFIIK, kinase subunit CDK7
DCIv1-Prot31820	At1g18040	[DKL]	KOG0659	Cdk activating kinase (CAK)/RNA polymerase II transcription initiation/nucleotide excision repair factor TFIIH/TFIIK, kinase subunit CDK7
DCIv1-Prot31821	At1g18040	[DKL]	KOG0659	Cdk activating kinase (CAK)/RNA polymerase II transcription initiation/nucleotide excision repair factor TFIIH/TFIIK, kinase subunit CDK7
DCIv1-Prot31823	At1g18040	[DKL]	KOG0659	Cdk activating kinase (CAK)/RNA polymerase II transcription initiation/nucleotide excision repair factor TFIIH/TFIIK, kinase subunit CDK7
DCIv1-Prot32818	At5g27620	[DKL]	KOG2496	Cdk activating kinase (CAK)/RNA polymerase II transcription initiation/nucleotide excision repair factor TFIIH/TFIIK, cyclin H subunit
DCIv1-Prot32819	At5g27620	[DKL]	KOG2496	Cdk activating kinase (CAK)/RNA polymerase II transcription initiation/nucleotide excision repair factor TFIIH/TFIIK, cyclin H subunit
DCIv1-Prot18331	At5g46150	[DKT]	KOG2952	Cell cycle control protein
DCIv1-Prot29297	SPBC1773.11c	[DKT]	KOG2952	Cell cycle control protein
DCIv1-Prot30445	SPBC1773.11c	[DKT]	KOG2952	Cell cycle control protein
DCIv1-Prot4463	At1g79450	[DKT]	KOG2952	Cell cycle control protein
DCIv1-Prot4541	At1g54320	[DKT]	KOG2952	Cell cycle control protein
DCIv1-Prot15334	At5g27740	[DL]	KOG2035	Replication factor C, subunit RFC3
DCIv1-Prot19264	At1g52530	[DL]	KOG3999	Checkpoint 9-1-1 complex, HUS1 component
DCIv1-Prot23386	At5g27740	[DL]	KOG2035	Replication factor C, subunit RFC3
DCIv1-Prot27162	At1g04730	[DL]	KOG1969	DNA replication checkpoint protein CHL12/CTF18
DCIv1-Prot27163	At1g04730	[DL]	KOG1969	DNA replication checkpoint protein CHL12/CTF18
DCIv1-Prot28127	CE05396	[DL]	KOG2035	Replication factor C, subunit RFC3
DCIv1-Prot28197	At3g22880	[DL]	KOG1434	Meiotic recombination protein Dmc1
DCIv1-Prot32830	At3g05480	[DL]	KOG2810	Checkpoint 9-1-1 complex, RAD9 component
DCIv1-Prot33858	At2g45280	[DL]	KOG1434	Meiotic recombination protein Dmc1
DCIv1-Prot5856	At5g66130	[DL]	KOG1970	Checkpoint RAD17-RFC complex, RAD17/RAD24 component
DCIv1-Prot10234	7298293	[DO]	KOG0305	Anaphase promoting complex, Cdc20, Cdh1, and Ama1 subunits
DCIv1-Prot11747	At3g05870	[DO]	KOG1493	Anaphase-promoting complex (APC), subunit 11
DCIv1-Prot13576	At1g78770	[DO]	KOG1173	Anaphase-promoting complex (APC), Cdc16 subunit
DCIv1-Prot13581	At1g78770	[DO]	KOG1173	Anaphase-promoting complex (APC), Cdc16 subunit
DCIv1-Prot13583	At1g78770	[DO]	KOG1173	Anaphase-promoting complex (APC), Cdc16 subunit
DCIv1-Prot14541	At3g48150	[DO]	KOG1155	Anaphase-promoting complex (APC), Cdc23 subunit
DCIv1-Prot14693	At5g64240	[DO]	KOG1546	Metacaspase involved in regulation of apoptosis
DCIv1-Prot16739	At1g02170	[DO]	KOG1546	Metacaspase involved in regulation of apoptosis
DCIv1-Prot18067	At2g35520	[DO]	KOG1746	Defender against cell death protein/oligosaccharyltransferase, epsilon subunit
DCIv1-Prot18068	At2g35520	[DO]	KOG1746	Defender against cell death protein/oligosaccharyltransferase, epsilon subunit
DCIv1-Prot18606	At5g05560	[DO]	KOG1858	Anaphase-promoting complex (APC), subunit 1 (meiotic check point regulator/Tsg24)
DCIv1-Prot20993	At4g33270	[DO]	KOG0305	Anaphase promoting complex, Cdc20, Cdh1, and Ama1 subunits
DCIv1-Prot21337	At4g33270	[DO]	KOG0305	Anaphase promoting complex, Cdc20, Cdh1, and Ama1 subunits
DCIv1-Prot21338	At4g33270	[DO]	KOG0305	Anaphase promoting complex, Cdc20, Cdh1, and Ama1 subunits
DCIv1-Prot21339	At4g33270	[DO]	KOG0305	Anaphase promoting complex, Cdc20, Cdh1, and Ama1 subunits
DCIv1-Prot21739	At4g11920	[DO]	KOG0305	Anaphase promoting complex, Cdc20, Cdh1, and Ama1 subunits
DCIv1-Prot22752	At5g26900	[DO]	KOG0305	Anaphase promoting complex, Cdc20, Cdh1, and Ama1 subunits
DCIv1-Prot22753	At5g27080	[DO]	KOG0305	Anaphase promoting complex, Cdc20, Cdh1, and Ama1 subunits
DCIv1-Prot22754	At5g27080	[DO]	KOG0305	Anaphase promoting complex, Cdc20, Cdh1, and Ama1 subunits
DCIv1-Prot23499	At5g13840	[DO]	KOG0305	Anaphase promoting complex, Cdc20, Cdh1, and Ama1 subunits
DCIv1-Prot23737	At5g13840	[DO]	KOG0305	Anaphase promoting complex, Cdc20, Cdh1, and Ama1 subunits
DCIv1-Prot25963	At4g21530	[DO]	KOG4640	Anaphase-promoting complex (APC), subunit 4
DCIv1-Prot2823	At1g02170	[DO]	KOG1546	Metacaspase involved in regulation of apoptosis
DCIv1-Prot28866	At2g04660	[DO]	KOG2165	Anaphase-promoting complex (APC), subunit 2
DCIv1-Prot29239	At4g11920	[DO]	KOG0305	Anaphase promoting complex, Cdc20, Cdh1, and Ama1 subunits
DCIv1-Prot30405	At5g04200	[DO]	KOG1546	Metacaspase involved in regulation of apoptosis
DCIv1-Prot4485	At1g79340	[DO]	KOG1546	Metacaspase involved in regulation of apoptosis
DCIv1-Prot4576	7298505	[DO]	KOG0005	Ubiquitin-like protein
DCIv1-Prot4934	At1g32210	[DO]	KOG1746	Defender against cell death protein/oligosaccharyltransferase, epsilon subunit
DCIv1-Prot7996	Hs7657035	[DO]	KOG3437	Anaphase-promoting complex (APC), subunit 10
DCIv1-Prot9599	At4g11920	[DO]	KOG0305	Anaphase promoting complex, Cdc20, Cdh1, and Ama1 subunits
DCIv1-Prot9610	At1g02170	[DO]	KOG1546	Metacaspase involved in regulation of apoptosis
DCIv1-Prot15998	At3g58340	[DR]	KOG1987	Speckle-type POZ protein SPOP and related proteins with TRAF, MATH and BTB/POZ domains
DCIv1-Prot16126	At3g06190	[DR]	KOG1987	Speckle-type POZ protein SPOP and related proteins with TRAF, MATH and BTB/POZ domains
DCIv1-Prot18563	At3g56230	[DR]	KOG1987	Speckle-type POZ protein SPOP and related proteins with TRAF, MATH and BTB/POZ domains
DCIv1-Prot24155	At3g20360	[DR]	KOG1987	Speckle-type POZ protein SPOP and related proteins with TRAF, MATH and BTB/POZ domains
DCIv1-Prot24439	At3g06190	[DR]	KOG1987	Speckle-type POZ protein SPOP and related proteins with TRAF, MATH and BTB/POZ domains
DCIv1-Prot25656	At3g20370	[DR]	KOG1987	Speckle-type POZ protein SPOP and related proteins with TRAF, MATH and BTB/POZ domains
DCIv1-Prot25682	At5g26260	[DR]	KOG1987	Speckle-type POZ protein SPOP and related proteins with TRAF, MATH and BTB/POZ domains
DCIv1-Prot25683	At2g04170	[DR]	KOG1987	Speckle-type POZ protein SPOP and related proteins with TRAF, MATH and BTB/POZ domains
DCIv1-Prot25911	At3g06190	[DR]	KOG1987	Speckle-type POZ protein SPOP and related proteins with TRAF, MATH and BTB/POZ domains
DCIv1-Prot26561	At2g25320	[DR]	KOG1987	Speckle-type POZ protein SPOP and related proteins with TRAF, MATH and BTB/POZ domains
DCIv1-Prot27386	At3g50690	[DR]	KOG2739	Leucine-rich acidic nuclear protein
DCIv1-Prot28113	At3g03740	[DR]	KOG1987	Speckle-type POZ protein SPOP and related proteins with TRAF, MATH and BTB/POZ domains
DCIv1-Prot30245	Hs14149769	[DR]	KOG3433	Protein involved in meiotic recombination/predicted coiled-coil protein
DCIv1-Prot3090	At2g39760	[DR]	KOG1987	Speckle-type POZ protein SPOP and related proteins with TRAF, MATH and BTB/POZ domains
DCIv1-Prot3091	At5g19000	[DR]	KOG1987	Speckle-type POZ protein SPOP and related proteins with TRAF, MATH and BTB/POZ domains
DCIv1-Prot33923	At1g55760	[DR]	KOG1987	Speckle-type POZ protein SPOP and related proteins with TRAF, MATH and BTB/POZ domains
DCIv1-Prot33924	At1g55760	[DR]	KOG1987	Speckle-type POZ protein SPOP and related proteins with TRAF, MATH and BTB/POZ domains
DCIv1-Prot3707	At2g39760	[DR]	KOG1987	Speckle-type POZ protein SPOP and related proteins with TRAF, MATH and BTB/POZ domains
DCIv1-Prot4038	At1g55760	[DR]	KOG1987	Speckle-type POZ protein SPOP and related proteins with TRAF, MATH and BTB/POZ domains
DCIv1-Prot4348	At1g21780	[DR]	KOG1987	Speckle-type POZ protein SPOP and related proteins with TRAF, MATH and BTB/POZ domains
DCIv1-Prot6104	At2g25320	[DR]	KOG1987	Speckle-type POZ protein SPOP and related proteins with TRAF, MATH and BTB/POZ domains
DCIv1-Prot8035	At5g21010	[DR]	KOG1987	Speckle-type POZ protein SPOP and related proteins with TRAF, MATH and BTB/POZ domains
DCIv1-Prot8036	At5g21010	[DR]	KOG1987	Speckle-type POZ protein SPOP and related proteins with TRAF, MATH and BTB/POZ domains
DCIv1-Prot8897	At5g26290	[DR]	KOG1987	Speckle-type POZ protein SPOP and related proteins with TRAF, MATH and BTB/POZ domains
DCIv1-Prot8939	At3g06190	[DR]	KOG1987	Speckle-type POZ protein SPOP and related proteins with TRAF, MATH and BTB/POZ domains
DCIv1-Prot13239	At1g30960	[DT]	KOG1423	Ras-like GTPase ERA
DCIv1-Prot18045	At1g31930	[DT]	KOG0082	G-protein alpha subunit (small G protein superfamily)
DCIv1-Prot18046	At1g31930	[DT]	KOG0082	G-protein alpha subunit (small G protein superfamily)
DCIv1-Prot18047	At1g31930	[DT]	KOG0082	G-protein alpha subunit (small G protein superfamily)
DCIv1-Prot24946	At2g23460	[DT]	KOG0082	G-protein alpha subunit (small G protein superfamily)
DCIv1-Prot27544	At1g31930	[DT]	KOG0082	G-protein alpha subunit (small G protein superfamily)
DCIv1-Prot31211	At2g26300	[DT]	KOG0082	G-protein alpha subunit (small G protein superfamily)
DCIv1-Prot32709	At2g23460	[DT]	KOG0082	G-protein alpha subunit (small G protein superfamily)
DCIv1-Prot32727	At1g31930	[DT]	KOG0082	G-protein alpha subunit (small G protein superfamily)
DCIv1-Prot33700	At4g08960	[DT]	KOG2867	Phosphotyrosyl phosphatase activator
DCIv1-Prot4948	At4g08960	[DT]	KOG2867	Phosphotyrosyl phosphatase activator
DCIv1-Prot6474	At1g30960	[DT]	KOG1423	Ras-like GTPase ERA
DCIv1-Prot6997	At1g30960	[DT]	KOG1423	Ras-like GTPase ERA
DCIv1-Prot7060	At5g66470	[DT]	KOG1423	Ras-like GTPase ERA
DCIv1-Prot8342	At4g34390	[DT]	KOG0082	G-protein alpha subunit (small G protein superfamily)
DCIv1-Prot8716	At1g50370	[DT]	KOG0373	Serine/threonine specific protein phosphatase involved in cell cycle control, PP2A-related
DCIv1-Prot11992	At3g16640	[DZ]	KOG1727	Microtubule-binding protein (translationally controlled tumor protein)
DCIv1-Prot14672	At5g67270	[DZ]	KOG3000	Microtubule-binding protein involved in cell cycle control
DCIv1-Prot15381	At5g62500	[DZ]	KOG3000	Microtubule-binding protein involved in cell cycle control
DCIv1-Prot16114	At5g62500	[DZ]	KOG3000	Microtubule-binding protein involved in cell cycle control
DCIv1-Prot17927	At2g01910	[DZ]	KOG4302	Microtubule-associated protein essential for anaphase spindle elongation
DCIv1-Prot24584	At5g55230	[DZ]	KOG4302	Microtubule-associated protein essential for anaphase spindle elongation
DCIv1-Prot26141	At3g16640	[DZ]	KOG1727	Microtubule-binding protein (translationally controlled tumor protein)
DCIv1-Prot29557	At3g05540	[DZ]	KOG1727	Microtubule-binding protein (translationally controlled tumor protein)
DCIv1-Prot30548	At5g55230	[DZ]	KOG4302	Microtubule-associated protein essential for anaphase spindle elongation
DCIv1-Prot30700	At3g25980	[DZ]	KOG3285	Spindle assembly checkpoint protein
DCIv1-Prot31003	At2g01910	[DZ]	KOG4302	Microtubule-associated protein essential for anaphase spindle elongation
DCIv1-Prot31004	At2g01910	[DZ]	KOG4302	Microtubule-associated protein essential for anaphase spindle elongation
DCIv1-Prot32452	At2g01910	[DZ]	KOG4302	Microtubule-associated protein essential for anaphase spindle elongation
DCIv1-Prot32816	At3g05540	[DZ]	KOG1727	Microtubule-binding protein (translationally controlled tumor protein)
DCIv1-Prot33826	At5g51600	[DZ]	KOG4302	Microtubule-associated protein essential for anaphase spindle elongation
DCIv1-Prot4776	At5g67270	[DZ]	KOG3000	Microtubule-binding protein involved in cell cycle control
DCIv1-Prot5249	At1g13160	[DZ]	KOG2229	Protein required for actin cytoskeleton organization and cell cycle progression
DCIv1-Prot5299	At3g25980	[DZ]	KOG3285	Spindle assembly checkpoint protein
DCIv1-Prot5359	At5g55230	[DZ]	KOG4302	Microtubule-associated protein essential for anaphase spindle elongation
DCIv1-Prot6426	At5g51600	[DZ]	KOG4302	Microtubule-associated protein essential for anaphase spindle elongation
DCIv1-Prot10076	At4g27070	[E]	KOG1395	Tryptophan synthase beta chain
DCIv1-Prot10361	At2g02040	[E]	KOG1237	H+/oligopeptide symporter
DCIv1-Prot1039	At1g44100	[E]	KOG1303	Amino acid transporters
DCIv1-Prot1046	At1g33440	[E]	KOG1237	H+/oligopeptide symporter
DCIv1-Prot1063	At3g51840	[E]	KOG0138	Glutaryl-CoA dehydrogenase
DCIv1-Prot1064	At3g51840	[E]	KOG0138	Glutaryl-CoA dehydrogenase
DCIv1-Prot10658	At3g30390	[E]	KOG1305	Amino acid transporter protein
DCIv1-Prot10917	At3g57050	[E]	KOG0053	Cystathionine beta-lyases/cystathionine gamma-synthases
DCIv1-Prot10951	At5g17920	[E]	KOG2263	Methionine synthase II (cobalamin-independent)
DCIv1-Prot11390	At4g38250	[E]	KOG1304	Amino acid transporters
DCIv1-Prot11419	At4g35260	[E]	KOG0784	Isocitrate dehydrogenase, gamma subunit
DCIv1-Prot1145	At3g19480	[E]	KOG0068	D-3-phosphoglycerate dehydrogenase, D-isomer-specific 2-hydroxy acid dehydrogenase superfamily
DCIv1-Prot11461	At2g26080	[E]	KOG2040	Glycine dehydrogenase (decarboxylating)
DCIv1-Prot11462	At2g26080	[E]	KOG2040	Glycine dehydrogenase (decarboxylating)
DCIv1-Prot1149	At3g16150	[E]	KOG1592	Asparaginase
DCIv1-Prot11492	CE01130	[E]	KOG2467	Glycine/serine hydroxymethyltransferase
DCIv1-Prot11493	At4g32520	[E]	KOG2467	Glycine/serine hydroxymethyltransferase
DCIv1-Prot11649	At2g43080	[E]	KOG1591	Prolyl 4-hydroxylase alpha subunit
DCIv1-Prot11705	At5g49630	[E]	KOG1303	Amino acid transporters
DCIv1-Prot11725	At5g65780	[E]	KOG0975	Branched chain aminotransferase BCAT1, pyridoxal phosphate enzymes type IV superfamily
DCIv1-Prot11733	At3g30390	[E]	KOG1305	Amino acid transporter protein
DCIv1-Prot11734	At3g30390	[E]	KOG1305	Amino acid transporter protein
DCIv1-Prot11775	At5g09220	[E]	KOG1303	Amino acid transporters
DCIv1-Prot118	At1g24400	[E]	KOG1303	Amino acid transporters
DCIv1-Prot11814	At4g13430	[E]	KOG0454	3-isopropylmalate dehydratase (aconitase superfamily)
DCIv1-Prot11853	At2g02040	[E]	KOG1237	H+/oligopeptide symporter
DCIv1-Prot12018	At5g03290	[E]	KOG0785	Isocitrate dehydrogenase, alpha subunit
DCIv1-Prot12383	At1g58080	[E]	KOG2831	ATP phosphoribosyltransferase
DCIv1-Prot12400	At1g36370	[E]	KOG2467	Glycine/serine hydroxymethyltransferase
DCIv1-Prot12467	At5g45380	[E]	KOG2348	Urea transporter
DCIv1-Prot1259	At5g46050	[E]	KOG1237	H+/oligopeptide symporter
DCIv1-Prot1260	At1g47670	[E]	KOG1303	Amino acid transporters
DCIv1-Prot12648	At1g59740	[E]	KOG1237	H+/oligopeptide symporter
DCIv1-Prot12650	At1g69870	[E]	KOG1237	H+/oligopeptide symporter
DCIv1-Prot12724	At5g17990	[E]	KOG1438	Anthranilate phosphoribosyltransferase
DCIv1-Prot12896	At2g26690	[E]	KOG1237	H+/oligopeptide symporter
DCIv1-Prot13019	At5g05730	[E]	KOG1223	Isochorismate synthase
DCIv1-Prot13132	At3g44330	[E]	KOG2526	Predicted aminopeptidases - M20/M25/M40 family
DCIv1-Prot13143	At5g22300	[E]	KOG0805	Carbon-nitrogen hydrolase
DCIv1-Prot13328	At2g38120	[E]	KOG1303	Amino acid transporters
DCIv1-Prot13429	At5g16740	[E]	KOG1303	Amino acid transporters
DCIv1-Prot13479	At3g11900	[E]	KOG1304	Amino acid transporters
DCIv1-Prot13674	At1g51720	[E]	KOG2250	Glutamate/leucine/phenylalanine/valine dehydrogenases
DCIv1-Prot13675	At1g51720	[E]	KOG2250	Glutamate/leucine/phenylalanine/valine dehydrogenases
DCIv1-Prot13676	At1g51720	[E]	KOG2250	Glutamate/leucine/phenylalanine/valine dehydrogenases
DCIv1-Prot13690	At1g08230	[E]	KOG1303	Amino acid transporters
DCIv1-Prot13748	At5g04710	[E]	KOG2596	Aminopeptidase I zinc metalloprotease (M18)
DCIv1-Prot1376	SPAC4G9.10	[E]	KOG1504	Ornithine carbamoyltransferase OTC/ARG3
DCIv1-Prot13952	At3g48730	[E]	KOG1401	Acetylornithine aminotransferase
DCIv1-Prot13954	At3g48730	[E]	KOG1401	Acetylornithine aminotransferase
DCIv1-Prot14015	At1g80360	[E]	KOG0257	Kynurenine aminotransferase, glutamine transaminase K
DCIv1-Prot14017	At1g80360	[E]	KOG0257	Kynurenine aminotransferase, glutamine transaminase K
DCIv1-Prot1405	At4g37670	[E]	KOG2436	Acetylglutamate kinase/acetylglutamate synthase
DCIv1-Prot1406	At4g37670	[E]	KOG2436	Acetylglutamate kinase/acetylglutamate synthase
DCIv1-Prot14163	SPBC1271.14	[E]	KOG2786	Putative glutamate/ornithine acetyltransferase
DCIv1-Prot14167	At5g37830	[E]	KOG1939	Oxoprolinase
DCIv1-Prot14280	At1g33440	[E]	KOG1237	H+/oligopeptide symporter
DCIv1-Prot14368	CE23596	[E]	KOG1411	Aspartate aminotransferase/Glutamic oxaloacetic transaminase AAT1/GOT2
DCIv1-Prot14399	At1g31860	[E]	KOG4311	Histidinol dehydrogenase
DCIv1-Prot14400	At1g31860	[E]	KOG4311	Histidinol dehydrogenase
DCIv1-Prot14461	At3g02020	[E]	KOG0456	Aspartate kinase
DCIv1-Prot14502	At5g16290	[E]	KOG2663	Acetolactate synthase, small subunit
DCIv1-Prot14568	At5g53120	[E]	KOG1562	Spermidine synthase
DCIv1-Prot14595	At2g22910	[E]	KOG2436	Acetylglutamate kinase/acetylglutamate synthase
DCIv1-Prot146	At5g10240	[E]	KOG0571	Asparagine synthase (glutamine-hydrolyzing)
DCIv1-Prot1481	At5g10240	[E]	KOG0571	Asparagine synthase (glutamine-hydrolyzing)
DCIv1-Prot14951	At1g20270	[E]	KOG1591	Prolyl 4-hydroxylase alpha subunit
DCIv1-Prot14958	At1g75980	[E]	KOG3266	Predicted glycine cleavage system H protein
DCIv1-Prot14993	At1g69370	[E]	KOG0795	Chorismate mutase
DCIv1-Prot15027	At3g01120	[E]	KOG0053	Cystathionine beta-lyases/cystathionine gamma-synthases
DCIv1-Prot15033	At5g15240	[E]	KOG1303	Amino acid transporters
DCIv1-Prot15062	At5g19530	[E]	KOG1562	Spermidine synthase
DCIv1-Prot15230	At5g37600	[E]	KOG0683	Glutamine synthetase
DCIv1-Prot15338	Hs4507049	[E]	KOG1286	Amino acid transporters
DCIv1-Prot15339	At5g36940	[E]	KOG1286	Amino acid transporters
DCIv1-Prot15361	At3g06350	[E]	KOG0692	Pentafunctional AROM protein
DCIv1-Prot15363	At3g06350	[E]	KOG0692	Pentafunctional AROM protein
DCIv1-Prot15373	At3g04940	[E]	KOG1252	Cystathionine beta-synthase and related enzymes
DCIv1-Prot15531	At3g47340	[E]	KOG0571	Asparagine synthase (glutamine-hydrolyzing)
DCIv1-Prot15655	At5g01240	[E]	KOG1303	Amino acid transporters
DCIv1-Prot157	At5g65720	[E]	KOG1549	Cysteine desulfurase NFS1
DCIv1-Prot15787	At1g10070	[E]	KOG0975	Branched chain aminotransferase BCAT1, pyridoxal phosphate enzymes type IV superfamily
DCIv1-Prot15801	At1g59740	[E]	KOG1237	H+/oligopeptide symporter
DCIv1-Prot15845	At2g21050	[E]	KOG1303	Amino acid transporters
DCIv1-Prot15876	At1g77380	[E]	KOG1303	Amino acid transporters
DCIv1-Prot15925	At4g26900	[E]	KOG0623	Glutamine amidotransferase/cyclase
DCIv1-Prot15926	At4g26900	[E]	KOG0623	Glutamine amidotransferase/cyclase
DCIv1-Prot1593	At2g21050	[E]	KOG1303	Amino acid transporters
DCIv1-Prot16211	At5g65860	[E]	KOG1709	Guanidinoacetate methyltransferase and related proteins
DCIv1-Prot16425	At2g17265	[E]	KOG1537	Homoserine kinase
DCIv1-Prot16440	At4g34200	[E]	KOG0068	D-3-phosphoglycerate dehydrogenase, D-isomer-specific 2-hydroxy acid dehydrogenase superfamily
DCIv1-Prot16475	At4g33910	[E]	KOG1591	Prolyl 4-hydroxylase alpha subunit
DCIv1-Prot16501	At1g22020	[E]	KOG2467	Glycine/serine hydroxymethyltransferase
DCIv1-Prot16506	At4g33680	[E]	KOG0257	Kynurenine aminotransferase, glutamine transaminase K
DCIv1-Prot16507	At2g13810	[E]	KOG0257	Kynurenine aminotransferase, glutamine transaminase K
DCIv1-Prot16516	At5g40780	[E]	KOG1303	Amino acid transporters
DCIv1-Prot1661	At1g17120	[E]	KOG1286	Amino acid transporters
DCIv1-Prot16672	At2g02010	[E]	KOG1383	Glutamate decarboxylase/sphingosine phosphate lyase
DCIv1-Prot16673	At2g02010	[E]	KOG1383	Glutamate decarboxylase/sphingosine phosphate lyase
DCIv1-Prot16730	At5g07440	[E]	KOG2250	Glutamate/leucine/phenylalanine/valine dehydrogenases
DCIv1-Prot16731	At5g07440	[E]	KOG2250	Glutamate/leucine/phenylalanine/valine dehydrogenases
DCIv1-Prot16778	At1g06570	[E]	KOG0638	4-hydroxyphenylpyruvate dioxygenase
DCIv1-Prot16941	At3g16150	[E]	KOG1592	Asparaginase
DCIv1-Prot16998	At1g27980	[E]	KOG1383	Glutamate decarboxylase/sphingosine phosphate lyase
DCIv1-Prot17118	At3g30390	[E]	KOG1305	Amino acid transporter protein
DCIv1-Prot17132	At5g38710	[E]	KOG0186	Proline oxidase
DCIv1-Prot17176	At5g04710	[E]	KOG2596	Aminopeptidase I zinc metalloprotease (M18)
DCIv1-Prot17268	At5g02180	[E]	KOG1303	Amino acid transporters
DCIv1-Prot17371	At2g31810	[E]	KOG2663	Acetolactate synthase, small subunit
DCIv1-Prot17372	At2g31810	[E]	KOG2663	Acetolactate synthase, small subunit
DCIv1-Prot17459	At2g39020	[E]	KOG3216	Diamine acetyltransferase
DCIv1-Prot17608	At1g20270	[E]	KOG1591	Prolyl 4-hydroxylase alpha subunit
DCIv1-Prot17615	SPAC144.04c	[E]	KOG0622	Ornithine decarboxylase
DCIv1-Prot17618	SPAC144.04c	[E]	KOG0622	Ornithine decarboxylase
DCIv1-Prot17804	At5g09220	[E]	KOG1303	Amino acid transporters
DCIv1-Prot17805	At5g09220	[E]	KOG1303	Amino acid transporters
DCIv1-Prot17821	At3g16180	[E]	KOG1237	H+/oligopeptide symporter
DCIv1-Prot1789	At4g25600	[E]	KOG1591	Prolyl 4-hydroxylase alpha subunit
DCIv1-Prot18031	At5g63010	[E]	KOG0280	Uncharacterized conserved protein
DCIv1-Prot18116	At3g53180	[E]	KOG0683	Glutamine synthetase
DCIv1-Prot18117	At3g53180	[E]	KOG0683	Glutamine synthetase
DCIv1-Prot18327	At5g63850	[E]	KOG1303	Amino acid transporters
DCIv1-Prot18356	At1g32470	[E]	KOG3373	Glycine cleavage system H protein (lipoate-binding)
DCIv1-Prot18357	At2g02040	[E]	KOG1237	H+/oligopeptide symporter
DCIv1-Prot18367	At5g08100	[E]	KOG1592	Asparaginase
DCIv1-Prot18396	At4g17830	[E]	KOG2276	Metalloexopeptidases
DCIv1-Prot18457	At5g10920	[E]	KOG1316	Argininosuccinate lyase
DCIv1-Prot18507	At3g47340	[E]	KOG0571	Asparagine synthase (glutamine-hydrolyzing)
DCIv1-Prot18564	At3g56200	[E]	KOG1305	Amino acid transporter protein
DCIv1-Prot18622	At5g05590	[E]	KOG4202	Phosphoribosylanthranilate isomerase
DCIv1-Prot1863	At1g33440	[E]	KOG1237	H+/oligopeptide symporter
DCIv1-Prot18648	At5g05730	[E]	KOG1223	Isochorismate synthase
DCIv1-Prot18650	At2g38120	[E]	KOG1303	Amino acid transporters
DCIv1-Prot18700	At4g02610	[E]	KOG4175	Tryptophan synthase alpha chain
DCIv1-Prot19146	At3g30390	[E]	KOG1305	Amino acid transporter protein
DCIv1-Prot19150	At5g38710	[E]	KOG0186	Proline oxidase
DCIv1-Prot19151	At3g30775	[E]	KOG0186	Proline oxidase
DCIv1-Prot19155	At5g38530	[E]	KOG1395	Tryptophan synthase beta chain
DCIv1-Prot19315	At5g41800	[E]	KOG1303	Amino acid transporters
DCIv1-Prot19318	At5g41800	[E]	KOG1303	Amino acid transporters
DCIv1-Prot19415	At1g17740	[E]	KOG0068	D-3-phosphoglycerate dehydrogenase, D-isomer-specific 2-hydroxy acid dehydrogenase superfamily
DCIv1-Prot19480	At5g02170	[E]	KOG1303	Amino acid transporters
DCIv1-Prot19549	At3g10600	[E]	KOG1286	Amino acid transporters
DCIv1-Prot19561	At3g59760	[E]	KOG1252	Cystathionine beta-synthase and related enzymes
DCIv1-Prot19591	At2g31810	[E]	KOG2663	Acetolactate synthase, small subunit
DCIv1-Prot19592	At1g11860	[E]	KOG2770	Aminomethyl transferase
DCIv1-Prot19622	At1g11860	[E]	KOG2770	Aminomethyl transferase
DCIv1-Prot19740	At1g72330	[E]	KOG0258	Alanine aminotransferase
DCIv1-Prot19771	At4g02610	[E]	KOG4175	Tryptophan synthase alpha chain
DCIv1-Prot19973	At2g01170	[E]	KOG1289	Amino acid transporters
DCIv1-Prot2019	At5g19640	[E]	KOG1237	H+/oligopeptide symporter
DCIv1-Prot20209	At5g52810	[E]	KOG3007	Mu-crystallin
DCIv1-Prot20217	At1g64660	[E]	KOG0053	Cystathionine beta-lyases/cystathionine gamma-synthases
DCIv1-Prot20262	At1g18880	[E]	KOG1237	H+/oligopeptide symporter
DCIv1-Prot20274	At1g25530	[E]	KOG1303	Amino acid transporters
DCIv1-Prot20275	At1g47670	[E]	KOG1303	Amino acid transporters
DCIv1-Prot20278	At1g24400	[E]	KOG1303	Amino acid transporters
DCIv1-Prot20354	At5g18170	[E]	KOG2250	Glutamate/leucine/phenylalanine/valine dehydrogenases
DCIv1-Prot20483	At5g40670	[E]	KOG3145	Cystine transporter Cystinosin
DCIv1-Prot20487	At5g40670	[E]	KOG3145	Cystine transporter Cystinosin
DCIv1-Prot20489	At5g40670	[E]	KOG3145	Cystine transporter Cystinosin
DCIv1-Prot20491	At5g40670	[E]	KOG3145	Cystine transporter Cystinosin
DCIv1-Prot20495	At5g40780	[E]	KOG1303	Amino acid transporters
DCIv1-Prot20528	At5g40780	[E]	KOG1303	Amino acid transporters
DCIv1-Prot20615	At3g02020	[E]	KOG0456	Aspartate kinase
DCIv1-Prot2070	At3g25280	[E]	KOG1237	H+/oligopeptide symporter
DCIv1-Prot20707	YLR351c	[E]	KOG0806	Carbon-nitrogen hydrolase
DCIv1-Prot20711	At5g12040	[E]	KOG0806	Carbon-nitrogen hydrolase
DCIv1-Prot20739	At4g25600	[E]	KOG1591	Prolyl 4-hydroxylase alpha subunit
DCIv1-Prot20740	At3g28480	[E]	KOG1591	Prolyl 4-hydroxylase alpha subunit
DCIv1-Prot20808	At3g49680	[E]	KOG0975	Branched chain aminotransferase BCAT1, pyridoxal phosphate enzymes type IV superfamily
DCIv1-Prot20876	At5g62680	[E]	KOG1237	H+/oligopeptide symporter
DCIv1-Prot20877	At1g68570	[E]	KOG1237	H+/oligopeptide symporter
DCIv1-Prot20879	At5g62730	[E]	KOG1237	H+/oligopeptide symporter
DCIv1-Prot209	At5g54080	[E]	KOG1417	Homogentisate 1,2-dioxygenase
DCIv1-Prot20938	At4g10710	[E]	KOG1189	Global transcriptional regulator, cell division control protein
DCIv1-Prot20956	At5g26595	[E]	KOG1549	Cysteine desulfurase NFS1
DCIv1-Prot21268	At1g33440	[E]	KOG1237	H+/oligopeptide symporter
DCIv1-Prot21320	At3g57560	[E]	KOG2436	Acetylglutamate kinase/acetylglutamate synthase
DCIv1-Prot2138	At2g36230	[E]	KOG3055	Phosphoribosylformimino-5-aminoimidazole carboxamide ribonucleotide (ProFAR) isomerase
DCIv1-Prot21417	At5g14800	[E]	KOG3124	Pyrroline-5-carboxylate reductase
DCIv1-Prot21464	At3g19553	[E]	KOG1287	Amino acid transporters
DCIv1-Prot21484	Hs6912248	[E]	KOG2596	Aminopeptidase I zinc metalloprotease (M18)
DCIv1-Prot21485	Hs6912248	[E]	KOG2596	Aminopeptidase I zinc metalloprotease (M18)
DCIv1-Prot21581	At4g35640	[E]	KOG4750	Serine O-acetyltransferase
DCIv1-Prot21745	At1g80360	[E]	KOG0257	Kynurenine aminotransferase, glutamine transaminase K
[truncated: 25,691 more rows]

## Sheet: SUMMARY
			KOG categories		Percentage of genes
[A]	588		[A]	588	3.84641	RNA processing and modification
[AB]	2		[B]	118	0.771898	Chromatin structure and dynamics
[ABO]	3		[C]	528	3.45392	Energy production and conversion
[AD]	6		[D]	256	1.67463	Cell cycle control, cell division, chromosome partitioning
[AJ]	37		[E]	508	3.32308	Amino acid transport and metabolism
[AR]	28		[F]	151	0.987767	Nucleotide transport and metabolism
[AT]	1		[G]	709	4.63793	Carbohydrate transport and metabolism
[AYT]	4		[H]	152	0.994309	Coenzyme transport and metabolism
[B]	118		[I]	539	3.52587	Lipid transport and metabolism
[BD]	12		[J]	802	5.24629	Translation, ribosomal structure and biogenesis
[BDL]	3		[K]	911	5.95931	Transcription
[BDT]	6		[L]	337	2.20449	Replication, recombination and repair
[BK]	46		[M]	153	1.00085	Cell wall/membrane/envelope biogenesis
[BL]	2		[N]	0	0	Cell motility
[BT]	4		[O]	1689	11.0486	Posttranslational modification, protein turnover, chaperones
[C]	528		[P]	465	3.0418	Inorganic ion transport and metabolism
[CD]	2		[Q]	523	3.42121	Secondary metabolites biosynthesis, transport and catabolism
[CE]	2		[R]	3181	20.8085	General function prediction only
[CH]	1		[S]	998	6.52842	Function unknown
[CIQ]	10		[T]	1408	9.21044	Signal transduction mechanisms
[CR]	34		[U]	743	4.86034	Intracellular trafficking, secretion, and vesicular transport
[CU]	3		[V]	171	1.1186	Defense mechanisms
[D]	256		[W]	1	0.00654151	Extracellular structures
[DA]	1		[Y]	10	0.0654151	Nuclear structure
[DK]	2		[Z]	346	2.26336	Cytoskeleton
[DKL]	6			15287	100
[DKT]	5
[DL]	10
[DO]	32
[DR]	25
[DT]	16
[DZ]	20
[E]	508
[EG]	3
[EH]	16
[EI]	3
[EJ]	3
[EO]	8
[F]	151
[FE]	7
[FH]	2
[FP]	4
[G]	709
[GC]	174
[GE]	50
[GM]	26
[GMO]	9
[GMW]	50
[GO]	2
[GOT]	6
[GOU]	17
[GQ]	2
[GT]	7
[H]	152
[HC]	7
[HE]	2
[HK]	1
[HR]	1
[I]	539
[IE]	8
[IG]	1
[IM]	4
[IO]	4
[IOT]	15
[IQ]	11
[IR]	18
[IT]	17
[IU]	2
[J]	802
[JD]	1
[JK]	6
[JO]	3
[JT]	1
[K]	911
[KA]	2
[KB]	7
[KC]	2
[KDR]	7
[KIT]	5
[KL]	31
[KLB]	3
[KLO]	16
[KR]	45
[KT]	7
[KU]	2
[L]	337
[LA]	7
[LB]	2
[LD]	3
[LK]	6
[LT]	7
[M]	153
[MO]	9
[MOI]	2
[MOT]	5
[MOU]	3
[MU]	4
[MW]	5
[NI]	4
[O]	1689
[OC]	3
[ODR]	6
[OE]	77
[OJ]	8
[OK]	4
[OKIT]	1
[OKT]	9
[OPR]	4
[OR]	42
[OT]	27
[OU]	17
[OUT]	11
[OW]	6
[P]	465
[PD]	3
[PET]	32
[PQ]	24
[PT]	70
[Q]	523
[QI]	169
[QR]	136
[R]	3181
[RK]	3
[RO]	3
[RT]	12
[RV]	5
[S]	998
[T]	1408
[TA]	2
[TBLD]	7
[TD]	1
[TDK]	14
[TE]	1
[TO]	21
[TR]	60
[TU]	60
[TUZ]	2
[TZ]	53
[U]	743
[UD]	5
[UO]	10
[UR]	28
[UT]	1
[UY]	2
[UZ]	8
[V]	171
[W]	1
[X]	1
[Y]	10
[YU]	62
[YUJ]	2
[Z]	346
[ZD]	11
[ZT]	2
[ZU]	3
[ZUD]	3

## Sheet: Sheet1
KOG categories	Percentage of genes			KOG categories	Genes
[A]	3.84641			[A]	RNA processing and modification
[B]	0.771898			[B]	Chromatin structure and dynamics
[C]	3.45392			[C]	Energy production and conversion
[D]	1.67463			[D]	Cell cycle control, cell division, chromosome partitioning
[E]	3.32308			[E]	Amino acid transport and metabolism
[F]	0.987767			[F]	Nucleotide transport and metabolism
[G]	4.63793			[G]	Carbohydrate transport and metabolism
[H]	0.994309			[H]	Coenzyme transport and metabolism
[I]	3.52587			[I]	Lipid transport and metabolism
[J]	5.24629			[J]	Translation, ribosomal structure and biogenesis
[K]	5.95931			[K]	Transcription
[L]	2.20449			[L]	Replication, recombination and repair
[M]	1.00085			[M]	Cell wall/membrane/envelope biogenesis
[N]	0			[N]	Cell motility
[O]	11.0486			[O]	Posttranslational modification, protein turnover, chaperones
[P]	3.0418			[P]	Inorganic ion transport and metabolism
[Q]	3.42121			[Q]	Secondary metabolites biosynthesis, transport and catabolism
[R]	20.8085			[R]	General function prediction only
[S]	6.52842			[S]	Function unknown
[T]	9.21044			[T]	Signal transduction mechanisms
[U]	4.86034			[U]	Intracellular trafficking, secretion, and vesicular transport
[V]	1.1186			[V]	Defense mechanisms
[W]	0.00654151			[W]	Extracellular structures
[Y]	0.0654151			[Y]	Nuclear structure
[Z]	2.26336			[Z]	Cytoskeleton
