# Supplementary material for: De novo assembly and characterization of the draft genome of the cashew (Anacardium occidentale L.)
Source: Sci Rep. 2022 Oct 28;12:18187. doi: 10.1038/s41598-022-22600-7 (PMC9616956; doi:10.1038/s41598-022-22600-7)
Supplement: Supplementary file 3 — Supplementary Table S3. [file 41598_2022_22600_MOESM3_ESM.xlsx]

## Sheet: Sheet1
GO Cellular Compionent	%		GO Biological Pathway	%		GO Molecular Function	%
cell	81	28350	cellular process	67	23450	metabolic process	56.6	19600
cell part	81		binding	60.8		biological regulation	32.1
organelle part	30.2		catalytic activity	50.2		response to stimulus	31.2
organelle	62.6		developmental process	18.8		regulation of biological process	28.8
membrane part	29.4		multicellular organismal process	17.7		cellular component organization or biogenesis	19.3
membrane	38.2		transcription regulator activity	8.3		localization	14.4
protein-containing complex	15.3		transporter activity	6.9		signaling	10.6
membrane-enclosed lumen	6.9		molecular function regulator	2.9		reproduction	9.8
synapse	0.4		molecular transducer activity	2.2		reproductive process	9.7
supramolecular complex	1.6		structural molecule activity	1.6		multi-organism process	9.4
extracellular region part	1.1		antioxidant activity	0.7		positive regulation of biological process	8.4
extracellular region	6.9		molecular carrier activity	0.3		negative regulation of biological process	7.9
synapse part	0.3		nutrient reservoir activity	0.2		growth	4.3
other organism part	0.2		translation regulator activity	0.1		immune system process	2.8
other organism	0.2		protein tag	0.1		locomotion	0.9
nucleoid	0.3		obsolete small monomeric GTPase activity	0		rhythmic process	0.9
symplast	3.5		cargo receptor activity	0		cell proliferation	0.8
cell junction	3.7		hijacked molecular function	0		biological adhesion	0.3
virion	0					behavior	0.2
virion part	0					detoxification	0.2
						carbon utilization	0.1
						pigmentation	0.1
						cell killing	0.1
						nitrogen utilization	0.1
						cell aggregation	0
						carbohydrate utilization	0
						sulfur utilization	0

## Sheet: Sheet2
GO Cellular Compionent	cell	81
	cell part	81
	organelle part	30.2
	organelle	62.6
	membrane part	29.4
	membrane	38.2
	protein-containing complex	15.3
	membrane-enclosed lumen	6.9
	synapse	0.4
	supramolecular complex	1.6
	extracellular region part	1.1
	extracellular region	6.9
	synapse part	0.3
	other organism part	0.2
	other organism	0.2
	nucleoid	0.3
	symplast	3.5
	cell junction	3.7
GO Biological Pathway	cellular process	67
	binding	60.8
	catalytic activity	50.2
	developmental process	18.8
	multicellular organismal process	17.7
	transcription regulator activity	8.3
	transporter activity	6.9
	molecular function regulator	2.9
	molecular transducer activity	2.2
	structural molecule activity	1.6
	antioxidant activity	0.7
	molecular carrier activity	0.3
	nutrient reservoir activity	0.2
	translation regulator activity	0.1
	protein tag	0.1
GO Molecular Function	metabolic process	56.6
	biological regulation	32.1
	response to stimulus	31.2
	regulation of biological process	28.8
	cellular component organization or biogenesis	19.3
	localization	14.4
	signaling	10.6
	reproduction	9.8
	reproductive process	9.7
	multi-organism process	9.4
	positive regulation of biological process	8.4
	negative regulation of biological process	7.9
	growth	4.3
	immune system process	2.8
	locomotion	0.9
	rhythmic process	0.9
	cell proliferation	0.8
	biological adhesion	0.3
	behavior	0.2
	detoxification	0.2
	carbon utilization	0.1
	pigmentation	0.1
	cell killing	0.1
	nitrogen utilization	0.1
