# Supplementary material for: De novo assembly and characterization of the draft genome of the cashew (Anacardium occidentale L.)
Source: Sci Rep. 2022 Oct 28;12:18187. doi: 10.1038/s41598-022-22600-7 (PMC9616956; doi:10.1038/s41598-022-22600-7)
Supplement: Supplementary file 4 — Supplementary Table S4. [file 41598_2022_22600_MOESM4_ESM.xlsx]

## Sheet: infernal
target name	Description	accession	query	accession clan name	Model start	Model end	Query Start	Query End	Strans	GC	score	E-value
5_8S_rRNA	5.8S ribosomal RNA	RF00002	SCAFFOLD_141	CL00112	1	154	300350	300488	+	0.35	60.9	1.8e-12											5.8S	ribosomal	RNA			5.8S ribosomal RNA
5_8S_rRNA	5.8S ribosomal RNA	RF00002	SCAFFOLD_2344	CL00112	1	154	240	85	-	0.57	136.7	4.9e-34											5.8S	ribosomal	RNA			5.8S ribosomal RNA
5_ureB_sRNA	5' ureB small RNA	RF02514	SCAFFOLD_14	-	1	292	671487	671881	+	0.41	55.7	9e-12											5'	ureB	small	RNA		5' ureB small RNA
5S_rRNA	5S ribosomal RNA	RF00001	SCAFFOLD_1	CL00113	1	119	85317	85433	+	0.54	52.2	1.3e-07											5S	ribosomal	RNA			5S ribosomal RNA
5S_rRNA	5S ribosomal RNA	RF00001	SCAFFOLD_1	CL00113	1	119	140400	140287	-	0.51	41.1	9.4e-05											5S	ribosomal	RNA			5S ribosomal RNA
5S_rRNA	5S ribosomal RNA	RF00001	SCAFFOLD_43	CL00113	1	119	620846	620729	-	0.42	40.8	0.00011											5S	ribosomal	RNA			5S ribosomal RNA
5S_rRNA	5S ribosomal RNA	RF00001	SCAFFOLD_48	CL00113	1	119	383767	383880	+	0.51	41.1	9.4e-05											5S	ribosomal	RNA			5S ribosomal RNA
5S_rRNA	5S ribosomal RNA	RF00001	SCAFFOLD_86	CL00113	1	119	746059	746177	+	0.47	78.4	2.2e-14											5S	ribosomal	RNA			5S ribosomal RNA
5S_rRNA	5S ribosomal RNA	RF00001	SCAFFOLD_258	CL00113	1	119	241165	241283	+	0.34	45.3	7.9e-06											5S	ribosomal	RNA			5S ribosomal RNA
5S_rRNA	5S ribosomal RNA	RF00001	SCAFFOLD_374	CL00113	1	119	155347	155465	+	0.45	72.6	7.1e-13											5S	ribosomal	RNA			5S ribosomal RNA
5S_rRNA	5S ribosomal RNA	RF00001	SCAFFOLD_374	CL00113	1	119	154956	155074	+	0.45	65.4	5.1e-11											5S	ribosomal	RNA			5S ribosomal RNA
5S_rRNA	5S ribosomal RNA	RF00001	SCAFFOLD_444	CL00113	1	119	125524	125406	-	0.55	117.7	1.6e-24											5S	ribosomal	RNA			5S ribosomal RNA
5S_rRNA	5S ribosomal RNA	RF00001	SCAFFOLD_688	CL00113	1	119	145991	146109	+	0.58	128.2	3e-27											5S	ribosomal	RNA			5S ribosomal RNA
5S_rRNA	5S ribosomal RNA	RF00001	SCAFFOLD_688	CL00113	1	119	146475	146593	+	0.58	128.2	3e-27											5S	ribosomal	RNA			5S ribosomal RNA
5S_rRNA	5S ribosomal RNA	RF00001	SCAFFOLD_688	CL00113	1	119	146959	147077	+	0.58	128.2	3e-27											5S	ribosomal	RNA			5S ribosomal RNA
5S_rRNA	5S ribosomal RNA	RF00001	SCAFFOLD_688	CL00113	1	119	147443	147561	+	0.58	128.2	3e-27											5S	ribosomal	RNA			5S ribosomal RNA
5S_rRNA	5S ribosomal RNA	RF00001	SCAFFOLD_688	CL00113	1	119	147927	148045	+	0.58	128.2	3e-27											5S	ribosomal	RNA			5S ribosomal RNA
5S_rRNA	5S ribosomal RNA	RF00001	SCAFFOLD_688	CL00113	1	119	148411	148529	+	0.58	128.2	3e-27											5S	ribosomal	RNA			5S ribosomal RNA
5S_rRNA	5S ribosomal RNA	RF00001	SCAFFOLD_688	CL00113	1	119	148895	149013	+	0.58	128.2	3e-27											5S	ribosomal	RNA			5S ribosomal RNA
5S_rRNA	5S ribosomal RNA	RF00001	SCAFFOLD_688	CL00113	1	119	151295	151413	+	0.58	122.5	9.2e-26											5S	ribosomal	RNA			5S ribosomal RNA
5S_rRNA	5S ribosomal RNA	RF00001	SCAFFOLD_688	CL00113	1	119	149382	149500	+	0.58	119.1	6.8e-25											5S	ribosomal	RNA			5S ribosomal RNA
5S_rRNA	5S ribosomal RNA	RF00001	SCAFFOLD_688	CL00113	1	119	150338	150456	+	0.56	116.1	4e-24											5S	ribosomal	RNA			5S ribosomal RNA
5S_rRNA	5S ribosomal RNA	RF00001	SCAFFOLD_688	CL00113	1	119	150822	150940	+	0.51	107.5	6.8e-22											5S	ribosomal	RNA			5S ribosomal RNA
5S_rRNA	5S ribosomal RNA	RF00001	SCAFFOLD_688	CL00113	1	119	149855	149972	+	0.55	101.4	2.6e-20											5S	ribosomal	RNA			5S ribosomal RNA
5S_rRNA	5S ribosomal RNA	RF00001	SCAFFOLD_688	CL00113	1	119	151779	151896	+	0.52	79.8	9.8e-15											5S	ribosomal	RNA			5S ribosomal RNA
5S_rRNA	5S ribosomal RNA	RF00001	SCAFFOLD_688	CL00113	1	119	164649	164767	+	0.37	69.9	3.6e-12											5S	ribosomal	RNA			5S ribosomal RNA
5S_rRNA	5S ribosomal RNA	RF00001	SCAFFOLD_688	CL00113	1	119	152275	152373	+	0.44	58.1	4e-09											5S	ribosomal	RNA			5S ribosomal RNA
5S_rRNA	5S ribosomal RNA	RF00001	SCAFFOLD_736	CL00113	1	119	90776	90894	+	0.42	39.9	0.0002											5S	ribosomal	RNA			5S ribosomal RNA
Hammerhead_3	Hammerhead ribozyme (type III)	RF00008	SCAFFOLD_14	CL00010	1	58	29713	29656	-	0.4	35.2	0.0017											Hammerhead	ribozyme	(type	III)		Hammerhead ribozyme (type III)
Hammerhead_3	Hammerhead ribozyme (type III)	RF00008	SCAFFOLD_233	CL00010	1	58	120126	120069	-	0.47	44.5	5e-06											Hammerhead	ribozyme	(type	III)		Hammerhead ribozyme (type III)
Hammerhead_3	Hammerhead ribozyme (type III)	RF00008	SCAFFOLD_233	CL00010	1	58	137767	137710	-	0.47	44.5	5e-06											Hammerhead	ribozyme	(type	III)		Hammerhead ribozyme (type III)
Hammerhead_3	Hammerhead ribozyme (type III)	RF00008	SCAFFOLD_297	CL00010	1	58	265683	265626	-	0.41	41.2	4e-05											Hammerhead	ribozyme	(type	III)		Hammerhead ribozyme (type III)
Hammerhead_3	Hammerhead ribozyme (type III)	RF00008	SCAFFOLD_357	CL00010	1	58	286105	286048	-	0.5	39.2	0.00014											Hammerhead	ribozyme	(type	III)		Hammerhead ribozyme (type III)
Hammerhead_3	Hammerhead ribozyme (type III)	RF00008	SCAFFOLD_388	CL00010	1	58	214381	214438	+	0.41	41.2	4e-05											Hammerhead	ribozyme	(type	III)		Hammerhead ribozyme (type III)
Hammerhead_3	Hammerhead ribozyme (type III)	RF00008	SCAFFOLD_402	CL00010	1	58	212411	212354	-	0.43	37.9	0.00031											Hammerhead	ribozyme	(type	III)		Hammerhead ribozyme (type III)
Hammerhead_3	Hammerhead ribozyme (type III)	RF00008	SCAFFOLD_402	CL00010	1	58	211536	211479	-	0.4	33.7	0.0043											Hammerhead	ribozyme	(type	III)		Hammerhead ribozyme (type III)
Hammerhead_3	Hammerhead ribozyme (type III)	RF00008	SCAFFOLD_2300	CL00010	1	58	2878	2821	-	0.26	31.4	0.019											Hammerhead	ribozyme	(type	III)		Hammerhead ribozyme (type III)
LSU_rRNA_eukarya	Eukaryotic large subunit ribosomal RNA	RF02543	SCAFFOLD_8	CL00112	1911	2343	113123	112851	-	0.32	86.6	3.5e-17											Eukaryotic	large	subunit	ribosomal	RNA	Eukaryotic large subunit ribosomal RNA
LSU_rRNA_eukarya	Eukaryotic large subunit ribosomal RNA	RF02543	SCAFFOLD_151	CL00112	2554	3401	434662	433818	-	0.55	795.1	5.2e-200											Eukaryotic	large	subunit	ribosomal	RNA	Eukaryotic large subunit ribosomal RNA
LSU_rRNA_eukarya	Eukaryotic large subunit ribosomal RNA	RF02543	SCAFFOLD_357	CL00112	1	3401	279659	276268	-	0.59	3174.9	0											Eukaryotic	large	subunit	ribosomal	RNA	Eukaryotic large subunit ribosomal RNA
LSU_rRNA_eukarya	Eukaryotic large subunit ribosomal RNA	RF02543	SCAFFOLD_504	CL00112	1	3401	165151	168542	+	0.6	3112.8	0											Eukaryotic	large	subunit	ribosomal	RNA	Eukaryotic large subunit ribosomal RNA
LSU_rRNA_eukarya	Eukaryotic large subunit ribosomal RNA	RF02543	SCAFFOLD_504	CL00112	1890	3399	178739	180245	+	0.55	1555.9	0											Eukaryotic	large	subunit	ribosomal	RNA	Eukaryotic large subunit ribosomal RNA
LSU_rRNA_eukarya	Eukaryotic large subunit ribosomal RNA	RF02543	SCAFFOLD_504	CL00112	1171	1379	178035	178243	+	0.58	226.9	2.2e-53											Eukaryotic	large	subunit	ribosomal	RNA	Eukaryotic large subunit ribosomal RNA
LSU_rRNA_eukarya	Eukaryotic large subunit ribosomal RNA	RF02543	SCAFFOLD_694	CL00112	1871	3401	111910	110383	-	0.55	1565.4	0											Eukaryotic	large	subunit	ribosomal	RNA	Eukaryotic large subunit ribosomal RNA
LSU_rRNA_eukarya	Eukaryotic large subunit ribosomal RNA	RF02543	SCAFFOLD_974	CL00112	1	3401	104715	108106	+	0.59	3188.9	0											Eukaryotic	large	subunit	ribosomal	RNA	Eukaryotic large subunit ribosomal RNA
LSU_rRNA_eukarya	Eukaryotic large subunit ribosomal RNA	RF02543	SCAFFOLD_1455	CL00112	1	3401	27858	24466	-	0.59	3168	0											Eukaryotic	large	subunit	ribosomal	RNA	Eukaryotic large subunit ribosomal RNA
LSU_rRNA_eukarya	Eukaryotic large subunit ribosomal RNA	RF02543	SCAFFOLD_1455	CL00112	1890	3399	21236	19730	-	0.55	1567	0											Eukaryotic	large	subunit	ribosomal	RNA	Eukaryotic large subunit ribosomal RNA
LSU_rRNA_eukarya	Eukaryotic large subunit ribosomal RNA	RF02543	SCAFFOLD_1455	CL00112	955	1444	22169	21679	-	0.61	522.4	1.2e-129											Eukaryotic	large	subunit	ribosomal	RNA	Eukaryotic large subunit ribosomal RNA
LSU_rRNA_eukarya	Eukaryotic large subunit ribosomal RNA	RF02543	SCAFFOLD_1566	CL00112	1	1002	985	1	-	0.63	675.8	3.2e-169											Eukaryotic	large	subunit	ribosomal	RNA	Eukaryotic large subunit ribosomal RNA
LSU_rRNA_eukarya	Eukaryotic large subunit ribosomal RNA	RF02543	SCAFFOLD_1702	CL00112	1	3401	18124	14733	-	0.59	3183.9	0											Eukaryotic	large	subunit	ribosomal	RNA	Eukaryotic large subunit ribosomal RNA
LSU_rRNA_eukarya	Eukaryotic large subunit ribosomal RNA	RF02543	SCAFFOLD_1802	CL00112	1	3401	14425	17816	+	0.6	3111.2	0											Eukaryotic	large	subunit	ribosomal	RNA	Eukaryotic large subunit ribosomal RNA
LSU_rRNA_eukarya	Eukaryotic large subunit ribosomal RNA	RF02543	SCAFFOLD_1813	CL00112	2603	3401	16935	16142	-	0.54	786.3	1e-197											Eukaryotic	large	subunit	ribosomal	RNA	Eukaryotic large subunit ribosomal RNA
LSU_rRNA_eukarya	Eukaryotic large subunit ribosomal RNA	RF02543	SCAFFOLD_1820	CL00112	1	3401	7142	3750	-	0.59	3193.6	0											Eukaryotic	large	subunit	ribosomal	RNA	Eukaryotic large subunit ribosomal RNA
LSU_rRNA_eukarya	Eukaryotic large subunit ribosomal RNA	RF02543	SCAFFOLD_2008	CL00112	1	2956	10466	13417	+	0.59	2812.8	0											Eukaryotic	large	subunit	ribosomal	RNA	Eukaryotic large subunit ribosomal RNA
LSU_rRNA_eukarya	Eukaryotic large subunit ribosomal RNA	RF02543	SCAFFOLD_2344	CL00112	2881	3401	9056	8541	-	0.57	420	3.3e-103											Eukaryotic	large	subunit	ribosomal	RNA	Eukaryotic large subunit ribosomal RNA
LSU_rRNA_eukarya	Eukaryotic large subunit ribosomal RNA	RF02543	SCAFFOLD_2349	CL00112	653	3401	15821	13081	-	0.58	2768.7	0											Eukaryotic	large	subunit	ribosomal	RNA	Eukaryotic large subunit ribosomal RNA
LSU_rRNA_eukarya	Eukaryotic large subunit ribosomal RNA	RF02543	SCAFFOLD_2394	CL00112	695	3401	1	2687	+	0.58	2658.5	0											Eukaryotic	large	subunit	ribosomal	RNA	Eukaryotic large subunit ribosomal RNA
mir-156	mir-156 microRNA precursor	RF00073	SCAFFOLD_7	-	1	88	1050570	1050491	-	0.4	77.4	7.5e-15											mir-156	microRNA	precursor			mir-156 microRNA precursor
mir-156	mir-156 microRNA precursor	RF00073	SCAFFOLD_11	-	1	88	730479	730558	+	0.39	75.7	2.1e-14											mir-156	microRNA	precursor			mir-156 microRNA precursor
mir-156	mir-156 microRNA precursor	RF00073	SCAFFOLD_38	-	1	88	815902	815983	+	0.49	73.9	6.6e-14											mir-156	microRNA	precursor			mir-156 microRNA precursor
mir-156	mir-156 microRNA precursor	RF00073	SCAFFOLD_59	-	1	88	514075	513988	-	0.45	83.7	1.4e-16											mir-156	microRNA	precursor			mir-156 microRNA precursor
mir-156	mir-156 microRNA precursor	RF00073	SCAFFOLD_59	-	1	88	568969	569048	+	0.41	74.3	5.2e-14											mir-156	microRNA	precursor			mir-156 microRNA precursor
mir-156	mir-156 microRNA precursor	RF00073	SCAFFOLD_82	-	1	88	168651	168572	-	0.41	69.1	1.3e-12											mir-156	microRNA	precursor			mir-156 microRNA precursor
mir-156	mir-156 microRNA precursor	RF00073	SCAFFOLD_99	-	1	88	179122	179201	+	0.41	69.1	1.3e-12											mir-156	microRNA	precursor			mir-156 microRNA precursor
mir-156	mir-156 microRNA precursor	RF00073	SCAFFOLD_150	-	1	88	156121	156041	-	0.41	77.8	5.7e-15											mir-156	microRNA	precursor			mir-156 microRNA precursor
mir-156	mir-156 microRNA precursor	RF00073	SCAFFOLD_158	-	1	88	414285	414364	+	0.4	77.4	7.5e-15											mir-156	microRNA	precursor			mir-156 microRNA precursor
mir-156	mir-156 microRNA precursor	RF00073	SCAFFOLD_191	-	1	88	978314	978235	-	0.41	69.1	1.3e-12											mir-156	microRNA	precursor			mir-156 microRNA precursor
mir-156	mir-156 microRNA precursor	RF00073	SCAFFOLD_207	-	1	88	216032	216111	+	0.4	75.6	2.4e-14											mir-156	microRNA	precursor			mir-156 microRNA precursor
mir-156	mir-156 microRNA precursor	RF00073	SCAFFOLD_257	-	1	88	198	119	-	0.41	69.1	1.3e-12											mir-156	microRNA	precursor			mir-156 microRNA precursor
mir-156	mir-156 microRNA precursor	RF00073	SCAFFOLD_288	-	1	88	166900	166981	+	0.49	73.9	6.6e-14											mir-156	microRNA	precursor			mir-156 microRNA precursor
mir-156	mir-156 microRNA precursor	RF00073	SCAFFOLD_324	-	1	88	29034	29113	+	0.41	69.1	1.3e-12											mir-156	microRNA	precursor			mir-156 microRNA precursor
mir-156	mir-156 microRNA precursor	RF00073	SCAFFOLD_324	-	1	88	258452	258531	+	0.41	69.1	1.3e-12											mir-156	microRNA	precursor			mir-156 microRNA precursor
mir-156	mir-156 microRNA precursor	RF00073	SCAFFOLD_392	-	1	88	54378	54292	-	0.47	77.4	7.5e-15											mir-156	microRNA	precursor			mir-156 microRNA precursor
mir-156	mir-156 microRNA precursor	RF00073	SCAFFOLD_423	-	1	88	60274	60186	-	0.47	69.3	1.2e-12											mir-156	microRNA	precursor			mir-156 microRNA precursor
mir-156	mir-156 microRNA precursor	RF00073	SCAFFOLD_436	-	1	88	368371	368450	+	0.41	69.1	1.3e-12											mir-156	microRNA	precursor			mir-156 microRNA precursor
mir-156	mir-156 microRNA precursor	RF00073	SCAFFOLD_659	-	1	88	168671	168750	+	0.4	75.6	2.4e-14											mir-156	microRNA	precursor			mir-156 microRNA precursor
mir-156	mir-156 microRNA precursor	RF00073	SCAFFOLD_1162	-	1	88	40057	39978	-	0.41	69.1	1.3e-12											mir-156	microRNA	precursor			mir-156 microRNA precursor
mir-156	mir-156 microRNA precursor	RF00073	SCAFFOLD_1363	-	1	88	9507	9586	+	0.41	76.5	1.3e-14											mir-156	microRNA	precursor			mir-156 microRNA precursor
mir-156	mir-156 microRNA precursor	RF00073	SCAFFOLD_1425	-	1	88	16066	16145	+	0.39	75.7	2.1e-14											mir-156	microRNA	precursor			mir-156 microRNA precursor
mir-156	mir-156 microRNA precursor	RF00073	SCAFFOLD_1632	-	1	88	1767	1846	+	0.39	75.7	2.1e-14											mir-156	microRNA	precursor			mir-156 microRNA precursor
MIR159	microRNA MIR159	RF00638	SCAFFOLD_64	-	1	196	359150	358902	-	0.46	100	7.2e-20											microRNA	MIR159				microRNA MIR159
MIR159	microRNA MIR159	RF00638	SCAFFOLD_84	-	1	196	371261	371451	+	0.44	141.6	3.2e-30											microRNA	MIR159				microRNA MIR159
MIR159	microRNA MIR159	RF00638	SCAFFOLD_84	-	1	196	371449	371259	-	0.44	79.3	1.1e-14											microRNA	MIR159				microRNA MIR159
MIR159	microRNA MIR159	RF00638	SCAFFOLD_91	-	1	196	601230	601039	-	0.42	145.9	2.7e-31											microRNA	MIR159				microRNA MIR159
MIR159	microRNA MIR159	RF00638	SCAFFOLD_91	-	1	196	572530	572339	-	0.42	144.4	6.4e-31											microRNA	MIR159				microRNA MIR159
MIR159	microRNA MIR159	RF00638	SCAFFOLD_91	-	1	196	572341	572532	+	0.42	82	2.2e-15											microRNA	MIR159				microRNA MIR159
MIR159	microRNA MIR159	RF00638	SCAFFOLD_91	-	1	196	601041	601232	+	0.42	81.8	2.4e-15											microRNA	MIR159				microRNA MIR159
MIR159	microRNA MIR159	RF00638	SCAFFOLD_130	-	1	196	175509	175312	-	0.46	136.2	7.1e-29											microRNA	MIR159				microRNA MIR159
MIR159	microRNA MIR159	RF00638	SCAFFOLD_130	-	1	196	175314	175511	+	0.45	77	4e-14											microRNA	MIR159				microRNA MIR159
MIR159	microRNA MIR159	RF00638	SCAFFOLD_147	-	1	196	185127	185321	+	0.42	145.8	3e-31											microRNA	MIR159				microRNA MIR159
MIR159	microRNA MIR159	RF00638	SCAFFOLD_147	-	1	196	185319	185125	-	0.42	100.6	5.1e-20											microRNA	MIR159				microRNA MIR159
MIR159	microRNA MIR159	RF00638	SCAFFOLD_181	-	1	196	269694	269507	-	0.48	122.8	1.5e-25											microRNA	MIR159				microRNA MIR159
MIR159	microRNA MIR159	RF00638	SCAFFOLD_205	-	1	196	489492	489303	-	0.49	136.3	6.9e-29											microRNA	MIR159				microRNA MIR159
MIR159	microRNA MIR159	RF00638	SCAFFOLD_222	-	1	196	38915	38716	-	0.43	143.4	1.1e-30											microRNA	MIR159				microRNA MIR159
MIR159	microRNA MIR159	RF00638	SCAFFOLD_222	-	1	196	38718	38917	+	0.44	85.9	2.3e-16											microRNA	MIR159				microRNA MIR159
MIR159	microRNA MIR159	RF00638	SCAFFOLD_236	-	1	196	244301	244494	+	0.51	82.9	1.3e-15											microRNA	MIR159				microRNA MIR159
MIR159	microRNA MIR159	RF00638	SCAFFOLD_248	-	1	196	173206	173425	+	0.53	82.4	1.7e-15											microRNA	MIR159				microRNA MIR159
MIR159	microRNA MIR159	RF00638	SCAFFOLD_372	-	1	196	182870	182678	-	0.48	115.6	9.8e-24											microRNA	MIR159				microRNA MIR159
MIR159	microRNA MIR159	RF00638	SCAFFOLD_372	-	1	196	179795	179603	-	0.45	101.1	3.8e-20											microRNA	MIR159				microRNA MIR159
MIR159	microRNA MIR159	RF00638	SCAFFOLD_372	-	1	196	177173	176981	-	0.46	101	4.2e-20											microRNA	MIR159				microRNA MIR159
MIR159	microRNA MIR159	RF00638	SCAFFOLD_373	-	1	196	833666	833910	+	0.44	84.6	4.9e-16											microRNA	MIR159				microRNA MIR159
MIR159	microRNA MIR159	RF00638	SCAFFOLD_373	-	1	196	844784	845028	+	0.45	84.2	6.3e-16											microRNA	MIR159				microRNA MIR159
MIR159	microRNA MIR159	RF00638	SCAFFOLD_1042	-	1	196	46077	45887	-	0.44	141.6	3.2e-30											microRNA	MIR159				microRNA MIR159
MIR159	microRNA MIR159	RF00638	SCAFFOLD_1042	-	1	196	45889	46079	+	0.44	79.3	1.1e-14											microRNA	MIR159				microRNA MIR159
mir-160	mir-160 microRNA precursor family	RF00247	SCAFFOLD_34	-	1	90	643665	643581	-	0.55	67.8	7.5e-13											mir-160	microRNA	precursor	family		mir-160 microRNA precursor family
mir-160	mir-160 microRNA precursor family	RF00247	SCAFFOLD_49	-	1	90	662304	662392	+	0.55	52.2	1.8e-08											mir-160	microRNA	precursor	family		mir-160 microRNA precursor family
mir-160	mir-160 microRNA precursor family	RF00247	SCAFFOLD_111	-	1	90	449705	449618	-	0.55	82.9	4.2e-17											mir-160	microRNA	precursor	family		mir-160 microRNA precursor family
mir-160	mir-160 microRNA precursor family	RF00247	SCAFFOLD_111	-	1	90	413287	413200	-	0.53	68.5	4.6e-13											mir-160	microRNA	precursor	family		mir-160 microRNA precursor family
mir-160	mir-160 microRNA precursor family	RF00247	SCAFFOLD_215	-	1	90	459237	459322	+	0.55	76.3	3.1e-15											mir-160	microRNA	precursor	family		mir-160 microRNA precursor family
mir-160	mir-160 microRNA precursor family	RF00247	SCAFFOLD_314	-	1	90	172462	172546	+	0.55	69.3	2.9e-13											mir-160	microRNA	precursor	family		mir-160 microRNA precursor family
mir-160	mir-160 microRNA precursor family	RF00247	SCAFFOLD_398	-	1	90	128295	128379	+	0.52	67.5	8.7e-13											mir-160	microRNA	precursor	family		mir-160 microRNA precursor family
mir-160	mir-160 microRNA precursor family	RF00247	SCAFFOLD_1314	-	1	90	2256	2169	-	0.55	82.9	4.2e-17											mir-160	microRNA	precursor	family		mir-160 microRNA precursor family
MIR162_2	microRNA MIR162_2	RF00742	SCAFFOLD_200	-	1	92	335111	335198	+	0.44	97.8	4.2e-20											microRNA	MIR162_2				microRNA MIR162_2
MIR162_2	microRNA MIR162_2	RF00742	SCAFFOLD_200	-	1	92	335199	335112	-	0.44	70	1.2e-12											microRNA	MIR162_2				microRNA MIR162_2
MIR162_2	microRNA MIR162_2	RF00742	SCAFFOLD_274	-	1	92	451143	451050	-	0.44	98.2	3.2e-20											microRNA	MIR162_2				microRNA MIR162_2
MIR162_2	microRNA MIR162_2	RF00742	SCAFFOLD_274	-	1	92	451049	451142	+	0.44	69.8	1.4e-12											microRNA	MIR162_2				microRNA MIR162_2
MIR164	microRNA MIR164	RF00647	SCAFFOLD_6	-	1	109	991645	991547	-	0.54	73.6	6.5e-17											microRNA	MIR164				microRNA MIR164
MIR164	microRNA MIR164	RF00647	SCAFFOLD_30	-	1	109	833566	833643	+	0.55	72.8	1.1e-16											microRNA	MIR164				microRNA MIR164
MIR164	microRNA MIR164	RF00647	SCAFFOLD_94	-	1	109	658746	658627	-	0.45	75.9	1.3e-17											microRNA	MIR164				microRNA MIR164
MIR164	microRNA MIR164	RF00647	SCAFFOLD_531	-	1	109	34506	34609	+	0.53	68.8	2e-15											microRNA	MIR164				microRNA MIR164
mir-166	mir-166 microRNA precursor	RF00075	SCAFFOLD_23	-	1	126	142375	142449	+	0.52	83	8.6e-19											mir-166	microRNA	precursor			mir-166 microRNA precursor
mir-166	mir-166 microRNA precursor	RF00075	SCAFFOLD_28	-	1	126	653651	653763	+	0.42	77.9	2.7e-17											mir-166	microRNA	precursor			mir-166 microRNA precursor
mir-166	mir-166 microRNA precursor	RF00075	SCAFFOLD_117	-	1	126	522184	522288	+	0.39	85.1	2e-19											mir-166	microRNA	precursor			mir-166 microRNA precursor
mir-166	mir-166 microRNA precursor	RF00075	SCAFFOLD_117	-	1	126	522018	522125	+	0.43	73.1	7.7e-16											mir-166	microRNA	precursor			mir-166 microRNA precursor
mir-166	mir-166 microRNA precursor	RF00075	SCAFFOLD_133	-	1	126	22805	22934	+	0.41	93.7	5.5e-22											mir-166	microRNA	precursor			mir-166 microRNA precursor
mir-166	mir-166 microRNA precursor	RF00075	SCAFFOLD_170	-	1	126	379329	379484	+	0.41	88.2	2.5e-20											mir-166	microRNA	precursor			mir-166 microRNA precursor
mir-166	mir-166 microRNA precursor	RF00075	SCAFFOLD_273	-	1	126	281969	281895	-	0.52	83	8.6e-19											mir-166	microRNA	precursor			mir-166 microRNA precursor
mir-166	mir-166 microRNA precursor	RF00075	SCAFFOLD_283	-	1	126	515485	515593	+	0.43	87.8	3.2e-20											mir-166	microRNA	precursor			mir-166 microRNA precursor
mir-166	mir-166 microRNA precursor	RF00075	SCAFFOLD_582	-	1	126	10911	11056	+	0.41	93.9	4.9e-22											mir-166	microRNA	precursor			mir-166 microRNA precursor
mir-166	mir-166 microRNA precursor	RF00075	SCAFFOLD_1409	-	1	126	6128	5983	-	0.4	95.2	2e-22											mir-166	microRNA	precursor			mir-166 microRNA precursor
MIR167_1	microRNA MIR167_1	RF00640	SCAFFOLD_20	-	1	130	246261	246169	-	0.47	63.7	1.3e-12											microRNA	MIR167_1				microRNA MIR167_1
MIR167_1	microRNA MIR167_1	RF00640	SCAFFOLD_23	-	1	130	385775	385683	-	0.46	59	3.2e-11											microRNA	MIR167_1				microRNA MIR167_1
MIR167_1	microRNA MIR167_1	RF00640	SCAFFOLD_177	-	1	130	71186	71089	-	0.5	65.1	5.2e-13											microRNA	MIR167_1				microRNA MIR167_1
MIR167_1	microRNA MIR167_1	RF00640	SCAFFOLD_177	-	1	130	62260	62169	-	0.5	60	1.7e-11											microRNA	MIR167_1				microRNA MIR167_1
MIR168	microRNA MIR168	RF00677	SCAFFOLD_58	-	1	133	873320	873509	+	0.39	113.5	7.8e-28											microRNA	MIR168				microRNA MIR168
MIR168	microRNA MIR168	RF00677	SCAFFOLD_459	-	1	133	173598	173775	+	0.42	120.9	4.8e-30											microRNA	MIR168				microRNA MIR168
MIR169_2	microRNA MIR169_2	RF00645	SCAFFOLD_3	CL00098	1	134	854249	854341	+	0.53	55	1.8e-12											microRNA	MIR169_2				microRNA MIR169_2
MIR169_2	microRNA MIR169_2	RF00645	SCAFFOLD_16	CL00098	1	134	1118691	1118577	-	0.42	71.8	3.1e-18											microRNA	MIR169_2				microRNA MIR169_2
MIR169_2	microRNA MIR169_2	RF00645	SCAFFOLD_61	CL00098	1	134	956507	956638	+	0.46	73.9	5.7e-19											microRNA	MIR169_2				microRNA MIR169_2
MIR169_2	microRNA MIR169_2	RF00645	SCAFFOLD_61	CL00098	1	134	959617	959730	+	0.48	70.7	7.3e-18											microRNA	MIR169_2				microRNA MIR169_2
MIR169_2	microRNA MIR169_2	RF00645	SCAFFOLD_61	CL00098	1	134	959303	959433	+	0.44	66.9	1.4e-16											microRNA	MIR169_2				microRNA MIR169_2
MIR169_2	microRNA MIR169_2	RF00645	SCAFFOLD_61	CL00098	1	134	970728	970843	+	0.44	66.3	2.3e-16											microRNA	MIR169_2				microRNA MIR169_2
MIR169_2	microRNA MIR169_2	RF00645	SCAFFOLD_61	CL00098	1	134	973986	974115	+	0.42	63.6	2.1e-15											microRNA	MIR169_2				microRNA MIR169_2
MIR169_2	microRNA MIR169_2	RF00645	SCAFFOLD_61	CL00098	1	134	956224	956346	+	0.4	55.1	1.7e-12											microRNA	MIR169_2				microRNA MIR169_2
MIR169_2	microRNA MIR169_2	RF00645	SCAFFOLD_61	CL00098	1	134	970975	971088	+	0.49	52.6	1.2e-11											microRNA	MIR169_2				microRNA MIR169_2
MIR169_2	microRNA MIR169_2	RF00645	SCAFFOLD_80	CL00098	1	134	1000942	1000837	-	0.41	86.5	2.7e-23											microRNA	MIR169_2				microRNA MIR169_2
MIR169_2	microRNA MIR169_2	RF00645	SCAFFOLD_80	CL00098	1	134	1000704	1000599	-	0.5	72.5	1.7e-18											microRNA	MIR169_2				microRNA MIR169_2
MIR169_2	microRNA MIR169_2	RF00645	SCAFFOLD_80	CL00098	1	134	1000839	1000944	+	0.42	58	1.6e-13											microRNA	MIR169_2				microRNA MIR169_2
MIR169_2	microRNA MIR169_2	RF00645	SCAFFOLD_80	CL00098	1	134	1000601	1000706	+	0.5	53.2	7.6e-12											microRNA	MIR169_2				microRNA MIR169_2
MIR169_2	microRNA MIR169_2	RF00645	SCAFFOLD_162	CL00098	1	134	276546	276672	+	0.33	88.6	5.1e-24											microRNA	MIR169_2				microRNA MIR169_2
MIR169_2	microRNA MIR169_2	RF00645	SCAFFOLD_162	CL00098	1	134	276670	276544	-	0.33	59.7	4.5e-14											microRNA	MIR169_2				microRNA MIR169_2
MIR169_2	microRNA MIR169_2	RF00645	SCAFFOLD_206	CL00098	1	134	260955	260849	-	0.38	72.9	1.2e-18											microRNA	MIR169_2				microRNA MIR169_2
MIR169_2	microRNA MIR169_2	RF00645	SCAFFOLD_233	CL00098	1	134	609142	609018	-	0.36	74.8	2.8e-19											microRNA	MIR169_2				microRNA MIR169_2
MIR169_2	microRNA MIR169_2	RF00645	SCAFFOLD_233	CL00098	1	134	608895	608764	-	0.44	71.6	3.5e-18											microRNA	MIR169_2				microRNA MIR169_2
MIR169_2	microRNA MIR169_2	RF00645	SCAFFOLD_233	CL00098	1	134	606549	606413	-	0.46	69.8	1.5e-17											microRNA	MIR169_2				microRNA MIR169_2
MIR169_2	microRNA MIR169_2	RF00645	SCAFFOLD_298	CL00098	1	134	110619	110462	-	0.47	67.9	6.9e-17											microRNA	MIR169_2				microRNA MIR169_2
MIR169_2	microRNA MIR169_2	RF00645	SCAFFOLD_313	CL00098	1	134	141752	141856	+	0.37	62.3	5.5e-15											microRNA	MIR169_2				microRNA MIR169_2
MIR169_2	microRNA MIR169_2	RF00645	SCAFFOLD_491	CL00098	1	134	170754	170881	+	0.44	81.3	1.6e-21											microRNA	MIR169_2				microRNA MIR169_2
MIR169_2	microRNA MIR169_2	RF00645	SCAFFOLD_491	CL00098	1	134	170517	170625	+	0.46	77.4	3.6e-20											microRNA	MIR169_2				microRNA MIR169_2
MIR169_2	microRNA MIR169_2	RF00645	SCAFFOLD_491	CL00098	1	134	170879	170752	-	0.44	51.3	3.5e-11											microRNA	MIR169_2				microRNA MIR169_2
MIR169_2	microRNA MIR169_2	RF00645	SCAFFOLD_612	CL00098	1	134	12018	11836	-	0.41	72.5	1.8e-18											microRNA	MIR169_2				microRNA MIR169_2
MIR169_2	microRNA MIR169_2	RF00645	SCAFFOLD_718	CL00098	1	134	5824	5951	+	0.44	81.3	1.6e-21											microRNA	MIR169_2				microRNA MIR169_2
MIR169_2	microRNA MIR169_2	RF00645	SCAFFOLD_718	CL00098	1	134	5587	5695	+	0.46	77.4	3.6e-20											microRNA	MIR169_2				microRNA MIR169_2
MIR169_2	microRNA MIR169_2	RF00645	SCAFFOLD_718	CL00098	1	134	18060	18167	+	0.43	55.9	8.9e-13											microRNA	MIR169_2				microRNA MIR169_2
MIR169_2	microRNA MIR169_2	RF00645	SCAFFOLD_718	CL00098	1	134	22051	22159	+	0.36	54.8	2.2e-12											microRNA	MIR169_2				microRNA MIR169_2
MIR169_2	microRNA MIR169_2	RF00645	SCAFFOLD_718	CL00098	1	134	5949	5822	-	0.44	51.3	3.5e-11											microRNA	MIR169_2				microRNA MIR169_2
MIR169_5	microRNA MIR169_5	RF00865	SCAFFOLD_25	CL00098	1	129	544365	544213	-	0.42	44.3	2.7e-05											microRNA	MIR169_5				microRNA MIR169_5
MIR169_5	microRNA MIR169_5	RF00865	SCAFFOLD_61	CL00098	1	129	956644	956500	-	0.45	88.9	1.6e-16											microRNA	MIR169_5				microRNA MIR169_5
MIR169_5	microRNA MIR169_5	RF00865	SCAFFOLD_61	CL00098	1	129	970847	970723	-	0.43	83.3	4.1e-15											microRNA	MIR169_5				microRNA MIR169_5
MIR169_5	microRNA MIR169_5	RF00865	SCAFFOLD_61	CL00098	1	129	974121	973979	-	0.41	80.4	2.2e-14											microRNA	MIR169_5				microRNA MIR169_5
MIR169_5	microRNA MIR169_5	RF00865	SCAFFOLD_61	CL00098	1	129	959437	959298	-	0.42	78.6	6.2e-14											microRNA	MIR169_5				microRNA MIR169_5
MIR169_5	microRNA MIR169_5	RF00865	SCAFFOLD_61	CL00098	1	129	971094	970968	-	0.5	75.1	4.9e-13											microRNA	MIR169_5				microRNA MIR169_5
MIR169_5	microRNA MIR169_5	RF00865	SCAFFOLD_61	CL00098	1	129	959736	959605	-	0.47	73.8	1e-12											microRNA	MIR169_5				microRNA MIR169_5
MIR169_5	microRNA MIR169_5	RF00865	SCAFFOLD_61	CL00098	1	129	956352	956217	-	0.39	69	1.6e-11											microRNA	MIR169_5				microRNA MIR169_5
MIR169_5	microRNA MIR169_5	RF00865	SCAFFOLD_61	CL00098	1	129	967745	967883	+	0.42	45.5	1.3e-05											microRNA	MIR169_5				microRNA MIR169_5
MIR169_5	microRNA MIR169_5	RF00865	SCAFFOLD_61	CL00098	1	129	973800	973658	-	0.41	44.7	2e-05											microRNA	MIR169_5				microRNA MIR169_5
MIR169_5	microRNA MIR169_5	RF00865	SCAFFOLD_231	CL00098	1	129	244117	244247	+	0.37	44.5	2.3e-05											microRNA	MIR169_5				microRNA MIR169_5
MIR169_5	microRNA MIR169_5	RF00865	SCAFFOLD_233	CL00098	1	129	606407	606554	+	0.48	90.9	5.1e-17											microRNA	MIR169_5				microRNA MIR169_5
MIR169_5	microRNA MIR169_5	RF00865	SCAFFOLD_233	CL00098	1	129	608758	608902	+	0.45	90.8	5.5e-17											microRNA	MIR169_5				microRNA MIR169_5
MIR169_5	microRNA MIR169_5	RF00865	SCAFFOLD_233	CL00098	1	129	609012	609149	+	0.36	82.5	6.7e-15											microRNA	MIR169_5				microRNA MIR169_5
MIR169_5	microRNA MIR169_5	RF00865	SCAFFOLD_233	CL00098	1	129	606700	606841	+	0.4	45.9	1e-05											microRNA	MIR169_5				microRNA MIR169_5
MIR169_5	microRNA MIR169_5	RF00865	SCAFFOLD_298	CL00098	1	129	110456	110626	+	0.47	67	5.2e-11											microRNA	MIR169_5				microRNA MIR169_5
MIR171_1	microRNA MIR171_1	RF00643	SCAFFOLD_12	CL00099	1	101	138177	138076	-	0.45	71.1	1.4e-11											microRNA	MIR171_1				microRNA MIR171_1
MIR171_1	microRNA MIR171_1	RF00643	SCAFFOLD_12	CL00099	1	101	138078	138179	+	0.44	53.4	3.2e-07											microRNA	MIR171_1				microRNA MIR171_1
MIR171_1	microRNA MIR171_1	RF00643	SCAFFOLD_25	CL00099	1	101	322140	322236	+	0.42	69.6	3.2e-11											microRNA	MIR171_1				microRNA MIR171_1
MIR171_1	microRNA MIR171_1	RF00643	SCAFFOLD_25	CL00099	1	101	322234	322138	-	0.42	61	4.4e-09											microRNA	MIR171_1				microRNA MIR171_1
MIR171_1	microRNA MIR171_1	RF00643	SCAFFOLD_59	CL00099	1	101	385825	385725	-	0.43	74.1	2.4e-12											microRNA	MIR171_1				microRNA MIR171_1
MIR171_1	microRNA MIR171_1	RF00643	SCAFFOLD_59	CL00099	1	101	385727	385827	+	0.42	56.9	4.5e-08											microRNA	MIR171_1				microRNA MIR171_1
MIR171_1	microRNA MIR171_1	RF00643	SCAFFOLD_61	CL00099	1	101	715008	715107	+	0.43	62.2	2.2e-09											microRNA	MIR171_1				microRNA MIR171_1
MIR171_1	microRNA MIR171_1	RF00643	SCAFFOLD_61	CL00099	1	101	726463	726562	+	0.44	61.4	3.3e-09											microRNA	MIR171_1				microRNA MIR171_1
MIR171_1	microRNA MIR171_1	RF00643	SCAFFOLD_61	CL00099	1	101	715105	715006	-	0.43	53.9	2.4e-07											microRNA	MIR171_1				microRNA MIR171_1
MIR171_1	microRNA MIR171_1	RF00643	SCAFFOLD_61	CL00099	1	101	726560	726461	-	0.44	53.2	3.7e-07											microRNA	MIR171_1				microRNA MIR171_1
MIR171_1	microRNA MIR171_1	RF00643	SCAFFOLD_72	CL00099	1	101	523866	523748	-	0.4	72.2	7.1e-12											microRNA	MIR171_1				microRNA MIR171_1
MIR171_1	microRNA MIR171_1	RF00643	SCAFFOLD_72	CL00099	1	101	523750	523868	+	0.39	50.2	2e-06											microRNA	MIR171_1				microRNA MIR171_1
MIR171_1	microRNA MIR171_1	RF00643	SCAFFOLD_140	CL00099	1	101	244767	244669	-	0.37	78.4	2.1e-13											microRNA	MIR171_1				microRNA MIR171_1
MIR171_1	microRNA MIR171_1	RF00643	SCAFFOLD_140	CL00099	1	101	244671	244769	+	0.36	68.8	5e-11											microRNA	MIR171_1				microRNA MIR171_1
MIR171_1	microRNA MIR171_1	RF00643	SCAFFOLD_144	CL00099	1	101	99794	99685	-	0.45	76.5	6.2e-13											microRNA	MIR171_1				microRNA MIR171_1
MIR171_1	microRNA MIR171_1	RF00643	SCAFFOLD_144	CL00099	1	101	99687	99796	+	0.45	54.4	1.8e-07											microRNA	MIR171_1				microRNA MIR171_1
MIR171_1	microRNA MIR171_1	RF00643	SCAFFOLD_194	CL00099	1	101	267215	267118	-	0.42	67.7	9e-11											microRNA	MIR171_1				microRNA MIR171_1
MIR171_1	microRNA MIR171_1	RF00643	SCAFFOLD_194	CL00099	1	101	267120	267216	+	0.41	60.1	7.2e-09											microRNA	MIR171_1				microRNA MIR171_1
MIR171_1	microRNA MIR171_1	RF00643	SCAFFOLD_264	CL00099	1	101	245360	245257	-	0.39	71.1	1.3e-11											microRNA	MIR171_1				microRNA MIR171_1
MIR171_1	microRNA MIR171_1	RF00643	SCAFFOLD_264	CL00099	1	101	245259	245362	+	0.39	55.8	8.5e-08											microRNA	MIR171_1				microRNA MIR171_1
MIR171_1	microRNA MIR171_1	RF00643	SCAFFOLD_343	CL00099	1	101	26418	26518	+	0.42	77.7	3e-13											microRNA	MIR171_1				microRNA MIR171_1
MIR171_1	microRNA MIR171_1	RF00643	SCAFFOLD_343	CL00099	1	101	26516	26416	-	0.42	60.9	4.4e-09											microRNA	MIR171_1				microRNA MIR171_1
MIR171_1	microRNA MIR171_1	RF00643	SCAFFOLD_463	CL00099	1	101	197716	197811	+	0.45	77.3	3.9e-13											microRNA	MIR171_1				microRNA MIR171_1
MIR171_1	microRNA MIR171_1	RF00643	SCAFFOLD_463	CL00099	1	101	197809	197714	-	0.45	55.5	9.8e-08											microRNA	MIR171_1				microRNA MIR171_1
MIR171_1	microRNA MIR171_1	RF00643	SCAFFOLD_638	CL00099	1	101	79715	79826	+	0.43	75.5	1.1e-12											microRNA	MIR171_1				microRNA MIR171_1
MIR171_1	microRNA MIR171_1	RF00643	SCAFFOLD_638	CL00099	1	101	79824	79713	-	0.43	56.4	6.1e-08											microRNA	MIR171_1				microRNA MIR171_1
MIR171_1	microRNA MIR171_1	RF00643	SCAFFOLD_2963	CL00099	1	101	1515	1418	-	0.42	67.7	9e-11											microRNA	MIR171_1				microRNA MIR171_1
MIR171_1	microRNA MIR171_1	RF00643	SCAFFOLD_2963	CL00099	1	101	1420	1516	+	0.41	60.1	7.2e-09											microRNA	MIR171_1				microRNA MIR171_1
MIR171_2	microRNA MIR171_2	RF00692	SCAFFOLD_28	CL00099	1	112	540528	540419	-	0.37	95.2	8.8e-22											microRNA	MIR171_2				microRNA MIR171_2
MIR171_2	microRNA MIR171_2	RF00692	SCAFFOLD_163	CL00099	1	112	375189	375080	-	0.38	95.4	7.8e-22											microRNA	MIR171_2				microRNA MIR171_2
mir-172	mir-172 microRNA precursor family	RF00452	SCAFFOLD_16	-	1	119	880064	879944	-	0.38	93.9	4.9e-20											mir-172	microRNA	precursor	family		mir-172 microRNA precursor family
mir-172	mir-172 microRNA precursor family	RF00452	SCAFFOLD_16	-	1	119	879944	880064	+	0.38	74.4	1.2e-14											mir-172	microRNA	precursor	family		mir-172 microRNA precursor family
mir-172	mir-172 microRNA precursor family	RF00452	SCAFFOLD_28	-	1	119	748636	748753	+	0.37	91	3.1e-19											mir-172	microRNA	precursor	family		mir-172 microRNA precursor family
mir-172	mir-172 microRNA precursor family	RF00452	SCAFFOLD_28	-	1	119	748753	748636	-	0.37	78.1	1.1e-15											mir-172	microRNA	precursor	family		mir-172 microRNA precursor family
mir-172	mir-172 microRNA precursor family	RF00452	SCAFFOLD_34	-	1	119	410927	410828	-	0.37	81.1	1.6e-16											mir-172	microRNA	precursor	family		mir-172 microRNA precursor family
mir-172	mir-172 microRNA precursor family	RF00452	SCAFFOLD_34	-	1	119	410828	410927	+	0.37	74.6	1e-14											mir-172	microRNA	precursor	family		mir-172 microRNA precursor family
mir-172	mir-172 microRNA precursor family	RF00452	SCAFFOLD_72	-	1	119	109177	109294	+	0.41	92.6	1.1e-19											mir-172	microRNA	precursor	family		mir-172 microRNA precursor family
mir-172	mir-172 microRNA precursor family	RF00452	SCAFFOLD_72	-	1	119	109294	109177	-	0.41	77.7	1.4e-15											mir-172	microRNA	precursor	family		mir-172 microRNA precursor family
mir-172	mir-172 microRNA precursor family	RF00452	SCAFFOLD_198	-	1	119	158126	157987	-	0.46	94.3	3.6e-20											mir-172	microRNA	precursor	family		mir-172 microRNA precursor family
mir-172	mir-172 microRNA precursor family	RF00452	SCAFFOLD_198	-	1	119	157987	158126	+	0.46	71.9	5.8e-14											mir-172	microRNA	precursor	family		mir-172 microRNA precursor family
mir-172	mir-172 microRNA precursor family	RF00452	SCAFFOLD_263	-	1	119	430788	430909	+	0.42	85.1	1.3e-17											mir-172	microRNA	precursor	family		mir-172 microRNA precursor family
mir-172	mir-172 microRNA precursor family	RF00452	SCAFFOLD_438	-	1	119	111619	111521	-	0.37	73.6	2e-14											mir-172	microRNA	precursor	family		mir-172 microRNA precursor family
mir-172	mir-172 microRNA precursor family	RF00452	SCAFFOLD_438	-	1	119	111521	111619	+	0.37	70.8	1.2e-13											mir-172	microRNA	precursor	family		mir-172 microRNA precursor family
mir-172	mir-172 microRNA precursor family	RF00452	SCAFFOLD_702	-	1	119	2334	2433	+	0.37	81.1	1.6e-16											mir-172	microRNA	precursor	family		mir-172 microRNA precursor family
mir-172	mir-172 microRNA precursor family	RF00452	SCAFFOLD_702	-	1	119	2433	2334	-	0.37	74.6	1e-14											mir-172	microRNA	precursor	family		mir-172 microRNA precursor family
mir-172	mir-172 microRNA precursor family	RF00452	SCAFFOLD_1083	-	1	119	16371	16230	-	0.49	97.1	6.3e-21											mir-172	microRNA	precursor	family		mir-172 microRNA precursor family
mir-172	mir-172 microRNA precursor family	RF00452	SCAFFOLD_1083	-	1	119	16230	16371	+	0.49	72	5.2e-14											mir-172	microRNA	precursor	family		mir-172 microRNA precursor family
MIR1846	microRNA MIR1846	RF02000	SCAFFOLD_1785	-	1	86	16464	16546	+	0.66	33.2	0.027											microRNA	MIR1846				microRNA MIR1846
MIR319	MIR319 microRNA precursor family	RF03483	SCAFFOLD_13	-	1	93	735537	735627	+	0.42	85.5	4e-18											MIR319	microRNA	precursor	family		MIR319 microRNA precursor family
MIR390	microRNA MIR390	RF00689	SCAFFOLD_275	-	1	123	392926	392819	-	0.44	102.4	1.9e-22											microRNA	MIR390				microRNA MIR390
MIR390	microRNA MIR390	RF00689	SCAFFOLD_326	-	1	123	211515	211616	+	0.46	96.3	1e-20											microRNA	MIR390				microRNA MIR390
MIR390	microRNA MIR390	RF00689	SCAFFOLD_422	-	1	123	185117	185226	+	0.48	98.2	3e-21											microRNA	MIR390				microRNA MIR390
mir-393	mir-393 microRNA precursor family	RF02516	SCAFFOLD_27	-	1	129	95840	95746	-	0.4	92.2	9.6e-20											mir-393	microRNA	precursor	family		mir-393 microRNA precursor family
mir-393	mir-393 microRNA precursor family	RF02516	SCAFFOLD_27	-	1	129	95745	95839	+	0.4	64.1	7.2e-12											mir-393	microRNA	precursor	family		mir-393 microRNA precursor family
mir-393	mir-393 microRNA precursor family	RF02516	SCAFFOLD_97	-	1	129	292038	292132	+	0.39	90.7	2.6e-19											mir-393	microRNA	precursor	family		mir-393 microRNA precursor family
mir-393	mir-393 microRNA precursor family	RF02516	SCAFFOLD_97	-	1	129	292133	292039	-	0.39	64.7	4.7e-12											mir-393	microRNA	precursor	family		mir-393 microRNA precursor family
mir-393	mir-393 microRNA precursor family	RF02516	SCAFFOLD_361	-	1	129	9881	10008	+	0.37	90.5	3e-19											mir-393	microRNA	precursor	family		mir-393 microRNA precursor family
mir-393	mir-393 microRNA precursor family	RF02516	SCAFFOLD_361	-	1	129	10009	9882	-	0.37	67.8	6.5e-13											mir-393	microRNA	precursor	family		mir-393 microRNA precursor family
MIR394	microRNA MIR394	RF00688	SCAFFOLD_247	-	1	111	172357	172479	+	0.38	61.6	3.8e-10											microRNA	MIR394				microRNA MIR394
MIR394	microRNA MIR394	RF00688	SCAFFOLD_440	-	1	111	330393	330298	-	0.49	90.6	8.5e-18											microRNA	MIR394				microRNA MIR394
MIR394	microRNA MIR394	RF00688	SCAFFOLD_463	-	1	111	164907	164815	-	0.48	80	5.5e-15											microRNA	MIR394				microRNA MIR394
mir-395	mir-395 microRNA precursor family	RF00451	SCAFFOLD_159	-	1	108	134383	134478	+	0.51	69.1	6.4e-13											mir-395	microRNA	precursor	family		mir-395 microRNA precursor family
mir-395	mir-395 microRNA precursor family	RF00451	SCAFFOLD_159	-	1	108	139024	138912	-	0.46	66.7	3e-12											mir-395	microRNA	precursor	family		mir-395 microRNA precursor family
mir-395	mir-395 microRNA precursor family	RF00451	SCAFFOLD_297	-	1	108	285158	285038	-	0.47	59.5	2.9e-10											mir-395	microRNA	precursor	family		mir-395 microRNA precursor family
mir-395	mir-395 microRNA precursor family	RF00451	SCAFFOLD_297	-	1	108	241176	241056	-	0.48	58.9	4.2e-10											mir-395	microRNA	precursor	family		mir-395 microRNA precursor family
mir-395	mir-395 microRNA precursor family	RF00451	SCAFFOLD_297	-	1	108	253698	253578	-	0.49	58.5	5.5e-10											mir-395	microRNA	precursor	family		mir-395 microRNA precursor family
mir-395	mir-395 microRNA precursor family	RF00451	SCAFFOLD_297	-	1	108	296889	296769	-	0.49	58.5	5.5e-10											mir-395	microRNA	precursor	family		mir-395 microRNA precursor family
mir-395	mir-395 microRNA precursor family	RF00451	SCAFFOLD_297	-	1	108	261694	261574	-	0.46	58.5	5.7e-10											mir-395	microRNA	precursor	family		mir-395 microRNA precursor family
mir-395	mir-395 microRNA precursor family	RF00451	SCAFFOLD_388	-	1	108	222542	222662	+	0.48	59.5	2.9e-10											mir-395	microRNA	precursor	family		mir-395 microRNA precursor family
mir-395	mir-395 microRNA precursor family	RF00451	SCAFFOLD_388	-	1	108	227859	227979	+	0.49	58.5	5.5e-10											mir-395	microRNA	precursor	family		mir-395 microRNA precursor family
MIR396	microRNA MIR396	RF00648	SCAFFOLD_1	-	1	118	983574	983694	+	0.39	94	9.2e-20											microRNA	MIR396				microRNA MIR396
MIR396	microRNA MIR396	RF00648	SCAFFOLD_59	-	1	118	277892	278008	+	0.43	89.8	1.4e-18											microRNA	MIR396				microRNA MIR396
MIR396	microRNA MIR396	RF00648	SCAFFOLD_59	-	1	118	283138	283050	-	0.45	82.2	1.8e-16											microRNA	MIR396				microRNA MIR396
MIR396	microRNA MIR396	RF00648	SCAFFOLD_264	-	1	118	142810	142935	+	0.39	89.8	1.3e-18											microRNA	MIR396				microRNA MIR396
MIR396	microRNA MIR396	RF00648	SCAFFOLD_264	-	1	118	147390	147302	-	0.38	83.8	6.5e-17											microRNA	MIR396				microRNA MIR396
MIR396	microRNA MIR396	RF00648	SCAFFOLD_386	-	1	118	107190	107050	-	0.35	96.4	2.1e-20											microRNA	MIR396				microRNA MIR396
MIR397	microRNA MIR397	RF00704	SCAFFOLD_311	-	1	117	219954	220050	+	0.39	80.2	2.1e-14											microRNA	MIR397				microRNA MIR397
MIR398	microRNA MIR398	RF00695	SCAFFOLD_293	-	1	109	205808	205921	+	0.49	60.4	4.2e-11											microRNA	MIR398				microRNA MIR398
MIR398	microRNA MIR398	RF00695	SCAFFOLD_778	-	1	109	50093	49980	-	0.49	62	1.5e-11											microRNA	MIR398				microRNA MIR398
mir-399	mir-399 microRNA precursor family	RF00445	SCAFFOLD_92	-	1	118	257043	257158	+	0.48	65.7	1.7e-14											mir-399	microRNA	precursor	family		mir-399 microRNA precursor family
mir-399	mir-399 microRNA precursor family	RF00445	SCAFFOLD_92	-	1	118	259264	259152	-	0.49	64.2	5.1e-14											mir-399	microRNA	precursor	family		mir-399 microRNA precursor family
mir-399	mir-399 microRNA precursor family	RF00445	SCAFFOLD_92	-	1	118	255299	255165	-	0.5	62	2.6e-13											mir-399	microRNA	precursor	family		mir-399 microRNA precursor family
mir-399	mir-399 microRNA precursor family	RF00445	SCAFFOLD_92	-	1	118	264305	264197	-	0.47	60.7	6.5e-13											mir-399	microRNA	precursor	family		mir-399 microRNA precursor family
mir-399	mir-399 microRNA precursor family	RF00445	SCAFFOLD_622	-	1	118	75940	76073	+	0.49	70.9	4e-16											mir-399	microRNA	precursor	family		mir-399 microRNA precursor family
mir-399	mir-399 microRNA precursor family	RF00445	SCAFFOLD_622	-	1	118	61853	61957	+	0.48	58.3	3.8e-12											mir-399	microRNA	precursor	family		mir-399 microRNA precursor family
mir-399	mir-399 microRNA precursor family	RF00445	SCAFFOLD_622	-	1	118	71691	71592	-	0.45	57.2	8.4e-12											mir-399	microRNA	precursor	family		mir-399 microRNA precursor family
MIR403	microRNA MIR403	RF00842	SCAFFOLD_20	-	1	115	539337	539240	-	0.4	77	8.5e-15											microRNA	MIR403				microRNA MIR403
MIR403	microRNA MIR403	RF00842	SCAFFOLD_110	-	1	115	101826	101926	+	0.45	90.9	1.3e-18											microRNA	MIR403				microRNA MIR403
MIR403	microRNA MIR403	RF00842	SCAFFOLD_110	-	1	115	101924	101824	-	0.47	75.9	1.7e-14											microRNA	MIR403				microRNA MIR403
MIR403	microRNA MIR403	RF00842	SCAFFOLD_1679	-	1	115	5618	5518	-	0.46	79.4	1.9e-15											microRNA	MIR403				microRNA MIR403
MIR408	microRNA MIR408	RF00690	SCAFFOLD_122	-	1	136	151325	151442	+	0.51	94.6	3e-23											microRNA	MIR408				microRNA MIR408
MIR408	microRNA MIR408	RF00690	SCAFFOLD_346	-	1	136	290187	290068	-	0.5	88.4	2.3e-21											microRNA	MIR408				microRNA MIR408
MIR473	microRNA MIR473	RF00778	SCAFFOLD_1	-	1	95	1284399	1284487	+	0.46	53.7	2e-08											microRNA	MIR473				microRNA MIR473
MIR473	microRNA MIR473	RF00778	SCAFFOLD_84	-	1	95	180584	180697	+	0.49	57.9	1.5e-09											microRNA	MIR473				microRNA MIR473
MIR473	microRNA MIR473	RF00778	SCAFFOLD_84	-	1	95	180698	180585	-	0.48	56.5	3.6e-09											microRNA	MIR473				microRNA MIR473
MIR480	microRNA MIR480	RF00782	SCAFFOLD_46	-	1	140	401949	402078	+	0.3	39.2	0.063											microRNA	MIR480				microRNA MIR480
MIR480	microRNA MIR480	RF00782	SCAFFOLD_568	-	1	140	246773	246899	+	0.31	36.6	0.23											microRNA	MIR480				microRNA MIR480
MIR480	microRNA MIR480	RF00782	SCAFFOLD_841	-	1	140	6145	6281	+	0.31	39.5	0.054											microRNA	MIR480				microRNA MIR480
MIR828	microRNA MIR828	RF01026	SCAFFOLD_28	-	1	107	418111	418020	-	0.35	70.5	1.5e-11											microRNA	MIR828				microRNA MIR828
MIR828	microRNA MIR828	RF01026	SCAFFOLD_28	-	1	107	418015	418106	+	0.34	50	2.3e-06											microRNA	MIR828				microRNA MIR828
Plant_SRP	Plant signal recognition particle RNA	RF01855	SCAFFOLD_38	CL00003	1	305	740772	740467	-	0.56	246.9	8.1e-70											Plant	signal	recognition	particle	RNA	Plant signal recognition particle RNA
Plant_SRP	Plant signal recognition particle RNA	RF01855	SCAFFOLD_164	CL00003	1	305	90797	90496	-	0.52	219.3	1.9e-61											Plant	signal	recognition	particle	RNA	Plant signal recognition particle RNA
Plant_SRP	Plant signal recognition particle RNA	RF01855	SCAFFOLD_180	CL00003	1	305	929582	929885	+	0.54	238.1	3.8e-67											Plant	signal	recognition	particle	RNA	Plant signal recognition particle RNA
Plant_SRP	Plant signal recognition particle RNA	RF01855	SCAFFOLD_1214	CL00003	1	305	20131	20439	+	0.5	224.7	4.3e-63											Plant	signal	recognition	particle	RNA	Plant signal recognition particle RNA
Plant_SRP	Plant signal recognition particle RNA	RF01855	SCAFFOLD_1958	CL00003	1	305	8609	8915	+	0.57	235.5	2.2e-66											Plant	signal	recognition	particle	RNA	Plant signal recognition particle RNA
Plant_U3	Plant small nucleolar RNA U3	RF01847	SCAFFOLD_74	CL00100	1	221	102386	102175	-	0.5	175.8	2.7e-48											Plant	small	nucleolar	RNA	U3	Plant small nucleolar RNA U3
Plant_U3	Plant small nucleolar RNA U3	RF01847	SCAFFOLD_92	CL00100	1	221	370212	369996	-	0.47	186.1	2e-51											Plant	small	nucleolar	RNA	U3	Plant small nucleolar RNA U3
Plant_U3	Plant small nucleolar RNA U3	RF01847	SCAFFOLD_162	CL00100	1	221	125730	125941	+	0.49	183	1.8e-50											Plant	small	nucleolar	RNA	U3	Plant small nucleolar RNA U3
Plant_U3	Plant small nucleolar RNA U3	RF01847	SCAFFOLD_162	CL00100	1	221	132512	132723	+	0.48	183	1.9e-50											Plant	small	nucleolar	RNA	U3	Plant small nucleolar RNA U3
Plant_U3	Plant small nucleolar RNA U3	RF01847	SCAFFOLD_314	CL00100	1	221	208968	208757	-	0.5	195.2	3.6e-54											Plant	small	nucleolar	RNA	U3	Plant small nucleolar RNA U3
RNase_MRP	RNase MRP	RF00030	SCAFFOLD_134	CL00002	1	266	613673	613924	+	0.52	65.9	4.6e-15											RNase	MRP				RNase MRP
RNase_MRP	RNase MRP	RF00030	SCAFFOLD_351	CL00002	1	266	265141	265388	+	0.5	69.4	4.3e-16											RNase	MRP				RNase MRP
snoJ33	Small nucleolar RNA J33	RF00315	SCAFFOLD_66	-	1	81	59301	59381	+	0.44	90.6	9.8e-19											Small	nucleolar	RNA	J33		Small nucleolar RNA J33
snoJ33	Small nucleolar RNA J33	RF00315	SCAFFOLD_196	-	1	81	210874	210954	+	0.44	96.7	2.1e-20											Small	nucleolar	RNA	J33		Small nucleolar RNA J33
snoJ33	Small nucleolar RNA J33	RF00315	SCAFFOLD_232	-	1	81	21444	21364	-	0.46	92.1	3.7e-19											Small	nucleolar	RNA	J33		Small nucleolar RNA J33
snoJ33	Small nucleolar RNA J33	RF00315	SCAFFOLD_461	-	1	81	60210	60130	-	0.44	46	1.9e-06											Small	nucleolar	RNA	J33		Small nucleolar RNA J33
snoJ33	Small nucleolar RNA J33	RF00315	SCAFFOLD_461	-	1	81	100791	100711	-	0.44	46	1.9e-06											Small	nucleolar	RNA	J33		Small nucleolar RNA J33
snoJ33	Small nucleolar RNA J33	RF00315	SCAFFOLD_461	-	1	81	26730	26650	-	0.44	45.3	2.9e-06											Small	nucleolar	RNA	J33		Small nucleolar RNA J33
snoJ33	Small nucleolar RNA J33	RF00315	SCAFFOLD_867	-	1	81	50951	50871	-	0.44	46	1.9e-06											Small	nucleolar	RNA	J33		Small nucleolar RNA J33
snoR1	Small nucleolar RNA snoR1	RF00345	SCAFFOLD_17	CL00066	1	93	490008	489935	-	0.41	54.4	1e-08											Small	nucleolar	RNA	snoR1		Small nucleolar RNA snoR1
snoR1	Small nucleolar RNA snoR1	RF00345	SCAFFOLD_381	CL00066	1	93	229837	229929	+	0.45	101.8	2e-21											Small	nucleolar	RNA	snoR1		Small nucleolar RNA snoR1
snoR1	Small nucleolar RNA snoR1	RF00345	SCAFFOLD_760	CL00066	1	93	121524	121432	-	0.44	104.2	4.5e-22											Small	nucleolar	RNA	snoR1		Small nucleolar RNA snoR1
snoR100	Small nucleolar RNA snoR100	RF01219	SCAFFOLD_191	-	1	116	656901	656797	-	0.45	83.3	2.4e-15											Small	nucleolar	RNA	snoR100		Small nucleolar RNA snoR100
snoR100	Small nucleolar RNA snoR100	RF01219	SCAFFOLD_191	-	1	116	661153	661047	-	0.45	60.4	1.6e-09											Small	nucleolar	RNA	snoR100		Small nucleolar RNA snoR100
snoR100	Small nucleolar RNA snoR100	RF01219	SCAFFOLD_208	-	1	116	488428	488536	+	0.38	54.5	5.2e-08											Small	nucleolar	RNA	snoR100		Small nucleolar RNA snoR100
snoR101	Small nucleolar RNA snoR101	RF01155	SCAFFOLD_107	-	1	66	243983	243920	-	0.44	79.5	3.3e-13											Small	nucleolar	RNA	snoR101		Small nucleolar RNA snoR101
snoR101	Small nucleolar RNA snoR101	RF01155	SCAFFOLD_107	-	1	66	244486	244424	-	0.37	61.6	4.8e-09											Small	nucleolar	RNA	snoR101		Small nucleolar RNA snoR101
snoR101	Small nucleolar RNA snoR101	RF01155	SCAFFOLD_107	-	1	66	244236	244171	-	0.42	57.1	5.2e-08											Small	nucleolar	RNA	snoR101		Small nucleolar RNA snoR101
snoR103	Small nucleolar RNA snoR103	RF01213	SCAFFOLD_150	-	1	106	37554	37659	+	0.38	95.2	1.8e-13											Small	nucleolar	RNA	snoR103		Small nucleolar RNA snoR103
snoR103	Small nucleolar RNA snoR103	RF01213	SCAFFOLD_490	-	1	106	28378	28481	+	0.47	60.9	1.4e-06											Small	nucleolar	RNA	snoR103		Small nucleolar RNA snoR103
snoR103	Small nucleolar RNA snoR103	RF01213	SCAFFOLD_772	-	1	106	11488	11590	+	0.42	73.7	3.6e-09											Small	nucleolar	RNA	snoR103		Small nucleolar RNA snoR103
snoR103	Small nucleolar RNA snoR103	RF01213	SCAFFOLD_1021	-	1	106	45901	46003	+	0.43	75.1	1.9e-09											Small	nucleolar	RNA	snoR103		Small nucleolar RNA snoR103
snoR104	Small nucleolar RNA snoR104	RF01220	SCAFFOLD_137	-	1	118	303997	304113	+	0.45	104.1	7.7e-17											Small	nucleolar	RNA	snoR104		Small nucleolar RNA snoR104
snoR109	Small nucleolar RNA snoR109	RF01206	SCAFFOLD_29	-	1	92	668281	668371	+	0.47	92.6	2.8e-15											Small	nucleolar	RNA	snoR109		Small nucleolar RNA snoR109
snoR109	Small nucleolar RNA snoR109	RF01206	SCAFFOLD_69	-	1	92	686979	687078	+	0.41	73.9	5.7e-11											Small	nucleolar	RNA	snoR109		Small nucleolar RNA snoR109
snoR109	Small nucleolar RNA snoR109	RF01206	SCAFFOLD_265	-	1	92	65896	65984	+	0.39	56.6	5.4e-07											Small	nucleolar	RNA	snoR109		Small nucleolar RNA snoR109
snoR11	Small nucleolar RNA R11/Z151	RF00349	SCAFFOLD_343	-	1	90	159484	159570	+	0.36	95.9	9.6e-18											Small	nucleolar	RNA	R11/Z151		Small nucleolar RNA R11/Z151
snoR11	Small nucleolar RNA R11/Z151	RF00349	SCAFFOLD_980	-	1	90	32896	32981	+	0.38	89.7	3.6e-16											Small	nucleolar	RNA	R11/Z151		Small nucleolar RNA R11/Z151
snoR111	Small nucleolar RNA snoR111	RF01228	SCAFFOLD_29	-	1	128	605932	606045	+	0.39	41.6	0.0007											Small	nucleolar	RNA	snoR111		Small nucleolar RNA snoR111
snoR111	Small nucleolar RNA snoR111	RF01228	SCAFFOLD_140	-	1	128	519955	520084	+	0.45	91	1.8e-15											Small	nucleolar	RNA	snoR111		Small nucleolar RNA snoR111
snoR113	Small nucleolar RNA snoR113	RF01420	SCAFFOLD_47	-	1	103	278673	278767	+	0.48	80.7	2.9e-16											Small	nucleolar	RNA	snoR113		Small nucleolar RNA snoR113
snoR113	Small nucleolar RNA snoR113	RF01420	SCAFFOLD_181	-	1	103	93929	93835	-	0.49	78.8	1e-15											Small	nucleolar	RNA	snoR113		Small nucleolar RNA snoR113
snoR114	small nucleolar RNA snoR114	RF01421	SCAFFOLD_23	-	1	87	435200	435120	-	0.46	57	1.9e-08											small	nucleolar	RNA	snoR114		small nucleolar RNA snoR114
snoR114	small nucleolar RNA snoR114	RF01421	SCAFFOLD_23	-	1	87	923418	923496	+	0.52	45.7	1.5e-05											small	nucleolar	RNA	snoR114		small nucleolar RNA snoR114
snoR116	small nucleolar RNA snoR116	RF01422	SCAFFOLD_45	-	1	86	71976	71884	-	0.37	75.6	1e-13											small	nucleolar	RNA	snoR116		small nucleolar RNA snoR116
snoR116	small nucleolar RNA snoR116	RF01422	SCAFFOLD_147	-	1	86	263869	263960	+	0.33	48.9	1.1e-06											small	nucleolar	RNA	snoR116		small nucleolar RNA snoR116
snoR117	small nucleolar RNA snoR117	RF01423	SCAFFOLD_45	-	1	80	72092	72008	-	0.46	66.3	1.9e-12											small	nucleolar	RNA	snoR117		small nucleolar RNA snoR117
snoR118	small nucleolar RNA snoR118	RF01424	SCAFFOLD_110	CL00071	1	92	108345	108432	+	0.42	82.4	2.8e-13											small	nucleolar	RNA	snoR118		small nucleolar RNA snoR118
snoR12	Small nucleolar RNA R12	RF00204	SCAFFOLD_16	-	1	83	1161232	1161308	+	0.44	61.7	2e-09											Small	nucleolar	RNA	R12		Small nucleolar RNA R12
snoR12	Small nucleolar RNA R12	RF00204	SCAFFOLD_563	-	1	83	123727	123651	-	0.42	72.6	3.5e-12											Small	nucleolar	RNA	R12		Small nucleolar RNA R12
snoR122	Small nucleolar RNA snoR122	RF02407	SCAFFOLD_40	-	1	74	608436	608511	+	0.37	50.2	8.3e-05											Small	nucleolar	RNA	snoR122		Small nucleolar RNA snoR122
snoR122	Small nucleolar RNA snoR122	RF02407	SCAFFOLD_40	-	1	74	611980	611905	-	0.37	50.2	8.3e-05											Small	nucleolar	RNA	snoR122		Small nucleolar RNA snoR122
snoR126	small nucleolar RNA snoR126	RF01426	SCAFFOLD_382	-	1	101	122320	122212	-	0.39	57.9	3.3e-08											small	nucleolar	RNA	snoR126		small nucleolar RNA snoR126
snoR126	small nucleolar RNA snoR126	RF01426	SCAFFOLD_382	-	1	101	119108	119000	-	0.39	55.1	1.6e-07											small	nucleolar	RNA	snoR126		small nucleolar RNA snoR126
snoR127	small nucleolar RNA snoR127	RF01427	SCAFFOLD_15	-	1	139	689754	689846	+	0.38	49.4	2.8e-06											small	nucleolar	RNA	snoR127		small nucleolar RNA snoR127
snoR128	small nucleolar RNA snoR128	RF01428	SCAFFOLD_260	-	1	91	121841	121750	-	0.36	77.1	1.2e-10											small	nucleolar	RNA	snoR128		small nucleolar RNA snoR128
snoR128	small nucleolar RNA snoR128	RF01428	SCAFFOLD_260	-	1	91	122536	122448	-	0.37	60.2	6.3e-07											small	nucleolar	RNA	snoR128		small nucleolar RNA snoR128
snoR128	small nucleolar RNA snoR128	RF01428	SCAFFOLD_260	-	1	91	121181	121108	-	0.32	45.4	0.0012											small	nucleolar	RNA	snoR128		small nucleolar RNA snoR128
snoR128	small nucleolar RNA snoR128	RF01428	SCAFFOLD_479	-	1	91	106663	106743	+	0.36	61	4.2e-07											small	nucleolar	RNA	snoR128		small nucleolar RNA snoR128
snoR128	small nucleolar RNA snoR128	RF01428	SCAFFOLD_479	-	1	91	105238	105332	+	0.42	60.4	5.9e-07											small	nucleolar	RNA	snoR128		small nucleolar RNA snoR128
snoR128	small nucleolar RNA snoR128	RF01428	SCAFFOLD_479	-	1	91	105928	106018	+	0.32	42.7	0.0047											small	nucleolar	RNA	snoR128		small nucleolar RNA snoR128
snoR134	small nucleolar RNA snoR134	RF01430	SCAFFOLD_16	-	1	149	52255	52393	+	0.5	107	1.4e-21											small	nucleolar	RNA	snoR134		small nucleolar RNA snoR134
snoR134	small nucleolar RNA snoR134	RF01430	SCAFFOLD_99	-	1	149	232698	232559	-	0.49	107.1	1.3e-21											small	nucleolar	RNA	snoR134		small nucleolar RNA snoR134
snoR134	small nucleolar RNA snoR134	RF01430	SCAFFOLD_349	-	1	149	266521	266384	-	0.48	71.9	1e-12											small	nucleolar	RNA	snoR134		small nucleolar RNA snoR134
snoR135	small nucleolar RNA snoR135	RF01431	SCAFFOLD_87	-	1	143	258639	258779	+	0.38	70.4	1.2e-11											small	nucleolar	RNA	snoR135		small nucleolar RNA snoR135
snoR135	small nucleolar RNA snoR135	RF01431	SCAFFOLD_87	-	1	143	258804	258936	+	0.44	56.3	3.1e-08											small	nucleolar	RNA	snoR135		small nucleolar RNA snoR135
snoR135	small nucleolar RNA snoR135	RF01431	SCAFFOLD_88	-	1	143	519979	519830	-	0.39	55.7	4.4e-08											small	nucleolar	RNA	snoR135		small nucleolar RNA snoR135
snoR135	small nucleolar RNA snoR135	RF01431	SCAFFOLD_361	-	1	143	69478	69332	-	0.48	139.9	2e-28											small	nucleolar	RNA	snoR135		small nucleolar RNA snoR135
snoR135	small nucleolar RNA snoR135	RF01431	SCAFFOLD_468	-	1	143	8270	8131	-	0.37	69.2	2.4e-11											small	nucleolar	RNA	snoR135		small nucleolar RNA snoR135
snoR135	small nucleolar RNA snoR135	RF01431	SCAFFOLD_468	-	1	143	7658	7518	-	0.38	60.5	3e-09											small	nucleolar	RNA	snoR135		small nucleolar RNA snoR135
snoR135	small nucleolar RNA snoR135	RF01431	SCAFFOLD_493	-	1	143	171971	171825	-	0.46	124.2	1.3e-24											small	nucleolar	RNA	snoR135		small nucleolar RNA snoR135
snoR135	small nucleolar RNA snoR135	RF01431	SCAFFOLD_722	-	1	143	151409	151555	+	0.47	135.5	2.3e-27											small	nucleolar	RNA	snoR135		small nucleolar RNA snoR135
snoR136	Small nucleolar RNA snoR136	RF02410	SCAFFOLD_151	-	1	152	18559	18416	-	0.44	66.4	5.9e-09											Small	nucleolar	RNA	snoR136		Small nucleolar RNA snoR136
snoR136	Small nucleolar RNA snoR136	RF02410	SCAFFOLD_454	-	1	152	120563	120426	-	0.38	63.1	3.1e-08											Small	nucleolar	RNA	snoR136		Small nucleolar RNA snoR136
snoR137	small nucleolar RNA snoR137	RF01433	SCAFFOLD_141	-	1	146	465780	465632	-	0.38	94.6	1.8e-15											small	nucleolar	RNA	snoR137		small nucleolar RNA snoR137
snoR137	small nucleolar RNA snoR137	RF01433	SCAFFOLD_141	-	1	146	466028	465880	-	0.4	69.6	6.8e-10											small	nucleolar	RNA	snoR137		small nucleolar RNA snoR137
snoR137	small nucleolar RNA snoR137	RF01433	SCAFFOLD_532	-	1	146	184120	184268	+	0.38	87.4	7.1e-14											small	nucleolar	RNA	snoR137		small nucleolar RNA snoR137
snoR137	small nucleolar RNA snoR137	RF01433	SCAFFOLD_971	-	1	146	32427	32286	-	0.4	98.4	2.6e-16											small	nucleolar	RNA	snoR137		small nucleolar RNA snoR137
snoR138	Small nucleolar RNA snoR138	RF02411	SCAFFOLD_162	-	1	154	95269	95127	-	0.42	58.7	2e-08											Small	nucleolar	RNA	snoR138		Small nucleolar RNA snoR138
snoR14	Small nucleolar RNA snoR14	RF01280	SCAFFOLD_448	CL00076	1	84	192398	192483	+	0.47	96.6	1.3e-19											Small	nucleolar	RNA	snoR14		Small nucleolar RNA snoR14
snoR14	Small nucleolar RNA snoR14	RF01280	SCAFFOLD_541	CL00076	1	84	75861	75940	+	0.38	46.4	3.4e-06											Small	nucleolar	RNA	snoR14		Small nucleolar RNA snoR14
snoR14	Small nucleolar RNA snoR14	RF01280	SCAFFOLD_628	CL00076	1	84	105797	105884	+	0.44	87.4	3.8e-17											Small	nucleolar	RNA	snoR14		Small nucleolar RNA snoR14
snoR143	small nucleolar RNA snoR143	RF01432	SCAFFOLD_198	-	1	169	207072	206932	-	0.43	65.5	1.2e-09											small	nucleolar	RNA	snoR143		small nucleolar RNA snoR143
snoR145	Small nucleolar RNA snoR145	RF02413	SCAFFOLD_293	-	1	147	277551	277695	+	0.48	105.6	1.2e-16											Small	nucleolar	RNA	snoR145		Small nucleolar RNA snoR145
snoR145	Small nucleolar RNA snoR145	RF02413	SCAFFOLD_548	-	1	147	49282	49137	-	0.51	95.2	1.8e-14											Small	nucleolar	RNA	snoR145		Small nucleolar RNA snoR145
snoR16	Small nucleolar RNA R16	RF00296	SCAFFOLD_24	-	1	86	1088100	1088179	+	0.36	63	1.1e-08											Small	nucleolar	RNA	R16		Small nucleolar RNA R16
snoR160	Small nucleolar RNA R160	RF00203	SCAFFOLD_390	-	1	80	113851	113763	-	0.31	59.1	2.8e-07											Small	nucleolar	RNA	R160		Small nucleolar RNA R160
snoR2	Small nucleolar RNA snoR2/U65	RF01292	SCAFFOLD_49	CL00042	1	149	1207871	1208017	+	0.52	137.6	1.2e-26											Small	nucleolar	RNA	snoR2/U65		Small nucleolar RNA snoR2/U65
snoR2	Small nucleolar RNA snoR2/U65	RF01292	SCAFFOLD_863	CL00042	1	149	43732	43586	-	0.52	142.9	6.6e-28											Small	nucleolar	RNA	snoR2/U65		Small nucleolar RNA snoR2/U65
snoR20a	Small nucleolar RNA snoR20a	RF01193	SCAFFOLD_584	-	1	90	33101	33184	+	0.43	54.7	3.3e-06											Small	nucleolar	RNA	snoR20a		Small nucleolar RNA snoR20a
snoR21	Small nucleolar RNA R21	RF00352	SCAFFOLD_703	-	1	82	72630	72706	+	0.38	66.9	1.3e-07											Small	nucleolar	RNA	R21		Small nucleolar RNA R21
snoR24	Small nucleolar RNA R24	RF00132	SCAFFOLD_249	-	1	97	79721	79811	+	0.4	46.8	1.2e-05											Small	nucleolar	RNA	R24		Small nucleolar RNA R24
snoR24	Small nucleolar RNA R24	RF00132	SCAFFOLD_262	-	1	97	141731	141646	-	0.37	75	1e-12											Small	nucleolar	RNA	R24		Small nucleolar RNA R24
snoR24	Small nucleolar RNA R24	RF00132	SCAFFOLD_262	-	1	97	141471	141380	-	0.37	72	5.7e-12											Small	nucleolar	RNA	R24		Small nucleolar RNA R24
snoR24	Small nucleolar RNA R24	RF00132	SCAFFOLD_262	-	1	97	141872	141782	-	0.37	70.9	1.1e-11											Small	nucleolar	RNA	R24		Small nucleolar RNA R24
snoR26	Small nucleolar RNA snoR26	RF01286	SCAFFOLD_631	-	1	94	27858	27765	-	0.39	104.3	2.8e-20											Small	nucleolar	RNA	snoR26		Small nucleolar RNA snoR26
snoR27	Small nucleolar RNA snoR27	RF01287	SCAFFOLD_631	CL00079	1	95	27708	27618	-	0.34	78.7	6.7e-11											Small	nucleolar	RNA	snoR27		Small nucleolar RNA snoR27
snoR28	Small nucleolar RNA snoR28	RF00355	SCAFFOLD_832	-	1	78	44739	44816	+	0.37	87.4	9.8e-16											Small	nucleolar	RNA	snoR28		Small nucleolar RNA snoR28
snoR30	Small nucleolar RNA R30/Z108	RF00046	SCAFFOLD_25	CL00073	1	96	942236	942134	-	0.4	76.2	2.9e-15											Small	nucleolar	RNA	R30/Z108		Small nucleolar RNA R30/Z108
snoR30	Small nucleolar RNA R30/Z108	RF00046	SCAFFOLD_41	CL00073	1	96	244870	244770	-	0.41	72.6	2.9e-14											Small	nucleolar	RNA	R30/Z108		Small nucleolar RNA R30/Z108
snoR31	Small nucleolar RNA snoR31	RF01288	SCAFFOLD_25	-	1	100	942028	941938	-	0.38	74.7	1.3e-10											Small	nucleolar	RNA	snoR31		Small nucleolar RNA snoR31
snoR31	Small nucleolar RNA snoR31	RF01288	SCAFFOLD_41	-	1	100	244693	244603	-	0.3	86.3	3.4e-13											Small	nucleolar	RNA	snoR31		Small nucleolar RNA snoR31
snoR31_Z110_Z27	Small nucleolar RNA snoR31/Z110/Z27	RF00353	SCAFFOLD_41	-	1	97	244246	244152	-	0.4	48.3	0.00057											Small	nucleolar	RNA	snoR31/Z110/Z27		Small nucleolar RNA snoR31/Z110/Z27
snoR31_Z110_Z27	Small nucleolar RNA snoR31/Z110/Z27	RF00353	SCAFFOLD_66	-	1	97	172823	172915	+	0.38	60	1.8e-06											Small	nucleolar	RNA	snoR31/Z110/Z27		Small nucleolar RNA snoR31/Z110/Z27
snoR32_R81	Small nucleolar RNA R32/R81/Z41	RF00356	SCAFFOLD_66	-	1	98	172668	172757	+	0.34	52.8	0.0001											Small	nucleolar	RNA	R32/R81/Z41		Small nucleolar RNA R32/R81/Z41
snoR35	Small nucleolar RNA snoR35	RF01281	SCAFFOLD_65	CL00053	1	81	760680	760600	-	0.48	83.6	3.2e-15											Small	nucleolar	RNA	snoR35		Small nucleolar RNA snoR35
snoR35	Small nucleolar RNA snoR35	RF01281	SCAFFOLD_351	CL00053	1	81	196712	196632	-	0.51	84.7	1.7e-15											Small	nucleolar	RNA	snoR35		Small nucleolar RNA snoR35
snoR38	Small nucleolar RNA R38	RF00213	SCAFFOLD_584	-	1	91	33264	33344	+	0.35	59.6	3.5e-07											Small	nucleolar	RNA	R38		Small nucleolar RNA R38
snoR38	Small nucleolar RNA R38	RF00213	SCAFFOLD_584	-	1	91	32966	33047	+	0.39	47.8	0.00016											Small	nucleolar	RNA	R38		Small nucleolar RNA R38
snoR41	Small nucleolar RNA R41	RF00205	SCAFFOLD_6	CL00068	1	97	723799	723712	-	0.36	60.6	1.3e-08											Small	nucleolar	RNA	R41		Small nucleolar RNA R41
snoR44_J54	Small nucleolar RNA R44/J54/Z268 family	RF00357	SCAFFOLD_40	CL00069	1	97	607889	607976	+	0.43	86.2	1.5e-15											Small	nucleolar	RNA	R44/J54/Z268	family	Small nucleolar RNA R44/J54/Z268 family
snoR44_J54	Small nucleolar RNA R44/J54/Z268 family	RF00357	SCAFFOLD_40	CL00069	1	97	612527	612440	-	0.43	86.2	1.5e-15											Small	nucleolar	RNA	R44/J54/Z268	family	Small nucleolar RNA R44/J54/Z268 family
snoR44_J54	Small nucleolar RNA R44/J54/Z268 family	RF00357	SCAFFOLD_40	CL00069	1	97	608161	608245	+	0.34	56.7	4.1e-08											Small	nucleolar	RNA	R44/J54/Z268	family	Small nucleolar RNA R44/J54/Z268 family
snoR44_J54	Small nucleolar RNA R44/J54/Z268 family	RF00357	SCAFFOLD_40	CL00069	1	97	612255	612171	-	0.36	56.4	4.7e-08											Small	nucleolar	RNA	R44/J54/Z268	family	Small nucleolar RNA R44/J54/Z268 family
snoR44_J54	Small nucleolar RNA R44/J54/Z268 family	RF00357	SCAFFOLD_462	CL00069	1	97	197622	197709	+	0.44	84.1	5.2e-15											Small	nucleolar	RNA	R44/J54/Z268	family	Small nucleolar RNA R44/J54/Z268 family
snoR53Y	Small nucleolar RNA snoR53Y	RF01279	SCAFFOLD_94	CL00080	1	79	783516	783431	-	0.34	72.7	6.6e-12											Small	nucleolar	RNA	snoR53Y		Small nucleolar RNA snoR53Y
snoR53Y	Small nucleolar RNA snoR53Y	RF01279	SCAFFOLD_94	CL00080	1	79	783868	783782	-	0.34	58	3e-08											Small	nucleolar	RNA	snoR53Y		Small nucleolar RNA snoR53Y
snoR53Y	Small nucleolar RNA snoR53Y	RF01279	SCAFFOLD_531	CL00080	1	79	99907	99825	-	0.4	61.4	4.5e-09											Small	nucleolar	RNA	snoR53Y		Small nucleolar RNA snoR53Y
snoR60	Small nucleolar RNA snoR60	RF00339	SCAFFOLD_1	CL00074	1	72	1214579	1214651	+	0.42	87.4	6.7e-18											Small	nucleolar	RNA	snoR60		Small nucleolar RNA snoR60
snoR60	Small nucleolar RNA snoR60	RF00339	SCAFFOLD_1	CL00074	1	72	1214903	1214973	+	0.42	77.3	4.1e-15											Small	nucleolar	RNA	snoR60		Small nucleolar RNA snoR60
snoR60	Small nucleolar RNA snoR60	RF00339	SCAFFOLD_710	CL00074	1	72	5137	5207	+	0.45	78.2	2.3e-15											Small	nucleolar	RNA	snoR60		Small nucleolar RNA snoR60
snoR60	Small nucleolar RNA snoR60	RF00339	SCAFFOLD_710	CL00074	1	72	4770	4843	+	0.43	61.8	7.9e-11											Small	nucleolar	RNA	snoR60		Small nucleolar RNA snoR60
snoR64	Small nucleolar RNA R64/Z200 family	RF00267	SCAFFOLD_57	-	1	94	345505	345599	+	0.35	74.5	1.1e-13											Small	nucleolar	RNA	R64/Z200	family	Small nucleolar RNA R64/Z200 family
snoR64	Small nucleolar RNA R64/Z200 family	RF00267	SCAFFOLD_871	-	1	94	47880	47969	+	0.36	69.6	2.5e-12											Small	nucleolar	RNA	R64/Z200	family	Small nucleolar RNA R64/Z200 family
snoR64a	Small nucleolar RNA snoR64a	RF01163	SCAFFOLD_584	-	1	77	32828	32912	+	0.39	70.1	6.5e-09											Small	nucleolar	RNA	snoR64a		Small nucleolar RNA snoR64a
snoR66	Small nucleolar RNA R66	RF00202	SCAFFOLD_110	-	1	76	108204	108275	+	0.38	74.6	3.2e-14											Small	nucleolar	RNA	R66		Small nucleolar RNA R66
snoR69Y	Small nucleolar RNA snoR69Y	RF01198	SCAFFOLD_94	CL00051	1	99	784101	784002	-	0.38	63.8	1.4e-09											Small	nucleolar	RNA	snoR69Y		Small nucleolar RNA snoR69Y
snoR69Y	Small nucleolar RNA snoR69Y	RF01198	SCAFFOLD_531	CL00051	1	99	100473	100372	-	0.36	61.9	4.3e-09											Small	nucleolar	RNA	snoR69Y		Small nucleolar RNA snoR69Y
snoR71	Plant small nucleolar RNA R71	RF00097	SCAFFOLD_3	-	1	107	1289715	1289821	+	0.36	54.7	2.7e-08											Plant	small	nucleolar	RNA	R71	Plant small nucleolar RNA R71
snoR71	Plant small nucleolar RNA R71	RF00097	SCAFFOLD_3	-	1	107	680312	680417	+	0.35	45	9.2e-06											Plant	small	nucleolar	RNA	R71	Plant small nucleolar RNA R71
snoR71	Plant small nucleolar RNA R71	RF00097	SCAFFOLD_3	-	1	107	1415171	1415064	-	0.38	41.1	9.7e-05											Plant	small	nucleolar	RNA	R71	Plant small nucleolar RNA R71
snoR71	Plant small nucleolar RNA R71	RF00097	SCAFFOLD_3	-	1	107	1227054	1226949	-	0.33	40.4	0.00015											Plant	small	nucleolar	RNA	R71	Plant small nucleolar RNA R71
snoR71	Plant small nucleolar RNA R71	RF00097	SCAFFOLD_4	-	1	107	604004	604111	+	0.34	47.5	2.1e-06											Plant	small	nucleolar	RNA	R71	Plant small nucleolar RNA R71
snoR71	Plant small nucleolar RNA R71	RF00097	SCAFFOLD_4	-	1	107	909294	909188	-	0.36	41.9	5.9e-05											Plant	small	nucleolar	RNA	R71	Plant small nucleolar RNA R71
snoR71	Plant small nucleolar RNA R71	RF00097	SCAFFOLD_9	-	1	107	805696	805590	-	0.42	48.7	9.7e-07											Plant	small	nucleolar	RNA	R71	Plant small nucleolar RNA R71
snoR71	Plant small nucleolar RNA R71	RF00097	SCAFFOLD_9	-	1	107	221334	221228	-	0.29	40.4	0.00015											Plant	small	nucleolar	RNA	R71	Plant small nucleolar RNA R71
snoR71	Plant small nucleolar RNA R71	RF00097	SCAFFOLD_9	-	1	107	283295	283189	-	0.32	40.4	0.00015											Plant	small	nucleolar	RNA	R71	Plant small nucleolar RNA R71
snoR71	Plant small nucleolar RNA R71	RF00097	SCAFFOLD_9	-	1	107	94404	94509	+	0.3	40.1	0.00018											Plant	small	nucleolar	RNA	R71	Plant small nucleolar RNA R71
snoR71	Plant small nucleolar RNA R71	RF00097	SCAFFOLD_10	-	1	107	426969	426863	-	0.4	52.1	1.3e-07											Plant	small	nucleolar	RNA	R71	Plant small nucleolar RNA R71
snoR71	Plant small nucleolar RNA R71	RF00097	SCAFFOLD_13	-	1	107	495455	495351	-	0.35	46.3	4.2e-06											Plant	small	nucleolar	RNA	R71	Plant small nucleolar RNA R71
snoR71	Plant small nucleolar RNA R71	RF00097	SCAFFOLD_19	-	1	107	124551	124445	-	0.37	50.5	3.3e-07											Plant	small	nucleolar	RNA	R71	Plant small nucleolar RNA R71
snoR71	Plant small nucleolar RNA R71	RF00097	SCAFFOLD_19	-	1	107	1146411	1146517	+	0.37	50.5	3.3e-07											Plant	small	nucleolar	RNA	R71	Plant small nucleolar RNA R71
snoR71	Plant small nucleolar RNA R71	RF00097	SCAFFOLD_21	-	1	107	998005	998110	+	0.4	44.1	1.6e-05											Plant	small	nucleolar	RNA	R71	Plant small nucleolar RNA R71
snoR71	Plant small nucleolar RNA R71	RF00097	SCAFFOLD_21	-	1	107	653794	653688	-	0.33	42.8	3.4e-05											Plant	small	nucleolar	RNA	R71	Plant small nucleolar RNA R71
snoR71	Plant small nucleolar RNA R71	RF00097	SCAFFOLD_21	-	1	107	13525	13420	-	0.36	42.3	4.7e-05											Plant	small	nucleolar	RNA	R71	Plant small nucleolar RNA R71
snoR71	Plant small nucleolar RNA R71	RF00097	SCAFFOLD_52	-	1	107	574991	575097	+	0.34	41.1	9.8e-05											Plant	small	nucleolar	RNA	R71	Plant small nucleolar RNA R71
snoR71	Plant small nucleolar RNA R71	RF00097	SCAFFOLD_62	-	1	107	548785	548892	+	0.37	48.9	9e-07											Plant	small	nucleolar	RNA	R71	Plant small nucleolar RNA R71
snoR71	Plant small nucleolar RNA R71	RF00097	SCAFFOLD_66	-	1	107	282047	281940	-	0.4	51.6	1.7e-07											Plant	small	nucleolar	RNA	R71	Plant small nucleolar RNA R71
snoR71	Plant small nucleolar RNA R71	RF00097	SCAFFOLD_72	-	1	107	595602	595496	-	0.38	43.8	1.9e-05											Plant	small	nucleolar	RNA	R71	Plant small nucleolar RNA R71
snoR71	Plant small nucleolar RNA R71	RF00097	SCAFFOLD_82	-	1	107	227517	227624	+	0.33	43.6	2.2e-05											Plant	small	nucleolar	RNA	R71	Plant small nucleolar RNA R71
snoR71	Plant small nucleolar RNA R71	RF00097	SCAFFOLD_90	-	1	107	164801	164906	+	0.41	43.6	2.1e-05											Plant	small	nucleolar	RNA	R71	Plant small nucleolar RNA R71
snoR71	Plant small nucleolar RNA R71	RF00097	SCAFFOLD_96	-	1	107	544565	544670	+	0.42	47.3	2.3e-06											Plant	small	nucleolar	RNA	R71	Plant small nucleolar RNA R71
snoR71	Plant small nucleolar RNA R71	RF00097	SCAFFOLD_100	-	1	107	484277	484172	-	0.38	49.5	6.1e-07											Plant	small	nucleolar	RNA	R71	Plant small nucleolar RNA R71
snoR71	Plant small nucleolar RNA R71	RF00097	SCAFFOLD_108	-	1	107	370802	370695	-	0.4	48.6	1e-06											Plant	small	nucleolar	RNA	R71	Plant small nucleolar RNA R71
snoR71	Plant small nucleolar RNA R71	RF00097	SCAFFOLD_108	-	1	107	391174	391068	-	0.32	44.7	1.1e-05											Plant	small	nucleolar	RNA	R71	Plant small nucleolar RNA R71
snoR71	Plant small nucleolar RNA R71	RF00097	SCAFFOLD_108	-	1	107	494534	494639	+	0.35	43.9	1.8e-05											Plant	small	nucleolar	RNA	R71	Plant small nucleolar RNA R71
snoR71	Plant small nucleolar RNA R71	RF00097	SCAFFOLD_108	-	1	107	344597	344703	+	0.32	41.3	8.5e-05											Plant	small	nucleolar	RNA	R71	Plant small nucleolar RNA R71
snoR71	Plant small nucleolar RNA R71	RF00097	SCAFFOLD_114	-	1	107	104068	103963	-	0.32	41	0.0001											Plant	small	nucleolar	RNA	R71	Plant small nucleolar RNA R71
snoR71	Plant small nucleolar RNA R71	RF00097	SCAFFOLD_119	-	1	107	18408	18301	-	0.32	45.1	8.8e-06											Plant	small	nucleolar	RNA	R71	Plant small nucleolar RNA R71
snoR71	Plant small nucleolar RNA R71	RF00097	SCAFFOLD_122	-	1	107	945220	945327	+	0.38	42.9	3.3e-05											Plant	small	nucleolar	RNA	R71	Plant small nucleolar RNA R71
snoR71	Plant small nucleolar RNA R71	RF00097	SCAFFOLD_124	-	1	107	319179	319285	+	0.37	53.3	6.1e-08											Plant	small	nucleolar	RNA	R71	Plant small nucleolar RNA R71
snoR71	Plant small nucleolar RNA R71	RF00097	SCAFFOLD_124	-	1	107	215662	215556	-	0.33	52.9	7.9e-08											Plant	small	nucleolar	RNA	R71	Plant small nucleolar RNA R71
snoR71	Plant small nucleolar RNA R71	RF00097	SCAFFOLD_127	-	1	107	235931	236036	+	0.4	50.4	3.5e-07											Plant	small	nucleolar	RNA	R71	Plant small nucleolar RNA R71
snoR71	Plant small nucleolar RNA R71	RF00097	SCAFFOLD_138	-	1	107	480772	480877	+	0.39	46.8	3.1e-06											Plant	small	nucleolar	RNA	R71	Plant small nucleolar RNA R71
snoR71	Plant small nucleolar RNA R71	RF00097	SCAFFOLD_154	-	1	107	401950	402056	+	0.36	48.7	1e-06											Plant	small	nucleolar	RNA	R71	Plant small nucleolar RNA R71
snoR71	Plant small nucleolar RNA R71	RF00097	SCAFFOLD_154	-	1	107	160101	160206	+	0.36	40.3	0.00016											Plant	small	nucleolar	RNA	R71	Plant small nucleolar RNA R71
snoR71	Plant small nucleolar RNA R71	RF00097	SCAFFOLD_156	-	1	107	575119	575012	-	0.36	47.9	1.6e-06											Plant	small	nucleolar	RNA	R71	Plant small nucleolar RNA R71
snoR71	Plant small nucleolar RNA R71	RF00097	SCAFFOLD_159	-	1	107	353751	353648	-	0.31	40.9	0.00011											Plant	small	nucleolar	RNA	R71	Plant small nucleolar RNA R71
snoR71	Plant small nucleolar RNA R71	RF00097	SCAFFOLD_160	-	1	107	123724	123830	+	0.35	44.6	1.2e-05											Plant	small	nucleolar	RNA	R71	Plant small nucleolar RNA R71
snoR71	Plant small nucleolar RNA R71	RF00097	SCAFFOLD_160	-	1	107	260409	260516	+	0.39	43.6	2.2e-05											Plant	small	nucleolar	RNA	R71	Plant small nucleolar RNA R71
snoR71	Plant small nucleolar RNA R71	RF00097	SCAFFOLD_168	-	1	107	160966	161072	+	0.35	45.8	5.7e-06											Plant	small	nucleolar	RNA	R71	Plant small nucleolar RNA R71
snoR71	Plant small nucleolar RNA R71	RF00097	SCAFFOLD_173	-	1	107	774887	774782	-	0.42	46.3	4.1e-06											Plant	small	nucleolar	RNA	R71	Plant small nucleolar RNA R71
snoR71	Plant small nucleolar RNA R71	RF00097	SCAFFOLD_174	-	1	107	392557	392450	-	0.4	43.5	2.2e-05											Plant	small	nucleolar	RNA	R71	Plant small nucleolar RNA R71
snoR71	Plant small nucleolar RNA R71	RF00097	SCAFFOLD_174	-	1	107	187393	187288	-	0.32	40.2	0.00016											Plant	small	nucleolar	RNA	R71	Plant small nucleolar RNA R71
snoR71	Plant small nucleolar RNA R71	RF00097	SCAFFOLD_176	-	1	107	155184	155290	+	0.33	45.1	8.8e-06											Plant	small	nucleolar	RNA	R71	Plant small nucleolar RNA R71
snoR71	Plant small nucleolar RNA R71	RF00097	SCAFFOLD_176	-	1	107	31737	31631	-	0.32	42.5	4.1e-05											Plant	small	nucleolar	RNA	R71	Plant small nucleolar RNA R71
snoR71	Plant small nucleolar RNA R71	RF00097	SCAFFOLD_179	-	1	107	255733	255626	-	0.37	44.8	1e-05											Plant	small	nucleolar	RNA	R71	Plant small nucleolar RNA R71
snoR71	Plant small nucleolar RNA R71	RF00097	SCAFFOLD_182	-	1	107	53844	53737	-	0.37	42.7	3.7e-05											Plant	small	nucleolar	RNA	R71	Plant small nucleolar RNA R71
snoR71	Plant small nucleolar RNA R71	RF00097	SCAFFOLD_187	-	1	107	21142	21036	-	0.35	47.6	1.9e-06											Plant	small	nucleolar	RNA	R71	Plant small nucleolar RNA R71
snoR71	Plant small nucleolar RNA R71	RF00097	SCAFFOLD_189	-	1	107	328211	328106	-	0.41	45.9	5.2e-06											Plant	small	nucleolar	RNA	R71	Plant small nucleolar RNA R71
snoR71	Plant small nucleolar RNA R71	RF00097	SCAFFOLD_190	-	1	107	359280	359175	-	0.41	43	3.1e-05											Plant	small	nucleolar	RNA	R71	Plant small nucleolar RNA R71
snoR71	Plant small nucleolar RNA R71	RF00097	SCAFFOLD_197	-	1	107	165643	165536	-	0.36	46.5	3.8e-06											Plant	small	nucleolar	RNA	R71	Plant small nucleolar RNA R71
snoR71	Plant small nucleolar RNA R71	RF00097	SCAFFOLD_197	-	1	107	49913	49806	-	0.38	46.2	4.6e-06											Plant	small	nucleolar	RNA	R71	Plant small nucleolar RNA R71
snoR71	Plant small nucleolar RNA R71	RF00097	SCAFFOLD_204	-	1	107	354107	354212	+	0.43	48.3	1.2e-06											Plant	small	nucleolar	RNA	R71	Plant small nucleolar RNA R71
snoR71	Plant small nucleolar RNA R71	RF00097	SCAFFOLD_204	-	1	107	698159	698054	-	0.42	46.6	3.4e-06											Plant	small	nucleolar	RNA	R71	Plant small nucleolar RNA R71
snoR71	Plant small nucleolar RNA R71	RF00097	SCAFFOLD_204	-	1	107	536923	536818	-	0.39	44.9	9.6e-06											Plant	small	nucleolar	RNA	R71	Plant small nucleolar RNA R71
snoR71	Plant small nucleolar RNA R71	RF00097	SCAFFOLD_219	-	1	107	867526	867421	-	0.4	51.4	2e-07											Plant	small	nucleolar	RNA	R71	Plant small nucleolar RNA R71
snoR71	Plant small nucleolar RNA R71	RF00097	SCAFFOLD_219	-	1	107	643906	643799	-	0.38	45.6	6.2e-06											Plant	small	nucleolar	RNA	R71	Plant small nucleolar RNA R71
snoR71	Plant small nucleolar RNA R71	RF00097	SCAFFOLD_225	-	1	107	234422	234528	+	0.36	42.2	5e-05											Plant	small	nucleolar	RNA	R71	Plant small nucleolar RNA R71
snoR71	Plant small nucleolar RNA R71	RF00097	SCAFFOLD_226	-	1	107	146544	146437	-	0.37	40.6	0.00013											Plant	small	nucleolar	RNA	R71	Plant small nucleolar RNA R71
snoR71	Plant small nucleolar RNA R71	RF00097	SCAFFOLD_231	-	1	107	276206	276311	+	0.42	46.3	4.1e-06											Plant	small	nucleolar	RNA	R71	Plant small nucleolar RNA R71
snoR71	Plant small nucleolar RNA R71	RF00097	SCAFFOLD_242	-	1	107	789663	789557	-	0.32	40.5	0.00014											Plant	small	nucleolar	RNA	R71	Plant small nucleolar RNA R71
snoR71	Plant small nucleolar RNA R71	RF00097	SCAFFOLD_252	-	1	107	75649	75543	-	0.34	41.2	8.8e-05											Plant	small	nucleolar	RNA	R71	Plant small nucleolar RNA R71
snoR71	Plant small nucleolar RNA R71	RF00097	SCAFFOLD_271	-	1	107	62223	62118	-	0.37	51.4	1.9e-07											Plant	small	nucleolar	RNA	R71	Plant small nucleolar RNA R71
snoR71	Plant small nucleolar RNA R71	RF00097	SCAFFOLD_290	-	1	107	628490	628385	-	0.39	46.8	3.1e-06											Plant	small	nucleolar	RNA	R71	Plant small nucleolar RNA R71
snoR71	Plant small nucleolar RNA R71	RF00097	SCAFFOLD_290	-	1	107	306359	306465	+	0.34	42.4	4.3e-05											Plant	small	nucleolar	RNA	R71	Plant small nucleolar RNA R71
snoR71	Plant small nucleolar RNA R71	RF00097	SCAFFOLD_300	-	1	107	68052	68158	+	0.34	41.5	7.6e-05											Plant	small	nucleolar	RNA	R71	Plant small nucleolar RNA R71
snoR71	Plant small nucleolar RNA R71	RF00097	SCAFFOLD_307	-	1	107	40561	40456	-	0.39	45.4	7.2e-06											Plant	small	nucleolar	RNA	R71	Plant small nucleolar RNA R71
snoR71	Plant small nucleolar RNA R71	RF00097	SCAFFOLD_327	-	1	107	47897	47791	-	0.35	49.7	5.4e-07											Plant	small	nucleolar	RNA	R71	Plant small nucleolar RNA R71
snoR71	Plant small nucleolar RNA R71	RF00097	SCAFFOLD_327	-	1	107	180838	180944	+	0.36	46.1	4.7e-06											Plant	small	nucleolar	RNA	R71	Plant small nucleolar RNA R71
snoR71	Plant small nucleolar RNA R71	RF00097	SCAFFOLD_329	-	1	107	92494	92600	+	0.31	43.7	2e-05											Plant	small	nucleolar	RNA	R71	Plant small nucleolar RNA R71
snoR71	Plant small nucleolar RNA R71	RF00097	SCAFFOLD_338	-	1	107	223636	223741	+	0.38	46.3	4.2e-06											Plant	small	nucleolar	RNA	R71	Plant small nucleolar RNA R71
snoR71	Plant small nucleolar RNA R71	RF00097	SCAFFOLD_342	-	1	107	254140	254035	-	0.4	44.8	1e-05											Plant	small	nucleolar	RNA	R71	Plant small nucleolar RNA R71
snoR71	Plant small nucleolar RNA R71	RF00097	SCAFFOLD_349	-	1	107	218577	218684	+	0.35	43.4	2.3e-05											Plant	small	nucleolar	RNA	R71	Plant small nucleolar RNA R71
snoR71	Plant small nucleolar RNA R71	RF00097	SCAFFOLD_349	-	1	107	226688	226794	+	0.38	41.3	8.6e-05											Plant	small	nucleolar	RNA	R71	Plant small nucleolar RNA R71
snoR71	Plant small nucleolar RNA R71	RF00097	SCAFFOLD_353	-	1	107	88629	88736	+	0.37	48	1.5e-06											Plant	small	nucleolar	RNA	R71	Plant small nucleolar RNA R71
snoR71	Plant small nucleolar RNA R71	RF00097	SCAFFOLD_356	-	1	107	86110	86004	-	0.36	43.1	2.9e-05											Plant	small	nucleolar	RNA	R71	Plant small nucleolar RNA R71
snoR71	Plant small nucleolar RNA R71	RF00097	SCAFFOLD_359	-	1	107	306404	306510	+	0.32	45.1	8.6e-06											Plant	small	nucleolar	RNA	R71	Plant small nucleolar RNA R71
snoR71	Plant small nucleolar RNA R71	RF00097	SCAFFOLD_360	-	1	107	54776	54883	+	0.37	47.6	1.9e-06											Plant	small	nucleolar	RNA	R71	Plant small nucleolar RNA R71
snoR71	Plant small nucleolar RNA R71	RF00097	SCAFFOLD_365	-	1	107	183332	183227	-	0.32	51.4	2e-07											Plant	small	nucleolar	RNA	R71	Plant small nucleolar RNA R71
snoR71	Plant small nucleolar RNA R71	RF00097	SCAFFOLD_382	-	1	107	322673	322779	+	0.32	47.9	1.6e-06											Plant	small	nucleolar	RNA	R71	Plant small nucleolar RNA R71
snoR71	Plant small nucleolar RNA R71	RF00097	SCAFFOLD_393	-	1	107	256246	256141	-	0.41	49.7	5.3e-07											Plant	small	nucleolar	RNA	R71	Plant small nucleolar RNA R71
snoR71	Plant small nucleolar RNA R71	RF00097	SCAFFOLD_396	-	1	107	65548	65652	+	0.26	45.5	6.7e-06											Plant	small	nucleolar	RNA	R71	Plant small nucleolar RNA R71
snoR71	Plant small nucleolar RNA R71	RF00097	SCAFFOLD_397	-	1	107	41501	41607	+	0.33	41.3	8.4e-05											Plant	small	nucleolar	RNA	R71	Plant small nucleolar RNA R71
snoR71	Plant small nucleolar RNA R71	RF00097	SCAFFOLD_401	-	1	107	80251	80144	-	0.38	46.7	3.2e-06											Plant	small	nucleolar	RNA	R71	Plant small nucleolar RNA R71
snoR71	Plant small nucleolar RNA R71	RF00097	SCAFFOLD_412	-	1	107	135110	135003	-	0.38	45.4	7.3e-06											Plant	small	nucleolar	RNA	R71	Plant small nucleolar RNA R71
snoR71	Plant small nucleolar RNA R71	RF00097	SCAFFOLD_417	-	1	107	46624	46731	+	0.4	47.6	1.9e-06											Plant	small	nucleolar	RNA	R71	Plant small nucleolar RNA R71
snoR71	Plant small nucleolar RNA R71	RF00097	SCAFFOLD_417	-	1	107	196295	196188	-	0.36	47.2	2.5e-06											Plant	small	nucleolar	RNA	R71	Plant small nucleolar RNA R71
snoR71	Plant small nucleolar RNA R71	RF00097	SCAFFOLD_418	-	1	107	18971	18866	-	0.42	49.6	5.7e-07											Plant	small	nucleolar	RNA	R71	Plant small nucleolar RNA R71
snoR71	Plant small nucleolar RNA R71	RF00097	SCAFFOLD_418	-	1	107	99240	99133	-	0.38	44.7	1.1e-05											Plant	small	nucleolar	RNA	R71	Plant small nucleolar RNA R71
snoR71	Plant small nucleolar RNA R71	RF00097	SCAFFOLD_418	-	1	107	198039	198146	+	0.36	44.3	1.4e-05											Plant	small	nucleolar	RNA	R71	Plant small nucleolar RNA R71
snoR71	Plant small nucleolar RNA R71	RF00097	SCAFFOLD_425	-	1	107	134694	134587	-	0.35	41.7	6.6e-05											Plant	small	nucleolar	RNA	R71	Plant small nucleolar RNA R71
snoR71	Plant small nucleolar RNA R71	RF00097	SCAFFOLD_426	-	1	107	119783	119889	+	0.33	52.6	9.3e-08											Plant	small	nucleolar	RNA	R71	Plant small nucleolar RNA R71
snoR71	Plant small nucleolar RNA R71	RF00097	SCAFFOLD_426	-	1	107	87258	87152	-	0.32	41.2	9.1e-05											Plant	small	nucleolar	RNA	R71	Plant small nucleolar RNA R71
snoR71	Plant small nucleolar RNA R71	RF00097	SCAFFOLD_431	-	1	107	173922	173819	-	0.3	41.1	9.7e-05											Plant	small	nucleolar	RNA	R71	Plant small nucleolar RNA R71
snoR71	Plant small nucleolar RNA R71	RF00097	SCAFFOLD_432	-	1	107	208318	208211	-	0.36	46.5	3.7e-06											Plant	small	nucleolar	RNA	R71	Plant small nucleolar RNA R71
snoR71	Plant small nucleolar RNA R71	RF00097	SCAFFOLD_445	-	1	107	160313	160419	+	0.37	42.8	3.4e-05											Plant	small	nucleolar	RNA	R71	Plant small nucleolar RNA R71
snoR71	Plant small nucleolar RNA R71	RF00097	SCAFFOLD_449	-	1	107	240048	240155	+	0.38	47	2.7e-06											Plant	small	nucleolar	RNA	R71	Plant small nucleolar RNA R71
snoR71	Plant small nucleolar RNA R71	RF00097	SCAFFOLD_451	-	1	107	90904	91010	+	0.38	42.3	4.5e-05											Plant	small	nucleolar	RNA	R71	Plant small nucleolar RNA R71
snoR71	Plant small nucleolar RNA R71	RF00097	SCAFFOLD_460	-	1	107	196726	196831	+	0.4	43.6	2.1e-05											Plant	small	nucleolar	RNA	R71	Plant small nucleolar RNA R71
snoR71	Plant small nucleolar RNA R71	RF00097	SCAFFOLD_475	-	1	107	265729	265623	-	0.34	46.6	3.5e-06											Plant	small	nucleolar	RNA	R71	Plant small nucleolar RNA R71
snoR71	Plant small nucleolar RNA R71	RF00097	SCAFFOLD_488	-	1	107	53982	53876	-	0.32	42.3	4.5e-05											Plant	small	nucleolar	RNA	R71	Plant small nucleolar RNA R71
snoR71	Plant small nucleolar RNA R71	RF00097	SCAFFOLD_489	-	1	107	309027	308922	-	0.4	42.9	3.3e-05											Plant	small	nucleolar	RNA	R71	Plant small nucleolar RNA R71
snoR71	Plant small nucleolar RNA R71	RF00097	SCAFFOLD_489	-	1	107	67098	66993	-	0.4	42.1	5.3e-05											Plant	small	nucleolar	RNA	R71	Plant small nucleolar RNA R71
snoR71	Plant small nucleolar RNA R71	RF00097	SCAFFOLD_492	-	1	107	90074	89968	-	0.37	47.1	2.7e-06											Plant	small	nucleolar	RNA	R71	Plant small nucleolar RNA R71
snoR71	Plant small nucleolar RNA R71	RF00097	SCAFFOLD_499	-	1	107	391300	391407	+	0.36	45.3	7.5e-06											Plant	small	nucleolar	RNA	R71	Plant small nucleolar RNA R71
snoR71	Plant small nucleolar RNA R71	RF00097	SCAFFOLD_513	-	1	107	192602	192709	+	0.37	50.3	3.9e-07											Plant	small	nucleolar	RNA	R71	Plant small nucleolar RNA R71
snoR71	Plant small nucleolar RNA R71	RF00097	SCAFFOLD_516	-	1	107	243102	242995	-	0.39	43.5	2.3e-05											Plant	small	nucleolar	RNA	R71	Plant small nucleolar RNA R71
snoR71	Plant small nucleolar RNA R71	RF00097	SCAFFOLD_526	-	1	107	162480	162375	-	0.41	49.7	5.3e-07											Plant	small	nucleolar	RNA	R71	Plant small nucleolar RNA R71
snoR71	Plant small nucleolar RNA R71	RF00097	SCAFFOLD_533	-	1	107	52411	52304	-	0.42	47.9	1.6e-06											Plant	small	nucleolar	RNA	R71	Plant small nucleolar RNA R71
snoR71	Plant small nucleolar RNA R71	RF00097	SCAFFOLD_533	-	1	107	55381	55274	-	0.42	47.9	1.6e-06											Plant	small	nucleolar	RNA	R71	Plant small nucleolar RNA R71
snoR71	Plant small nucleolar RNA R71	RF00097	SCAFFOLD_534	-	1	107	57797	57691	-	0.36	43.8	1.9e-05											Plant	small	nucleolar	RNA	R71	Plant small nucleolar RNA R71
snoR71	Plant small nucleolar RNA R71	RF00097	SCAFFOLD_535	-	1	107	80965	81071	+	0.39	44.1	1.5e-05											Plant	small	nucleolar	RNA	R71	Plant small nucleolar RNA R71
snoR71	Plant small nucleolar RNA R71	RF00097	SCAFFOLD_540	-	1	107	320571	320677	+	0.32	41.3	8.6e-05											Plant	small	nucleolar	RNA	R71	Plant small nucleolar RNA R71
snoR71	Plant small nucleolar RNA R71	RF00097	SCAFFOLD_547	-	1	107	116683	116577	-	0.36	64.3	8.6e-11											Plant	small	nucleolar	RNA	R71	Plant small nucleolar RNA R71
snoR71	Plant small nucleolar RNA R71	RF00097	SCAFFOLD_559	-	1	107	3843	3949	+	0.35	52.2	1.2e-07											Plant	small	nucleolar	RNA	R71	Plant small nucleolar RNA R71
snoR71	Plant small nucleolar RNA R71	RF00097	SCAFFOLD_566	-	1	107	107571	107678	+	0.37	48.8	9.4e-07											Plant	small	nucleolar	RNA	R71	Plant small nucleolar RNA R71
snoR71	Plant small nucleolar RNA R71	RF00097	SCAFFOLD_566	-	1	107	117145	117251	+	0.33	46.9	3e-06											Plant	small	nucleolar	RNA	R71	Plant small nucleolar RNA R71
snoR71	Plant small nucleolar RNA R71	RF00097	SCAFFOLD_609	-	1	107	34448	34554	+	0.34	47.8	1.7e-06											Plant	small	nucleolar	RNA	R71	Plant small nucleolar RNA R71
snoR71	Plant small nucleolar RNA R71	RF00097	SCAFFOLD_616	-	1	107	76749	76643	-	0.29	50.3	3.9e-07											Plant	small	nucleolar	RNA	R71	Plant small nucleolar RNA R71
snoR71	Plant small nucleolar RNA R71	RF00097	SCAFFOLD_630	-	1	107	46451	46558	+	0.37	40.2	0.00016											Plant	small	nucleolar	RNA	R71	Plant small nucleolar RNA R71
snoR71	Plant small nucleolar RNA R71	RF00097	SCAFFOLD_642	-	1	107	118019	117913	-	0.32	45.6	6.5e-06											Plant	small	nucleolar	RNA	R71	Plant small nucleolar RNA R71
snoR71	Plant small nucleolar RNA R71	RF00097	SCAFFOLD_642	-	1	107	95900	95981	+	0.39	40.8	0.00011											Plant	small	nucleolar	RNA	R71	Plant small nucleolar RNA R71
snoR71	Plant small nucleolar RNA R71	RF00097	SCAFFOLD_658	-	1	107	133427	133534	+	0.35	48.5	1.1e-06											Plant	small	nucleolar	RNA	R71	Plant small nucleolar RNA R71
snoR71	Plant small nucleolar RNA R71	RF00097	SCAFFOLD_664	-	1	107	76168	76063	-	0.42	50.4	3.7e-07											Plant	small	nucleolar	RNA	R71	Plant small nucleolar RNA R71
snoR71	Plant small nucleolar RNA R71	RF00097	SCAFFOLD_670	-	1	107	255704	255810	+	0.34	40.8	0.00011											Plant	small	nucleolar	RNA	R71	Plant small nucleolar RNA R71
snoR71	Plant small nucleolar RNA R71	RF00097	SCAFFOLD_695	-	1	107	54778	54672	-	0.37	44.2	1.5e-05											Plant	small	nucleolar	RNA	R71	Plant small nucleolar RNA R71
snoR71	Plant small nucleolar RNA R71	RF00097	SCAFFOLD_701	-	1	107	239843	239950	+	0.36	45.6	6.5e-06											Plant	small	nucleolar	RNA	R71	Plant small nucleolar RNA R71
snoR71	Plant small nucleolar RNA R71	RF00097	SCAFFOLD_717	-	1	107	67755	67648	-	0.38	44.4	1.3e-05											Plant	small	nucleolar	RNA	R71	Plant small nucleolar RNA R71
snoR71	Plant small nucleolar RNA R71	RF00097	SCAFFOLD_725	-	1	107	9461	9566	+	0.41	41.6	7e-05											Plant	small	nucleolar	RNA	R71	Plant small nucleolar RNA R71
snoR71	Plant small nucleolar RNA R71	RF00097	SCAFFOLD_731	-	1	107	160319	160212	-	0.3	42.6	3.9e-05											Plant	small	nucleolar	RNA	R71	Plant small nucleolar RNA R71
snoR71	Plant small nucleolar RNA R71	RF00097	SCAFFOLD_736	-	1	107	8129	8236	+	0.36	41.7	6.6e-05											Plant	small	nucleolar	RNA	R71	Plant small nucleolar RNA R71
snoR71	Plant small nucleolar RNA R71	RF00097	SCAFFOLD_737	-	1	107	35904	35799	-	0.4	46.7	3.3e-06											Plant	small	nucleolar	RNA	R71	Plant small nucleolar RNA R71
snoR71	Plant small nucleolar RNA R71	RF00097	SCAFFOLD_868	-	1	107	68395	68289	-	0.34	53.2	6.7e-08											Plant	small	nucleolar	RNA	R71	Plant small nucleolar RNA R71
snoR71	Plant small nucleolar RNA R71	RF00097	SCAFFOLD_877	-	1	107	36140	36247	+	0.38	42.5	4.2e-05											Plant	small	nucleolar	RNA	R71	Plant small nucleolar RNA R71
snoR71	Plant small nucleolar RNA R71	RF00097	SCAFFOLD_886	-	1	107	40724	40618	-	0.33	46.5	3.8e-06											Plant	small	nucleolar	RNA	R71	Plant small nucleolar RNA R71
snoR71	Plant small nucleolar RNA R71	RF00097	SCAFFOLD_907	-	1	107	109493	109387	-	0.35	40.5	0.00014											Plant	small	nucleolar	RNA	R71	Plant small nucleolar RNA R71
snoR71	Plant small nucleolar RNA R71	RF00097	SCAFFOLD_933	-	1	107	58511	58404	-	0.37	41.2	9.1e-05											Plant	small	nucleolar	RNA	R71	Plant small nucleolar RNA R71
snoR71	Plant small nucleolar RNA R71	RF00097	SCAFFOLD_935	-	1	107	1502	1396	-	0.33	44.1	1.6e-05											Plant	small	nucleolar	RNA	R71	Plant small nucleolar RNA R71
snoR71	Plant small nucleolar RNA R71	RF00097	SCAFFOLD_976	-	1	107	23954	24060	+	0.4	42.2	4.9e-05											Plant	small	nucleolar	RNA	R71	Plant small nucleolar RNA R71
snoR71	Plant small nucleolar RNA R71	RF00097	SCAFFOLD_989	-	1	107	32490	32596	+	0.32	52.2	1.2e-07											Plant	small	nucleolar	RNA	R71	Plant small nucleolar RNA R71
snoR71	Plant small nucleolar RNA R71	RF00097	SCAFFOLD_1005	-	1	107	45096	45202	+	0.36	50.2	3.9e-07											Plant	small	nucleolar	RNA	R71	Plant small nucleolar RNA R71
snoR71	Plant small nucleolar RNA R71	RF00097	SCAFFOLD_1011	-	1	107	37060	37165	+	0.42	46.4	3.9e-06											Plant	small	nucleolar	RNA	R71	Plant small nucleolar RNA R71
snoR71	Plant small nucleolar RNA R71	RF00097	SCAFFOLD_1013	-	1	107	15190	15083	-	0.38	42.1	5.2e-05											Plant	small	nucleolar	RNA	R71	Plant small nucleolar RNA R71
snoR71	Plant small nucleolar RNA R71	RF00097	SCAFFOLD_1020	-	1	107	18350	18456	+	0.38	41.3	8.5e-05											Plant	small	nucleolar	RNA	R71	Plant small nucleolar RNA R71
snoR71	Plant small nucleolar RNA R71	RF00097	SCAFFOLD_1086	-	1	107	16718	16824	+	0.35	48.8	9.5e-07											Plant	small	nucleolar	RNA	R71	Plant small nucleolar RNA R71
snoR71	Plant small nucleolar RNA R71	RF00097	SCAFFOLD_1127	-	1	107	13568	13674	+	0.3	41.5	7.6e-05											Plant	small	nucleolar	RNA	R71	Plant small nucleolar RNA R71
snoR71	Plant small nucleolar RNA R71	RF00097	SCAFFOLD_1243	-	1	107	17004	17111	+	0.37	51.1	2.3e-07											Plant	small	nucleolar	RNA	R71	Plant small nucleolar RNA R71
snoR71	Plant small nucleolar RNA R71	RF00097	SCAFFOLD_1277	-	1	107	26604	26499	-	0.42	49.8	5.1e-07											Plant	small	nucleolar	RNA	R71	Plant small nucleolar RNA R71
snoR71	Plant small nucleolar RNA R71	RF00097	SCAFFOLD_1277	-	1	107	32336	32231	-	0.41	49.7	5.3e-07											Plant	small	nucleolar	RNA	R71	Plant small nucleolar RNA R71
snoR71	Plant small nucleolar RNA R71	RF00097	SCAFFOLD_1330	-	1	107	8323	8429	+	0.34	46.2	4.4e-06											Plant	small	nucleolar	RNA	R71	Plant small nucleolar RNA R71
snoR71	Plant small nucleolar RNA R71	RF00097	SCAFFOLD_1497	-	1	107	12241	12134	-	0.39	45.6	6.2e-06											Plant	small	nucleolar	RNA	R71	Plant small nucleolar RNA R71
snoR71	Plant small nucleolar RNA R71	RF00097	SCAFFOLD_1576	-	1	107	1261	1155	-	0.36	48.7	1e-06											Plant	small	nucleolar	RNA	R71	Plant small nucleolar RNA R71
snoR71	Plant small nucleolar RNA R71	RF00097	SCAFFOLD_1604	-	1	107	7674	7567	-	0.39	49.6	5.8e-07											Plant	small	nucleolar	RNA	R71	Plant small nucleolar RNA R71
snoR71	Plant small nucleolar RNA R71	RF00097	SCAFFOLD_1604	-	1	107	14540	14433	-	0.39	49.6	5.8e-07											Plant	small	nucleolar	RNA	R71	Plant small nucleolar RNA R71
snoR71	Plant small nucleolar RNA R71	RF00097	SCAFFOLD_1636	-	1	107	18045	17938	-	0.37	43.2	2.6e-05											Plant	small	nucleolar	RNA	R71	Plant small nucleolar RNA R71
snoR71	Plant small nucleolar RNA R71	RF00097	SCAFFOLD_1657	-	1	107	6981	7088	+	0.35	41.5	7.4e-05											Plant	small	nucleolar	RNA	R71	Plant small nucleolar RNA R71
snoR71	Plant small nucleolar RNA R71	RF00097	SCAFFOLD_1662	-	1	107	4783	4890	+	0.38	43.7	2e-05											Plant	small	nucleolar	RNA	R71	Plant small nucleolar RNA R71
snoR71	Plant small nucleolar RNA R71	RF00097	SCAFFOLD_1758	-	1	107	163	270	+	0.37	48.3	1.3e-06											Plant	small	nucleolar	RNA	R71	Plant small nucleolar RNA R71
snoR71	Plant small nucleolar RNA R71	RF00097	SCAFFOLD_1930	-	1	107	1989	2094	+	0.4	42.1	5.3e-05											Plant	small	nucleolar	RNA	R71	Plant small nucleolar RNA R71
snoR71	Plant small nucleolar RNA R71	RF00097	SCAFFOLD_2068	-	1	107	5563	5670	+	0.36	47.3	2.2e-06											Plant	small	nucleolar	RNA	R71	Plant small nucleolar RNA R71
snoR71	Plant small nucleolar RNA R71	RF00097	SCAFFOLD_2663	-	1	107	2957	2851	-	0.25	40.6	0.00013											Plant	small	nucleolar	RNA	R71	Plant small nucleolar RNA R71
snoR74	Small nucleolar RNA snoR74	RF01231	SCAFFOLD_14	-	1	134	792630	792502	-	0.42	119.9	1.8e-18											Small	nucleolar	RNA	snoR74		Small nucleolar RNA snoR74
snoR74	Small nucleolar RNA snoR74	RF01231	SCAFFOLD_14	-	1	134	791770	791642	-	0.39	110.3	1.6e-16											Small	nucleolar	RNA	snoR74		Small nucleolar RNA snoR74
snoR74	Small nucleolar RNA snoR74	RF01231	SCAFFOLD_14	-	1	134	791569	791442	-	0.39	99.2	2.7e-14											Small	nucleolar	RNA	snoR74		Small nucleolar RNA snoR74
snoR74	Small nucleolar RNA snoR74	RF01231	SCAFFOLD_14	-	1	134	791368	791240	-	0.37	96	1.1e-13											Small	nucleolar	RNA	snoR74		Small nucleolar RNA snoR74
snoR74	Small nucleolar RNA snoR74	RF01231	SCAFFOLD_14	-	1	134	791970	791844	-	0.38	73.4	4.1e-09											Small	nucleolar	RNA	snoR74		Small nucleolar RNA snoR74
snoR74	Small nucleolar RNA snoR74	RF01231	SCAFFOLD_14	-	1	134	792173	792044	-	0.4	56.8	8.8e-06											Small	nucleolar	RNA	snoR74		Small nucleolar RNA snoR74
snoR74	Small nucleolar RNA snoR74	RF01231	SCAFFOLD_104	-	1	134	361562	361433	-	0.39	111.1	1.1e-16											Small	nucleolar	RNA	snoR74		Small nucleolar RNA snoR74
snoR74	Small nucleolar RNA snoR74	RF01231	SCAFFOLD_104	-	1	134	360474	360349	-	0.33	71.6	9.3e-09											Small	nucleolar	RNA	snoR74		Small nucleolar RNA snoR74
SNOR75	Plant small nucleolar RNA SNOR75	RF02539	SCAFFOLD_394	-	1	88	45523	45437	-	0.41	81.8	4.4e-16											Plant	small	nucleolar	RNA	SNOR75	Plant small nucleolar RNA SNOR75
snoR77	Small nucleolar RNA snoR77	RF01230	SCAFFOLD_80	-	1	131	1034846	1034723	-	0.4	110.8	1.8e-18											Small	nucleolar	RNA	snoR77		Small nucleolar RNA snoR77
snoR77	Small nucleolar RNA snoR77	RF01230	SCAFFOLD_491	-	1	131	135446	135570	+	0.41	113.9	3.7e-19											Small	nucleolar	RNA	snoR77		Small nucleolar RNA snoR77
snoR77	Small nucleolar RNA snoR77	RF01230	SCAFFOLD_823	-	1	131	69041	68921	-	0.4	67.8	4.5e-09											Small	nucleolar	RNA	snoR77		Small nucleolar RNA snoR77
snoR77	Small nucleolar RNA snoR77	RF01230	SCAFFOLD_2261	-	1	131	7346	7469	+	0.4	114.2	3.3e-19											Small	nucleolar	RNA	snoR77		Small nucleolar RNA snoR77
snoR77Y	Small nucleolar RNA snoR77Y	RF01178	SCAFFOLD_49	CL00057	1	85	1208054	1208140	+	0.41	73.5	1.3e-12											Small	nucleolar	RNA	snoR77Y		Small nucleolar RNA snoR77Y
snoR80	Small nucleolar RNA snoR80	RF01224	SCAFFOLD_343	CL00038	1	129	159747	159868	+	0.43	90.1	9.9e-14											Small	nucleolar	RNA	snoR80		Small nucleolar RNA snoR80
snoR80	Small nucleolar RNA snoR80	RF01224	SCAFFOLD_980	CL00038	1	129	33193	33316	+	0.44	108.6	1e-17											Small	nucleolar	RNA	snoR80		Small nucleolar RNA snoR80
snoR83	Small nucleolar RNA snoR83	RF01227	SCAFFOLD_60	-	1	129	624708	624581	-	0.39	89.7	8.8e-16											Small	nucleolar	RNA	snoR83		Small nucleolar RNA snoR83
snoR83	Small nucleolar RNA snoR83	RF01227	SCAFFOLD_110	-	1	129	293793	293916	+	0.4	99.2	4.6e-18											Small	nucleolar	RNA	snoR83		Small nucleolar RNA snoR83
snoR83	Small nucleolar RNA snoR83	RF01227	SCAFFOLD_471	-	1	129	49850	49978	+	0.38	76.1	1.7e-12											Small	nucleolar	RNA	snoR83		Small nucleolar RNA snoR83
snoR83	Small nucleolar RNA snoR83	RF01227	SCAFFOLD_531	-	1	129	23112	23237	+	0.33	65.7	5.2e-10											Small	nucleolar	RNA	snoR83		Small nucleolar RNA snoR83
snoR83	Small nucleolar RNA snoR83	RF01227	SCAFFOLD_2565	-	1	129	4289	4417	+	0.4	78.7	3.9e-13											Small	nucleolar	RNA	snoR83		Small nucleolar RNA snoR83
snoR86	Small nucleolar RNA snoR86	RF00303	SCAFFOLD_98	-	1	123	68499	68413	-	0.49	60.7	2.1e-08											Small	nucleolar	RNA	snoR86		Small nucleolar RNA snoR86
snoR86	Small nucleolar RNA snoR86	RF00303	SCAFFOLD_332	-	1	123	104232	104102	-	0.41	120.8	3.1e-22											Small	nucleolar	RNA	snoR86		Small nucleolar RNA snoR86
snoR8a	Small nucleolar RNA snoR8a	RF01284	SCAFFOLD_303	-	1	92	84415	84518	+	0.44	67.7	2.7e-10											Small	nucleolar	RNA	snoR8a		Small nucleolar RNA snoR8a
snoR8a	Small nucleolar RNA snoR8a	RF01284	SCAFFOLD_382	-	1	92	118950	118865	-	0.37	74.6	5.2e-12											Small	nucleolar	RNA	snoR8a		Small nucleolar RNA snoR8a
snoR8a	Small nucleolar RNA snoR8a	RF01284	SCAFFOLD_382	-	1	92	122162	122077	-	0.37	74.6	5.2e-12											Small	nucleolar	RNA	snoR8a		Small nucleolar RNA snoR8a
snoR8a	Small nucleolar RNA snoR8a	RF01284	SCAFFOLD_572	-	1	92	104216	104125	-	0.34	50.7	4.4e-06											Small	nucleolar	RNA	snoR8a		Small nucleolar RNA snoR8a
snoR97	Small nucleolar RNA snoR97	RF01215	SCAFFOLD_16	-	1	106	53234	53340	+	0.41	98.4	4e-14											Small	nucleolar	RNA	snoR97		Small nucleolar RNA snoR97
snoR97	Small nucleolar RNA snoR97	RF01215	SCAFFOLD_99	-	1	106	231778	231672	-	0.44	92.2	7.2e-13											Small	nucleolar	RNA	snoR97		Small nucleolar RNA snoR97
snoR97	Small nucleolar RNA snoR97	RF01215	SCAFFOLD_99	-	1	106	227766	227660	-	0.43	86.7	9.4e-12											Small	nucleolar	RNA	snoR97		Small nucleolar RNA snoR97
snoR97	Small nucleolar RNA snoR97	RF01215	SCAFFOLD_3249	-	1	106	260	366	+	0.43	86.7	9.4e-12											Small	nucleolar	RNA	snoR97		Small nucleolar RNA snoR97
snoR98	Small nucleolar RNA snoR98	RF00307	SCAFFOLD_132	CL00038	1	117	372536	372423	-	0.36	50.8	0.00021											Small	nucleolar	RNA	snoR98		Small nucleolar RNA snoR98
snoR99	Small nucleolar RNA snoR99	RF01208	SCAFFOLD_62	-	1	106	683430	683536	+	0.31	78	1.4e-10											Small	nucleolar	RNA	snoR99		Small nucleolar RNA snoR99
snoR99	Small nucleolar RNA snoR99	RF01208	SCAFFOLD_301	-	1	106	335540	335434	-	0.41	87.6	1.3e-12											Small	nucleolar	RNA	snoR99		Small nucleolar RNA snoR99
SNORD14	Small nucleolar RNA SNORD14	RF00016	SCAFFOLD_180	-	1	116	967294	967171	-	0.5	94.5	1.3e-19											Small	nucleolar	RNA	SNORD14		Small nucleolar RNA SNORD14
SNORD14	Small nucleolar RNA SNORD14	RF00016	SCAFFOLD_301	-	1	116	335265	335142	-	0.5	90	2.2e-18											Small	nucleolar	RNA	SNORD14		Small nucleolar RNA SNORD14
SNORD14	Small nucleolar RNA SNORD14	RF00016	SCAFFOLD_301	-	1	116	334678	334555	-	0.48	89.5	3.2e-18											Small	nucleolar	RNA	SNORD14		Small nucleolar RNA SNORD14
SNORD14	Small nucleolar RNA SNORD14	RF00016	SCAFFOLD_301	-	1	116	334453	334330	-	0.49	87	1.5e-17											Small	nucleolar	RNA	SNORD14		Small nucleolar RNA SNORD14
SNORD14	Small nucleolar RNA SNORD14	RF00016	SCAFFOLD_345	-	1	116	22122	22245	+	0.5	94.5	1.3e-19											Small	nucleolar	RNA	SNORD14		Small nucleolar RNA SNORD14
SNORD14	Small nucleolar RNA SNORD14	RF00016	SCAFFOLD_631	-	1	116	27549	27426	-	0.51	93.5	2.6e-19											Small	nucleolar	RNA	SNORD14		Small nucleolar RNA SNORD14
SNORD24	Small nucleolar RNA SNORD24	RF00069	SCAFFOLD_16	-	1	76	1161390	1161486	+	0.44	64.6	3e-09											Small	nucleolar	RNA	SNORD24		Small nucleolar RNA SNORD24
SNORD24	Small nucleolar RNA SNORD24	RF00069	SCAFFOLD_563	-	1	76	123607	123512	-	0.42	66.9	8.2e-10											Small	nucleolar	RNA	SNORD24		Small nucleolar RNA SNORD24
SNORD25	Small nucleolar RNA SNORD25	RF00054	SCAFFOLD_42	CL00049	1	87	434774	434855	+	0.4	41.7	2.3e-05											Small	nucleolar	RNA	SNORD25		Small nucleolar RNA SNORD25
SNORD25	Small nucleolar RNA SNORD25	RF00054	SCAFFOLD_45	CL00049	1	87	71678	71593	-	0.35	39.7	8.1e-05											Small	nucleolar	RNA	SNORD25		Small nucleolar RNA SNORD25
SNORD25	Small nucleolar RNA SNORD25	RF00054	SCAFFOLD_151	CL00049	1	87	18726	18644	-	0.42	63.1	2.9e-11											Small	nucleolar	RNA	SNORD25		Small nucleolar RNA SNORD25
SNORD25	Small nucleolar RNA SNORD25	RF00054	SCAFFOLD_454	CL00049	1	87	120715	120633	-	0.48	57.8	8.4e-10											Small	nucleolar	RNA	SNORD25		Small nucleolar RNA SNORD25
SNORD33	Small nucleolar RNA Z195/SNORD33/SNORD32 family	RF00133	SCAFFOLD_91	CL00054	1	85	53912	53835	-	0.37	50.6	5e-06											Small	nucleolar	RNA	Z195/SNORD33/SNORD32	family	Small nucleolar RNA Z195/SNORD33/SNORD32 family
SNORD34	Small nucleolar RNA SNORD34	RF00147	SCAFFOLD_154	CL00055	1	80	770356	770435	+	0.43	38.2	0.0016											Small	nucleolar	RNA	SNORD34		Small nucleolar RNA SNORD34
SNORD36	Small nucleolar RNA SNORD36	RF00049	SCAFFOLD_298	CL00051	1	77	62713	62794	+	0.32	58.7	6.1e-07											Small	nucleolar	RNA	SNORD36		Small nucleolar RNA SNORD36
SNORD36	Small nucleolar RNA SNORD36	RF00049	SCAFFOLD_298	CL00051	1	77	71208	71289	+	0.32	58.7	6.1e-07											Small	nucleolar	RNA	SNORD36		Small nucleolar RNA SNORD36
SNORD96	Small nucleolar RNA SNORD96 family	RF00055	SCAFFOLD_94	CL00072	1	85	782751	782660	-	0.45	66.6	4.2e-11											Small	nucleolar	RNA	SNORD96	family	Small nucleolar RNA SNORD96 family
SNORD96	Small nucleolar RNA SNORD96 family	RF00055	SCAFFOLD_531	CL00072	1	85	98540	98450	-	0.45	60.5	1.7e-09											Small	nucleolar	RNA	SNORD96	family	Small nucleolar RNA SNORD96 family
SNORD96	Small nucleolar RNA SNORD96 family	RF00055	SCAFFOLD_531	CL00072	1	85	98347	98260	-	0.42	55.8	2.8e-08											Small	nucleolar	RNA	SNORD96	family	Small nucleolar RNA SNORD96 family
snosnR60_Z15	Small nucleolar RNA snR60/Z15/Z230/Z193/J17	RF00309	SCAFFOLD_13	CL00070	1	98	1282791	1282703	-	0.37	74.5	1.1e-10											Small	nucleolar	RNA	snR60/Z15/Z230/Z193/J17		Small nucleolar RNA snR60/Z15/Z230/Z193/J17
snosnR60_Z15	Small nucleolar RNA snR60/Z15/Z230/Z193/J17	RF00309	SCAFFOLD_26	CL00070	1	98	611365	611453	+	0.34	74.4	1.2e-10											Small	nucleolar	RNA	snR60/Z15/Z230/Z193/J17		Small nucleolar RNA snR60/Z15/Z230/Z193/J17
snoU19	Small nucleolar RNA U19	RF01236	SCAFFOLD_162	-	1	144	95398	95302	-	0.39	58.7	1.5e-06											Small	nucleolar	RNA	U19		Small nucleolar RNA U19
snoU30	Small nucleolar RNA U30	RF01283	SCAFFOLD_36	CL00052	1	86	486692	486608	-	0.29	45.1	6.3e-05											Small	nucleolar	RNA	U30		Small nucleolar RNA U30
snoU30	Small nucleolar RNA U30	RF01283	SCAFFOLD_160	CL00052	1	86	97123	97206	+	0.36	75.9	2e-12											Small	nucleolar	RNA	U30		Small nucleolar RNA U30
snoU31b	Small nucleolar RNA U31b	RF01285	SCAFFOLD_91	-	1	86	54408	54323	-	0.41	78.8	5.3e-14											Small	nucleolar	RNA	U31b		Small nucleolar RNA U31b
snoU31b	Small nucleolar RNA U31b	RF01285	SCAFFOLD_91	-	1	86	54253	54168	-	0.42	40.1	0.00034											Small	nucleolar	RNA	U31b		Small nucleolar RNA U31b
snoU31b	Small nucleolar RNA U31b	RF01285	SCAFFOLD_91	-	1	86	54073	53995	-	0.42	37.4	0.0017											Small	nucleolar	RNA	U31b		Small nucleolar RNA U31b
snoU36a	SnoRNA U36a	RF01302	SCAFFOLD_16	CL00051	1	90	52596	52684	+	0.34	100	1.3e-20											SnoRNA	U36a				SnoRNA U36a
snoU36a	SnoRNA U36a	RF01302	SCAFFOLD_99	CL00051	1	90	232426	232341	-	0.34	95.6	2e-19											SnoRNA	U36a				SnoRNA U36a
snoU36a	SnoRNA U36a	RF01302	SCAFFOLD_99	CL00051	1	90	228505	228420	-	0.34	79.8	3.5e-15											SnoRNA	U36a				SnoRNA U36a
snoU49	Small nucleolar RNA U49	RF01300	SCAFFOLD_49	CL00062	1	65	1207613	1207679	+	0.48	73.2	2.5e-13											Small	nucleolar	RNA	U49		Small nucleolar RNA U49
snoU61	Small nucleolar RNA U61	RF01170	SCAFFOLD_448	CL00067	1	84	192240	192332	+	0.44	60.4	2e-11											Small	nucleolar	RNA	U61		Small nucleolar RNA U61
snoU83	Small nucleolar RNA U83	RF01179	SCAFFOLD_13	-	1	84	1282933	1282852	-	0.37	69.3	9.6e-10											Small	nucleolar	RNA	U83		Small nucleolar RNA U83
snoZ101	Small nucleolar RNA Z101	RF00358	SCAFFOLD_448	CL00057	1	96	192601	192693	+	0.43	71.5	5.9e-12											Small	nucleolar	RNA	Z101		Small nucleolar RNA Z101
snoZ101	Small nucleolar RNA Z101	RF00358	SCAFFOLD_448	CL00057	1	96	192890	192979	+	0.36	69.3	2.2e-11											Small	nucleolar	RNA	Z101		Small nucleolar RNA Z101
snoZ101	Small nucleolar RNA Z101	RF00358	SCAFFOLD_628	CL00057	1	96	106275	106367	+	0.43	86.1	1e-15											Small	nucleolar	RNA	Z101		Small nucleolar RNA Z101
snoZ101	Small nucleolar RNA Z101	RF00358	SCAFFOLD_628	CL00057	1	96	106016	106107	+	0.45	79.8	4.4e-14											Small	nucleolar	RNA	Z101		Small nucleolar RNA Z101
snoZ102_R77	Small nucleolar RNA Z102/R77	RF00359	SCAFFOLD_217	CL00060	1	88	47224	47307	+	0.4	90.2	2.1e-14											Small	nucleolar	RNA	Z102/R77		Small nucleolar RNA Z102/R77
snoZ102_R77	Small nucleolar RNA Z102/R77	RF00359	SCAFFOLD_217	CL00060	1	88	47075	47161	+	0.39	82.9	1e-12											Small	nucleolar	RNA	Z102/R77		Small nucleolar RNA Z102/R77
snoZ103	Small nucleolar RNA Z103	RF00149	SCAFFOLD_7	-	1	100	206084	205993	-	0.39	64.6	1.4e-10											Small	nucleolar	RNA	Z103		Small nucleolar RNA Z103
snoZ103	Small nucleolar RNA Z103	RF00149	SCAFFOLD_7	-	1	100	200057	199966	-	0.37	60.1	2.1e-09											Small	nucleolar	RNA	Z103		Small nucleolar RNA Z103
snoZ103	Small nucleolar RNA Z103	RF00149	SCAFFOLD_62	-	1	100	773582	773489	-	0.36	99.2	1.5e-19											Small	nucleolar	RNA	Z103		Small nucleolar RNA Z103
snoZ103	Small nucleolar RNA Z103	RF00149	SCAFFOLD_62	-	1	100	773927	773829	-	0.38	97.7	3.6e-19											Small	nucleolar	RNA	Z103		Small nucleolar RNA Z103
snoZ103	Small nucleolar RNA Z103	RF00149	SCAFFOLD_62	-	1	100	773770	773675	-	0.41	93.4	4.9e-18											Small	nucleolar	RNA	Z103		Small nucleolar RNA Z103
snoZ103	Small nucleolar RNA Z103	RF00149	SCAFFOLD_180	-	1	100	150271	150362	+	0.37	84.1	1.3e-15											Small	nucleolar	RNA	Z103		Small nucleolar RNA Z103
snoZ103	Small nucleolar RNA Z103	RF00149	SCAFFOLD_180	-	1	100	154644	154738	+	0.36	79.7	1.8e-14											Small	nucleolar	RNA	Z103		Small nucleolar RNA Z103
snoZ105	Small nucleolar RNA Z105	RF00145	SCAFFOLD_228	-	1	72	26137	26208	+	0.36	46.4	0.00024											Small	nucleolar	RNA	Z105		Small nucleolar RNA Z105
snoZ107_R87	Small nucleolar RNA Z107/R87	RF00360	SCAFFOLD_25	-	1	117	942429	942328	-	0.48	84.7	7.7e-17											Small	nucleolar	RNA	Z107/R87		Small nucleolar RNA Z107/R87
snoZ107_R87	Small nucleolar RNA Z107/R87	RF00360	SCAFFOLD_41	-	1	117	245077	244975	-	0.49	93.8	2.8e-19											Small	nucleolar	RNA	Z107/R87		Small nucleolar RNA Z107/R87
snoZ122	Small nucleolar RNA Z122	RF00343	SCAFFOLD_139	-	1	94	536154	536239	+	0.33	69.4	3.6e-08											Small	nucleolar	RNA	Z122		Small nucleolar RNA Z122
snoZ122	Small nucleolar RNA Z122	RF00343	SCAFFOLD_139	-	1	94	535937	536022	+	0.35	68.9	4.4e-08											Small	nucleolar	RNA	Z122		Small nucleolar RNA Z122
snoZ122	Small nucleolar RNA Z122	RF00343	SCAFFOLD_139	-	1	94	536786	536870	+	0.35	58.9	5.3e-06											Small	nucleolar	RNA	Z122		Small nucleolar RNA Z122
snoZ152	Small nucleolar RNA Z152/R70/R12/	RF00350	SCAFFOLD_343	-	1	109	159607	159716	+	0.42	84.7	7.7e-15											Small	nucleolar	RNA	Z152/R70/R12/		Small nucleolar RNA Z152/R70/R12/
snoZ152	Small nucleolar RNA Z152/R70/R12/	RF00350	SCAFFOLD_980	-	1	109	33047	33156	+	0.48	87.7	1.4e-15											Small	nucleolar	RNA	Z152/R70/R12/		Small nucleolar RNA Z152/R70/R12/
snoZ155	Small nucleolar RNA Z155	RF00326	SCAFFOLD_6	-	1	81	723669	723594	-	0.32	54.9	5.9e-06											Small	nucleolar	RNA	Z155		Small nucleolar RNA Z155
snoZ157	Small nucleolar RNA Z157/R69/R10	RF00333	SCAFFOLD_343	CL00063	1	100	159251	159347	+	0.42	84.2	3.3e-17											Small	nucleolar	RNA	Z157/R69/R10		Small nucleolar RNA Z157/R69/R10
snoZ157	Small nucleolar RNA Z157/R69/R10	RF00333	SCAFFOLD_980	CL00063	1	100	32637	32732	+	0.45	86	1e-17											Small	nucleolar	RNA	Z157/R69/R10		Small nucleolar RNA Z157/R69/R10
snoZ159	Small nucleolar RNA Z159/U59	RF00160	SCAFFOLD_37	CL00065	1	87	777795	777706	-	0.39	62.7	1.1e-09											Small	nucleolar	RNA	Z159/U59		Small nucleolar RNA Z159/U59
snoZ159	Small nucleolar RNA Z159/U59	RF00160	SCAFFOLD_37	CL00065	1	87	777592	777507	-	0.37	59.1	9e-09											Small	nucleolar	RNA	Z159/U59		Small nucleolar RNA Z159/U59
snoZ159	Small nucleolar RNA Z159/U59	RF00160	SCAFFOLD_37	CL00065	1	87	777423	777342	-	0.34	49.4	2.7e-06											Small	nucleolar	RNA	Z159/U59		Small nucleolar RNA Z159/U59
snoZ159	Small nucleolar RNA Z159/U59	RF00160	SCAFFOLD_234	CL00065	1	87	514634	514550	-	0.42	66.5	1.2e-10											Small	nucleolar	RNA	Z159/U59		Small nucleolar RNA Z159/U59
snoZ159	Small nucleolar RNA Z159/U59	RF00160	SCAFFOLD_234	CL00065	1	87	514800	514712	-	0.35	61.8	1.9e-09											Small	nucleolar	RNA	Z159/U59		Small nucleolar RNA Z159/U59
snoZ159	Small nucleolar RNA Z159/U59	RF00160	SCAFFOLD_441	CL00065	1	87	243585	243669	+	0.32	40.4	0.00053											Small	nucleolar	RNA	Z159/U59		Small nucleolar RNA Z159/U59
snoZ161_228	Small nucleolar RNA Z161/Z228	RF00328	SCAFFOLD_146	CL00056	1	93	360957	360863	-	0.43	60	2.3e-09											Small	nucleolar	RNA	Z161/Z228		Small nucleolar RNA Z161/Z228
snoZ161_228	Small nucleolar RNA Z161/Z228	RF00328	SCAFFOLD_228	CL00056	1	93	25975	26069	+	0.41	76.9	8e-14											Small	nucleolar	RNA	Z161/Z228		Small nucleolar RNA Z161/Z228
snoZ196	Small nucleolar RNA Z196/R39/R59 family	RF00134	SCAFFOLD_91	CL00054	1	85	53740	53657	-	0.35	75.9	8.5e-11											Small	nucleolar	RNA	Z196/R39/R59	family	Small nucleolar RNA Z196/R39/R59 family
snoZ199	Small nucleolar RNA Z199	RF00200	SCAFFOLD_57	-	1	84	345081	345159	+	0.29	61.4	4.9e-08											Small	nucleolar	RNA	Z199		Small nucleolar RNA Z199
snoZ199	Small nucleolar RNA Z199	RF00200	SCAFFOLD_871	-	1	84	47521	47599	+	0.33	65.3	6e-09											Small	nucleolar	RNA	Z199		Small nucleolar RNA Z199
snoZ221_snoR21b	Small nucleolar RNA Z221/R21b	RF00300	SCAFFOLD_79	-	1	91	105930	105842	-	0.51	69.7	3e-13											Small	nucleolar	RNA	Z221/R21b		Small nucleolar RNA Z221/R21b
snoZ221_snoR21b	Small nucleolar RNA Z221/R21b	RF00300	SCAFFOLD_393	-	1	91	148054	147966	-	0.47	62.2	3.7e-11											Small	nucleolar	RNA	Z221/R21b		Small nucleolar RNA Z221/R21b
snoZ223	Small nucleolar RNA Z223	RF00135	SCAFFOLD_16	CL00051	1	94	52747	52839	+	0.38	73.6	1.8e-13											Small	nucleolar	RNA	Z223		Small nucleolar RNA Z223
snoZ223	Small nucleolar RNA Z223	RF00135	SCAFFOLD_99	CL00051	1	94	228358	228266	-	0.37	66.8	1.3e-11											Small	nucleolar	RNA	Z223		Small nucleolar RNA Z223
snoZ223	Small nucleolar RNA Z223	RF00135	SCAFFOLD_99	CL00051	1	94	232278	232186	-	0.34	64.6	5.1e-11											Small	nucleolar	RNA	Z223		Small nucleolar RNA Z223
snoZ247	Small nucleolar RNA Z247	RF00321	SCAFFOLD_275	-	1	139	6380	6500	+	0.36	39.3	0.00058											Small	nucleolar	RNA	Z247		Small nucleolar RNA Z247
snoZ247	Small nucleolar RNA Z247	RF00321	SCAFFOLD_886	-	1	139	72921	73026	+	0.35	38.3	0.001											Small	nucleolar	RNA	Z247		Small nucleolar RNA Z247
snoZ266	Small nucleolar RNA Z266	RF00332	SCAFFOLD_180	-	1	90	967434	967337	-	0.34	72.7	2.7e-12											Small	nucleolar	RNA	Z266		Small nucleolar RNA Z266
snoZ266	Small nucleolar RNA Z266	RF00332	SCAFFOLD_345	-	1	90	21982	22079	+	0.32	75.5	5.4e-13											Small	nucleolar	RNA	Z266		Small nucleolar RNA Z266
snoZ267	Small nucleolar RNA Z267	RF00344	SCAFFOLD_40	-	1	73	608804	608875	+	0.32	60.4	1.2e-09											Small	nucleolar	RNA	Z267		Small nucleolar RNA Z267
snoZ267	Small nucleolar RNA Z267	RF00344	SCAFFOLD_40	-	1	73	611611	611540	-	0.32	60.4	1.2e-09											Small	nucleolar	RNA	Z267		Small nucleolar RNA Z267
snoZ267	Small nucleolar RNA Z267	RF00344	SCAFFOLD_462	-	1	73	197252	197318	+	0.34	58.2	4.6e-09											Small	nucleolar	RNA	Z267		Small nucleolar RNA Z267
snoZ278	Small nucleolar RNA Z278	RF00201	SCAFFOLD_16	-	1	115	53015	53130	+	0.41	43.8	1.6e-05											Small	nucleolar	RNA	Z278		Small nucleolar RNA Z278
snoZ278	Small nucleolar RNA Z278	RF00201	SCAFFOLD_99	-	1	115	231974	231859	-	0.45	42.6	3.2e-05											Small	nucleolar	RNA	Z278		Small nucleolar RNA Z278
snoZ279_R105_R108	Small nucleolar RNA Z279/snoR105/snoR108	RF00304	SCAFFOLD_146	CL00081	1	106	338387	338491	+	0.55	83.8	6e-16											Small	nucleolar	RNA	Z279/snoR105/snoR108		Small nucleolar RNA Z279/snoR105/snoR108
snoZ279_R105_R108	Small nucleolar RNA Z279/snoR105/snoR108	RF00304	SCAFFOLD_228	CL00081	1	106	30718	30613	-	0.58	70.9	1.5e-12											Small	nucleolar	RNA	Z279/snoR105/snoR108		Small nucleolar RNA Z279/snoR105/snoR108
snoZ43	Small nucleolar RNA Z43	RF00330	SCAFFOLD_13	-	1	100	1283266	1283165	-	0.47	97.2	1.5e-20											Small	nucleolar	RNA	Z43		Small nucleolar RNA Z43
snoZ43	Small nucleolar RNA Z43	RF00330	SCAFFOLD_26	-	1	100	611028	611129	+	0.48	93.8	1.3e-19											Small	nucleolar	RNA	Z43		Small nucleolar RNA Z43
SSU_rRNA_eukarya	Eukaryotic small subunit ribosomal RNA	RF01960	SCAFFOLD_94	CL00111	4	1127	72626	71519	-	0.48	960.5	1.2e-287											Eukaryotic	small	subunit	ribosomal	RNA	Eukaryotic small subunit ribosomal RNA
SSU_rRNA_eukarya	Eukaryotic small subunit ribosomal RNA	RF01960	SCAFFOLD_94	CL00111	1189	1520	71457	71173	-	0.49	184.4	3.3e-51											Eukaryotic	small	subunit	ribosomal	RNA	Eukaryotic small subunit ribosomal RNA
SSU_rRNA_eukarya	Eukaryotic small subunit ribosomal RNA	RF01960	SCAFFOLD_372	CL00111	32	598	132189	131654	-	0.34	306.9	1.5e-88											Eukaryotic	small	subunit	ribosomal	RNA	Eukaryotic small subunit ribosomal RNA
SSU_rRNA_eukarya	Eukaryotic small subunit ribosomal RNA	RF01960	SCAFFOLD_390	CL00111	1687	1843	13178	13018	-	0.35	56.3	3.4e-12											Eukaryotic	small	subunit	ribosomal	RNA	Eukaryotic small subunit ribosomal RNA
SSU_rRNA_eukarya	Eukaryotic small subunit ribosomal RNA	RF01960	SCAFFOLD_504	CL00111	1	1851	162722	164530	+	0.5	1754.5	0											Eukaryotic	small	subunit	ribosomal	RNA	Eukaryotic small subunit ribosomal RNA
SSU_rRNA_eukarya	Eukaryotic small subunit ribosomal RNA	RF01960	SCAFFOLD_655	CL00111	1	1834	2124	1	-	0.54	1396.8	0											Eukaryotic	small	subunit	ribosomal	RNA	Eukaryotic small subunit ribosomal RNA
SSU_rRNA_eukarya	Eukaryotic small subunit ribosomal RNA	RF01960	SCAFFOLD_895	CL00111	1687	1843	5980	5819	-	0.33	51.2	1.3e-10											Eukaryotic	small	subunit	ribosomal	RNA	Eukaryotic small subunit ribosomal RNA
SSU_rRNA_eukarya	Eukaryotic small subunit ribosomal RNA	RF01960	SCAFFOLD_974	CL00111	1	1851	102263	104094	+	0.49	1408.5	0											Eukaryotic	small	subunit	ribosomal	RNA	Eukaryotic small subunit ribosomal RNA
SSU_rRNA_eukarya	Eukaryotic small subunit ribosomal RNA	RF01960	SCAFFOLD_1455	CL00111	1	1851	30303	28478	-	0.5	1396.3	0											Eukaryotic	small	subunit	ribosomal	RNA	Eukaryotic small subunit ribosomal RNA
SSU_rRNA_eukarya	Eukaryotic small subunit ribosomal RNA	RF01960	SCAFFOLD_1455	CL00111	1	1851	11263	10139	-	0.49	925	7.9e-277											Eukaryotic	small	subunit	ribosomal	RNA	Eukaryotic small subunit ribosomal RNA
SSU_rRNA_eukarya	Eukaryotic small subunit ribosomal RNA	RF01960	SCAFFOLD_1455	CL00111	57	390	35179	34868	-	0.47	154	5.8e-42											Eukaryotic	small	subunit	ribosomal	RNA	Eukaryotic small subunit ribosomal RNA
SSU_rRNA_eukarya	Eukaryotic small subunit ribosomal RNA	RF01960	SCAFFOLD_1566	CL00111	1	1851	22077	20269	-	0.5	1772	0											Eukaryotic	small	subunit	ribosomal	RNA	Eukaryotic small subunit ribosomal RNA
SSU_rRNA_eukarya	Eukaryotic small subunit ribosomal RNA	RF01960	SCAFFOLD_1566	CL00111	1	1851	3412	1605	-	0.5	1765.7	0											Eukaryotic	small	subunit	ribosomal	RNA	Eukaryotic small subunit ribosomal RNA
SSU_rRNA_eukarya	Eukaryotic small subunit ribosomal RNA	RF01960	SCAFFOLD_1702	CL00111	1	1851	1972	164	-	0.5	1777.3	0											Eukaryotic	small	subunit	ribosomal	RNA	Eukaryotic small subunit ribosomal RNA
SSU_rRNA_eukarya	Eukaryotic small subunit ribosomal RNA	RF01960	SCAFFOLD_1702	CL00111	1	1851	20553	18745	-	0.5	1777.3	0											Eukaryotic	small	subunit	ribosomal	RNA	Eukaryotic small subunit ribosomal RNA
SSU_rRNA_eukarya	Eukaryotic small subunit ribosomal RNA	RF01960	SCAFFOLD_1802	CL00111	1	1851	2478	1011	-	0.5	1080.3	0											Eukaryotic	small	subunit	ribosomal	RNA	Eukaryotic small subunit ribosomal RNA
SSU_rRNA_eukarya	Eukaryotic small subunit ribosomal RNA	RF01960	SCAFFOLD_1802	CL00111	1128	1843	13107	13796	+	0.53	761.3	5.9e-227											Eukaryotic	small	subunit	ribosomal	RNA	Eukaryotic small subunit ribosomal RNA
SSU_rRNA_eukarya	Eukaryotic small subunit ribosomal RNA	RF01960	SCAFFOLD_1813	CL00111	1	384	384	1	-	0.47	317	1.3e-91											Eukaryotic	small	subunit	ribosomal	RNA	Eukaryotic small subunit ribosomal RNA
SSU_rRNA_eukarya	Eukaryotic small subunit ribosomal RNA	RF01960	SCAFFOLD_1820	CL00111	1	1851	9571	7764	-	0.5	1762.1	0											Eukaryotic	small	subunit	ribosomal	RNA	Eukaryotic small subunit ribosomal RNA
SSU_rRNA_eukarya	Eukaryotic small subunit ribosomal RNA	RF01960	SCAFFOLD_2008	CL00111	1	1851	8037	9845	+	0.51	1737.8	0											Eukaryotic	small	subunit	ribosomal	RNA	Eukaryotic small subunit ribosomal RNA
SSU_rRNA_eukarya	Eukaryotic small subunit ribosomal RNA	RF01960	SCAFFOLD_2032	CL00111	1	1678	1632	1	-	0.5	1543.3	0											Eukaryotic	small	subunit	ribosomal	RNA	Eukaryotic small subunit ribosomal RNA
SSU_rRNA_eukarya	Eukaryotic small subunit ribosomal RNA	RF01960	SCAFFOLD_2344	CL00111	1	1851	2284	476	-	0.5	1755.8	0											Eukaryotic	small	subunit	ribosomal	RNA	Eukaryotic small subunit ribosomal RNA
TPP	TPP riboswitch (THI element)	RF00059	SCAFFOLD_63	-	1	105	1017280	1017412	+	0.5	72.3	1e-11											TPP	riboswitch	(THI	element)		TPP riboswitch (THI element)
tRNA	tRNA	RF00005	SCAFFOLD_1	CL00001	1	71	157600	157672	+	0.49	69.7	2.7e-13											tRNA					tRNA
tRNA	tRNA	RF00005	SCAFFOLD_1	CL00001	1	71	1252583	1252512	-	0.53	66.6	2e-12											tRNA					tRNA
tRNA	tRNA	RF00005	SCAFFOLD_1	CL00001	1	71	130436	130365	-	0.53	64.7	6.9e-12											tRNA					tRNA
tRNA	tRNA	RF00005	SCAFFOLD_1	CL00001	1	71	129504	129422	-	0.49	61.5	5.3e-11											tRNA					tRNA
tRNA	tRNA	RF00005	SCAFFOLD_1	CL00001	1	71	136290	136219	-	0.5	61	7.5e-11											tRNA					tRNA
tRNA	tRNA	RF00005	SCAFFOLD_1	CL00001	1	71	47950	47876	-	0.55	60.4	1.1e-10											tRNA					tRNA
tRNA	tRNA	RF00005	SCAFFOLD_1	CL00001	1	71	48252	48179	-	0.47	59.7	1.7e-10											tRNA					tRNA
tRNA	tRNA	RF00005	SCAFFOLD_1	CL00001	1	71	32889	32962	+	0.42	58.8	3.1e-10											tRNA					tRNA
tRNA	tRNA	RF00005	SCAFFOLD_1	CL00001	1	71	141836	141909	+	0.59	57.7	6.1e-10											tRNA					tRNA
tRNA	tRNA	RF00005	SCAFFOLD_1	CL00001	1	71	48701	48614	-	0.47	56.2	1.6e-09											tRNA					tRNA
tRNA	tRNA	RF00005	SCAFFOLD_1	CL00001	1	71	132556	132486	-	0.51	52.8	1.5e-08											tRNA					tRNA
tRNA	tRNA	RF00005	SCAFFOLD_1	CL00001	1	71	513749	513676	-	0.53	42.9	8.5e-06											tRNA					tRNA
tRNA	tRNA	RF00005	SCAFFOLD_1	CL00001	7	64	85695	85755	+	0.57	37.2	0.00034											tRNA					tRNA
tRNA	tRNA	RF00005	SCAFFOLD_1	CL00001	1	71	118346	118276	-	0.46	33.5	0.0037											tRNA					tRNA
tRNA	tRNA	RF00005	SCAFFOLD_1	CL00001	1	71	1146292	1146220	-	0.59	32.6	0.0064											tRNA					tRNA
tRNA	tRNA	RF00005	SCAFFOLD_2	CL00001	1	71	1233196	1233115	-	0.56	64.8	6.4e-12											tRNA					tRNA
tRNA	tRNA	RF00005	SCAFFOLD_2	CL00001	1	71	300928	301000	+	0.58	60.1	1.3e-10											tRNA					tRNA
tRNA	tRNA	RF00005	SCAFFOLD_2	CL00001	1	71	570691	570764	+	0.57	58.8	3.1e-10											tRNA					tRNA
tRNA	tRNA	RF00005	SCAFFOLD_5	CL00001	1	71	909834	909907	+	0.54	69.6	3e-13											tRNA					tRNA
tRNA	tRNA	RF00005	SCAFFOLD_5	CL00001	1	71	398674	398746	+	0.55	64.9	6.1e-12											tRNA					tRNA
tRNA	tRNA	RF00005	SCAFFOLD_5	CL00001	1	71	397271	397200	-	0.6	62.2	3.5e-11											tRNA					tRNA
tRNA	tRNA	RF00005	SCAFFOLD_5	CL00001	1	71	1095694	1095623	-	0.6	62.2	3.5e-11											tRNA					tRNA
tRNA	tRNA	RF00005	SCAFFOLD_6	CL00001	1	71	506786	506858	+	0.56	64.7	6.7e-12											tRNA					tRNA
tRNA	tRNA	RF00005	SCAFFOLD_6	CL00001	1	71	783758	783688	-	0.59	59.6	1.8e-10											tRNA					tRNA
tRNA	tRNA	RF00005	SCAFFOLD_6	CL00001	1	71	575091	575162	+	0.54	55.4	2.7e-09											tRNA					tRNA
tRNA	tRNA	RF00005	SCAFFOLD_7	CL00001	1	71	608275	608347	+	0.59	65.1	5.4e-12											tRNA					tRNA
tRNA	tRNA	RF00005	SCAFFOLD_8	CL00001	1	71	1000699	1000626	-	0.57	61	7.2e-11											tRNA					tRNA
tRNA	tRNA	RF00005	SCAFFOLD_8	CL00001	1	71	172949	173021	+	0.59	57	9.5e-10											tRNA					tRNA
tRNA	tRNA	RF00005	SCAFFOLD_10	CL00001	1	71	762214	762141	-	0.54	69.6	3e-13											tRNA					tRNA
tRNA	tRNA	RF00005	SCAFFOLD_10	CL00001	1	71	1003379	1003448	+	0.49	46.9	6.5e-07											tRNA					tRNA
tRNA	tRNA	RF00005	SCAFFOLD_11	CL00001	1	71	778104	778031	-	0.64	70	2.3e-13											tRNA					tRNA
tRNA	tRNA	RF00005	SCAFFOLD_11	CL00001	1	71	291010	291082	+	0.59	65.1	5.4e-12											tRNA					tRNA
tRNA	tRNA	RF00005	SCAFFOLD_11	CL00001	1	71	646100	646170	+	0.59	61.5	5.5e-11											tRNA					tRNA
tRNA	tRNA	RF00005	SCAFFOLD_11	CL00001	1	71	89870	89943	+	0.57	58.8	3.1e-10											tRNA					tRNA
tRNA	tRNA	RF00005	SCAFFOLD_13	CL00001	1	71	987251	987324	+	0.57	68.7	5.2e-13											tRNA					tRNA
tRNA	tRNA	RF00005	SCAFFOLD_13	CL00001	1	71	647240	647159	-	0.59	61.6	4.9e-11											tRNA					tRNA
tRNA	tRNA	RF00005	SCAFFOLD_13	CL00001	1	71	755750	755820	+	0.59	61.5	5.5e-11											tRNA					tRNA
tRNA	tRNA	RF00005	SCAFFOLD_14	CL00001	1	71	85576	85648	+	0.58	70.8	1.4e-13											tRNA					tRNA
tRNA	tRNA	RF00005	SCAFFOLD_14	CL00001	1	71	1003669	1003750	+	0.56	63.8	1.2e-11											tRNA					tRNA
tRNA	tRNA	RF00005	SCAFFOLD_15	CL00001	1	71	477931	478004	+	0.55	69.6	2.9e-13											tRNA					tRNA
tRNA	tRNA	RF00005	SCAFFOLD_15	CL00001	1	71	41581	41495	-	0.38	40.9	3e-05											tRNA					tRNA
tRNA	tRNA	RF00005	SCAFFOLD_16	CL00001	1	71	530702	530775	+	0.57	68.7	5.2e-13											tRNA					tRNA
tRNA	tRNA	RF00005	SCAFFOLD_16	CL00001	1	71	178718	178637	-	0.56	64.8	6.4e-12											tRNA					tRNA
tRNA	tRNA	RF00005	SCAFFOLD_16	CL00001	1	71	38515	38444	-	0.6	58.4	3.9e-10											tRNA					tRNA
tRNA	tRNA	RF00005	SCAFFOLD_16	CL00001	1	71	504616	504703	+	0.43	51.1	4.4e-08											tRNA					tRNA
tRNA	tRNA	RF00005	SCAFFOLD_16	CL00001	1	71	727973	728044	+	0.54	43.7	5.2e-06											tRNA					tRNA
tRNA	tRNA	RF00005	SCAFFOLD_17	CL00001	1	71	828379	828308	-	0.61	58.4	3.9e-10											tRNA					tRNA
tRNA	tRNA	RF00005	SCAFFOLD_18	CL00001	1	71	46970	46898	-	0.64	65.5	4e-12											tRNA					tRNA
tRNA	tRNA	RF00005	SCAFFOLD_20	CL00001	1	71	58835	58763	-	0.55	64.9	6.1e-12											tRNA					tRNA
tRNA	tRNA	RF00005	SCAFFOLD_21	CL00001	1	71	118395	118466	+	0.57	66	2.9e-12											tRNA					tRNA
tRNA	tRNA	RF00005	SCAFFOLD_21	CL00001	1	71	521680	521609	-	0.54	59.7	1.7e-10											tRNA					tRNA
tRNA	tRNA	RF00005	SCAFFOLD_21	CL00001	1	71	538205	538284	+	0.55	53.4	9.8e-09											tRNA					tRNA
tRNA	tRNA	RF00005	SCAFFOLD_21	CL00001	1	71	521028	521101	+	0.54	52.5	1.8e-08											tRNA					tRNA
tRNA	tRNA	RF00005	SCAFFOLD_21	CL00001	1	71	520213	520133	-	0.48	49.8	1e-07											tRNA					tRNA
tRNA	tRNA	RF00005	SCAFFOLD_22	CL00001	1	71	86543	86471	-	0.58	65	5.7e-12											tRNA					tRNA
tRNA	tRNA	RF00005	SCAFFOLD_23	CL00001	1	71	435281	435211	-	0.59	61.5	5.5e-11											tRNA					tRNA
tRNA	tRNA	RF00005	SCAFFOLD_23	CL00001	1	71	436802	436732	-	0.59	61.5	5.5e-11											tRNA					tRNA
tRNA	tRNA	RF00005	SCAFFOLD_23	CL00001	1	71	438424	438354	-	0.59	61.5	5.5e-11											tRNA					tRNA
tRNA	tRNA	RF00005	SCAFFOLD_23	CL00001	1	71	923339	923409	+	0.59	61.5	5.5e-11											tRNA					tRNA
tRNA	tRNA	RF00005	SCAFFOLD_24	CL00001	1	71	665545	665617	+	0.59	65.1	5.4e-12											tRNA					tRNA
tRNA	tRNA	RF00005	SCAFFOLD_24	CL00001	1	71	1511601	1511528	-	0.55	64.5	7.7e-12											tRNA					tRNA
tRNA	tRNA	RF00005	SCAFFOLD_24	CL00001	1	71	1114268	1114197	-	0.58	62.1	3.7e-11											tRNA					tRNA
tRNA	tRNA	RF00005	SCAFFOLD_25	CL00001	1	71	479658	479729	+	0.54	65.9	3.1e-12											tRNA					tRNA
tRNA	tRNA	RF00005	SCAFFOLD_25	CL00001	1	71	293738	293819	+	0.56	64.8	6.4e-12											tRNA					tRNA
tRNA	tRNA	RF00005	SCAFFOLD_25	CL00001	1	71	771820	771901	+	0.6	62.1	3.7e-11											tRNA					tRNA
tRNA	tRNA	RF00005	SCAFFOLD_25	CL00001	1	71	774204	774134	-	0.59	59.6	1.8e-10											tRNA					tRNA
tRNA	tRNA	RF00005	SCAFFOLD_25	CL00001	1	71	96826	96753	-	0.5	35.7	0.0009											tRNA					tRNA
tRNA	tRNA	RF00005	SCAFFOLD_26	CL00001	1	71	926450	926368	-	0.53	59.4	2e-10											tRNA					tRNA
tRNA	tRNA	RF00005	SCAFFOLD_27	CL00001	1	71	425377	425448	+	0.61	66.1	2.8e-12											tRNA					tRNA
tRNA	tRNA	RF00005	SCAFFOLD_27	CL00001	1	71	589343	589414	+	0.54	65.9	3.1e-12											tRNA					tRNA
tRNA	tRNA	RF00005	SCAFFOLD_27	CL00001	1	71	190451	190380	-	0.54	55.4	2.7e-09											tRNA					tRNA
tRNA	tRNA	RF00005	SCAFFOLD_27	CL00001	1	71	577369	577296	-	0.62	45.9	1.3e-06											tRNA					tRNA
tRNA	tRNA	RF00005	SCAFFOLD_28	CL00001	1	71	641696	641617	-	0.56	64.3	8.7e-12											tRNA					tRNA
tRNA	tRNA	RF00005	SCAFFOLD_28	CL00001	1	71	134879	134951	+	0.63	62.8	2.4e-11											tRNA					tRNA
tRNA	tRNA	RF00005	SCAFFOLD_29	CL00001	1	71	1282140	1282069	-	0.49	68.9	4.7e-13											tRNA					tRNA
tRNA	tRNA	RF00005	SCAFFOLD_29	CL00001	1	71	1250556	1250485	-	0.57	66	2.9e-12											tRNA					tRNA
tRNA	tRNA	RF00005	SCAFFOLD_29	CL00001	1	71	1294033	1294105	+	0.63	62.8	2.4e-11											tRNA					tRNA
tRNA	tRNA	RF00005	SCAFFOLD_29	CL00001	1	71	799635	799555	-	0.53	62.7	2.6e-11											tRNA					tRNA
tRNA	tRNA	RF00005	SCAFFOLD_31	CL00001	1	71	506608	506681	+	0.57	61	7.2e-11											tRNA					tRNA
tRNA	tRNA	RF00005	SCAFFOLD_32	CL00001	1	71	508104	508023	-	0.6	62.1	3.7e-11											tRNA					tRNA
tRNA	tRNA	RF00005	SCAFFOLD_32	CL00001	1	71	573520	573601	+	0.6	62.1	3.7e-11											tRNA					tRNA
tRNA	tRNA	RF00005	SCAFFOLD_32	CL00001	1	71	405026	404943	-	0.61	48.7	2e-07											tRNA					tRNA
tRNA	tRNA	RF00005	SCAFFOLD_33	CL00001	1	71	582732	582659	-	0.42	39.2	9.2e-05											tRNA					tRNA
tRNA	tRNA	RF00005	SCAFFOLD_34	CL00001	1	71	502902	502973	+	0.4	48.7	2.1e-07											tRNA					tRNA
tRNA	tRNA	RF00005	SCAFFOLD_35	CL00001	1	71	708747	708675	-	0.55	60.2	1.2e-10											tRNA					tRNA
tRNA	tRNA	RF00005	SCAFFOLD_35	CL00001	1	71	791931	791860	-	0.57	58	5.3e-10											tRNA					tRNA
tRNA	tRNA	RF00005	SCAFFOLD_36	CL00001	1	71	393366	393437	+	0.62	66.7	1.9e-12											tRNA					tRNA
tRNA	tRNA	RF00005	SCAFFOLD_38	CL00001	1	71	109955	109882	-	0.55	70.1	2.1e-13											tRNA					tRNA
tRNA	tRNA	RF00005	SCAFFOLD_38	CL00001	1	71	219520	219447	-	0.64	70	2.3e-13											tRNA					tRNA
tRNA	tRNA	RF00005	SCAFFOLD_38	CL00001	1	71	192256	192185	-	0.51	68.9	4.7e-13											tRNA					tRNA
tRNA	tRNA	RF00005	SCAFFOLD_38	CL00001	1	71	778659	778732	+	0.5	66.3	2.4e-12											tRNA					tRNA
tRNA	tRNA	RF00005	SCAFFOLD_38	CL00001	1	71	142403	142331	-	0.55	64.9	6.1e-12											tRNA					tRNA
tRNA	tRNA	RF00005	SCAFFOLD_38	CL00001	1	71	277040	276968	-	0.55	64.9	6.1e-12											tRNA					tRNA
tRNA	tRNA	RF00005	SCAFFOLD_38	CL00001	1	71	278096	278167	+	0.6	62.2	3.5e-11											tRNA					tRNA
tRNA	tRNA	RF00005	SCAFFOLD_38	CL00001	1	71	228857	228774	-	0.5	39	0.0001											tRNA					tRNA
tRNA	tRNA	RF00005	SCAFFOLD_40	CL00001	1	71	39067	38984	-	0.55	64	1.1e-11											tRNA					tRNA
tRNA	tRNA	RF00005	SCAFFOLD_41	CL00001	1	71	634447	634376	-	0.62	72.6	4.2e-14											tRNA					tRNA
tRNA	tRNA	RF00005	SCAFFOLD_41	CL00001	1	71	80871	80801	-	0.59	59.6	1.8e-10											tRNA					tRNA
tRNA	tRNA	RF00005	SCAFFOLD_42	CL00001	1	71	607571	607643	+	0.55	64.9	6.1e-12											tRNA					tRNA
tRNA	tRNA	RF00005	SCAFFOLD_42	CL00001	1	71	203280	203351	+	0.51	43.3	6.5e-06											tRNA					tRNA
tRNA	tRNA	RF00005	SCAFFOLD_47	CL00001	1	71	596170	596241	+	0.53	70.6	1.5e-13											tRNA					tRNA
tRNA	tRNA	RF00005	SCAFFOLD_48	CL00001	1	71	435681	435752	+	0.53	65.2	4.9e-12											tRNA					tRNA
tRNA	tRNA	RF00005	SCAFFOLD_48	CL00001	1	71	394663	394745	+	0.49	65.1	5.1e-12											tRNA					tRNA
tRNA	tRNA	RF00005	SCAFFOLD_48	CL00001	1	71	438954	439025	+	0.47	64.9	5.9e-12											tRNA					tRNA
tRNA	tRNA	RF00005	SCAFFOLD_48	CL00001	1	71	393731	393802	+	0.53	64.7	6.9e-12											tRNA					tRNA
tRNA	tRNA	RF00005	SCAFFOLD_48	CL00001	1	71	414764	414691	-	0.64	64.7	7e-12											tRNA					tRNA
tRNA	tRNA	RF00005	SCAFFOLD_48	CL00001	1	71	387877	387948	+	0.5	61	7.5e-11											tRNA					tRNA
tRNA	tRNA	RF00005	SCAFFOLD_48	CL00001	1	71	430622	430694	+	0.45	58.6	3.4e-10											tRNA					tRNA
tRNA	tRNA	RF00005	SCAFFOLD_48	CL00001	1	71	382331	382258	-	0.59	57.7	6.1e-10											tRNA					tRNA
tRNA	tRNA	RF00005	SCAFFOLD_48	CL00001	1	71	391611	391681	+	0.51	52.8	1.5e-08											tRNA					tRNA
tRNA	tRNA	RF00005	SCAFFOLD_49	CL00001	1	71	992046	992126	+	0.53	62.7	2.6e-11											tRNA					tRNA
tRNA	tRNA	RF00005	SCAFFOLD_49	CL00001	1	71	541520	541450	-	0.59	61.5	5.5e-11											tRNA					tRNA
tRNA	tRNA	RF00005	SCAFFOLD_52	CL00001	1	71	8954	9027	+	0.53	66.3	2.4e-12											tRNA					tRNA
tRNA	tRNA	RF00005	SCAFFOLD_53	CL00001	1	71	518111	518184	+	0.53	66.3	2.4e-12											tRNA					tRNA
tRNA	tRNA	RF00005	SCAFFOLD_54	CL00001	1	71	570970	571051	+	0.62	61.4	5.8e-11											tRNA					tRNA
tRNA	tRNA	RF00005	SCAFFOLD_54	CL00001	1	71	547655	547728	+	0.57	61	7.2e-11											tRNA					tRNA
tRNA	tRNA	RF00005	SCAFFOLD_55	CL00001	1	71	13667	13596	-	0.62	72.6	4.2e-14											tRNA					tRNA
tRNA	tRNA	RF00005	SCAFFOLD_55	CL00001	1	71	53560	53488	-	0.64	65.5	4e-12											tRNA					tRNA
tRNA	tRNA	RF00005	SCAFFOLD_55	CL00001	1	71	143923	143994	+	0.54	55.4	2.7e-09											tRNA					tRNA
tRNA	tRNA	RF00005	SCAFFOLD_55	CL00001	1	71	156610	156538	-	0.52	33.1	0.0046											tRNA					tRNA
tRNA	tRNA	RF00005	SCAFFOLD_56	CL00001	1	71	690594	690665	+	0.6	73.5	2.4e-14											tRNA					tRNA
tRNA	tRNA	RF00005	SCAFFOLD_56	CL00001	1	71	325146	325219	+	0.57	68.7	5.2e-13											tRNA					tRNA
tRNA	tRNA	RF00005	SCAFFOLD_56	CL00001	1	71	630977	631049	+	0.64	65.5	4e-12											tRNA					tRNA
tRNA	tRNA	RF00005	SCAFFOLD_56	CL00001	1	71	1110308	1110378	+	0.59	61.5	5.5e-11											tRNA					tRNA
tRNA	tRNA	RF00005	SCAFFOLD_56	CL00001	1	71	481035	480964	-	0.53	61.1	6.9e-11											tRNA					tRNA
tRNA	tRNA	RF00005	SCAFFOLD_56	CL00001	1	71	497976	497905	-	0.53	61.1	6.9e-11											tRNA					tRNA
tRNA	tRNA	RF00005	SCAFFOLD_56	CL00001	1	71	507791	507864	+	0.57	58.8	3.1e-10											tRNA					tRNA
tRNA	tRNA	RF00005	SCAFFOLD_56	CL00001	1	71	1128533	1128462	-	0.61	58.4	3.9e-10											tRNA					tRNA
tRNA	tRNA	RF00005	SCAFFOLD_56	CL00001	1	71	1019626	1019553	-	0.55	49.3	1.4e-07											tRNA					tRNA
tRNA	tRNA	RF00005	SCAFFOLD_57	CL00001	1	71	489784	489712	-	0.64	65.5	4e-12											tRNA					tRNA
tRNA	tRNA	RF00005	SCAFFOLD_57	CL00001	1	71	516639	516719	+	0.53	63.3	1.6e-11											tRNA					tRNA
tRNA	tRNA	RF00005	SCAFFOLD_57	CL00001	1	71	208682	208755	+	0.57	61	7.2e-11											tRNA					tRNA
tRNA	tRNA	RF00005	SCAFFOLD_58	CL00001	1	71	280374	280447	+	0.55	64.5	7.7e-12											tRNA					tRNA
tRNA	tRNA	RF00005	SCAFFOLD_58	CL00001	1	71	591779	591850	+	0.6	52.3	2e-08											tRNA					tRNA
tRNA	tRNA	RF00005	SCAFFOLD_60	CL00001	1	71	505759	505688	-	0.51	68.9	4.7e-13											tRNA					tRNA
tRNA	tRNA	RF00005	SCAFFOLD_60	CL00001	1	71	674623	674550	-	0.57	66.6	2e-12											tRNA					tRNA
tRNA	tRNA	RF00005	SCAFFOLD_60	CL00001	1	71	790957	791028	+	0.57	66	2.9e-12											tRNA					tRNA
tRNA	tRNA	RF00005	SCAFFOLD_60	CL00001	1	71	821468	821541	+	0.57	63	2.1e-11											tRNA					tRNA
tRNA	tRNA	RF00005	SCAFFOLD_60	CL00001	1	71	551713	551784	+	0.6	62.2	3.5e-11											tRNA					tRNA
tRNA	tRNA	RF00005	SCAFFOLD_61	CL00001	1	71	611848	611776	-	0.64	65.5	4e-12											tRNA					tRNA
tRNA	tRNA	RF00005	SCAFFOLD_61	CL00001	1	71	1015501	1015573	+	0.64	65.5	4e-12											tRNA					tRNA
tRNA	tRNA	RF00005	SCAFFOLD_61	CL00001	1	71	690781	690861	+	0.56	63.6	1.4e-11											tRNA					tRNA
tRNA	tRNA	RF00005	SCAFFOLD_61	CL00001	1	71	396753	396825	+	0.58	60.1	1.3e-10											tRNA					tRNA
tRNA	tRNA	RF00005	SCAFFOLD_61	CL00001	1	71	988727	988798	+	0.61	58.4	3.9e-10											tRNA					tRNA
tRNA	tRNA	RF00005	SCAFFOLD_62	CL00001	1	71	608321	608250	-	0.51	65	5.6e-12											tRNA					tRNA
tRNA	tRNA	RF00005	SCAFFOLD_62	CL00001	1	71	511763	511682	-	0.61	64.6	7.5e-12											tRNA					tRNA
tRNA	tRNA	RF00005	SCAFFOLD_62	CL00001	1	71	1084140	1084058	-	0.53	62.4	3e-11											tRNA					tRNA
tRNA	tRNA	RF00005	SCAFFOLD_62	CL00001	1	71	1000266	1000347	+	0.59	61.6	4.9e-11											tRNA					tRNA
tRNA	tRNA	RF00005	SCAFFOLD_63	CL00001	1	71	887975	887904	-	0.53	70.6	1.5e-13											tRNA					tRNA
tRNA	tRNA	RF00005	SCAFFOLD_63	CL00001	1	71	1429279	1429352	+	0.55	69.6	2.9e-13											tRNA					tRNA
tRNA	tRNA	RF00005	SCAFFOLD_63	CL00001	1	71	1474429	1474501	+	0.56	64.7	6.7e-12											tRNA					tRNA
tRNA	tRNA	RF00005	SCAFFOLD_63	CL00001	1	71	704779	704852	+	0.55	54.9	3.6e-09											tRNA					tRNA
tRNA	tRNA	RF00005	SCAFFOLD_63	CL00001	1	71	1337814	1337742	-	0.58	47.9	3.4e-07											tRNA					tRNA
tRNA	tRNA	RF00005	SCAFFOLD_63	CL00001	1	71	892929	892866	-	0.48	32	0.0092											tRNA					tRNA
tRNA	tRNA	RF00005	SCAFFOLD_64	CL00001	1	71	283860	283933	+	0.54	69.6	3e-13											tRNA					tRNA
tRNA	tRNA	RF00005	SCAFFOLD_64	CL00001	1	71	651644	651717	+	0.54	69.6	3e-13											tRNA					tRNA
tRNA	tRNA	RF00005	SCAFFOLD_64	CL00001	1	71	402822	402902	+	0.42	33.9	0.0027											tRNA					tRNA
tRNA	tRNA	RF00005	SCAFFOLD_65	CL00001	1	71	1091261	1091332	+	0.62	72.6	4.2e-14											tRNA					tRNA
tRNA	tRNA	RF00005	SCAFFOLD_65	CL00001	1	71	910184	910113	-	0.57	69.7	2.8e-13											tRNA					tRNA
tRNA	tRNA	RF00005	SCAFFOLD_65	CL00001	1	71	399009	399081	+	0.64	65.5	4e-12											tRNA					tRNA
tRNA	tRNA	RF00005	SCAFFOLD_65	CL00001	1	71	948030	948101	+	0.56	61.2	6.4e-11											tRNA					tRNA
tRNA	tRNA	RF00005	SCAFFOLD_65	CL00001	1	71	831761	831690	-	0.53	61.1	6.9e-11											tRNA					tRNA
tRNA	tRNA	RF00005	SCAFFOLD_67	CL00001	1	71	1031737	1031656	-	0.62	61.4	5.8e-11											tRNA					tRNA
tRNA	tRNA	RF00005	SCAFFOLD_67	CL00001	1	71	498103	498175	+	0.58	60.1	1.3e-10											tRNA					tRNA
tRNA	tRNA	RF00005	SCAFFOLD_69	CL00001	1	71	622197	622124	-	0.64	70	2.3e-13											tRNA					tRNA
tRNA	tRNA	RF00005	SCAFFOLD_71	CL00001	1	71	4086	4001	-	0.57	48.5	2.3e-07											tRNA					tRNA
tRNA	tRNA	RF00005	SCAFFOLD_72	CL00001	1	71	264583	264513	-	0.59	51.4	3.5e-08											tRNA					tRNA
tRNA	tRNA	RF00005	SCAFFOLD_73	CL00001	1	71	414543	414462	-	0.6	62.1	3.7e-11											tRNA					tRNA
tRNA	tRNA	RF00005	SCAFFOLD_75	CL00001	1	71	551131	551204	+	0.49	29.5	0.049											tRNA					tRNA
tRNA	tRNA	RF00005	SCAFFOLD_76	CL00001	1	71	277392	277465	+	0.57	58.8	3.1e-10											tRNA					tRNA
tRNA	tRNA	RF00005	SCAFFOLD_80	CL00001	1	71	44013	44085	+	0.58	60.1	1.3e-10											tRNA					tRNA
tRNA	tRNA	RF00005	SCAFFOLD_80	CL00001	1	71	1050666	1050594	-	0.58	60.1	1.3e-10											tRNA					tRNA
tRNA	tRNA	RF00005	SCAFFOLD_84	CL00001	1	71	333316	333387	+	0.6	52.3	2e-08											tRNA					tRNA
tRNA	tRNA	RF00005	SCAFFOLD_86	CL00001	1	71	242142	242069	-	0.59	68.8	4.8e-13											tRNA					tRNA
tRNA	tRNA	RF00005	SCAFFOLD_89	CL00001	1	71	199942	200013	+	0.53	66.6	2e-12											tRNA					tRNA
tRNA	tRNA	RF00005	SCAFFOLD_91	CL00001	1	71	475552	475481	-	0.53	70.6	1.6e-13											tRNA					tRNA
tRNA	tRNA	RF00005	SCAFFOLD_91	CL00001	1	71	465231	465160	-	0.56	62.5	2.9e-11											tRNA					tRNA
tRNA	tRNA	RF00005	SCAFFOLD_91	CL00001	1	71	376805	376877	+	0.59	57	9.5e-10											tRNA					tRNA
tRNA	tRNA	RF00005	SCAFFOLD_91	CL00001	1	71	622639	622568	-	0.6	52.3	2e-08											tRNA					tRNA
tRNA	tRNA	RF00005	SCAFFOLD_91	CL00001	1	71	624564	624493	-	0.6	52.3	2e-08											tRNA					tRNA
tRNA	tRNA	RF00005	SCAFFOLD_92	CL00001	1	71	288931	288860	-	0.53	70.6	1.5e-13											tRNA					tRNA
tRNA	tRNA	RF00005	SCAFFOLD_92	CL00001	1	71	148491	148411	-	0.53	63.3	1.6e-11											tRNA					tRNA
tRNA	tRNA	RF00005	SCAFFOLD_92	CL00001	1	71	348149	348220	+	0.58	62.1	3.7e-11											tRNA					tRNA
tRNA	tRNA	RF00005	SCAFFOLD_92	CL00001	1	71	216775	216847	+	0.55	60.2	1.2e-10											tRNA					tRNA
tRNA	tRNA	RF00005	SCAFFOLD_93	CL00001	1	71	768443	768371	-	0.55	63.5	1.5e-11											tRNA					tRNA
tRNA	tRNA	RF00005	SCAFFOLD_94	CL00001	1	71	407780	407709	-	0.57	66	2.9e-12											tRNA					tRNA
tRNA	tRNA	RF00005	SCAFFOLD_94	CL00001	1	71	34030	34116	+	0.52	65.1	5.1e-12											tRNA					tRNA
tRNA	tRNA	RF00005	SCAFFOLD_94	CL00001	1	71	669114	669042	-	0.59	57	9.5e-10											tRNA					tRNA
tRNA	tRNA	RF00005	SCAFFOLD_95	CL00001	1	71	470924	470853	-	0.57	69.7	2.8e-13											tRNA					tRNA
tRNA	tRNA	RF00005	SCAFFOLD_95	CL00001	1	71	42961	42869	-	0.43	50	8.8e-08											tRNA					tRNA
tRNA	tRNA	RF00005	SCAFFOLD_95	CL00001	1	71	421446	421532	+	0.43	48.9	1.7e-07											tRNA					tRNA
tRNA	tRNA	RF00005	SCAFFOLD_96	CL00001	1	71	36942	37014	+	0.6	64.1	9.9e-12											tRNA					tRNA
tRNA	tRNA	RF00005	SCAFFOLD_96	CL00001	1	71	31688	31615	-	0.32	31.3	0.015											tRNA					tRNA
tRNA	tRNA	RF00005	SCAFFOLD_97	CL00001	1	71	362357	362285	-	0.56	64.8	6.2e-12											tRNA					tRNA
tRNA	tRNA	RF00005	SCAFFOLD_98	CL00001	1	71	187609	187538	-	0.56	71.5	8.5e-14											tRNA					tRNA
tRNA	tRNA	RF00005	SCAFFOLD_99	CL00001	1	71	30676	30748	+	0.59	65.1	5.4e-12											tRNA					tRNA
tRNA	tRNA	RF00005	SCAFFOLD_99	CL00001	1	71	276199	276270	+	0.64	57.5	7.3e-10											tRNA					tRNA
tRNA	tRNA	RF00005	SCAFFOLD_101	CL00001	1	71	419471	419398	-	0.55	64.5	7.7e-12											tRNA					tRNA
tRNA	tRNA	RF00005	SCAFFOLD_101	CL00001	1	71	351980	351907	-	0.57	61	7.2e-11											tRNA					tRNA
tRNA	tRNA	RF00005	SCAFFOLD_101	CL00001	1	71	351786	351857	+	0.57	58.7	3.3e-10											tRNA					tRNA
tRNA	tRNA	RF00005	SCAFFOLD_102	CL00001	1	71	808005	808078	+	0.57	58.8	3.1e-10											tRNA					tRNA
tRNA	tRNA	RF00005	SCAFFOLD_103	CL00001	1	71	150850	150921	+	0.53	67.5	1.2e-12											tRNA					tRNA
tRNA	tRNA	RF00005	SCAFFOLD_103	CL00001	1	71	456555	456635	+	0.56	63.6	1.4e-11											tRNA					tRNA
tRNA	tRNA	RF00005	SCAFFOLD_103	CL00001	1	71	287117	287046	-	0.6	58.4	3.9e-10											tRNA					tRNA
tRNA	tRNA	RF00005	SCAFFOLD_104	CL00001	1	71	325378	325460	+	0.53	59.4	2e-10											tRNA					tRNA
tRNA	tRNA	RF00005	SCAFFOLD_108	CL00001	1	71	206247	206176	-	0.57	69.7	2.8e-13											tRNA					tRNA
tRNA	tRNA	RF00005	SCAFFOLD_108	CL00001	1	71	191	262	+	0.57	66.4	2.2e-12											tRNA					tRNA
tRNA	tRNA	RF00005	SCAFFOLD_108	CL00001	1	71	205942	206015	+	0.57	58.8	3.1e-10											tRNA					tRNA
tRNA	tRNA	RF00005	SCAFFOLD_108	CL00001	1	71	171760	171689	-	0.53	58	5e-10											tRNA					tRNA
tRNA	tRNA	RF00005	SCAFFOLD_109	CL00001	1	71	933660	933733	+	0.55	69.6	2.9e-13											tRNA					tRNA
tRNA	tRNA	RF00005	SCAFFOLD_109	CL00001	1	71	810269	810198	-	0.51	68.9	4.7e-13											tRNA					tRNA
tRNA	tRNA	RF00005	SCAFFOLD_109	CL00001	1	71	557536	557607	+	0.5	60.9	7.9e-11											tRNA					tRNA
tRNA	tRNA	RF00005	SCAFFOLD_109	CL00001	1	71	917595	917666	+	0.61	58.4	3.9e-10											tRNA					tRNA
tRNA	tRNA	RF00005	SCAFFOLD_109	CL00001	1	71	978505	978434	-	0.61	48.4	2.4e-07											tRNA					tRNA
tRNA	tRNA	RF00005	SCAFFOLD_110	CL00001	1	71	244388	244459	+	0.56	61.2	6.4e-11											tRNA					tRNA
tRNA	tRNA	RF00005	SCAFFOLD_111	CL00001	1	71	150777	150696	-	0.62	61.4	5.8e-11											tRNA					tRNA
tRNA	tRNA	RF00005	SCAFFOLD_111	CL00001	1	71	111927	111855	-	0.63	60.3	1.1e-10											tRNA					tRNA
tRNA	tRNA	RF00005	SCAFFOLD_113	CL00001	1	71	184923	184851	-	0.55	68.6	5.7e-13											tRNA					tRNA
tRNA	tRNA	RF00005	SCAFFOLD_115	CL00001	1	71	141944	141872	-	0.63	62.3	3.3e-11											tRNA					tRNA
tRNA	tRNA	RF00005	SCAFFOLD_117	CL00001	1	71	583155	583227	+	0.55	64.9	6.1e-12											tRNA					tRNA
tRNA	tRNA	RF00005	SCAFFOLD_117	CL00001	1	71	398048	397977	-	0.61	58.4	3.9e-10											tRNA					tRNA
tRNA	tRNA	RF00005	SCAFFOLD_117	CL00001	1	71	581166	581079	-	0.57	48.5	2.3e-07											tRNA					tRNA
tRNA	tRNA	RF00005	SCAFFOLD_118	CL00001	1	71	308011	307940	-	0.61	58.6	3.5e-10											tRNA					tRNA
tRNA	tRNA	RF00005	SCAFFOLD_119	CL00001	1	71	346051	345968	-	0.57	64	1.1e-11											tRNA					tRNA
tRNA	tRNA	RF00005	SCAFFOLD_121	CL00001	1	71	90987	90914	-	0.55	70.1	2.1e-13											tRNA					tRNA
tRNA	tRNA	RF00005	SCAFFOLD_122	CL00001	1	71	897783	897855	+	0.58	68.2	7.2e-13											tRNA					tRNA
tRNA	tRNA	RF00005	SCAFFOLD_122	CL00001	1	71	552652	552581	-	0.57	66	2.9e-12											tRNA					tRNA
tRNA	tRNA	RF00005	SCAFFOLD_122	CL00001	1	71	895246	895175	-	0.57	66	2.9e-12											tRNA					tRNA
tRNA	tRNA	RF00005	SCAFFOLD_122	CL00001	1	71	553823	553751	-	0.64	65.5	4e-12											tRNA					tRNA
tRNA	tRNA	RF00005	SCAFFOLD_122	CL00001	1	71	554851	554779	-	0.64	65.5	4e-12											tRNA					tRNA
tRNA	tRNA	RF00005	SCAFFOLD_122	CL00001	1	71	271384	271312	-	0.59	65.1	5.4e-12											tRNA					tRNA
tRNA	tRNA	RF00005	SCAFFOLD_122	CL00001	1	71	200178	200250	+	0.6	64.1	9.9e-12											tRNA					tRNA
tRNA	tRNA	RF00005	SCAFFOLD_122	CL00001	1	71	562295	562212	-	0.55	64	1.1e-11											tRNA					tRNA
tRNA	tRNA	RF00005	SCAFFOLD_123	CL00001	1	71	365735	365806	+	0.62	72.6	4.2e-14											tRNA					tRNA
tRNA	tRNA	RF00005	SCAFFOLD_123	CL00001	1	71	525038	525111	+	0.59	68.8	4.8e-13											tRNA					tRNA
tRNA	tRNA	RF00005	SCAFFOLD_127	CL00001	1	71	67390	67316	-	0.52	62.3	3.3e-11											tRNA					tRNA
tRNA	tRNA	RF00005	SCAFFOLD_127	CL00001	1	71	67694	67621	-	0.46	60.5	9.9e-11											tRNA					tRNA
tRNA	tRNA	RF00005	SCAFFOLD_127	CL00001	1	71	32738	32668	-	0.45	55.7	2.3e-09											tRNA					tRNA
tRNA	tRNA	RF00005	SCAFFOLD_127	CL00001	1	71	96348	96277	-	0.43	54.7	4.1e-09											tRNA					tRNA
tRNA	tRNA	RF00005	SCAFFOLD_127	CL00001	1	71	68143	68056	-	0.44	53.7	8e-09											tRNA					tRNA
tRNA	tRNA	RF00005	SCAFFOLD_127	CL00001	1	71	174211	174138	-	0.39	53.6	8.9e-09											tRNA					tRNA
tRNA	tRNA	RF00005	SCAFFOLD_127	CL00001	1	71	35856	35785	-	0.49	48	3.2e-07											tRNA					tRNA
tRNA	tRNA	RF00005	SCAFFOLD_127	CL00001	1	71	174661	174574	-	0.41	45.3	1.8e-06											tRNA					tRNA
tRNA	tRNA	RF00005	SCAFFOLD_127	CL00001	1	71	40870	40798	-	0.37	43.1	7.5e-06											tRNA					tRNA
tRNA	tRNA	RF00005	SCAFFOLD_127	CL00001	1	71	173909	173835	-	0.44	38.8	0.00012											tRNA					tRNA
tRNA	tRNA	RF00005	SCAFFOLD_128	CL00001	1	71	156650	156722	+	0.56	71.3	1e-13											tRNA					tRNA
tRNA	tRNA	RF00005	SCAFFOLD_128	CL00001	1	71	109319	109248	-	0.58	62.1	3.7e-11											tRNA					tRNA
tRNA	tRNA	RF00005	SCAFFOLD_132	CL00001	1	71	567655	567727	+	0.58	60.1	1.3e-10											tRNA					tRNA
tRNA	tRNA	RF00005	SCAFFOLD_133	CL00001	1	71	172600	172529	-	0.57	69.7	2.8e-13											tRNA					tRNA
tRNA	tRNA	RF00005	SCAFFOLD_133	CL00001	1	71	216002	215930	-	0.6	64.1	9.9e-12											tRNA					tRNA
tRNA	tRNA	RF00005	SCAFFOLD_134	CL00001	1	71	680117	680200	+	0.55	64	1.1e-11											tRNA					tRNA
tRNA	tRNA	RF00005	SCAFFOLD_134	CL00001	1	71	437505	437575	+	0.59	61.5	5.5e-11											tRNA					tRNA
tRNA	tRNA	RF00005	SCAFFOLD_135	CL00001	1	71	431902	431973	+	0.56	71.5	8.5e-14											tRNA					tRNA
tRNA	tRNA	RF00005	SCAFFOLD_137	CL00001	1	71	36751	36824	+	0.51	65.7	3.5e-12											tRNA					tRNA
tRNA	tRNA	RF00005	SCAFFOLD_137	CL00001	1	71	80398	80484	+	0.52	65.1	5.1e-12											tRNA					tRNA
tRNA	tRNA	RF00005	SCAFFOLD_137	CL00001	1	71	98124	98195	+	0.44	49.7	1e-07											tRNA					tRNA
tRNA	tRNA	RF00005	SCAFFOLD_137	CL00001	1	71	146221	146291	+	0.56	49	1.6e-07											tRNA					tRNA
tRNA	tRNA	RF00005	SCAFFOLD_137	CL00001	1	71	36521	36594	+	0.51	47.2	5.2e-07											tRNA					tRNA
tRNA	tRNA	RF00005	SCAFFOLD_138	CL00001	1	71	696308	696236	-	0.64	65.5	4e-12											tRNA					tRNA
tRNA	tRNA	RF00005	SCAFFOLD_138	CL00001	1	71	514513	514584	+	0.56	52.2	2.1e-08											tRNA					tRNA
tRNA	tRNA	RF00005	SCAFFOLD_141	CL00001	1	71	631941	631869	-	0.55	63.5	1.5e-11											tRNA					tRNA
tRNA	tRNA	RF00005	SCAFFOLD_141	CL00001	1	71	557476	557549	+	0.57	63	2.1e-11											tRNA					tRNA
tRNA	tRNA	RF00005	SCAFFOLD_141	CL00001	1	71	411370	411451	+	0.59	61.6	4.9e-11											tRNA					tRNA
tRNA	tRNA	RF00005	SCAFFOLD_144	CL00001	1	71	412484	412557	+	0.55	69.6	2.9e-13											tRNA					tRNA
tRNA	tRNA	RF00005	SCAFFOLD_144	CL00001	1	71	327283	327210	-	0.55	64.5	7.7e-12											tRNA					tRNA
tRNA	tRNA	RF00005	SCAFFOLD_144	CL00001	1	71	243148	243220	+	0.58	55.7	2.3e-09											tRNA					tRNA
tRNA	tRNA	RF00005	SCAFFOLD_149	CL00001	1	71	156882	156954	+	0.6	55.6	2.3e-09											tRNA					tRNA
tRNA	tRNA	RF00005	SCAFFOLD_150	CL00001	1	71	267225	267297	+	0.56	64.8	6.2e-12											tRNA					tRNA
tRNA	tRNA	RF00005	SCAFFOLD_150	CL00001	1	71	127922	127851	-	0.62	58.6	3.5e-10											tRNA					tRNA
tRNA	tRNA	RF00005	SCAFFOLD_151	CL00001	1	71	320011	320082	+	0.53	70.6	1.5e-13											tRNA					tRNA
tRNA	tRNA	RF00005	SCAFFOLD_153	CL00001	1	71	331677	331748	+	0.49	58.8	3.1e-10											tRNA					tRNA
tRNA	tRNA	RF00005	SCAFFOLD_154	CL00001	1	71	390192	390264	+	0.56	64.8	6.2e-12											tRNA					tRNA
tRNA	tRNA	RF00005	SCAFFOLD_160	CL00001	1	71	413929	413858	-	0.51	68.9	4.7e-13											tRNA					tRNA
tRNA	tRNA	RF00005	SCAFFOLD_161	CL00001	1	71	108325	108255	-	0.59	61.5	5.5e-11											tRNA					tRNA
tRNA	tRNA	RF00005	SCAFFOLD_163	CL00001	1	71	113239	113167	-	0.58	63.7	1.3e-11											tRNA					tRNA
tRNA	tRNA	RF00005	SCAFFOLD_170	CL00001	1	71	52413	52484	+	0.5	68.8	4.9e-13											tRNA					tRNA
tRNA	tRNA	RF00005	SCAFFOLD_171	CL00001	1	71	251148	251219	+	0.53	70.6	1.5e-13											tRNA					tRNA
tRNA	tRNA	RF00005	SCAFFOLD_171	CL00001	1	71	98117	98044	-	0.51	64.9	6e-12											tRNA					tRNA
tRNA	tRNA	RF00005	SCAFFOLD_171	CL00001	1	71	513557	513485	-	0.6	64.1	9.9e-12											tRNA					tRNA
tRNA	tRNA	RF00005	SCAFFOLD_171	CL00001	1	71	479368	479449	+	0.59	62.1	3.6e-11											tRNA					tRNA
tRNA	tRNA	RF00005	SCAFFOLD_171	CL00001	1	71	97770	97841	+	0.54	55.4	2.7e-09											tRNA					tRNA
tRNA	tRNA	RF00005	SCAFFOLD_173	CL00001	1	71	798904	798832	-	0.6	63.5	1.5e-11											tRNA					tRNA
tRNA	tRNA	RF00005	SCAFFOLD_173	CL00001	1	71	17024	17095	+	0.6	62.2	3.5e-11											tRNA					tRNA
tRNA	tRNA	RF00005	SCAFFOLD_182	CL00001	1	71	681011	680939	-	0.59	57	9.5e-10											tRNA					tRNA
tRNA	tRNA	RF00005	SCAFFOLD_184	CL00001	1	71	192668	192741	+	0.53	66.3	2.4e-12											tRNA					tRNA
tRNA	tRNA	RF00005	SCAFFOLD_185	CL00001	1	71	617239	617168	-	0.56	58.1	4.7e-10											tRNA					tRNA
tRNA	tRNA	RF00005	SCAFFOLD_194	CL00001	1	71	108074	108003	-	0.54	65.9	3.1e-12											tRNA					tRNA
tRNA	tRNA	RF00005	SCAFFOLD_194	CL00001	1	71	296080	295999	-	0.55	64.8	6.4e-12											tRNA					tRNA
tRNA	tRNA	RF00005	SCAFFOLD_196	CL00001	1	71	120798	120870	+	0.52	64.3	9e-12											tRNA					tRNA
tRNA	tRNA	RF00005	SCAFFOLD_198	CL00001	1	71	228565	228494	-	0.62	72.6	4.2e-14											tRNA					tRNA
tRNA	tRNA	RF00005	SCAFFOLD_199	CL00001	1	71	74539	74624	+	0.55	58.9	2.9e-10											tRNA					tRNA
tRNA	tRNA	RF00005	SCAFFOLD_201	CL00001	1	71	47140	47068	-	0.56	70.9	1.3e-13											tRNA					tRNA
tRNA	tRNA	RF00005	SCAFFOLD_201	CL00001	1	71	336190	336263	+	0.57	58.8	3.1e-10											tRNA					tRNA
tRNA	tRNA	RF00005	SCAFFOLD_208	CL00001	1	71	188944	188872	-	0.59	57	9.5e-10											tRNA					tRNA
tRNA	tRNA	RF00005	SCAFFOLD_209	CL00001	1	71	37291	37362	+	0.6	52.3	2e-08											tRNA					tRNA
tRNA	tRNA	RF00005	SCAFFOLD_209	CL00001	1	71	336432	336347	-	0.59	48.5	2.3e-07											tRNA					tRNA
tRNA	tRNA	RF00005	SCAFFOLD_211	CL00001	1	71	185081	185161	+	0.52	62.4	3e-11											tRNA					tRNA
tRNA	tRNA	RF00005	SCAFFOLD_212	CL00001	1	71	78501	78582	+	0.59	61.6	4.9e-11											tRNA					tRNA
tRNA	tRNA	RF00005	SCAFFOLD_222	CL00001	1	71	469405	469334	-	0.54	55.4	2.7e-09											tRNA					tRNA
tRNA	tRNA	RF00005	SCAFFOLD_223	CL00001	1	71	18488	18560	+	0.58	47.7	4e-07											tRNA					tRNA
tRNA	tRNA	RF00005	SCAFFOLD_224	CL00001	1	71	97409	97490	+	0.54	66.3	2.5e-12											tRNA					tRNA
tRNA	tRNA	RF00005	SCAFFOLD_226	CL00001	1	71	510628	510708	+	0.51	60.5	1e-10											tRNA					tRNA
tRNA	tRNA	RF00005	SCAFFOLD_226	CL00001	1	71	495906	495977	+	0.51	59.6	1.8e-10											tRNA					tRNA
tRNA	tRNA	RF00005	SCAFFOLD_226	CL00001	1	71	504379	504308	-	0.49	58.8	3.1e-10											tRNA					tRNA
tRNA	tRNA	RF00005	SCAFFOLD_226	CL00001	1	71	496558	496485	-	0.55	53.3	1.1e-08											tRNA					tRNA
tRNA	tRNA	RF00005	SCAFFOLD_226	CL00001	1	71	479509	479432	-	0.55	44.3	3.4e-06											tRNA					tRNA
tRNA	tRNA	RF00005	SCAFFOLD_228	CL00001	1	71	48417	48343	-	0.44	46	1.2e-06											tRNA					tRNA
tRNA	tRNA	RF00005	SCAFFOLD_232	CL00001	1	71	82605	82677	+	0.59	65.1	5.4e-12											tRNA					tRNA
tRNA	tRNA	RF00005	SCAFFOLD_235	CL00001	1	71	246637	246709	+	0.59	57	9.5e-10											tRNA					tRNA
tRNA	tRNA	RF00005	SCAFFOLD_238	CL00001	1	71	148264	148344	+	0.53	63.3	1.6e-11											tRNA					tRNA
tRNA	tRNA	RF00005	SCAFFOLD_238	CL00001	1	71	278302	278230	-	0.59	57	9.5e-10											tRNA					tRNA
tRNA	tRNA	RF00005	SCAFFOLD_242	CL00001	1	71	84224	84145	-	0.56	64.3	8.7e-12											tRNA					tRNA
tRNA	tRNA	RF00005	SCAFFOLD_242	CL00001	1	71	86150	86077	-	0.57	58.8	3.1e-10											tRNA					tRNA
tRNA	tRNA	RF00005	SCAFFOLD_243	CL00001	1	71	480383	480311	-	0.56	64.8	6.2e-12											tRNA					tRNA
tRNA	tRNA	RF00005	SCAFFOLD_243	CL00001	1	71	537528	537456	-	0.62	53.6	8.9e-09											tRNA					tRNA
tRNA	tRNA	RF00005	SCAFFOLD_244	CL00001	1	71	254112	254041	-	0.51	63.3	1.7e-11											tRNA					tRNA
tRNA	tRNA	RF00005	SCAFFOLD_246	CL00001	1	71	350827	350906	+	0.56	64.3	8.7e-12											tRNA					tRNA
tRNA	tRNA	RF00005	SCAFFOLD_250	CL00001	1	71	86436	86508	+	0.63	62.3	3.3e-11											tRNA					tRNA
tRNA	tRNA	RF00005	SCAFFOLD_251	CL00001	1	71	90339	90266	-	0.64	70	2.3e-13											tRNA					tRNA
tRNA	tRNA	RF00005	SCAFFOLD_254	CL00001	1	71	580510	580438	-	0.58	60.1	1.3e-10											tRNA					tRNA
tRNA	tRNA	RF00005	SCAFFOLD_256	CL00001	1	71	170235	170152	-	0.6	48.7	2e-07											tRNA					tRNA
tRNA	tRNA	RF00005	SCAFFOLD_257	CL00001	1	71	40327	40399	+	0.6	44.6	2.8e-06											tRNA					tRNA
tRNA	tRNA	RF00005	SCAFFOLD_258	CL00001	1	71	149971	149899	-	0.56	64.8	6.2e-12											tRNA					tRNA
tRNA	tRNA	RF00005	SCAFFOLD_262	CL00001	1	71	171232	171160	-	0.4	60.7	8.8e-11											tRNA					tRNA
tRNA	tRNA	RF00005	SCAFFOLD_262	CL00001	1	71	142832	142903	+	0.58	57.4	7.4e-10											tRNA					tRNA
tRNA	tRNA	RF00005	SCAFFOLD_269	CL00001	1	71	149408	149337	-	0.54	65.9	3.1e-12											tRNA					tRNA
tRNA	tRNA	RF00005	SCAFFOLD_270	CL00001	1	71	159444	159515	+	0.56	61.2	6.4e-11											tRNA					tRNA
tRNA	tRNA	RF00005	SCAFFOLD_270	CL00001	1	71	159526	159616	+	0.58	57.4	7.6e-10											tRNA					tRNA
tRNA	tRNA	RF00005	SCAFFOLD_270	CL00001	1	71	157740	157811	+	0.47	39.9	6e-05											tRNA					tRNA
tRNA	tRNA	RF00005	SCAFFOLD_274	CL00001	1	71	258146	258075	-	0.5	60.9	7.9e-11											tRNA					tRNA
tRNA	tRNA	RF00005	SCAFFOLD_274	CL00001	1	71	562749	562821	+	0.49	57.5	6.9e-10											tRNA					tRNA
tRNA	tRNA	RF00005	SCAFFOLD_275	CL00001	1	71	305311	305230	-	0.54	66.3	2.5e-12											tRNA					tRNA
tRNA	tRNA	RF00005	SCAFFOLD_275	CL00001	1	71	213092	213165	+	0.55	64.5	7.7e-12											tRNA					tRNA
tRNA	tRNA	RF00005	SCAFFOLD_275	CL00001	1	71	402980	402910	-	0.59	61.5	5.5e-11											tRNA					tRNA
tRNA	tRNA	RF00005	SCAFFOLD_275	CL00001	1	71	469822	469911	+	0.57	58.5	3.7e-10											tRNA					tRNA
tRNA	tRNA	RF00005	SCAFFOLD_275	CL00001	1	71	82009	82084	+	0.59	38.6	0.00013											tRNA					tRNA
tRNA	tRNA	RF00005	SCAFFOLD_277	CL00001	1	71	66407	66335	-	0.63	62.7	2.5e-11											tRNA					tRNA
tRNA	tRNA	RF00005	SCAFFOLD_280	CL00001	1	71	99197	99126	-	0.56	65.9	3.2e-12											tRNA					tRNA
tRNA	tRNA	RF00005	SCAFFOLD_285	CL00001	1	71	213309	213244	-	0.38	31	0.018											tRNA					tRNA
tRNA	tRNA	RF00005	SCAFFOLD_286	CL00001	1	71	242355	242284	-	0.56	58.1	4.7e-10											tRNA					tRNA
tRNA	tRNA	RF00005	SCAFFOLD_287	CL00001	1	71	102138	102219	+	0.62	61.4	5.8e-11											tRNA					tRNA
tRNA	tRNA	RF00005	SCAFFOLD_288	CL00001	1	71	140030	140103	+	0.5	66.3	2.4e-12											tRNA					tRNA
tRNA	tRNA	RF00005	SCAFFOLD_292	CL00001	1	71	403671	403590	-	0.59	61.6	4.9e-11											tRNA					tRNA
tRNA	tRNA	RF00005	SCAFFOLD_297	CL00001	1	71	121753	121824	+	0.53	70.6	1.5e-13											tRNA					tRNA
tRNA	tRNA	RF00005	SCAFFOLD_297	CL00001	1	71	164388	164469	+	0.59	62.1	3.6e-11											tRNA					tRNA
tRNA	tRNA	RF00005	SCAFFOLD_298	CL00001	1	71	78734	78662	-	0.52	64.3	9e-12											tRNA					tRNA
tRNA	tRNA	RF00005	SCAFFOLD_298	CL00001	1	71	257614	257534	-	0.53	62.7	2.6e-11											tRNA					tRNA
tRNA	tRNA	RF00005	SCAFFOLD_298	CL00001	1	71	218998	218926	-	0.44	51.5	3.4e-08											tRNA					tRNA
tRNA	tRNA	RF00005	SCAFFOLD_302	CL00001	1	71	11925	11854	-	0.5	68.8	4.9e-13											tRNA					tRNA
tRNA	tRNA	RF00005	SCAFFOLD_302	CL00001	1	71	34905	34977	+	0.59	37.2	0.00032											tRNA					tRNA
tRNA	tRNA	RF00005	SCAFFOLD_308	CL00001	1	71	520873	520944	+	0.6	73.5	2.4e-14											tRNA					tRNA
tRNA	tRNA	RF00005	SCAFFOLD_308	CL00001	1	71	358702	358631	-	0.49	45.6	1.5e-06											tRNA					tRNA
tRNA	tRNA	RF00005	SCAFFOLD_311	CL00001	1	71	298417	298488	+	0.61	58.4	3.9e-10											tRNA					tRNA
tRNA	tRNA	RF00005	SCAFFOLD_312	CL00001	1	71	211218	211290	+	0.63	62.8	2.4e-11											tRNA					tRNA
tRNA	tRNA	RF00005	SCAFFOLD_312	CL00001	1	71	54847	54776	-	0.58	62.1	3.7e-11											tRNA					tRNA
tRNA	tRNA	RF00005	SCAFFOLD_312	CL00001	1	71	82493	82564	+	0.56	58.1	4.7e-10											tRNA					tRNA
tRNA	tRNA	RF00005	SCAFFOLD_316	CL00001	1	71	61896	61969	+	0.54	62.5	2.9e-11											tRNA					tRNA
tRNA	tRNA	RF00005	SCAFFOLD_323	CL00001	1	71	94856	94927	+	0.61	66.1	2.8e-12											tRNA					tRNA
tRNA	tRNA	RF00005	SCAFFOLD_325	CL00001	1	71	452253	452334	+	0.62	61.4	5.8e-11											tRNA					tRNA
tRNA	tRNA	RF00005	SCAFFOLD_326	CL00001	1	71	140446	140365	-	0.54	66.3	2.5e-12											tRNA					tRNA
tRNA	tRNA	RF00005	SCAFFOLD_326	CL00001	1	71	248951	249022	+	0.62	58.6	3.4e-10											tRNA					tRNA
tRNA	tRNA	RF00005	SCAFFOLD_335	CL00001	1	71	47615	47695	+	0.53	63.3	1.6e-11											tRNA					tRNA
tRNA	tRNA	RF00005	SCAFFOLD_343	CL00001	1	71	263942	264013	+	0.57	47.9	3.3e-07											tRNA					tRNA
tRNA	tRNA	RF00005	SCAFFOLD_344	CL00001	1	71	311517	311589	+	0.49	69.7	2.7e-13											tRNA					tRNA
tRNA	tRNA	RF00005	SCAFFOLD_344	CL00001	1	71	316060	316132	+	0.52	64.3	8.9e-12											tRNA					tRNA
tRNA	tRNA	RF00005	SCAFFOLD_348	CL00001	1	71	151427	151497	+	0.61	30.3	0.029											tRNA					tRNA
tRNA	tRNA	RF00005	SCAFFOLD_350	CL00001	1	71	142484	142412	-	0.59	57	9.5e-10											tRNA					tRNA
tRNA	tRNA	RF00005	SCAFFOLD_351	CL00001	1	71	231174	231247	+	0.57	68.7	5.2e-13											tRNA					tRNA
tRNA	tRNA	RF00005	SCAFFOLD_351	CL00001	1	71	55586	55658	+	0.64	65.5	4e-12											tRNA					tRNA
tRNA	tRNA	RF00005	SCAFFOLD_351	CL00001	1	71	388191	388264	+	0.57	50.2	7.7e-08											tRNA					tRNA
tRNA	tRNA	RF00005	SCAFFOLD_352	CL00001	1	71	87298	87368	+	0.49	65.1	5.2e-12											tRNA					tRNA
tRNA	tRNA	RF00005	SCAFFOLD_361	CL00001	1	71	586	657	+	0.56	71.5	8.5e-14											tRNA					tRNA
tRNA	tRNA	RF00005	SCAFFOLD_361	CL00001	1	71	227571	227498	-	0.57	58.8	3.1e-10											tRNA					tRNA
tRNA	tRNA	RF00005	SCAFFOLD_364	CL00001	1	71	173752	173680	-	0.56	71.6	8e-14											tRNA					tRNA
tRNA	tRNA	RF00005	SCAFFOLD_364	CL00001	1	71	424623	424541	-	0.55	60.7	8.8e-11											tRNA					tRNA
tRNA	tRNA	RF00005	SCAFFOLD_367	CL00001	1	71	185973	185901	-	0.59	65.1	5.4e-12											tRNA					tRNA
tRNA	tRNA	RF00005	SCAFFOLD_368	CL00001	1	71	59510	59427	-	0.55	64	1.1e-11											tRNA					tRNA
tRNA	tRNA	RF00005	SCAFFOLD_368	CL00001	1	71	234512	234432	-	0.53	62.7	2.6e-11											tRNA					tRNA
tRNA	tRNA	RF00005	SCAFFOLD_373	CL00001	1	71	243886	243971	+	0.57	58.9	2.9e-10											tRNA					tRNA
tRNA	tRNA	RF00005	SCAFFOLD_375	CL00001	1	71	90388	90317	-	0.56	67.7	1e-12											tRNA					tRNA
tRNA	tRNA	RF00005	SCAFFOLD_377	CL00001	1	71	79918	79835	-	0.57	64	1.1e-11											tRNA					tRNA
tRNA	tRNA	RF00005	SCAFFOLD_378	CL00001	1	71	163227	163308	+	0.54	66.3	2.5e-12											tRNA					tRNA
tRNA	tRNA	RF00005	SCAFFOLD_378	CL00001	1	71	33202	33130	-	0.6	65.1	5.4e-12											tRNA					tRNA
tRNA	tRNA	RF00005	SCAFFOLD_381	CL00001	1	71	213178	213249	+	0.56	58.1	4.7e-10											tRNA					tRNA
tRNA	tRNA	RF00005	SCAFFOLD_384	CL00001	1	71	197762	197691	-	0.57	66	2.9e-12											tRNA					tRNA
tRNA	tRNA	RF00005	SCAFFOLD_386	CL00001	1	71	183698	183626	-	0.59	57	9.5e-10											tRNA					tRNA
tRNA	tRNA	RF00005	SCAFFOLD_387	CL00001	1	71	448493	448564	+	0.62	72.6	4.2e-14											tRNA					tRNA
tRNA	tRNA	RF00005	SCAFFOLD_388	CL00001	1	71	64012	63941	-	0.57	29.6	0.043											tRNA					tRNA
tRNA	tRNA	RF00005	SCAFFOLD_389	CL00001	1	71	69514	69585	+	0.54	65.9	3.1e-12											tRNA					tRNA
tRNA	tRNA	RF00005	SCAFFOLD_393	CL00001	1	71	158803	158875	+	0.59	65.1	5.4e-12											tRNA					tRNA
tRNA	tRNA	RF00005	SCAFFOLD_393	CL00001	1	71	178808	178880	+	0.59	65.1	5.4e-12											tRNA					tRNA
tRNA	tRNA	RF00005	SCAFFOLD_395	CL00001	1	71	127861	127789	-	0.56	62.4	3e-11											tRNA					tRNA
tRNA	tRNA	RF00005	SCAFFOLD_395	CL00001	1	71	102574	102488	-	0.57	48.4	2.4e-07											tRNA					tRNA
tRNA	tRNA	RF00005	SCAFFOLD_398	CL00001	1	71	222128	222057	-	0.54	55.4	2.7e-09											tRNA					tRNA
tRNA	tRNA	RF00005	SCAFFOLD_402	CL00001	1	71	61787	61716	-	0.57	55	3.6e-09											tRNA					tRNA
tRNA	tRNA	RF00005	SCAFFOLD_409	CL00001	1	71	134945	134873	-	0.6	37.4	0.0003											tRNA					tRNA
tRNA	tRNA	RF00005	SCAFFOLD_413	CL00001	1	71	93966	94046	+	0.53	63.3	1.6e-11											tRNA					tRNA
tRNA	tRNA	RF00005	SCAFFOLD_420	CL00001	1	71	8923	8842	-	0.59	61.6	4.9e-11											tRNA					tRNA
tRNA	tRNA	RF00005	SCAFFOLD_421	CL00001	1	71	169588	169517	-	0.62	72.6	4.2e-14											tRNA					tRNA
tRNA	tRNA	RF00005	SCAFFOLD_422	CL00001	1	71	26354	26293	-	0.65	43.2	6.8e-06											tRNA					tRNA
tRNA	tRNA	RF00005	SCAFFOLD_424	CL00001	1	71	14685	14612	-	0.54	70.1	2.1e-13											tRNA					tRNA
tRNA	tRNA	RF00005	SCAFFOLD_424	CL00001	1	71	287707	287777	+	0.59	61.5	5.5e-11											tRNA					tRNA
tRNA	tRNA	RF00005	SCAFFOLD_432	CL00001	1	71	16417	16488	+	0.58	29.8	0.039											tRNA					tRNA
tRNA	tRNA	RF00005	SCAFFOLD_433	CL00001	1	71	1842	1913	+	0.57	66	2.9e-12											tRNA					tRNA
tRNA	tRNA	RF00005	SCAFFOLD_435	CL00001	1	71	131786	131715	-	0.6	52.3	2e-08											tRNA					tRNA
tRNA	tRNA	RF00005	SCAFFOLD_438	CL00001	1	71	204353	204445	+	0.55	58.2	4.4e-10											tRNA					tRNA
tRNA	tRNA	RF00005	SCAFFOLD_440	CL00001	1	71	169688	169767	+	0.56	64.3	8.7e-12											tRNA					tRNA
tRNA	tRNA	RF00005	SCAFFOLD_442	CL00001	1	71	56778	56706	-	0.55	70.6	1.5e-13											tRNA					tRNA
tRNA	tRNA	RF00005	SCAFFOLD_442	CL00001	1	71	115517	115446	-	0.56	68.1	7.5e-13											tRNA					tRNA
tRNA	tRNA	RF00005	SCAFFOLD_442	CL00001	1	71	47890	47961	+	0.54	55.4	2.7e-09											tRNA					tRNA
tRNA	tRNA	RF00005	SCAFFOLD_445	CL00001	1	71	75992	75921	-	0.57	66	2.9e-12											tRNA					tRNA
tRNA	tRNA	RF00005	SCAFFOLD_448	CL00001	1	71	43710	43629	-	0.56	64.8	6.4e-12											tRNA					tRNA
tRNA	tRNA	RF00005	SCAFFOLD_462	CL00001	1	71	209610	209683	+	0.55	64.5	7.7e-12											tRNA					tRNA
tRNA	tRNA	RF00005	SCAFFOLD_463	CL00001	1	71	52716	52795	+	0.56	64.3	8.7e-12											tRNA					tRNA
tRNA	tRNA	RF00005	SCAFFOLD_468	CL00001	1	71	114611	114683	+	0.58	68.2	7.2e-13											tRNA					tRNA
tRNA	tRNA	RF00005	SCAFFOLD_470	CL00001	1	71	278469	278541	+	0.58	60.1	1.3e-10											tRNA					tRNA
tRNA	tRNA	RF00005	SCAFFOLD_470	CL00001	1	71	201493	201422	-	0.57	58	5.3e-10											tRNA					tRNA
tRNA	tRNA	RF00005	SCAFFOLD_475	CL00001	1	71	56096	56168	+	0.59	71	1.2e-13											tRNA					tRNA
tRNA	tRNA	RF00005	SCAFFOLD_478	CL00001	1	71	219079	219006	-	0.55	64.5	7.7e-12											tRNA					tRNA
tRNA	tRNA	RF00005	SCAFFOLD_479	CL00001	1	71	378419	378492	+	0.55	64.5	7.7e-12											tRNA					tRNA
tRNA	tRNA	RF00005	SCAFFOLD_482	CL00001	1	71	57555	57483	-	0.59	65.1	5.4e-12											tRNA					tRNA
tRNA	tRNA	RF00005	SCAFFOLD_482	CL00001	1	71	30110	30193	+	0.54	54	6.5e-09											tRNA					tRNA
tRNA	tRNA	RF00005	SCAFFOLD_506	CL00001	7	64	131123	131181	+	0.54	43.6	5.5e-06											tRNA					tRNA
tRNA	tRNA	RF00005	SCAFFOLD_512	CL00001	1	71	23625	23696	+	0.57	43	7.9e-06											tRNA					tRNA
tRNA	tRNA	RF00005	SCAFFOLD_515	CL00001	1	71	91163	91233	+	0.59	59.6	1.8e-10											tRNA					tRNA
tRNA	tRNA	RF00005	SCAFFOLD_517	CL00001	1	71	145836	145916	+	0.53	63.3	1.6e-11											tRNA					tRNA
tRNA	tRNA	RF00005	SCAFFOLD_519	CL00001	1	71	69685	69613	-	0.49	64.2	9.7e-12											tRNA					tRNA
tRNA	tRNA	RF00005	SCAFFOLD_519	CL00001	1	71	178157	178068	-	0.57	58.5	3.7e-10											tRNA					tRNA
tRNA	tRNA	RF00005	SCAFFOLD_526	CL00001	1	71	21143	21214	+	0.57	66	2.9e-12											tRNA					tRNA
tRNA	tRNA	RF00005	SCAFFOLD_526	CL00001	1	71	139699	139633	-	0.43	33.4	0.0038											tRNA					tRNA
tRNA	tRNA	RF00005	SCAFFOLD_527	CL00001	1	71	137497	137425	-	0.58	65	5.7e-12											tRNA					tRNA
tRNA	tRNA	RF00005	SCAFFOLD_527	CL00001	1	71	155996	156069	+	0.55	64.1	1e-11											tRNA					tRNA
tRNA	tRNA	RF00005	SCAFFOLD_528	CL00001	1	71	158588	158659	+	0.61	66.1	2.8e-12											tRNA					tRNA
tRNA	tRNA	RF00005	SCAFFOLD_531	CL00001	1	71	218804	218877	+	0.53	60.5	1e-10											tRNA					tRNA
tRNA	tRNA	RF00005	SCAFFOLD_531	CL00001	1	71	30231	30302	+	0.57	58	5.3e-10											tRNA					tRNA
tRNA	tRNA	RF00005	SCAFFOLD_531	CL00001	1	71	25612	25684	+	0.59	57	9.5e-10											tRNA					tRNA
tRNA	tRNA	RF00005	SCAFFOLD_533	CL00001	1	71	354758	354687	-	0.58	57.9	5.3e-10											tRNA					tRNA
tRNA	tRNA	RF00005	SCAFFOLD_535	CL00001	1	71	62390	62478	+	0.54	58.6	3.5e-10											tRNA					tRNA
tRNA	tRNA	RF00005	SCAFFOLD_536	CL00001	1	71	7775	7702	-	0.53	66.3	2.4e-12											tRNA					tRNA
tRNA	tRNA	RF00005	SCAFFOLD_539	CL00001	1	71	27873	27954	+	0.59	61.6	4.9e-11											tRNA					tRNA
tRNA	tRNA	RF00005	SCAFFOLD_540	CL00001	1	71	114339	114419	+	0.53	63.3	1.6e-11											tRNA					tRNA
tRNA	tRNA	RF00005	SCAFFOLD_543	CL00001	1	71	56958	57031	+	0.57	58.8	3.1e-10											tRNA					tRNA
tRNA	tRNA	RF00005	SCAFFOLD_548	CL00001	1	71	43557	43474	-	0.56	64	1.1e-11											tRNA					tRNA
tRNA	tRNA	RF00005	SCAFFOLD_551	CL00001	1	71	143518	143432	-	0.56	58.8	3.1e-10											tRNA					tRNA
tRNA	tRNA	RF00005	SCAFFOLD_551	CL00001	1	71	141548	141462	-	0.54	42.5	1.1e-05											tRNA					tRNA
tRNA	tRNA	RF00005	SCAFFOLD_554	CL00001	1	71	238149	238222	+	0.53	66.3	2.4e-12											tRNA					tRNA
tRNA	tRNA	RF00005	SCAFFOLD_554	CL00001	1	71	236677	236748	+	0.61	58.4	3.9e-10											tRNA					tRNA
tRNA	tRNA	RF00005	SCAFFOLD_554	CL00001	1	71	240057	240128	+	0.61	55	3.5e-09											tRNA					tRNA
tRNA	tRNA	RF00005	SCAFFOLD_559	CL00001	1	71	18970	18899	-	0.49	37.1	0.00037											tRNA					tRNA
tRNA	tRNA	RF00005	SCAFFOLD_559	CL00001	1	71	116664	116590	-	0.48	33	0.0051											tRNA					tRNA
tRNA	tRNA	RF00005	SCAFFOLD_560	CL00001	1	71	102175	102104	-	0.57	69.7	2.8e-13											tRNA					tRNA
tRNA	tRNA	RF00005	SCAFFOLD_567	CL00001	1	71	251487	251394	-	0.54	58.1	4.7e-10											tRNA					tRNA
tRNA	tRNA	RF00005	SCAFFOLD_572	CL00001	1	71	204371	204443	+	0.56	64.7	6.7e-12											tRNA					tRNA
tRNA	tRNA	RF00005	SCAFFOLD_572	CL00001	1	71	204872	204944	+	0.58	64.7	6.8e-12											tRNA					tRNA
tRNA	tRNA	RF00005	SCAFFOLD_572	CL00001	1	71	191471	191543	+	0.55	62.2	3.4e-11											tRNA					tRNA
tRNA	tRNA	RF00005	SCAFFOLD_572	CL00001	1	71	197920	197992	+	0.63	34.6	0.0017											tRNA					tRNA
tRNA	tRNA	RF00005	SCAFFOLD_580	CL00001	1	71	122839	122768	-	0.57	57.1	9.2e-10											tRNA					tRNA
tRNA	tRNA	RF00005	SCAFFOLD_584	CL00001	1	71	99530	99602	+	0.58	64.7	6.7e-12											tRNA					tRNA
tRNA	tRNA	RF00005	SCAFFOLD_585	CL00001	1	71	87464	87535	+	0.56	61.2	6.4e-11											tRNA					tRNA
tRNA	tRNA	RF00005	SCAFFOLD_600	CL00001	1	71	7663	7734	+	0.56	58.1	4.7e-10											tRNA					tRNA
tRNA	tRNA	RF00005	SCAFFOLD_600	CL00001	1	71	8169	8240	+	0.56	58.1	4.7e-10											tRNA					tRNA
tRNA	tRNA	RF00005	SCAFFOLD_600	CL00001	1	71	8667	8738	+	0.56	58.1	4.7e-10											tRNA					tRNA
tRNA	tRNA	RF00005	SCAFFOLD_600	CL00001	1	71	12725	12796	+	0.56	53	1.3e-08											tRNA					tRNA
tRNA	tRNA	RF00005	SCAFFOLD_600	CL00001	1	71	10464	10534	+	0.48	38.8	0.00012											tRNA					tRNA
tRNA	tRNA	RF00005	SCAFFOLD_602	CL00001	1	71	71155	71082	-	0.55	58.5	3.6e-10											tRNA					tRNA
tRNA	tRNA	RF00005	SCAFFOLD_603	CL00001	1	71	58052	57968	-	0.6	48.6	2.2e-07											tRNA					tRNA
tRNA	tRNA	RF00005	SCAFFOLD_603	CL00001	1	71	71310	71226	-	0.6	48.6	2.2e-07											tRNA					tRNA
tRNA	tRNA	RF00005	SCAFFOLD_612	CL00001	1	71	98188	98259	+	0.53	48.1	3e-07											tRNA					tRNA
tRNA	tRNA	RF00005	SCAFFOLD_622	CL00001	1	71	27768	27839	+	0.51	68	8.3e-13											tRNA					tRNA
tRNA	tRNA	RF00005	SCAFFOLD_622	CL00001	1	71	119017	119097	+	0.53	63.3	1.6e-11											tRNA					tRNA
tRNA	tRNA	RF00005	SCAFFOLD_622	CL00001	1	71	96744	96672	-	0.53	54.6	4.6e-09											tRNA					tRNA
tRNA	tRNA	RF00005	SCAFFOLD_626	CL00001	1	71	3134	3053	-	0.59	61.6	4.9e-11											tRNA					tRNA
tRNA	tRNA	RF00005	SCAFFOLD_640	CL00001	1	71	190916	190844	-	0.47	66.9	1.6e-12											tRNA					tRNA
tRNA	tRNA	RF00005	SCAFFOLD_640	CL00001	1	71	190204	190132	-	0.49	65.4	4.3e-12											tRNA					tRNA
tRNA	tRNA	RF00005	SCAFFOLD_640	CL00001	1	71	149311	149239	-	0.37	33.5	0.0035											tRNA					tRNA
tRNA	tRNA	RF00005	SCAFFOLD_640	CL00001	1	71	61954	61875	-	0.39	29.4	0.049											tRNA					tRNA
tRNA	tRNA	RF00005	SCAFFOLD_643	CL00001	1	71	16564	16636	+	0.58	51.6	3.1e-08											tRNA					tRNA
tRNA	tRNA	RF00005	SCAFFOLD_646	CL00001	1	71	66074	66146	+	0.55	62.5	2.8e-11											tRNA					tRNA
tRNA	tRNA	RF00005	SCAFFOLD_648	CL00001	1	71	129250	129179	-	0.61	75.3	7.4e-15											tRNA					tRNA
tRNA	tRNA	RF00005	SCAFFOLD_653	CL00001	1	71	36839	36767	-	0.51	31.4	0.014											tRNA					tRNA
tRNA	tRNA	RF00005	SCAFFOLD_660	CL00001	1	71	227476	227405	-	0.6	58.4	3.9e-10											tRNA					tRNA
tRNA	tRNA	RF00005	SCAFFOLD_669	CL00001	1	71	85423	85351	-	0.56	60.2	1.3e-10											tRNA					tRNA
tRNA	tRNA	RF00005	SCAFFOLD_676	CL00001	1	71	109323	109396	+	0.53	66.3	2.4e-12											tRNA					tRNA
tRNA	tRNA	RF00005	SCAFFOLD_689	CL00001	1	71	162561	162647	+	0.51	65.8	3.4e-12											tRNA					tRNA
tRNA	tRNA	RF00005	SCAFFOLD_689	CL00001	1	71	97726	97799	+	0.59	59.2	2.4e-10											tRNA					tRNA
tRNA	tRNA	RF00005	SCAFFOLD_701	CL00001	1	71	55773	55702	-	0.6	62.2	3.5e-11											tRNA					tRNA
tRNA	tRNA	RF00005	SCAFFOLD_708	CL00001	1	71	48909	48838	-	0.6	62.2	3.5e-11											tRNA					tRNA
tRNA	tRNA	RF00005	SCAFFOLD_710	CL00001	1	71	62446	62375	-	0.53	66.6	2e-12											tRNA					tRNA
tRNA	tRNA	RF00005	SCAFFOLD_712	CL00001	1	71	60144	60072	-	0.42	30.9	0.019											tRNA					tRNA
tRNA	tRNA	RF00005	SCAFFOLD_727	CL00001	1	71	87990	87917	-	0.55	64.5	7.7e-12											tRNA					tRNA
tRNA	tRNA	RF00005	SCAFFOLD_727	CL00001	1	71	86406	86333	-	0.57	63	2.1e-11											tRNA					tRNA
tRNA	tRNA	RF00005	SCAFFOLD_727	CL00001	1	71	15365	15294	-	0.6	52.3	2e-08											tRNA					tRNA
tRNA	tRNA	RF00005	SCAFFOLD_727	CL00001	1	71	83918	83845	-	0.54	33.6	0.0034											tRNA					tRNA
tRNA	tRNA	RF00005	SCAFFOLD_734	CL00001	1	71	62560	62489	-	0.53	67.5	1.2e-12											tRNA					tRNA
tRNA	tRNA	RF00005	SCAFFOLD_755	CL00001	1	71	118369	118299	-	0.61	48	3.1e-07											tRNA					tRNA
tRNA	tRNA	RF00005	SCAFFOLD_755	CL00001	1	71	101886	101816	-	0.59	41.7	1.8e-05											tRNA					tRNA
tRNA	tRNA	RF00005	SCAFFOLD_755	CL00001	1	71	83708	83638	-	0.62	35.3	0.0011											tRNA					tRNA
tRNA	tRNA	RF00005	SCAFFOLD_758	CL00001	1	71	83944	84016	+	0.58	51.6	3.1e-08											tRNA					tRNA
tRNA	tRNA	RF00005	SCAFFOLD_760	CL00001	1	71	144815	144744	-	0.56	58.1	4.7e-10											tRNA					tRNA
tRNA	tRNA	RF00005	SCAFFOLD_760	CL00001	1	71	12722	12651	-	0.6	52.3	2e-08											tRNA					tRNA
tRNA	tRNA	RF00005	SCAFFOLD_774	CL00001	1	71	53018	52947	-	0.57	69.7	2.8e-13											tRNA					tRNA
tRNA	tRNA	RF00005	SCAFFOLD_774	CL00001	1	71	47101	47172	+	0.5	68.8	4.9e-13											tRNA					tRNA
tRNA	tRNA	RF00005	SCAFFOLD_774	CL00001	1	71	85826	85907	+	0.56	33.5	0.0037											tRNA					tRNA
tRNA	tRNA	RF00005	SCAFFOLD_803	CL00001	1	71	78365	78294	-	0.6	52.3	2e-08											tRNA					tRNA
tRNA	tRNA	RF00005	SCAFFOLD_833	CL00001	1	71	46597	46525	-	0.59	65.1	5.4e-12											tRNA					tRNA
tRNA	tRNA	RF00005	SCAFFOLD_845	CL00001	1	71	63387	63458	+	0.58	57.4	7.4e-10											tRNA					tRNA
tRNA	tRNA	RF00005	SCAFFOLD_869	CL00001	1	71	121055	121126	+	0.56	58.1	4.7e-10											tRNA					tRNA
tRNA	tRNA	RF00005	SCAFFOLD_869	CL00001	1	71	121572	121643	+	0.56	58.1	4.7e-10											tRNA					tRNA
tRNA	tRNA	RF00005	SCAFFOLD_869	CL00001	1	71	122070	122141	+	0.56	58.1	4.7e-10											tRNA					tRNA
tRNA	tRNA	RF00005	SCAFFOLD_869	CL00001	1	71	123867	123937	+	0.48	38.8	0.00012											tRNA					tRNA
tRNA	tRNA	RF00005	SCAFFOLD_869	CL00001	1	71	120307	120378	+	0.5	30.2	0.031											tRNA					tRNA
tRNA	tRNA	RF00005	SCAFFOLD_883	CL00001	1	71	32445	32525	+	0.53	63.3	1.6e-11											tRNA					tRNA
tRNA	tRNA	RF00005	SCAFFOLD_895	CL00001	1	71	67596	67677	+	0.55	43	7.9e-06											tRNA					tRNA
tRNA	tRNA	RF00005	SCAFFOLD_895	CL00001	1	71	9535	9616	+	0.59	42.4	1.2e-05											tRNA					tRNA
tRNA	tRNA	RF00005	SCAFFOLD_895	CL00001	1	71	28374	28455	+	0.57	39	0.00011											tRNA					tRNA
tRNA	tRNA	RF00005	SCAFFOLD_897	CL00001	1	71	28492	28420	-	0.6	55	3.4e-09											tRNA					tRNA
tRNA	tRNA	RF00005	SCAFFOLD_903	CL00001	1	71	13109	13028	-	0.59	62.1	3.6e-11											tRNA					tRNA
tRNA	tRNA	RF00005	SCAFFOLD_905	CL00001	1	71	48885	48814	-	0.62	72.6	4.2e-14											tRNA					tRNA
tRNA	tRNA	RF00005	SCAFFOLD_908	CL00001	1	71	43239	43158	-	0.48	38.6	0.00014											tRNA					tRNA
tRNA	tRNA	RF00005	SCAFFOLD_916	CL00001	1	71	133377	133450	+	0.64	70	2.3e-13											tRNA					tRNA
tRNA	tRNA	RF00005	SCAFFOLD_949	CL00001	1	71	6385	6315	-	0.59	61.5	5.5e-11											tRNA					tRNA
tRNA	tRNA	RF00005	SCAFFOLD_949	CL00001	1	71	17845	17754	-	0.58	58.3	4.2e-10											tRNA					tRNA
tRNA	tRNA	RF00005	SCAFFOLD_992	CL00001	1	71	19791	19719	-	0.53	64.2	9.5e-12											tRNA					tRNA
tRNA	tRNA	RF00005	SCAFFOLD_995	CL00001	1	71	51540	51459	-	0.59	61.6	4.9e-11											tRNA					tRNA
tRNA	tRNA	RF00005	SCAFFOLD_1004	CL00001	1	71	12984	13055	+	0.56	58.1	4.7e-10											tRNA					tRNA
tRNA	tRNA	RF00005	SCAFFOLD_1016	CL00001	1	71	37626	37553	-	0.55	69.6	2.9e-13											tRNA					tRNA
tRNA	tRNA	RF00005	SCAFFOLD_1016	CL00001	1	71	70506	70576	+	0.59	61.5	5.5e-11											tRNA					tRNA
tRNA	tRNA	RF00005	SCAFFOLD_1024	CL00001	1	71	48652	48723	+	0.61	58.4	3.9e-10											tRNA					tRNA
tRNA	tRNA	RF00005	SCAFFOLD_1055	CL00001	1	71	22788	22858	+	0.59	61.5	5.5e-11											tRNA					tRNA
tRNA	tRNA	RF00005	SCAFFOLD_1090	CL00001	1	71	9713	9792	+	0.54	43.7	5.1e-06											tRNA					tRNA
tRNA	tRNA	RF00005	SCAFFOLD_1117	CL00001	1	71	22810	22740	-	0.59	61.5	5.5e-11											tRNA					tRNA
tRNA	tRNA	RF00005	SCAFFOLD_1117	CL00001	1	71	34292	34201	-	0.58	58.3	4.2e-10											tRNA					tRNA
tRNA	tRNA	RF00005	SCAFFOLD_1152	CL00001	1	71	41025	41098	+	0.42	58.8	3.1e-10											tRNA					tRNA
tRNA	tRNA	RF00005	SCAFFOLD_1164	CL00001	1	71	23046	22963	-	0.56	60.2	1.2e-10											tRNA					tRNA
tRNA	tRNA	RF00005	SCAFFOLD_1194	CL00001	1	71	43302	43232	-	0.59	61.4	5.7e-11											tRNA					tRNA
tRNA	tRNA	RF00005	SCAFFOLD_1226	CL00001	1	71	30886	30972	+	0.52	65.1	5.1e-12											tRNA					tRNA
tRNA	tRNA	RF00005	SCAFFOLD_1226	CL00001	1	71	10654	10739	+	0.43	49.4	1.3e-07											tRNA					tRNA
tRNA	tRNA	RF00005	SCAFFOLD_1238	CL00001	1	71	23811	23738	-	0.57	58.8	3.1e-10											tRNA					tRNA
tRNA	tRNA	RF00005	SCAFFOLD_1247	CL00001	1	71	2581	2662	+	0.59	61.6	4.9e-11											tRNA					tRNA
tRNA	tRNA	RF00005	SCAFFOLD_1250	CL00001	1	71	12220	12292	+	0.58	51.6	3.1e-08											tRNA					tRNA
tRNA	tRNA	RF00005	SCAFFOLD_1252	CL00001	1	71	13680	13595	-	0.43	49.4	1.3e-07											tRNA					tRNA
tRNA	tRNA	RF00005	SCAFFOLD_1252	CL00001	1	71	60936	61006	+	0.46	33.5	0.0037											tRNA					tRNA
tRNA	tRNA	RF00005	SCAFFOLD_1259	CL00001	1	71	18335	18405	+	0.46	33.5	0.0037											tRNA					tRNA
tRNA	tRNA	RF00005	SCAFFOLD_1270	CL00001	1	71	37652	37571	-	0.59	61.6	4.9e-11											tRNA					tRNA
tRNA	tRNA	RF00005	SCAFFOLD_1287	CL00001	1	71	7837	7907	+	0.59	58	5e-10											tRNA					tRNA
tRNA	tRNA	RF00005	SCAFFOLD_1361	CL00001	1	71	19695	19765	+	0.61	44.7	2.6e-06											tRNA					tRNA
tRNA	tRNA	RF00005	SCAFFOLD_1365	CL00001	1	71	17078	16997	-	0.57	48.5	2.3e-07											tRNA					tRNA
tRNA	tRNA	RF00005	SCAFFOLD_1447	CL00001	1	71	21585	21655	+	0.46	33.5	0.0037											tRNA					tRNA
tRNA	tRNA	RF00005	SCAFFOLD_1474	CL00001	1	71	25497	25415	-	0.55	60.7	8.8e-11											tRNA					tRNA
tRNA	tRNA	RF00005	SCAFFOLD_1549	CL00001	1	71	11291	11219	-	0.49	69.7	2.7e-13											tRNA					tRNA
tRNA	tRNA	RF00005	SCAFFOLD_1549	CL00001	1	71	6748	6676	-	0.52	64.3	8.9e-12											tRNA					tRNA
tRNA	tRNA	RF00005	SCAFFOLD_1564	CL00001	1	71	13060	13131	+	0.54	65.9	3.1e-12											tRNA					tRNA
tRNA	tRNA	RF00005	SCAFFOLD_1654	CL00001	1	71	2063	2134	+	0.6	58.4	3.9e-10											tRNA					tRNA
tRNA	tRNA	RF00005	SCAFFOLD_1771	CL00001	1	71	7112	7029	-	0.57	64	1.1e-11											tRNA					tRNA
tRNA	tRNA	RF00005	SCAFFOLD_1933	CL00001	1	71	1636	1565	-	0.47	40.9	3.1e-05											tRNA					tRNA
tRNA	tRNA	RF00005	SCAFFOLD_2018	CL00001	1	71	11949	12021	+	0.56	71.6	8e-14											tRNA					tRNA
tRNA	tRNA	RF00005	SCAFFOLD_2144	CL00001	1	71	9351	9258	-	0.54	58.1	4.7e-10											tRNA					tRNA
tRNA	tRNA	RF00005	SCAFFOLD_2161	CL00001	4	71	11043	10966	-	0.54	51.4	3.6e-08											tRNA					tRNA
tRNA	tRNA	RF00005	SCAFFOLD_2194	CL00001	1	71	9920	9849	-	0.57	34	0.0026											tRNA					tRNA
tRNA	tRNA	RF00005	SCAFFOLD_2227	CL00001	1	71	9677	9607	-	0.59	59.6	1.8e-10											tRNA					tRNA
tRNA	tRNA	RF00005	SCAFFOLD_2242	CL00001	1	71	2639	2568	-	0.54	55.4	2.7e-09											tRNA					tRNA
tRNA	tRNA	RF00005	SCAFFOLD_2296	CL00001	1	71	5426	5506	+	0.52	57.1	9.3e-10											tRNA					tRNA
tRNA	tRNA	RF00005	SCAFFOLD_2400	CL00001	1	71	2955	3027	+	0.55	68.6	5.7e-13											tRNA					tRNA
tRNA	tRNA	RF00005	SCAFFOLD_2434	CL00001	1	71	2953	3025	+	0.55	64.9	6.1e-12											tRNA					tRNA
tRNA	tRNA	RF00005	SCAFFOLD_2434	CL00001	1	71	995	908	-	0.57	48.4	2.5e-07											tRNA					tRNA
tRNA	tRNA	RF00005	SCAFFOLD_2561	CL00001	1	71	1086	1158	+	0.58	51.6	3.1e-08											tRNA					tRNA
tRNA	tRNA	RF00005	SCAFFOLD_2701	CL00001	1	71	4411	4328	-	0.56	64	1.1e-11											tRNA					tRNA
U1	U1 spliceosomal RNA	RF00003	SCAFFOLD_17	CL00005	1	166	377752	377911	+	0.59	138.3	2.3e-35											U1	spliceosomal	RNA			U1 spliceosomal RNA
U1	U1 spliceosomal RNA	RF00003	SCAFFOLD_17	CL00005	1	166	389372	389533	+	0.56	128.4	1.8e-32											U1	spliceosomal	RNA			U1 spliceosomal RNA
U1	U1 spliceosomal RNA	RF00003	SCAFFOLD_17	CL00005	1	166	390451	390601	+	0.59	78.9	5.2e-18											U1	spliceosomal	RNA			U1 spliceosomal RNA
U1	U1 spliceosomal RNA	RF00003	SCAFFOLD_110	CL00005	1	166	219192	219032	-	0.58	144.6	3.5e-37											U1	spliceosomal	RNA			U1 spliceosomal RNA
U1	U1 spliceosomal RNA	RF00003	SCAFFOLD_110	CL00005	1	166	182286	182446	+	0.58	136.4	8.1e-35											U1	spliceosomal	RNA			U1 spliceosomal RNA
U1	U1 spliceosomal RNA	RF00003	SCAFFOLD_110	CL00005	1	166	180552	180709	+	0.58	135.7	1.3e-34											U1	spliceosomal	RNA			U1 spliceosomal RNA
U1	U1 spliceosomal RNA	RF00003	SCAFFOLD_110	CL00005	1	166	220280	220122	-	0.58	133.1	7.6e-34											U1	spliceosomal	RNA			U1 spliceosomal RNA
U1	U1 spliceosomal RNA	RF00003	SCAFFOLD_134	CL00005	1	166	667667	667508	-	0.61	146	1.3e-37											U1	spliceosomal	RNA			U1 spliceosomal RNA
U1	U1 spliceosomal RNA	RF00003	SCAFFOLD_134	CL00005	1	166	612737	612578	-	0.57	138.6	1.9e-35											U1	spliceosomal	RNA			U1 spliceosomal RNA
U1	U1 spliceosomal RNA	RF00003	SCAFFOLD_134	CL00005	1	166	608396	608237	-	0.56	138.5	2e-35											U1	spliceosomal	RNA			U1 spliceosomal RNA
U1	U1 spliceosomal RNA	RF00003	SCAFFOLD_134	CL00005	1	166	611263	611103	-	0.61	135.9	1.2e-34											U1	spliceosomal	RNA			U1 spliceosomal RNA
U1	U1 spliceosomal RNA	RF00003	SCAFFOLD_134	CL00005	1	166	610649	610489	-	0.57	128.2	2.1e-32											U1	spliceosomal	RNA			U1 spliceosomal RNA
U1	U1 spliceosomal RNA	RF00003	SCAFFOLD_134	CL00005	1	166	607773	607614	-	0.58	122.8	7.9e-31											U1	spliceosomal	RNA			U1 spliceosomal RNA
U1	U1 spliceosomal RNA	RF00003	SCAFFOLD_285	CL00005	1	166	248795	248938	+	0.53	72.8	3.1e-16											U1	spliceosomal	RNA			U1 spliceosomal RNA
U11	U11 spliceosomal RNA	RF00548	SCAFFOLD_137	CL00005	1	137	543717	543844	+	0.53	72	1.7e-10											U11	spliceosomal	RNA			U11 spliceosomal RNA
U12	U12 minor spliceosomal RNA	RF00007	SCAFFOLD_122	CL00006	1	155	502763	502610	-	0.51	84.7	2.4e-15											U12	minor	spliceosomal	RNA		U12 minor spliceosomal RNA
U2	U2 spliceosomal RNA	RF00004	SCAFFOLD_32	CL00006	1	193	669696	669888	+	0.44	143	4.1e-29											U2	spliceosomal	RNA			U2 spliceosomal RNA
U2	U2 spliceosomal RNA	RF00004	SCAFFOLD_38	CL00006	1	193	290327	290132	-	0.48	159.3	5e-33											U2	spliceosomal	RNA			U2 spliceosomal RNA
U2	U2 spliceosomal RNA	RF00004	SCAFFOLD_110	CL00006	1	193	221149	220954	-	0.46	174.8	9.4e-37											U2	spliceosomal	RNA			U2 spliceosomal RNA
U2	U2 spliceosomal RNA	RF00004	SCAFFOLD_110	CL00006	1	193	181184	181380	+	0.43	116.4	9.7e-23											U2	spliceosomal	RNA			U2 spliceosomal RNA
U2	U2 spliceosomal RNA	RF00004	SCAFFOLD_110	CL00006	1	193	219994	219810	-	0.49	70	1.3e-11											U2	spliceosomal	RNA			U2 spliceosomal RNA
U2	U2 spliceosomal RNA	RF00004	SCAFFOLD_131	CL00006	1	193	88710	88515	-	0.48	173.5	2e-36											U2	spliceosomal	RNA			U2 spliceosomal RNA
U2	U2 spliceosomal RNA	RF00004	SCAFFOLD_131	CL00006	1	193	94872	94677	-	0.5	166.4	9.8e-35											U2	spliceosomal	RNA			U2 spliceosomal RNA
U2	U2 spliceosomal RNA	RF00004	SCAFFOLD_195	CL00006	1	193	41481	41676	+	0.46	176.5	3.7e-37											U2	spliceosomal	RNA			U2 spliceosomal RNA
U2	U2 spliceosomal RNA	RF00004	SCAFFOLD_195	CL00006	1	193	65515	65320	-	0.46	176.5	3.7e-37											U2	spliceosomal	RNA			U2 spliceosomal RNA
U2	U2 spliceosomal RNA	RF00004	SCAFFOLD_195	CL00006	1	193	88305	88110	-	0.46	176.4	4e-37											U2	spliceosomal	RNA			U2 spliceosomal RNA
U2	U2 spliceosomal RNA	RF00004	SCAFFOLD_195	CL00006	1	193	94939	94744	-	0.45	175.9	5.2e-37											U2	spliceosomal	RNA			U2 spliceosomal RNA
U2	U2 spliceosomal RNA	RF00004	SCAFFOLD_195	CL00006	1	193	48763	48958	+	0.47	174	1.5e-36											U2	spliceosomal	RNA			U2 spliceosomal RNA
U2	U2 spliceosomal RNA	RF00004	SCAFFOLD_195	CL00006	1	193	53173	53368	+	0.46	173.6	1.9e-36											U2	spliceosomal	RNA			U2 spliceosomal RNA
U2	U2 spliceosomal RNA	RF00004	SCAFFOLD_195	CL00006	1	193	34904	35099	+	0.46	172.7	3e-36											U2	spliceosomal	RNA			U2 spliceosomal RNA
U2	U2 spliceosomal RNA	RF00004	SCAFFOLD_195	CL00006	1	193	76698	76503	-	0.44	170.6	9.9e-36											U2	spliceosomal	RNA			U2 spliceosomal RNA
U2	U2 spliceosomal RNA	RF00004	SCAFFOLD_195	CL00006	1	193	85230	85035	-	0.46	169.9	1.5e-35											U2	spliceosomal	RNA			U2 spliceosomal RNA
U2	U2 spliceosomal RNA	RF00004	SCAFFOLD_195	CL00006	1	193	70058	69863	-	0.45	164.7	2.6e-34											U2	spliceosomal	RNA			U2 spliceosomal RNA
U2	U2 spliceosomal RNA	RF00004	SCAFFOLD_195	CL00006	1	193	109230	109035	-	0.44	157.1	1.7e-32											U2	spliceosomal	RNA			U2 spliceosomal RNA
U2	U2 spliceosomal RNA	RF00004	SCAFFOLD_195	CL00006	1	193	91703	91530	-	0.44	90.4	1.7e-16											U2	spliceosomal	RNA			U2 spliceosomal RNA
U2	U2 spliceosomal RNA	RF00004	SCAFFOLD_195	CL00006	1	193	103397	103208	-	0.37	66.6	8.3e-11											U2	spliceosomal	RNA			U2 spliceosomal RNA
U2	U2 spliceosomal RNA	RF00004	SCAFFOLD_747	CL00006	1	193	86023	86218	+	0.51	167.4	5.8e-35											U2	spliceosomal	RNA			U2 spliceosomal RNA
U4	U4 spliceosomal RNA	RF00015	SCAFFOLD_11	CL00007	1	139	442551	442400	-	0.54	110.3	2e-23											U4	spliceosomal	RNA			U4 spliceosomal RNA
U4	U4 spliceosomal RNA	RF00015	SCAFFOLD_72	CL00007	1	139	550402	550252	-	0.54	109.4	3.4e-23											U4	spliceosomal	RNA			U4 spliceosomal RNA
U4	U4 spliceosomal RNA	RF00015	SCAFFOLD_144	CL00007	1	139	94120	94270	+	0.54	108.3	6.7e-23											U4	spliceosomal	RNA			U4 spliceosomal RNA
U4	U4 spliceosomal RNA	RF00015	SCAFFOLD_224	CL00007	1	139	177148	176999	-	0.51	103.8	9.6e-22											U4	spliceosomal	RNA			U4 spliceosomal RNA
U4	U4 spliceosomal RNA	RF00015	SCAFFOLD_463	CL00007	1	139	179165	179315	+	0.55	109.4	3.5e-23											U4	spliceosomal	RNA			U4 spliceosomal RNA
U5	U5 spliceosomal RNA	RF00020	SCAFFOLD_1	-	1	116	521034	520917	-	0.5	93.6	2.1e-14											U5	spliceosomal	RNA			U5 spliceosomal RNA
U5	U5 spliceosomal RNA	RF00020	SCAFFOLD_97	-	1	116	535262	535383	+	0.51	86.4	8.3e-13											U5	spliceosomal	RNA			U5 spliceosomal RNA
U5	U5 spliceosomal RNA	RF00020	SCAFFOLD_144	-	1	116	83230	83114	-	0.53	91.4	6.5e-14											U5	spliceosomal	RNA			U5 spliceosomal RNA
U5	U5 spliceosomal RNA	RF00020	SCAFFOLD_195	-	1	116	90921	90806	-	0.48	91.6	6e-14											U5	spliceosomal	RNA			U5 spliceosomal RNA
U5	U5 spliceosomal RNA	RF00020	SCAFFOLD_195	-	1	116	108489	108372	-	0.49	87.1	5.8e-13											U5	spliceosomal	RNA			U5 spliceosomal RNA
U5	U5 spliceosomal RNA	RF00020	SCAFFOLD_195	-	1	116	47788	47902	+	0.5	86.8	6.8e-13											U5	spliceosomal	RNA			U5 spliceosomal RNA
U5	U5 spliceosomal RNA	RF00020	SCAFFOLD_195	-	1	116	64766	64652	-	0.47	86.1	9.8e-13											U5	spliceosomal	RNA			U5 spliceosomal RNA
U5	U5 spliceosomal RNA	RF00020	SCAFFOLD_195	-	1	116	75932	75818	-	0.49	85.7	1.2e-12											U5	spliceosomal	RNA			U5 spliceosomal RNA
U5	U5 spliceosomal RNA	RF00020	SCAFFOLD_195	-	1	116	94071	93953	-	0.5	85.5	1.3e-12											U5	spliceosomal	RNA			U5 spliceosomal RNA
U5	U5 spliceosomal RNA	RF00020	SCAFFOLD_195	-	1	116	52217	52334	+	0.46	85.4	1.4e-12											U5	spliceosomal	RNA			U5 spliceosomal RNA
U5	U5 spliceosomal RNA	RF00020	SCAFFOLD_195	-	1	116	32770	32885	+	0.47	84.7	2e-12											U5	spliceosomal	RNA			U5 spliceosomal RNA
U5	U5 spliceosomal RNA	RF00020	SCAFFOLD_195	-	1	116	84478	84359	-	0.46	82.1	7.4e-12											U5	spliceosomal	RNA			U5 spliceosomal RNA
U5	U5 spliceosomal RNA	RF00020	SCAFFOLD_195	-	1	116	102683	102565	-	0.42	64.4	5.8e-08											U5	spliceosomal	RNA			U5 spliceosomal RNA
U5	U5 spliceosomal RNA	RF00020	SCAFFOLD_589	-	1	116	8365	8249	-	0.48	88.9	2.3e-13											U5	spliceosomal	RNA			U5 spliceosomal RNA
U5	U5 spliceosomal RNA	RF00020	SCAFFOLD_1301	-	1	116	31079	30963	-	0.45	48	0.00024											U5	spliceosomal	RNA			U5 spliceosomal RNA
U54	Small nucleolar RNA U54	RF00206	SCAFFOLD_758	CL00008	1	81	1484	1573	+	0.38	53.3	5.8e-07											Small	nucleolar	RNA	U54		Small nucleolar RNA U54
U6	U6 spliceosomal RNA	RF00026	SCAFFOLD_2	CL00009	1	104	1413976	1413874	-	0.45	109.6	4.5e-26											U6	spliceosomal	RNA			U6 spliceosomal RNA
U6	U6 spliceosomal RNA	RF00026	SCAFFOLD_2	CL00009	1	104	1393720	1393618	-	0.45	109.6	4.5e-26											U6	spliceosomal	RNA			U6 spliceosomal RNA
U6	U6 spliceosomal RNA	RF00026	SCAFFOLD_2	CL00009	1	104	1411351	1411249	-	0.45	109.6	4.5e-26											U6	spliceosomal	RNA			U6 spliceosomal RNA
U6	U6 spliceosomal RNA	RF00026	SCAFFOLD_2	CL00009	1	104	1451930	1452032	+	0.45	109.6	4.5e-26											U6	spliceosomal	RNA			U6 spliceosomal RNA
U6	U6 spliceosomal RNA	RF00026	SCAFFOLD_2	CL00009	1	104	1433275	1433377	+	0.44	105.2	8.6e-25											U6	spliceosomal	RNA			U6 spliceosomal RNA
U6	U6 spliceosomal RNA	RF00026	SCAFFOLD_14	CL00009	1	104	821573	821471	-	0.46	108.5	9.7e-26											U6	spliceosomal	RNA			U6 spliceosomal RNA
U6	U6 spliceosomal RNA	RF00026	SCAFFOLD_79	CL00009	1	104	172379	172481	+	0.35	89.5	3.1e-20											U6	spliceosomal	RNA			U6 spliceosomal RNA
U6	U6 spliceosomal RNA	RF00026	SCAFFOLD_105	CL00009	1	104	170462	170360	-	0.45	109.6	4.5e-26											U6	spliceosomal	RNA			U6 spliceosomal RNA
U6	U6 spliceosomal RNA	RF00026	SCAFFOLD_111	CL00009	1	104	366502	366603	+	0.4	50.5	6.3e-09											U6	spliceosomal	RNA			U6 spliceosomal RNA
U6	U6 spliceosomal RNA	RF00026	SCAFFOLD_215	CL00009	1	104	179988	180090	+	0.26	50.3	7.2e-09											U6	spliceosomal	RNA			U6 spliceosomal RNA
U6	U6 spliceosomal RNA	RF00026	SCAFFOLD_265	CL00009	1	104	162910	163012	+	0.46	107.9	1.4e-25											U6	spliceosomal	RNA			U6 spliceosomal RNA
U6	U6 spliceosomal RNA	RF00026	SCAFFOLD_267	CL00009	1	104	201656	201554	-	0.36	91	1.1e-20											U6	spliceosomal	RNA			U6 spliceosomal RNA
U6	U6 spliceosomal RNA	RF00026	SCAFFOLD_269	CL00009	1	104	216349	216237	-	0.28	71.5	5.2e-15											U6	spliceosomal	RNA			U6 spliceosomal RNA
U6	U6 spliceosomal RNA	RF00026	SCAFFOLD_519	CL00009	1	104	151336	151438	+	0.45	109.6	4.5e-26											U6	spliceosomal	RNA			U6 spliceosomal RNA
U6	U6 spliceosomal RNA	RF00026	SCAFFOLD_531	CL00009	1	104	48683	48582	-	0.39	68.9	2.9e-14											U6	spliceosomal	RNA			U6 spliceosomal RNA
U6	U6 spliceosomal RNA	RF00026	SCAFFOLD_747	CL00009	1	104	76997	76893	-	0.46	59.2	1.9e-11											U6	spliceosomal	RNA			U6 spliceosomal RNA
U6	U6 spliceosomal RNA	RF00026	SCAFFOLD_755	CL00009	1	104	63870	63972	+	0.42	104.7	1.2e-24											U6	spliceosomal	RNA			U6 spliceosomal RNA
U6	U6 spliceosomal RNA	RF00026	SCAFFOLD_925	CL00009	1	104	43934	44035	+	0.36	88.5	5.9e-20											U6	spliceosomal	RNA			U6 spliceosomal RNA
U6	U6 spliceosomal RNA	RF00026	SCAFFOLD_2912	CL00009	1	104	861	758	-	0.36	59.4	1.6e-11											U6	spliceosomal	RNA			U6 spliceosomal RNA

## Sheet: Summary
Type	Count
tRNA	567
snoRNA	400
Micro RNA	225
snRNA	77
5S_rRNA	25
SSU_rRNA	22
LSU_rRNA	20
Hammerhead_3	9
Plant_SRP	5
Plant_U3	5
5_8S_rRNA	2
RNase_MRP	2
5_ureB_sRNA	1
TPP riboswitch	1
	1361
