# Supplementary material for: De novo assembly and characterization of the draft genome of the cashew (Anacardium occidentale L.)
Source: Sci Rep. 2022 Oct 28;12:18187. doi: 10.1038/s41598-022-22600-7 (PMC9616956; doi:10.1038/s41598-022-22600-7)
Supplement: Supplementary file 5 — Supplementary Table S5. [file 41598_2022_22600_MOESM5_ESM.xlsx]

## Sheet: Draga_results
Trasncript ID	Annotation	Start	End	R-Genes - class	Transmembrane helix
DCIv1-Transcript10000	ATP-dependent zinc metalloprotease FTSH 12, chloroplastic (AtFTSH12) (EC 3.4.24.-)	518	538	CN	NBS
DCIv1-Transcript10000	ATP-dependent zinc metalloprotease FTSH 12, chloroplastic (AtFTSH12) (EC 3.4.24.-)	243	263	CN	CC
DCIv1-Transcript10000	ATP-dependent zinc metalloprotease FTSH 12, chloroplastic (AtFTSH12) (EC 3.4.24.-)	288	308	CN	CC
DCIv1-Transcript10000	ATP-dependent zinc metalloprotease FTSH 12, chloroplastic (AtFTSH12) (EC 3.4.24.-)	143	158	CN	TM
DCIv1-Transcript10000	ATP-dependent zinc metalloprotease FTSH 12, chloroplastic (AtFTSH12) (EC 3.4.24.-)	421	436	CN	TM
DCIv1-Transcript10008	26S proteasome regulatory subunit 7 homolog A (26S proteasome AAA-ATPase subunit RPT1a) (26S proteasome subunit 7 homolog A) (Regulatory particle triple-A ATPase subunit 1a)	211	227	N	NBS
DCIv1-Transcript10008	26S proteasome regulatory subunit 7 homolog A (26S proteasome AAA-ATPase subunit RPT1a) (26S proteasome subunit 7 homolog A) (Regulatory particle triple-A ATPase subunit 1a)	108	118	N	TM
DCIv1-Transcript10010	Protein STRUBBELIG-RECEPTOR FAMILY 6 (Leucine-rich repeat receptor kinase-like protein SRF6)	7	20	RLK	TM
DCIv1-Transcript10010	Protein STRUBBELIG-RECEPTOR FAMILY 6 (Leucine-rich repeat receptor kinase-like protein SRF6)	208	218	RLK	TM
DCIv1-Transcript10010	Protein STRUBBELIG-RECEPTOR FAMILY 6 (Leucine-rich repeat receptor kinase-like protein SRF6)	284	308	RLK	TM
DCIv1-Transcript10010	Protein STRUBBELIG-RECEPTOR FAMILY 6 (Leucine-rich repeat receptor kinase-like protein SRF6)	399	440	RLK	Kinase
DCIv1-Transcript10010	Protein STRUBBELIG-RECEPTOR FAMILY 6 (Leucine-rich repeat receptor kinase-like protein SRF6)	508	559	RLK	Kinase
DCIv1-Transcript10010	Protein STRUBBELIG-RECEPTOR FAMILY 6 (Leucine-rich repeat receptor kinase-like protein SRF6)	586	609	RLK	Kinase
DCIv1-Transcript10010	Protein STRUBBELIG-RECEPTOR FAMILY 6 (Leucine-rich repeat receptor kinase-like protein SRF6)	662	681	RLK	Kinase
DCIv1-Transcript10010	Protein STRUBBELIG-RECEPTOR FAMILY 6 (Leucine-rich repeat receptor kinase-like protein SRF6)	63	69	RLK	LRR
DCIv1-Transcript10010	Protein STRUBBELIG-RECEPTOR FAMILY 6 (Leucine-rich repeat receptor kinase-like protein SRF6)	119	235	RLK	LRR
DCIv1-Transcript10024	Armadillo repeat-containing protein 7	102	115	N	NBS
DCIv1-Transcript10024	Armadillo repeat-containing protein 7	88	107	N	TM
DCIv1-Transcript10024	Armadillo repeat-containing protein 7	119	129	N	TM
DCIv1-Transcript1006	ER lumen protein-retaining receptor	84	105	N	NBS
DCIv1-Transcript1006	ER lumen protein-retaining receptor	5	25	N	TM
DCIv1-Transcript1006	ER lumen protein-retaining receptor	55	74	N	TM
DCIv1-Transcript1006	ER lumen protein-retaining receptor	98	111	N	TM
DCIv1-Transcript1006	ER lumen protein-retaining receptor	135	157	N	TM
DCIv1-Transcript1006	ER lumen protein-retaining receptor	217	229	N	TM
DCIv1-Transcript10072	uncharacterized protein LOC116125776	130	136	N	NBS
DCIv1-Transcript10072	uncharacterized protein LOC116125776	101	119	N	TM
DCIv1-Transcript10072	uncharacterized protein LOC116125776	142	154	N	TM
DCIv1-Transcript10079	Proline-rich receptor-like protein kinase PERK3 (EC 2.7.11.1) (Proline-rich extensin-like receptor kinase 3) (AtPERK3)	9	52	KIN	Kinase
DCIv1-Transcript10079	Proline-rich receptor-like protein kinase PERK3 (EC 2.7.11.1) (Proline-rich extensin-like receptor kinase 3) (AtPERK3)	75	85	KIN	Kinase
DCIv1-Transcript10079	Proline-rich receptor-like protein kinase PERK3 (EC 2.7.11.1) (Proline-rich extensin-like receptor kinase 3) (AtPERK3)	91	103	KIN	Kinase
DCIv1-Transcript10079	Proline-rich receptor-like protein kinase PERK3 (EC 2.7.11.1) (Proline-rich extensin-like receptor kinase 3) (AtPERK3)	161	180	KIN	Kinase
DCIv1-Transcript1007	ER lumen protein-retaining receptor	84	105	N	NBS
DCIv1-Transcript1007	ER lumen protein-retaining receptor	5	25	N	TM
DCIv1-Transcript1007	ER lumen protein-retaining receptor	55	74	N	TM
DCIv1-Transcript1007	ER lumen protein-retaining receptor	98	111	N	TM
DCIv1-Transcript1007	ER lumen protein-retaining receptor	135	157	N	TM
DCIv1-Transcript1007	ER lumen protein-retaining receptor	178	188	N	TM
DCIv1-Transcript1007	ER lumen protein-retaining receptor	207	219	N	TM
DCIv1-Transcript10089	-	57	69	N	NBS
DCIv1-Transcript10089	-	1	19	N	TM
DCIv1-Transcript1008	ER lumen protein-retaining receptor A (HDEL receptor)	84	105	N	NBS
DCIv1-Transcript1008	ER lumen protein-retaining receptor A (HDEL receptor)	5	25	N	TM
DCIv1-Transcript1008	ER lumen protein-retaining receptor A (HDEL receptor)	55	74	N	TM
DCIv1-Transcript1008	ER lumen protein-retaining receptor A (HDEL receptor)	98	111	N	TM
DCIv1-Transcript1008	ER lumen protein-retaining receptor A (HDEL receptor)	135	157	N	TM
DCIv1-Transcript1008	ER lumen protein-retaining receptor A (HDEL receptor)	178	188	N	TM
DCIv1-Transcript1009	ER lumen protein-retaining receptor A (HDEL receptor)	84	105	N	NBS
DCIv1-Transcript1009	ER lumen protein-retaining receptor A (HDEL receptor)	5	25	N	TM
DCIv1-Transcript1009	ER lumen protein-retaining receptor A (HDEL receptor)	55	74	N	TM
DCIv1-Transcript1009	ER lumen protein-retaining receptor A (HDEL receptor)	98	112	N	TM
DCIv1-Transcript1009	ER lumen protein-retaining receptor A (HDEL receptor)	120	133	N	TM
DCIv1-Transcript1009	ER lumen protein-retaining receptor A (HDEL receptor)	154	164	N	TM
DCIv1-Transcript10130	Calcium/calmodulin-regulated receptor-like kinase 1 (AtCRLK1) (EC 2.7.11.1)	4	26	KIN	TM
DCIv1-Transcript10130	Calcium/calmodulin-regulated receptor-like kinase 1 (AtCRLK1) (EC 2.7.11.1)	96	138	KIN	Kinase
DCIv1-Transcript10130	Calcium/calmodulin-regulated receptor-like kinase 1 (AtCRLK1) (EC 2.7.11.1)	161	171	KIN	Kinase
DCIv1-Transcript10130	Calcium/calmodulin-regulated receptor-like kinase 1 (AtCRLK1) (EC 2.7.11.1)	179	189	KIN	Kinase
DCIv1-Transcript10130	Calcium/calmodulin-regulated receptor-like kinase 1 (AtCRLK1) (EC 2.7.11.1)	201	255	KIN	Kinase
DCIv1-Transcript10130	Calcium/calmodulin-regulated receptor-like kinase 1 (AtCRLK1) (EC 2.7.11.1)	266	277	KIN	Kinase
DCIv1-Transcript10130	Calcium/calmodulin-regulated receptor-like kinase 1 (AtCRLK1) (EC 2.7.11.1)	343	371	KIN	Kinase
DCIv1-Transcript10136	Disease resistance protein At4g27190	172	197	CNL	NBS
DCIv1-Transcript10136	Disease resistance protein At4g27190	254	272	CNL	NBS
DCIv1-Transcript10136	Disease resistance protein At4g27190	311	328	CNL	NBS
DCIv1-Transcript10136	Disease resistance protein At4g27190	341	380	CNL	NBS
DCIv1-Transcript10136	Disease resistance protein At4g27190	392	438	CNL	NBS
DCIv1-Transcript10136	Disease resistance protein At4g27190	30	64	CNL	CC
DCIv1-Transcript10136	Disease resistance protein At4g27190	72	93	CNL	CC
DCIv1-Transcript10136	Disease resistance protein At4g27190	120	123	CNL	CC
DCIv1-Transcript10136	Disease resistance protein At4g27190	524	666	CNL	LRR
DCIv1-Transcript10136	Disease resistance protein At4g27190	1	14	CNL	TM
DCIv1-Transcript10136	Disease resistance protein At4g27190	349	361	CNL	TM
DCIv1-Transcript10136	Disease resistance protein At4g27190	753	763	CNL	TM
DCIv1-Transcript10140	Nudix hydrolase 17, mitochondrial (AtNUDT17) (EC 3.6.1.-)	114	131	KIN	Kinase
DCIv1-Transcript1014	Probable LRR receptor-like serine/threonine-protein kinase At1g53440 (EC 2.7.11.1)	30	51	KIN	Kinase
DCIv1-Transcript10169	ABC transporter G family member 5 (ABC transporter ABCG.5) (AtABCG5) (White-brown complex homolog protein 5) (AtWBC5)	205	205	CN	CC
DCIv1-Transcript10169	ABC transporter G family member 5 (ABC transporter ABCG.5) (AtABCG5) (White-brown complex homolog protein 5) (AtWBC5)	75	93	CN	NBS
DCIv1-Transcript10169	ABC transporter G family member 5 (ABC transporter ABCG.5) (AtABCG5) (White-brown complex homolog protein 5) (AtWBC5)	74	85	CN	TM
DCIv1-Transcript10169	ABC transporter G family member 5 (ABC transporter ABCG.5) (AtABCG5) (White-brown complex homolog protein 5) (AtWBC5)	243	261	CN	TM
DCIv1-Transcript10169	ABC transporter G family member 5 (ABC transporter ABCG.5) (AtABCG5) (White-brown complex homolog protein 5) (AtWBC5)	390	401	CN	TM
DCIv1-Transcript10169	ABC transporter G family member 5 (ABC transporter ABCG.5) (AtABCG5) (White-brown complex homolog protein 5) (AtWBC5)	415	425	CN	TM
DCIv1-Transcript10169	ABC transporter G family member 5 (ABC transporter ABCG.5) (AtABCG5) (White-brown complex homolog protein 5) (AtWBC5)	455	546	CN	TM
DCIv1-Transcript10169	ABC transporter G family member 5 (ABC transporter ABCG.5) (AtABCG5) (White-brown complex homolog protein 5) (AtWBC5)	612	625	CN	TM
DCIv1-Transcript10194	Casein kinase 1-like protein 1 (EC 2.7.11.1) (Casein kinase 1) (Casein kinase I isoform delta-like) (CKI-delta) (Protein CASEIN KINASE I-LIKE 1)	15	38	KIN	Kinase
DCIv1-Transcript10194	Casein kinase 1-like protein 1 (EC 2.7.11.1) (Casein kinase 1) (Casein kinase I isoform delta-like) (CKI-delta) (Protein CASEIN KINASE I-LIKE 1)	123	157	KIN	Kinase
DCIv1-Transcript10196	Casein kinase 1-like protein 1 (EC 2.7.11.1) (Casein kinase 1) (Casein kinase I isoform delta-like) (CKI-delta) (Protein CASEIN KINASE I-LIKE 1)	290	300	RLP	LRR
DCIv1-Transcript10196	Casein kinase 1-like protein 1 (EC 2.7.11.1) (Casein kinase 1) (Casein kinase I isoform delta-like) (CKI-delta) (Protein CASEIN KINASE I-LIKE 1)	1	19	RLP	TM
DCIv1-Transcript10196	Casein kinase 1-like protein 1 (EC 2.7.11.1) (Casein kinase 1) (Casein kinase I isoform delta-like) (CKI-delta) (Protein CASEIN KINASE I-LIKE 1)	32	45	RLP	TM
DCIv1-Transcript10199	E3 ubiquitin ligase (RING-type E3 ubiquitin transferase) (Serine/threonine-protein kinase)	128	139	KIN	TM
DCIv1-Transcript10199	E3 ubiquitin ligase (RING-type E3 ubiquitin transferase) (Serine/threonine-protein kinase)	162	178	KIN	TM
DCIv1-Transcript10199	E3 ubiquitin ligase (RING-type E3 ubiquitin transferase) (Serine/threonine-protein kinase)	67	95	KIN	Kinase
DCIv1-Transcript10199	E3 ubiquitin ligase (RING-type E3 ubiquitin transferase) (Serine/threonine-protein kinase)	134	160	KIN	Kinase
DCIv1-Transcript10199	E3 ubiquitin ligase (RING-type E3 ubiquitin transferase) (Serine/threonine-protein kinase)	180	193	KIN	Kinase
DCIv1-Transcript10201	Serine/threonine-protein kinase 38 (EC 2.7.11.1)	21	38	KIN	TM
DCIv1-Transcript10201	Serine/threonine-protein kinase 38 (EC 2.7.11.1)	105	118	KIN	Kinase
DCIv1-Transcript10203	DNA repair protein recA homolog 3, mitochondrial (Recombinase A homolog 3)	120	126	N	NBS
DCIv1-Transcript10203	DNA repair protein recA homolog 3, mitochondrial (Recombinase A homolog 3)	90	103	N	TM
DCIv1-Transcript10203	DNA repair protein recA homolog 3, mitochondrial (Recombinase A homolog 3)	186	199	N	TM
DCIv1-Transcript1021	Probable LRR receptor-like serine/threonine-protein kinase RFK1 (EC 2.7.11.1) (Receptor-like kinase in flowers 1)	169	184	RLK	LRR
DCIv1-Transcript1021	Probable LRR receptor-like serine/threonine-protein kinase RFK1 (EC 2.7.11.1) (Receptor-like kinase in flowers 1)	272	346	RLK	LRR
DCIv1-Transcript1021	Probable LRR receptor-like serine/threonine-protein kinase RFK1 (EC 2.7.11.1) (Receptor-like kinase in flowers 1)	633	688	RLK	Kinase
DCIv1-Transcript1021	Probable LRR receptor-like serine/threonine-protein kinase RFK1 (EC 2.7.11.1) (Receptor-like kinase in flowers 1)	1	19	RLK	TM
DCIv1-Transcript1021	Probable LRR receptor-like serine/threonine-protein kinase RFK1 (EC 2.7.11.1) (Receptor-like kinase in flowers 1)	147	157	RLK	TM
DCIv1-Transcript1021	Probable LRR receptor-like serine/threonine-protein kinase RFK1 (EC 2.7.11.1) (Receptor-like kinase in flowers 1)	321	332	RLK	TM
DCIv1-Transcript1021	Probable LRR receptor-like serine/threonine-protein kinase RFK1 (EC 2.7.11.1) (Receptor-like kinase in flowers 1)	588	608	RLK	TM
DCIv1-Transcript1022	Probable LRR receptor-like serine/threonine-protein kinase RFK1 (EC 2.7.11.1) (Receptor-like kinase in flowers 1)	210	227	RLK	LRR
DCIv1-Transcript1022	Probable LRR receptor-like serine/threonine-protein kinase RFK1 (EC 2.7.11.1) (Receptor-like kinase in flowers 1)	236	260	RLK	LRR
DCIv1-Transcript1022	Probable LRR receptor-like serine/threonine-protein kinase RFK1 (EC 2.7.11.1) (Receptor-like kinase in flowers 1)	338	423	RLK	LRR
DCIv1-Transcript1022	Probable LRR receptor-like serine/threonine-protein kinase RFK1 (EC 2.7.11.1) (Receptor-like kinase in flowers 1)	126	136	RLK	TM
DCIv1-Transcript1022	Probable LRR receptor-like serine/threonine-protein kinase RFK1 (EC 2.7.11.1) (Receptor-like kinase in flowers 1)	655	678	RLK	TM
DCIv1-Transcript1022	Probable LRR receptor-like serine/threonine-protein kinase RFK1 (EC 2.7.11.1) (Receptor-like kinase in flowers 1)	694	707	RLK	Kinase
DCIv1-Transcript1022	Probable LRR receptor-like serine/threonine-protein kinase RFK1 (EC 2.7.11.1) (Receptor-like kinase in flowers 1)	747	756	RLK	Kinase
DCIv1-Transcript1022	Probable LRR receptor-like serine/threonine-protein kinase RFK1 (EC 2.7.11.1) (Receptor-like kinase in flowers 1)	772	827	RLK	Kinase
DCIv1-Transcript1022	Probable LRR receptor-like serine/threonine-protein kinase RFK1 (EC 2.7.11.1) (Receptor-like kinase in flowers 1)	889	917	RLK	Kinase
DCIv1-Transcript1023	Probable LRR receptor-like serine/threonine-protein kinase RFK1 (EC 2.7.11.1) (Receptor-like kinase in flowers 1)	3	26	KIN	Kinase
DCIv1-Transcript10257	Leucine-rich repeat receptor-like kinase protein HAR1 (EC 2.7.11.1) (Protein HYPERNODULATION ABERRANT ROOT FORMATION 1)	90	106	RLK	LRR
DCIv1-Transcript10257	Leucine-rich repeat receptor-like kinase protein HAR1 (EC 2.7.11.1) (Protein HYPERNODULATION ABERRANT ROOT FORMATION 1)	381	492	RLK	LRR
DCIv1-Transcript10257	Leucine-rich repeat receptor-like kinase protein HAR1 (EC 2.7.11.1) (Protein HYPERNODULATION ABERRANT ROOT FORMATION 1)	2	20	RLK	TM
DCIv1-Transcript10257	Leucine-rich repeat receptor-like kinase protein HAR1 (EC 2.7.11.1) (Protein HYPERNODULATION ABERRANT ROOT FORMATION 1)	243	255	RLK	TM
DCIv1-Transcript10257	Leucine-rich repeat receptor-like kinase protein HAR1 (EC 2.7.11.1) (Protein HYPERNODULATION ABERRANT ROOT FORMATION 1)	508	531	RLK	TM
DCIv1-Transcript10257	Leucine-rich repeat receptor-like kinase protein HAR1 (EC 2.7.11.1) (Protein HYPERNODULATION ABERRANT ROOT FORMATION 1)	591	617	RLK	Kinase
DCIv1-Transcript10257	Leucine-rich repeat receptor-like kinase protein HAR1 (EC 2.7.11.1) (Protein HYPERNODULATION ABERRANT ROOT FORMATION 1)	690	746	RLK	Kinase
DCIv1-Transcript10257	Leucine-rich repeat receptor-like kinase protein HAR1 (EC 2.7.11.1) (Protein HYPERNODULATION ABERRANT ROOT FORMATION 1)	773	795	RLK	Kinase
DCIv1-Transcript10257	Leucine-rich repeat receptor-like kinase protein HAR1 (EC 2.7.11.1) (Protein HYPERNODULATION ABERRANT ROOT FORMATION 1)	836	865	RLK	Kinase
DCIv1-Transcript10281	ATP synthase subunit gamma, mitochondrial (F-ATPase gamma subunit)	323	332	CL	CC
DCIv1-Transcript10281	ATP synthase subunit gamma, mitochondrial (F-ATPase gamma subunit)	341	343	CL	CC
DCIv1-Transcript10281	ATP synthase subunit gamma, mitochondrial (F-ATPase gamma subunit)	259	323	CL	LRR
DCIv1-Transcript10281	ATP synthase subunit gamma, mitochondrial (F-ATPase gamma subunit)	41	53	CL	TM
DCIv1-Transcript10281	ATP synthase subunit gamma, mitochondrial (F-ATPase gamma subunit)	230	241	CL	TM
DCIv1-Transcript10297	Serine protease/ABC transporter B family protein tagA (EC 3.4.21.-)	419	436	N	NBS
DCIv1-Transcript10297	Serine protease/ABC transporter B family protein tagA (EC 3.4.21.-)	44	87	N	TM
DCIv1-Transcript10297	Serine protease/ABC transporter B family protein tagA (EC 3.4.21.-)	109	130	N	TM
DCIv1-Transcript10297	Serine protease/ABC transporter B family protein tagA (EC 3.4.21.-)	194	225	N	TM
DCIv1-Transcript10297	Serine protease/ABC transporter B family protein tagA (EC 3.4.21.-)	290	319	N	TM
DCIv1-Transcript10297	Serine protease/ABC transporter B family protein tagA (EC 3.4.21.-)	324	347	N	TM
DCIv1-Transcript10298	ABC transporter B family member 27 (ABC transporter ABCB.27) (AtABCB27) (Aluminum tolerance-related ATP-binding cassette transporter) (Antigen peptide transporter-like 2) (Transporter associated with antigen processing-like protein 2) (AtTAP2)	421	438	N	NBS
DCIv1-Transcript10298	ABC transporter B family member 27 (ABC transporter ABCB.27) (AtABCB27) (Aluminum tolerance-related ATP-binding cassette transporter) (Antigen peptide transporter-like 2) (Transporter associated with antigen processing-like protein 2) (AtTAP2)	46	89	N	TM
DCIv1-Transcript10298	ABC transporter B family member 27 (ABC transporter ABCB.27) (AtABCB27) (Aluminum tolerance-related ATP-binding cassette transporter) (Antigen peptide transporter-like 2) (Transporter associated with antigen processing-like protein 2) (AtTAP2)	111	128	N	TM
DCIv1-Transcript10298	ABC transporter B family member 27 (ABC transporter ABCB.27) (AtABCB27) (Aluminum tolerance-related ATP-binding cassette transporter) (Antigen peptide transporter-like 2) (Transporter associated with antigen processing-like protein 2) (AtTAP2)	197	227	N	TM
DCIv1-Transcript10298	ABC transporter B family member 27 (ABC transporter ABCB.27) (AtABCB27) (Aluminum tolerance-related ATP-binding cassette transporter) (Antigen peptide transporter-like 2) (Transporter associated with antigen processing-like protein 2) (AtTAP2)	292	321	N	TM
DCIv1-Transcript10298	ABC transporter B family member 27 (ABC transporter ABCB.27) (AtABCB27) (Aluminum tolerance-related ATP-binding cassette transporter) (Antigen peptide transporter-like 2) (Transporter associated with antigen processing-like protein 2) (AtTAP2)	326	349	N	TM
DCIv1-Transcript10326	Phospholipase A1-IIbeta (EC 3.1.1.-)	190	203	TRAN	TM
DCIv1-Transcript10326	Phospholipase A1-IIbeta (EC 3.1.1.-)	219	230	TRAN	TM
DCIv1-Transcript10326	Phospholipase A1-IIbeta (EC 3.1.1.-)	365	387	TRAN	TM
DCIv1-Transcript10327	Phospholipase A1-II 5 (EC 3.1.1.-)	185	196	RLP	TM
DCIv1-Transcript10327	Phospholipase A1-II 5 (EC 3.1.1.-)	251	263	RLP	TM
DCIv1-Transcript10341	CBL-interacting protein kinase 17 (EC 2.7.11.1) (OsCIPK17)	166	174	NK	NBS
DCIv1-Transcript10341	CBL-interacting protein kinase 17 (EC 2.7.11.1) (OsCIPK17)	241	251	NK	TM
DCIv1-Transcript10341	CBL-interacting protein kinase 17 (EC 2.7.11.1) (OsCIPK17)	17	41	NK	Kinase
DCIv1-Transcript10341	CBL-interacting protein kinase 17 (EC 2.7.11.1) (OsCIPK17)	123	150	NK	Kinase
DCIv1-Transcript10342	Probable serine/threonine-protein kinase fhkA (EC 2.7.11.1) (Forkhead-associated kinase protein A)	103	136	NK	Kinase
DCIv1-Transcript10343	CBL-interacting protein kinase 18 (EC 2.7.11.1) (OsCIPK18)	23	31	N	NBS
DCIv1-Transcript10381	Serine/threonine-protein kinase SIK3 homolog (EC 2.7.11.1) (Serine/threonine-protein kinase QSK homolog)	34	50	KIN	TM
DCIv1-Transcript10381	Serine/threonine-protein kinase SIK3 homolog (EC 2.7.11.1) (Serine/threonine-protein kinase QSK homolog)	55	83	KIN	Kinase
DCIv1-Transcript10381	Serine/threonine-protein kinase SIK3 homolog (EC 2.7.11.1) (Serine/threonine-protein kinase QSK homolog)	153	200	KIN	Kinase
DCIv1-Transcript10381	Serine/threonine-protein kinase SIK3 homolog (EC 2.7.11.1) (Serine/threonine-protein kinase QSK homolog)	235	248	KIN	Kinase
DCIv1-Transcript10411	Protein ACTIVITY OF BC1 COMPLEX KINASE 3, chloroplastic (ABC1-LIKE KINASE 3) (EC 2.7.-.-) (EC 2.7.11.1) (Protein REPRESSOR OF BDR1)	507	519	NK	NBS
DCIv1-Transcript10411	Protein ACTIVITY OF BC1 COMPLEX KINASE 3, chloroplastic (ABC1-LIKE KINASE 3) (EC 2.7.-.-) (EC 2.7.11.1) (Protein REPRESSOR OF BDR1)	84	108	NK	TM
DCIv1-Transcript10411	Protein ACTIVITY OF BC1 COMPLEX KINASE 3, chloroplastic (ABC1-LIKE KINASE 3) (EC 2.7.-.-) (EC 2.7.11.1) (Protein REPRESSOR OF BDR1)	210	220	NK	TM
DCIv1-Transcript10411	Protein ACTIVITY OF BC1 COMPLEX KINASE 3, chloroplastic (ABC1-LIKE KINASE 3) (EC 2.7.-.-) (EC 2.7.11.1) (Protein REPRESSOR OF BDR1)	366	377	NK	TM
DCIv1-Transcript10411	Protein ACTIVITY OF BC1 COMPLEX KINASE 3, chloroplastic (ABC1-LIKE KINASE 3) (EC 2.7.-.-) (EC 2.7.11.1) (Protein REPRESSOR OF BDR1)	596	608	NK	TM
DCIv1-Transcript10411	Protein ACTIVITY OF BC1 COMPLEX KINASE 3, chloroplastic (ABC1-LIKE KINASE 3) (EC 2.7.-.-) (EC 2.7.11.1) (Protein REPRESSOR OF BDR1)	665	678	NK	TM
DCIv1-Transcript10411	Protein ACTIVITY OF BC1 COMPLEX KINASE 3, chloroplastic (ABC1-LIKE KINASE 3) (EC 2.7.-.-) (EC 2.7.11.1) (Protein REPRESSOR OF BDR1)	188	207	NK	Kinase
DCIv1-Transcript10425	L-type lectin-domain containing receptor kinase IX.2 (LecRK-IX.2) (EC 2.7.11.1)	13	36	KIN	TM
DCIv1-Transcript10425	L-type lectin-domain containing receptor kinase IX.2 (LecRK-IX.2) (EC 2.7.11.1)	175	186	KIN	TM
DCIv1-Transcript10425	L-type lectin-domain containing receptor kinase IX.2 (LecRK-IX.2) (EC 2.7.11.1)	222	232	KIN	TM
DCIv1-Transcript10425	L-type lectin-domain containing receptor kinase IX.2 (LecRK-IX.2) (EC 2.7.11.1)	279	300	KIN	TM
DCIv1-Transcript10425	L-type lectin-domain containing receptor kinase IX.2 (LecRK-IX.2) (EC 2.7.11.1)	446	456	KIN	TM
DCIv1-Transcript10425	L-type lectin-domain containing receptor kinase IX.2 (LecRK-IX.2) (EC 2.7.11.1)	332	376	KIN	Kinase
DCIv1-Transcript10425	L-type lectin-domain containing receptor kinase IX.2 (LecRK-IX.2) (EC 2.7.11.1)	400	410	KIN	Kinase
DCIv1-Transcript10425	L-type lectin-domain containing receptor kinase IX.2 (LecRK-IX.2) (EC 2.7.11.1)	417	428	KIN	Kinase
DCIv1-Transcript10425	L-type lectin-domain containing receptor kinase IX.2 (LecRK-IX.2) (EC 2.7.11.1)	439	494	KIN	Kinase
DCIv1-Transcript10425	L-type lectin-domain containing receptor kinase IX.2 (LecRK-IX.2) (EC 2.7.11.1)	507	516	KIN	Kinase
DCIv1-Transcript10425	L-type lectin-domain containing receptor kinase IX.2 (LecRK-IX.2) (EC 2.7.11.1)	521	544	KIN	Kinase
DCIv1-Transcript10429	Dirigent protein 9 (AtDIR9)	96	120	N	NBS
DCIv1-Transcript10429	Dirigent protein 9 (AtDIR9)	1	31	N	TM
DCIv1-Transcript10429	Dirigent protein 9 (AtDIR9)	129	139	N	TM
DCIv1-Transcript1043	Receptor-like protein 57 (AtRLP57)	77	215	RLP	LRR
DCIv1-Transcript1043	Receptor-like protein 57 (AtRLP57)	1	15	RLP	TM
DCIv1-Transcript1043	Receptor-like protein 57 (AtRLP57)	221	249	RLP	TM
DCIv1-Transcript10443	Probable LRR receptor-like serine/threonine-protein kinase At1g07650 (EC 2.7.11.1)	67	76	RLK	LRR
DCIv1-Transcript10443	Probable LRR receptor-like serine/threonine-protein kinase At1g07650 (EC 2.7.11.1)	158	271	RLK	LRR
DCIv1-Transcript10443	Probable LRR receptor-like serine/threonine-protein kinase At1g07650 (EC 2.7.11.1)	373	403	RLK	Kinase
DCIv1-Transcript10443	Probable LRR receptor-like serine/threonine-protein kinase At1g07650 (EC 2.7.11.1)	31	45	RLK	TM
DCIv1-Transcript10443	Probable LRR receptor-like serine/threonine-protein kinase At1g07650 (EC 2.7.11.1)	85	95	RLK	TM
DCIv1-Transcript10443	Probable LRR receptor-like serine/threonine-protein kinase At1g07650 (EC 2.7.11.1)	226	238	RLK	TM
DCIv1-Transcript10443	Probable LRR receptor-like serine/threonine-protein kinase At1g07650 (EC 2.7.11.1)	291	312	RLK	TM
DCIv1-Transcript10469	ABC transporter F family member 4 (ABC transporter ABCF.4) (AtABCF4) (GCN20-type ATP-binding cassette protein GCN4)	533	548	CN	NBS
DCIv1-Transcript10469	ABC transporter F family member 4 (ABC transporter ABCF.4) (AtABCF4) (GCN20-type ATP-binding cassette protein GCN4)	249	274	CN	CC
DCIv1-Transcript10469	ABC transporter F family member 4 (ABC transporter ABCF.4) (AtABCF4) (GCN20-type ATP-binding cassette protein GCN4)	420	440	CN	CC
DCIv1-Transcript10473	Putative disease resistance protein RGA4 (RGA4-blb)	355	367	NL	TM
DCIv1-Transcript10473	Putative disease resistance protein RGA4 (RGA4-blb)	306	403	NL	LRR
DCIv1-Transcript10473	Putative disease resistance protein RGA4 (RGA4-blb)	701	715	NL	LRR
DCIv1-Transcript10487	MDIS1-interacting receptor like kinase 1 (AtMIK1) (Leucine-rich repeat receptor-like protein kinase PXL2) (EC 2.7.11.1) (Protein PHLOEM INTERCALATED WITH XYLEM-LIKE 2)	775	775	CLK	CC
DCIv1-Transcript10487	MDIS1-interacting receptor like kinase 1 (AtMIK1) (Leucine-rich repeat receptor-like protein kinase PXL2) (EC 2.7.11.1) (Protein PHLOEM INTERCALATED WITH XYLEM-LIKE 2)	63	71	CLK	LRR
DCIv1-Transcript10487	MDIS1-interacting receptor like kinase 1 (AtMIK1) (Leucine-rich repeat receptor-like protein kinase PXL2) (EC 2.7.11.1) (Protein PHLOEM INTERCALATED WITH XYLEM-LIKE 2)	411	421	CLK	LRR
DCIv1-Transcript10487	MDIS1-interacting receptor like kinase 1 (AtMIK1) (Leucine-rich repeat receptor-like protein kinase PXL2) (EC 2.7.11.1) (Protein PHLOEM INTERCALATED WITH XYLEM-LIKE 2)	425	436	CLK	LRR
DCIv1-Transcript10487	MDIS1-interacting receptor like kinase 1 (AtMIK1) (Leucine-rich repeat receptor-like protein kinase PXL2) (EC 2.7.11.1) (Protein PHLOEM INTERCALATED WITH XYLEM-LIKE 2)	455	464	CLK	LRR
DCIv1-Transcript10487	MDIS1-interacting receptor like kinase 1 (AtMIK1) (Leucine-rich repeat receptor-like protein kinase PXL2) (EC 2.7.11.1) (Protein PHLOEM INTERCALATED WITH XYLEM-LIKE 2)	478	593	CLK	LRR
DCIv1-Transcript10487	MDIS1-interacting receptor like kinase 1 (AtMIK1) (Leucine-rich repeat receptor-like protein kinase PXL2) (EC 2.7.11.1) (Protein PHLOEM INTERCALATED WITH XYLEM-LIKE 2)	653	697	CLK	Kinase
DCIv1-Transcript10487	MDIS1-interacting receptor like kinase 1 (AtMIK1) (Leucine-rich repeat receptor-like protein kinase PXL2) (EC 2.7.11.1) (Protein PHLOEM INTERCALATED WITH XYLEM-LIKE 2)	721	731	CLK	Kinase
DCIv1-Transcript10487	MDIS1-interacting receptor like kinase 1 (AtMIK1) (Leucine-rich repeat receptor-like protein kinase PXL2) (EC 2.7.11.1) (Protein PHLOEM INTERCALATED WITH XYLEM-LIKE 2)	737	749	CLK	Kinase
DCIv1-Transcript10487	MDIS1-interacting receptor like kinase 1 (AtMIK1) (Leucine-rich repeat receptor-like protein kinase PXL2) (EC 2.7.11.1) (Protein PHLOEM INTERCALATED WITH XYLEM-LIKE 2)	845	853	CLK	Kinase
DCIv1-Transcript10487	MDIS1-interacting receptor like kinase 1 (AtMIK1) (Leucine-rich repeat receptor-like protein kinase PXL2) (EC 2.7.11.1) (Protein PHLOEM INTERCALATED WITH XYLEM-LIKE 2)	930	954	CLK	Kinase
DCIv1-Transcript10487	MDIS1-interacting receptor like kinase 1 (AtMIK1) (Leucine-rich repeat receptor-like protein kinase PXL2) (EC 2.7.11.1) (Protein PHLOEM INTERCALATED WITH XYLEM-LIKE 2)	2	23	CLK	TM
DCIv1-Transcript10487	MDIS1-interacting receptor like kinase 1 (AtMIK1) (Leucine-rich repeat receptor-like protein kinase PXL2) (EC 2.7.11.1) (Protein PHLOEM INTERCALATED WITH XYLEM-LIKE 2)	92	103	CLK	TM
DCIv1-Transcript10487	MDIS1-interacting receptor like kinase 1 (AtMIK1) (Leucine-rich repeat receptor-like protein kinase PXL2) (EC 2.7.11.1) (Protein PHLOEM INTERCALATED WITH XYLEM-LIKE 2)	474	484	CLK	TM
DCIv1-Transcript10487	MDIS1-interacting receptor like kinase 1 (AtMIK1) (Leucine-rich repeat receptor-like protein kinase PXL2) (EC 2.7.11.1) (Protein PHLOEM INTERCALATED WITH XYLEM-LIKE 2)	598	618	CLK	TM
DCIv1-Transcript10489	AUGMIN subunit 8 (QWRF motif-containing protein 8) (ROP1 enhancer 2)	532	544	RLP	TM
DCIv1-Transcript10489	AUGMIN subunit 8 (QWRF motif-containing protein 8) (ROP1 enhancer 2)	460	472	RLP	LRR
DCIv1-Transcript10490	AUGMIN subunit 8 (QWRF motif-containing protein 8) (ROP1 enhancer 2)	460	472	RLP	LRR
DCIv1-Transcript10490	AUGMIN subunit 8 (QWRF motif-containing protein 8) (ROP1 enhancer 2)	532	544	RLP	TM
DCIv1-Transcript10503	L-type lectin-domain containing receptor kinase IV.4 (LecRK-IV.4) (EC 2.7.11.1)	1	17	KIN	TM
DCIv1-Transcript10503	L-type lectin-domain containing receptor kinase IV.4 (LecRK-IV.4) (EC 2.7.11.1)	23	41	KIN	TM
DCIv1-Transcript10503	L-type lectin-domain containing receptor kinase IV.4 (LecRK-IV.4) (EC 2.7.11.1)	75	87	KIN	TM
DCIv1-Transcript10503	L-type lectin-domain containing receptor kinase IV.4 (LecRK-IV.4) (EC 2.7.11.1)	300	365	KIN	Kinase
DCIv1-Transcript10503	L-type lectin-domain containing receptor kinase IV.4 (LecRK-IV.4) (EC 2.7.11.1)	377	387	KIN	Kinase
DCIv1-Transcript10503	L-type lectin-domain containing receptor kinase IV.4 (LecRK-IV.4) (EC 2.7.11.1)	392	414	KIN	Kinase
DCIv1-Transcript10503	L-type lectin-domain containing receptor kinase IV.4 (LecRK-IV.4) (EC 2.7.11.1)	456	485	KIN	Kinase
DCIv1-Transcript10529	uncharacterized protein LOC116110240 isoform X2	822	850	KIN	Kinase
DCIv1-Transcript10529	uncharacterized protein LOC116110240 isoform X2	925	978	KIN	Kinase
DCIv1-Transcript10529	uncharacterized protein LOC116110240 isoform X2	1007	1026	KIN	Kinase
DCIv1-Transcript10529	uncharacterized protein LOC116110240 isoform X2	1065	1083	KIN	Kinase
DCIv1-Transcript10530	uncharacterized protein LOC116110240 isoform X2	822	850	KIN	Kinase
DCIv1-Transcript10530	uncharacterized protein LOC116110240 isoform X2	925	978	KIN	Kinase
DCIv1-Transcript10530	uncharacterized protein LOC116110240 isoform X2	1007	1026	KIN	Kinase
DCIv1-Transcript10530	uncharacterized protein LOC116110240 isoform X2	1065	1083	KIN	Kinase
DCIv1-Transcript10537	Probable 26S proteasome regulatory subunit 4	228	243	N	NBS
DCIv1-Transcript10537	Probable 26S proteasome regulatory subunit 4	431	444	N	TM
DCIv1-Transcript10548	Glycerophosphodiester phosphodiesterase GDPD2 (EC 3.1.4.46) (Glycerophosphodiester phosphodiesterase 2) (AtGDPD2)	295	306	T	TM
DCIv1-Transcript10548	Glycerophosphodiester phosphodiesterase GDPD2 (EC 3.1.4.46) (Glycerophosphodiester phosphodiesterase 2) (AtGDPD2)	308	321	T	TIR
DCIv1-Transcript10550	Serine/threonine-protein kinase PBS1 (EC 2.7.11.1) (AvrPphB susceptible protein 1)	68	112	KIN	Kinase
DCIv1-Transcript10550	Serine/threonine-protein kinase PBS1 (EC 2.7.11.1) (AvrPphB susceptible protein 1)	135	145	KIN	Kinase
DCIv1-Transcript10550	Serine/threonine-protein kinase PBS1 (EC 2.7.11.1) (AvrPphB susceptible protein 1)	151	163	KIN	Kinase
DCIv1-Transcript10550	Serine/threonine-protein kinase PBS1 (EC 2.7.11.1) (AvrPphB susceptible protein 1)	202	256	KIN	Kinase
DCIv1-Transcript10550	Serine/threonine-protein kinase PBS1 (EC 2.7.11.1) (AvrPphB susceptible protein 1)	355	379	KIN	Kinase
DCIv1-Transcript1055	Glyoxysomal processing protease, glyoxysomal (AtDEG15) (EC 3.4.21.-) (DEG-protease)	34	40	N	NBS
DCIv1-Transcript10571	LRR receptor-like serine/threonine-protein kinase SIK1 (EC 2.7.11.1) (ERECTA homolog 2) (ER homolog 2) (OsER2) (Stress-induced protein kinase 1) (OsSIK1)	363	364	CLK	CC
DCIv1-Transcript10571	LRR receptor-like serine/threonine-protein kinase SIK1 (EC 2.7.11.1) (ERECTA homolog 2) (ER homolog 2) (OsER2) (Stress-induced protein kinase 1) (OsSIK1)	55	159	CLK	LRR
DCIv1-Transcript10571	LRR receptor-like serine/threonine-protein kinase SIK1 (EC 2.7.11.1) (ERECTA homolog 2) (ER homolog 2) (OsER2) (Stress-induced protein kinase 1) (OsSIK1)	244	273	CLK	Kinase
DCIv1-Transcript10571	LRR receptor-like serine/threonine-protein kinase SIK1 (EC 2.7.11.1) (ERECTA homolog 2) (ER homolog 2) (OsER2) (Stress-induced protein kinase 1) (OsSIK1)	315	324	CLK	Kinase
DCIv1-Transcript10571	LRR receptor-like serine/threonine-protein kinase SIK1 (EC 2.7.11.1) (ERECTA homolog 2) (ER homolog 2) (OsER2) (Stress-induced protein kinase 1) (OsSIK1)	425	434	CLK	Kinase
DCIv1-Transcript10571	LRR receptor-like serine/threonine-protein kinase SIK1 (EC 2.7.11.1) (ERECTA homolog 2) (ER homolog 2) (OsER2) (Stress-induced protein kinase 1) (OsSIK1)	439	461	CLK	Kinase
DCIv1-Transcript10571	LRR receptor-like serine/threonine-protein kinase SIK1 (EC 2.7.11.1) (ERECTA homolog 2) (ER homolog 2) (OsER2) (Stress-induced protein kinase 1) (OsSIK1)	501	527	CLK	Kinase
DCIv1-Transcript10581	ABC-type transporter TR06 (KK-1 biosynthesis cluster protein 6)	357	369	N	NBS
DCIv1-Transcript10581	ABC-type transporter TR06 (KK-1 biosynthesis cluster protein 6)	986	1007	N	NBS
DCIv1-Transcript10581	ABC-type transporter TR06 (KK-1 biosynthesis cluster protein 6)	15	26	N	TM
DCIv1-Transcript10581	ABC-type transporter TR06 (KK-1 biosynthesis cluster protein 6)	50	64	N	TM
DCIv1-Transcript10581	ABC-type transporter TR06 (KK-1 biosynthesis cluster protein 6)	126	144	N	TM
DCIv1-Transcript10581	ABC-type transporter TR06 (KK-1 biosynthesis cluster protein 6)	148	169	N	TM
DCIv1-Transcript10581	ABC-type transporter TR06 (KK-1 biosynthesis cluster protein 6)	227	250	N	TM
DCIv1-Transcript10581	ABC-type transporter TR06 (KK-1 biosynthesis cluster protein 6)	265	280	N	TM
DCIv1-Transcript10581	ABC-type transporter TR06 (KK-1 biosynthesis cluster protein 6)	356	366	N	TM
DCIv1-Transcript10581	ABC-type transporter TR06 (KK-1 biosynthesis cluster protein 6)	476	487	N	TM
DCIv1-Transcript10581	ABC-type transporter TR06 (KK-1 biosynthesis cluster protein 6)	527	543	N	TM
DCIv1-Transcript10581	ABC-type transporter TR06 (KK-1 biosynthesis cluster protein 6)	636	664	N	TM
DCIv1-Transcript10581	ABC-type transporter TR06 (KK-1 biosynthesis cluster protein 6)	678	697	N	TM
DCIv1-Transcript10581	ABC-type transporter TR06 (KK-1 biosynthesis cluster protein 6)	755	792	N	TM
DCIv1-Transcript10581	ABC-type transporter TR06 (KK-1 biosynthesis cluster protein 6)	861	877	N	TM
DCIv1-Transcript10581	ABC-type transporter TR06 (KK-1 biosynthesis cluster protein 6)	900	914	N	TM
DCIv1-Transcript10581	ABC-type transporter TR06 (KK-1 biosynthesis cluster protein 6)	916	933	N	TM
DCIv1-Transcript10610	Transcription termination factor MTEF1, chloroplastic (Mitochondrial transcription termination factor 1) (Protein EMBRYO DEFECTIVE 93) (Protein SINGLET OXYGEN-LINKED DEATH ACTIVATOR 10)	37	46	L	LRR
DCIv1-Transcript10613	Putative disease resistance protein RGA4 (RGA4-blb)	197	225	CNL	NBS
DCIv1-Transcript10613	Putative disease resistance protein RGA4 (RGA4-blb)	273	294	CNL	NBS
DCIv1-Transcript10613	Putative disease resistance protein RGA4 (RGA4-blb)	310	321	CNL	NBS
DCIv1-Transcript10613	Putative disease resistance protein RGA4 (RGA4-blb)	334	353	CNL	NBS
DCIv1-Transcript10613	Putative disease resistance protein RGA4 (RGA4-blb)	368	403	CNL	NBS
DCIv1-Transcript10613	Putative disease resistance protein RGA4 (RGA4-blb)	416	461	CNL	NBS
DCIv1-Transcript10613	Putative disease resistance protein RGA4 (RGA4-blb)	37	57	CNL	CC
DCIv1-Transcript10613	Putative disease resistance protein RGA4 (RGA4-blb)	587	673	CNL	LRR
DCIv1-Transcript10613	Putative disease resistance protein RGA4 (RGA4-blb)	1037	1049	CNL	LRR
DCIv1-Transcript10613	Putative disease resistance protein RGA4 (RGA4-blb)	1058	1072	CNL	LRR
DCIv1-Transcript10613	Putative disease resistance protein RGA4 (RGA4-blb)	1136	1151	CNL	LRR
DCIv1-Transcript10613	Putative disease resistance protein RGA4 (RGA4-blb)	1193	1208	CNL	LRR
DCIv1-Transcript10613	Putative disease resistance protein RGA4 (RGA4-blb)	1	17	CNL	TM
DCIv1-Transcript10613	Putative disease resistance protein RGA4 (RGA4-blb)	374	385	CNL	TM
DCIv1-Transcript10629	Peroxidase 15 (Atperox P15) (EC 1.11.1.7) (ATP36)	15	30	RLP	TM
DCIv1-Transcript10629	Peroxidase 15 (Atperox P15) (EC 1.11.1.7) (ATP36)	173	193	RLP	LRR
DCIv1-Transcript10636	Mitogen-activated protein kinase p38b (MAP kinase p38b) (MAPK p38b) (EC 2.7.11.24)	1	38	KIN	Kinase
DCIv1-Transcript10637	Cyclin-dependent kinase 14 (EC 2.7.11.22) (Cell division protein kinase 14)	1	38	KIN	Kinase
DCIv1-Transcript10655	Transcription termination factor MTEF1, chloroplastic (Mitochondrial transcription termination factor 1) (Protein EMBRYO DEFECTIVE 93) (Protein SINGLET OXYGEN-LINKED DEATH ACTIVATOR 10)	37	46	L	LRR
DCIv1-Transcript10662	Disease resistance protein RPS5 (Resistance to Pseudomonas syringae protein 5) (pNd3/pNd10)	189	214	CNL	NBS
DCIv1-Transcript10662	Disease resistance protein RPS5 (Resistance to Pseudomonas syringae protein 5) (pNd3/pNd10)	274	287	CNL	NBS
DCIv1-Transcript10662	Disease resistance protein RPS5 (Resistance to Pseudomonas syringae protein 5) (pNd3/pNd10)	357	384	CNL	NBS
DCIv1-Transcript10662	Disease resistance protein RPS5 (Resistance to Pseudomonas syringae protein 5) (pNd3/pNd10)	405	431	CNL	NBS
DCIv1-Transcript10662	Disease resistance protein RPS5 (Resistance to Pseudomonas syringae protein 5) (pNd3/pNd10)	39	73	CNL	CC
DCIv1-Transcript10662	Disease resistance protein RPS5 (Resistance to Pseudomonas syringae protein 5) (pNd3/pNd10)	193	205	CNL	TM
DCIv1-Transcript10662	Disease resistance protein RPS5 (Resistance to Pseudomonas syringae protein 5) (pNd3/pNd10)	365	376	CNL	TM
DCIv1-Transcript10662	Disease resistance protein RPS5 (Resistance to Pseudomonas syringae protein 5) (pNd3/pNd10)	428	440	CNL	TM
DCIv1-Transcript10662	Disease resistance protein RPS5 (Resistance to Pseudomonas syringae protein 5) (pNd3/pNd10)	625	687	CNL	LRR
DCIv1-Transcript10662	Disease resistance protein RPS5 (Resistance to Pseudomonas syringae protein 5) (pNd3/pNd10)	889	904	CNL	LRR
DCIv1-Transcript10663	Disease resistance protein At4g27190	178	211	CNL	NBS
DCIv1-Transcript10663	Disease resistance protein At4g27190	354	395	CNL	NBS
DCIv1-Transcript10663	Disease resistance protein At4g27190	404	429	CNL	NBS
DCIv1-Transcript10663	Disease resistance protein At4g27190	43	77	CNL	CC
DCIv1-Transcript10663	Disease resistance protein At4g27190	621	685	CNL	LRR
DCIv1-Transcript10663	Disease resistance protein At4g27190	886	902	CNL	LRR
DCIv1-Transcript10663	Disease resistance protein At4g27190	190	202	CNL	TM
DCIv1-Transcript10663	Disease resistance protein At4g27190	288	298	CNL	TM
DCIv1-Transcript10663	Disease resistance protein At4g27190	425	435	CNL	TM
DCIv1-Transcript10664	Probable disease resistance protein At4g27220	164	197	CNL	NBS
DCIv1-Transcript10664	Probable disease resistance protein At4g27220	340	381	CNL	NBS
DCIv1-Transcript10664	Probable disease resistance protein At4g27220	391	414	CNL	NBS
DCIv1-Transcript10664	Probable disease resistance protein At4g27220	29	63	CNL	CC
DCIv1-Transcript10664	Probable disease resistance protein At4g27220	607	671	CNL	LRR
DCIv1-Transcript10664	Probable disease resistance protein At4g27220	872	888	CNL	LRR
DCIv1-Transcript10664	Probable disease resistance protein At4g27220	176	188	CNL	TM
DCIv1-Transcript10664	Probable disease resistance protein At4g27220	411	422	CNL	TM
DCIv1-Transcript10665	Probable disease resistance protein At4g27220	30	64	CNL	CC
DCIv1-Transcript10665	Probable disease resistance protein At4g27220	165	198	CNL	NBS
DCIv1-Transcript10665	Probable disease resistance protein At4g27220	341	382	CNL	NBS
DCIv1-Transcript10665	Probable disease resistance protein At4g27220	392	416	CNL	NBS
DCIv1-Transcript10665	Probable disease resistance protein At4g27220	177	189	CNL	TM
DCIv1-Transcript10665	Probable disease resistance protein At4g27220	412	422	CNL	TM
DCIv1-Transcript10665	Probable disease resistance protein At4g27220	927	938	CNL	TM
DCIv1-Transcript10665	Probable disease resistance protein At4g27220	609	672	CNL	LRR
DCIv1-Transcript10665	Probable disease resistance protein At4g27220	873	889	CNL	LRR
DCIv1-Transcript10666	Receptor-like protein kinase BRI1-like 3 (EC 2.7.10.1) (EC 2.7.11.1) (BRASSINOSTEROID INSENSITIVE 1-like protein 3)	3	40	L	LRR
DCIv1-Transcript10668	uncharacterized protein LOC110414745 isoform X1	33	39	L	LRR
DCIv1-Transcript10671	Transitional endoplasmic reticulum ATPase homolog 1 (EC 3.6.4.6) (Cell division cycle-related protein 48.1) (p97/CDC48 homolog 1)	36	50	N	NBS
DCIv1-Transcript10671	Transitional endoplasmic reticulum ATPase homolog 1 (EC 3.6.4.6) (Cell division cycle-related protein 48.1) (p97/CDC48 homolog 1)	10	21	N	TM
DCIv1-Transcript10671	Transitional endoplasmic reticulum ATPase homolog 1 (EC 3.6.4.6) (Cell division cycle-related protein 48.1) (p97/CDC48 homolog 1)	334	344	N	TM
DCIv1-Transcript10671	Transitional endoplasmic reticulum ATPase homolog 1 (EC 3.6.4.6) (Cell division cycle-related protein 48.1) (p97/CDC48 homolog 1)	371	384	N	TM
DCIv1-Transcript10692	zinc finger MYM-type protein 1-like	2	13	RLP	LRR
DCIv1-Transcript10692	zinc finger MYM-type protein 1-like	21	32	RLP	TM
DCIv1-Transcript10692	zinc finger MYM-type protein 1-like	86	96	RLP	TM
DCIv1-Transcript10700	BTB/POZ domain and ankyrin repeat-containing protein NPR2 (OsNPR2) (NPR1 homolog 2) (OsNH2)	116	131	KIN	TM
DCIv1-Transcript10700	BTB/POZ domain and ankyrin repeat-containing protein NPR2 (OsNPR2) (NPR1 homolog 2) (OsNH2)	159	173	KIN	TM
DCIv1-Transcript10700	BTB/POZ domain and ankyrin repeat-containing protein NPR2 (OsNPR2) (NPR1 homolog 2) (OsNH2)	195	207	KIN	TM
DCIv1-Transcript10700	BTB/POZ domain and ankyrin repeat-containing protein NPR2 (OsNPR2) (NPR1 homolog 2) (OsNH2)	292	315	KIN	Kinase
DCIv1-Transcript10701	BTB/POZ domain and ankyrin repeat-containing protein NPR1-like	116	131	KIN	TM
DCIv1-Transcript10701	BTB/POZ domain and ankyrin repeat-containing protein NPR1-like	159	173	KIN	TM
DCIv1-Transcript10701	BTB/POZ domain and ankyrin repeat-containing protein NPR1-like	195	207	KIN	TM
DCIv1-Transcript10701	BTB/POZ domain and ankyrin repeat-containing protein NPR1-like	292	315	KIN	Kinase
DCIv1-Transcript10717	Probable LRR receptor-like serine/threonine-protein kinase At2g23950 (EC 2.7.11.1)	83	189	RLK	LRR
DCIv1-Transcript10717	Probable LRR receptor-like serine/threonine-protein kinase At2g23950 (EC 2.7.11.1)	247	279	RLK	Kinase
DCIv1-Transcript10717	Probable LRR receptor-like serine/threonine-protein kinase At2g23950 (EC 2.7.11.1)	309	319	RLK	Kinase
DCIv1-Transcript10717	Probable LRR receptor-like serine/threonine-protein kinase At2g23950 (EC 2.7.11.1)	325	335	RLK	Kinase
DCIv1-Transcript10717	Probable LRR receptor-like serine/threonine-protein kinase At2g23950 (EC 2.7.11.1)	351	406	RLK	Kinase
DCIv1-Transcript10717	Probable LRR receptor-like serine/threonine-protein kinase At2g23950 (EC 2.7.11.1)	425	432	RLK	Kinase
DCIv1-Transcript10717	Probable LRR receptor-like serine/threonine-protein kinase At2g23950 (EC 2.7.11.1)	438	459	RLK	Kinase
DCIv1-Transcript10717	Probable LRR receptor-like serine/threonine-protein kinase At2g23950 (EC 2.7.11.1)	503	530	RLK	Kinase
DCIv1-Transcript10717	Probable LRR receptor-like serine/threonine-protein kinase At2g23950 (EC 2.7.11.1)	5	26	RLK	TM
DCIv1-Transcript10717	Probable LRR receptor-like serine/threonine-protein kinase At2g23950 (EC 2.7.11.1)	226	240	RLK	TM
DCIv1-Transcript10719	LRR receptor-like serine/threonine-protein kinase ERL1 (EC 2.7.11.1) (Protein ERECTA-like kinase 1)	5	21	RLK	TM
DCIv1-Transcript10719	LRR receptor-like serine/threonine-protein kinase ERL1 (EC 2.7.11.1) (Protein ERECTA-like kinase 1)	221	243	RLK	TM
DCIv1-Transcript10719	LRR receptor-like serine/threonine-protein kinase ERL1 (EC 2.7.11.1) (Protein ERECTA-like kinase 1)	304	322	RLK	TM
DCIv1-Transcript10719	LRR receptor-like serine/threonine-protein kinase ERL1 (EC 2.7.11.1) (Protein ERECTA-like kinase 1)	352	362	RLK	Kinase
DCIv1-Transcript10719	LRR receptor-like serine/threonine-protein kinase ERL1 (EC 2.7.11.1) (Protein ERECTA-like kinase 1)	368	378	RLK	Kinase
DCIv1-Transcript10719	LRR receptor-like serine/threonine-protein kinase ERL1 (EC 2.7.11.1) (Protein ERECTA-like kinase 1)	394	449	RLK	Kinase
DCIv1-Transcript10719	LRR receptor-like serine/threonine-protein kinase ERL1 (EC 2.7.11.1) (Protein ERECTA-like kinase 1)	469	475	RLK	Kinase
DCIv1-Transcript10719	LRR receptor-like serine/threonine-protein kinase ERL1 (EC 2.7.11.1) (Protein ERECTA-like kinase 1)	481	502	RLK	Kinase
DCIv1-Transcript10719	LRR receptor-like serine/threonine-protein kinase ERL1 (EC 2.7.11.1) (Protein ERECTA-like kinase 1)	546	573	RLK	Kinase
DCIv1-Transcript10719	LRR receptor-like serine/threonine-protein kinase ERL1 (EC 2.7.11.1) (Protein ERECTA-like kinase 1)	91	211	RLK	LRR
DCIv1-Transcript10722	Wall-associated receptor kinase-like 18 (EC 2.7.11.-)	279	289	KIN	TM
DCIv1-Transcript10722	Wall-associated receptor kinase-like 18 (EC 2.7.11.-)	189	221	KIN	Kinase
DCIv1-Transcript10722	Wall-associated receptor kinase-like 18 (EC 2.7.11.-)	242	254	KIN	Kinase
DCIv1-Transcript10722	Wall-associated receptor kinase-like 18 (EC 2.7.11.-)	268	286	KIN	Kinase
DCIv1-Transcript10722	Wall-associated receptor kinase-like 18 (EC 2.7.11.-)	316	322	KIN	Kinase
DCIv1-Transcript10722	Wall-associated receptor kinase-like 18 (EC 2.7.11.-)	328	349	KIN	Kinase
DCIv1-Transcript10737	Phospholipase A1-IIbeta (EC 3.1.1.-)	103	116	TRAN	TM
DCIv1-Transcript10745	protein CfxQ homolog	253	267	CN	NBS
DCIv1-Transcript10745	protein CfxQ homolog	184	214	CN	CC
DCIv1-Transcript10746	protein CfxQ homolog	186	206	CN	CC
DCIv1-Transcript10746	protein CfxQ homolog	252	266	CN	NBS
DCIv1-Transcript10747	protein CfxQ homolog	199	205	CN	CC
DCIv1-Transcript10747	protein CfxQ homolog	251	265	CN	NBS
DCIv1-Transcript10748	protein CfxQ homolog	251	265	CN	NBS
DCIv1-Transcript10748	protein CfxQ homolog	199	205	CN	CC
DCIv1-Transcript10789	Autophagy-related protein 18	68	78	N	NBS
DCIv1-Transcript10789	Autophagy-related protein 18	30	50	N	TM
DCIv1-Transcript10789	Autophagy-related protein 18	72	82	N	TM
DCIv1-Transcript10789	Autophagy-related protein 18	132	143	N	TM
DCIv1-Transcript10817	Putative disease resistance protein RGA3 (Blight resistance protein B149) (RGA1-blb)	288	305	CNL	NBS
DCIv1-Transcript10817	Putative disease resistance protein RGA3 (Blight resistance protein B149) (RGA1-blb)	324	336	CNL	NBS
DCIv1-Transcript10817	Putative disease resistance protein RGA3 (Blight resistance protein B149) (RGA1-blb)	376	416	CNL	NBS
DCIv1-Transcript10817	Putative disease resistance protein RGA3 (Blight resistance protein B149) (RGA1-blb)	430	476	CNL	NBS
DCIv1-Transcript10817	Putative disease resistance protein RGA3 (Blight resistance protein B149) (RGA1-blb)	38	58	CNL	CC
DCIv1-Transcript10817	Putative disease resistance protein RGA3 (Blight resistance protein B149) (RGA1-blb)	260	260	CNL	CC
DCIv1-Transcript10817	Putative disease resistance protein RGA3 (Blight resistance protein B149) (RGA1-blb)	1	11	CNL	TM
DCIv1-Transcript10817	Putative disease resistance protein RGA3 (Blight resistance protein B149) (RGA1-blb)	1092	1102	CNL	TM
DCIv1-Transcript10817	Putative disease resistance protein RGA3 (Blight resistance protein B149) (RGA1-blb)	638	703	CNL	LRR
DCIv1-Transcript10817	Putative disease resistance protein RGA3 (Blight resistance protein B149) (RGA1-blb)	999	1012	CNL	LRR
DCIv1-Transcript10817	Putative disease resistance protein RGA3 (Blight resistance protein B149) (RGA1-blb)	1058	1080	CNL	LRR
DCIv1-Transcript10817	Putative disease resistance protein RGA3 (Blight resistance protein B149) (RGA1-blb)	1378	1391	CNL	LRR
DCIv1-Transcript10820	Putative disease resistance protein RGA3 (Blight resistance protein B149) (RGA1-blb)	288	305	CNL	NBS
DCIv1-Transcript10820	Putative disease resistance protein RGA3 (Blight resistance protein B149) (RGA1-blb)	324	336	CNL	NBS
DCIv1-Transcript10820	Putative disease resistance protein RGA3 (Blight resistance protein B149) (RGA1-blb)	376	417	CNL	NBS
DCIv1-Transcript10820	Putative disease resistance protein RGA3 (Blight resistance protein B149) (RGA1-blb)	430	476	CNL	NBS
DCIv1-Transcript10820	Putative disease resistance protein RGA3 (Blight resistance protein B149) (RGA1-blb)	38	58	CNL	CC
DCIv1-Transcript10820	Putative disease resistance protein RGA3 (Blight resistance protein B149) (RGA1-blb)	260	260	CNL	CC
DCIv1-Transcript10820	Putative disease resistance protein RGA3 (Blight resistance protein B149) (RGA1-blb)	645	652	CNL	LRR
DCIv1-Transcript10820	Putative disease resistance protein RGA3 (Blight resistance protein B149) (RGA1-blb)	660	675	CNL	LRR
DCIv1-Transcript10820	Putative disease resistance protein RGA3 (Blight resistance protein B149) (RGA1-blb)	686	743	CNL	LRR
DCIv1-Transcript10820	Putative disease resistance protein RGA3 (Blight resistance protein B149) (RGA1-blb)	912	938	CNL	LRR
DCIv1-Transcript10820	Putative disease resistance protein RGA3 (Blight resistance protein B149) (RGA1-blb)	997	1010	CNL	LRR
DCIv1-Transcript10820	Putative disease resistance protein RGA3 (Blight resistance protein B149) (RGA1-blb)	1	11	CNL	TM
DCIv1-Transcript10821	Disease resistance protein RPV1 (NAD(+) hydrolase RPV1) (EC 3.2.2.6) (Resistance to Plasmopara viticola protein) (MrRVP1)	4	24	CL	CC
DCIv1-Transcript10821	Disease resistance protein RPV1 (NAD(+) hydrolase RPV1) (EC 3.2.2.6) (Resistance to Plasmopara viticola protein) (MrRVP1)	17	39	CL	LRR
DCIv1-Transcript10821	Disease resistance protein RPV1 (NAD(+) hydrolase RPV1) (EC 3.2.2.6) (Resistance to Plasmopara viticola protein) (MrRVP1)	193	219	CL	LRR
DCIv1-Transcript10821	Disease resistance protein RPV1 (NAD(+) hydrolase RPV1) (EC 3.2.2.6) (Resistance to Plasmopara viticola protein) (MrRVP1)	345	358	CL	LRR
DCIv1-Transcript10821	Disease resistance protein RPV1 (NAD(+) hydrolase RPV1) (EC 3.2.2.6) (Resistance to Plasmopara viticola protein) (MrRVP1)	51	61	CL	TM
DCIv1-Transcript10824	Receptor-like protein 46 (AtRLP46)	3	15	RLP	TM
DCIv1-Transcript10824	Receptor-like protein 46 (AtRLP46)	219	232	RLP	TM
DCIv1-Transcript10824	Receptor-like protein 46 (AtRLP46)	245	255	RLP	TM
DCIv1-Transcript10824	Receptor-like protein 46 (AtRLP46)	484	495	RLP	TM
DCIv1-Transcript10824	Receptor-like protein 46 (AtRLP46)	718	729	RLP	TM
DCIv1-Transcript10824	Receptor-like protein 46 (AtRLP46)	798	851	RLP	TM
DCIv1-Transcript10824	Receptor-like protein 46 (AtRLP46)	912	924	RLP	TM
DCIv1-Transcript10824	Receptor-like protein 46 (AtRLP46)	61	75	RLP	LRR
DCIv1-Transcript10824	Receptor-like protein 46 (AtRLP46)	270	281	RLP	LRR
DCIv1-Transcript10824	Receptor-like protein 46 (AtRLP46)	566	582	RLP	LRR
DCIv1-Transcript10824	Receptor-like protein 46 (AtRLP46)	634	645	RLP	LRR
DCIv1-Transcript10824	Receptor-like protein 46 (AtRLP46)	669	687	RLP	LRR
DCIv1-Transcript10824	Receptor-like protein 46 (AtRLP46)	923	995	RLP	LRR
DCIv1-Transcript10826	-	16	56	L	LRR
DCIv1-Transcript10827	Leucine-rich repeat receptor-like kinase protein HAR1 (EC 2.7.11.1) (Protein HYPERNODULATION ABERRANT ROOT FORMATION 1)	45	62	L	LRR
DCIv1-Transcript10827	Leucine-rich repeat receptor-like kinase protein HAR1 (EC 2.7.11.1) (Protein HYPERNODULATION ABERRANT ROOT FORMATION 1)	81	99	L	LRR
DCIv1-Transcript10827	Leucine-rich repeat receptor-like kinase protein HAR1 (EC 2.7.11.1) (Protein HYPERNODULATION ABERRANT ROOT FORMATION 1)	200	212	L	LRR
DCIv1-Transcript10827	Leucine-rich repeat receptor-like kinase protein HAR1 (EC 2.7.11.1) (Protein HYPERNODULATION ABERRANT ROOT FORMATION 1)	247	256	L	LRR
DCIv1-Transcript10827	Leucine-rich repeat receptor-like kinase protein HAR1 (EC 2.7.11.1) (Protein HYPERNODULATION ABERRANT ROOT FORMATION 1)	268	377	L	LRR
DCIv1-Transcript1082	DnaJ homolog subfamily C member 2	301	364	CL	CC
DCIv1-Transcript1082	DnaJ homolog subfamily C member 2	102	109	CL	LRR
DCIv1-Transcript10852	Actin-2 (Actin II) (Centractin-like protein)	340	350	RLP	TM
DCIv1-Transcript10852	Actin-2 (Actin II) (Centractin-like protein)	186	199	RLP	LRR
DCIv1-Transcript10879	Receptor-like protein 8 (AtRLP8) (RESISTANCE TO PERONOSPORA PARASITICA 27)	2	21	RLP	TM
DCIv1-Transcript10879	Receptor-like protein 8 (AtRLP8) (RESISTANCE TO PERONOSPORA PARASITICA 27)	121	132	RLP	TM
DCIv1-Transcript10879	Receptor-like protein 8 (AtRLP8) (RESISTANCE TO PERONOSPORA PARASITICA 27)	53	70	RLP	LRR
DCIv1-Transcript10879	Receptor-like protein 8 (AtRLP8) (RESISTANCE TO PERONOSPORA PARASITICA 27)	130	152	RLP	LRR
DCIv1-Transcript10879	Receptor-like protein 8 (AtRLP8) (RESISTANCE TO PERONOSPORA PARASITICA 27)	211	236	RLP	LRR
DCIv1-Transcript10879	Receptor-like protein 8 (AtRLP8) (RESISTANCE TO PERONOSPORA PARASITICA 27)	258	364	RLP	LRR
DCIv1-Transcript1089	Receptor protein-tyrosine kinase CEPR1 (EC 2.7.10.1) (Protein C-TERMINALLY ENCODED PEPTIDE RECEPTOR 1) (Protein XYLEM INTERMIXED WITH PHLOEM 1)	58	77	RLP	LRR
DCIv1-Transcript1089	Receptor protein-tyrosine kinase CEPR1 (EC 2.7.10.1) (Protein C-TERMINALLY ENCODED PEPTIDE RECEPTOR 1) (Protein XYLEM INTERMIXED WITH PHLOEM 1)	138	154	RLP	LRR
DCIv1-Transcript1089	Receptor protein-tyrosine kinase CEPR1 (EC 2.7.10.1) (Protein C-TERMINALLY ENCODED PEPTIDE RECEPTOR 1) (Protein XYLEM INTERMIXED WITH PHLOEM 1)	204	217	RLP	LRR
DCIv1-Transcript1089	Receptor protein-tyrosine kinase CEPR1 (EC 2.7.10.1) (Protein C-TERMINALLY ENCODED PEPTIDE RECEPTOR 1) (Protein XYLEM INTERMIXED WITH PHLOEM 1)	396	415	RLP	LRR
DCIv1-Transcript1089	Receptor protein-tyrosine kinase CEPR1 (EC 2.7.10.1) (Protein C-TERMINALLY ENCODED PEPTIDE RECEPTOR 1) (Protein XYLEM INTERMIXED WITH PHLOEM 1)	465	562	RLP	LRR
DCIv1-Transcript1089	Receptor protein-tyrosine kinase CEPR1 (EC 2.7.10.1) (Protein C-TERMINALLY ENCODED PEPTIDE RECEPTOR 1) (Protein XYLEM INTERMIXED WITH PHLOEM 1)	1	22	RLP	TM
DCIv1-Transcript1089	Receptor protein-tyrosine kinase CEPR1 (EC 2.7.10.1) (Protein C-TERMINALLY ENCODED PEPTIDE RECEPTOR 1) (Protein XYLEM INTERMIXED WITH PHLOEM 1)	139	150	RLP	TM
DCIv1-Transcript1089	Receptor protein-tyrosine kinase CEPR1 (EC 2.7.10.1) (Protein C-TERMINALLY ENCODED PEPTIDE RECEPTOR 1) (Protein XYLEM INTERMIXED WITH PHLOEM 1)	215	226	RLP	TM
DCIv1-Transcript1089	Receptor protein-tyrosine kinase CEPR1 (EC 2.7.10.1) (Protein C-TERMINALLY ENCODED PEPTIDE RECEPTOR 1) (Protein XYLEM INTERMIXED WITH PHLOEM 1)	496	511	RLP	TM
DCIv1-Transcript1089	Receptor protein-tyrosine kinase CEPR1 (EC 2.7.10.1) (Protein C-TERMINALLY ENCODED PEPTIDE RECEPTOR 1) (Protein XYLEM INTERMIXED WITH PHLOEM 1)	583	603	RLP	TM
DCIv1-Transcript1089	Receptor protein-tyrosine kinase CEPR1 (EC 2.7.10.1) (Protein C-TERMINALLY ENCODED PEPTIDE RECEPTOR 1) (Protein XYLEM INTERMIXED WITH PHLOEM 1)	697	708	RLP	TM
DCIv1-Transcript1092	Probable L-type lectin-domain containing receptor kinase I.6 (LecRK-I.6) (EC 2.7.11.1)	444	446	CK	CC
DCIv1-Transcript1092	Probable L-type lectin-domain containing receptor kinase I.6 (LecRK-I.6) (EC 2.7.11.1)	499	503	CK	CC
DCIv1-Transcript1092	Probable L-type lectin-domain containing receptor kinase I.6 (LecRK-I.6) (EC 2.7.11.1)	306	327	CK	TM
DCIv1-Transcript1092	Probable L-type lectin-domain containing receptor kinase I.6 (LecRK-I.6) (EC 2.7.11.1)	349	393	CK	Kinase
DCIv1-Transcript1092	Probable L-type lectin-domain containing receptor kinase I.6 (LecRK-I.6) (EC 2.7.11.1)	416	426	CK	Kinase
DCIv1-Transcript1092	Probable L-type lectin-domain containing receptor kinase I.6 (LecRK-I.6) (EC 2.7.11.1)	433	444	CK	Kinase
DCIv1-Transcript1092	Probable L-type lectin-domain containing receptor kinase I.6 (LecRK-I.6) (EC 2.7.11.1)	499	512	CK	Kinase
DCIv1-Transcript1092	Probable L-type lectin-domain containing receptor kinase I.6 (LecRK-I.6) (EC 2.7.11.1)	524	534	CK	Kinase
DCIv1-Transcript1092	Probable L-type lectin-domain containing receptor kinase I.6 (LecRK-I.6) (EC 2.7.11.1)	539	562	CK	Kinase
DCIv1-Transcript1092	Probable L-type lectin-domain containing receptor kinase I.6 (LecRK-I.6) (EC 2.7.11.1)	599	629	CK	Kinase
DCIv1-Transcript10955	Putative disease resistance protein At3g14460	27	47	CNL	CC
DCIv1-Transcript10955	Putative disease resistance protein At3g14460	187	207	CNL	NBS
DCIv1-Transcript10955	Putative disease resistance protein At3g14460	225	241	CNL	NBS
DCIv1-Transcript10955	Putative disease resistance protein At3g14460	467	482	CNL	LRR
DCIv1-Transcript10955	Putative disease resistance protein At3g14460	695	721	CNL	LRR
DCIv1-Transcript10955	Putative disease resistance protein At3g14460	727	741	CNL	LRR
DCIv1-Transcript10955	Putative disease resistance protein At3g14460	184	196	CNL	TM
DCIv1-Transcript10955	Putative disease resistance protein At3g14460	405	415	CNL	TM
DCIv1-Transcript10955	Putative disease resistance protein At3g14460	717	729	CNL	TM
DCIv1-Transcript10962	Plant intracellular Ras-group-related LRR protein 7	56	64	CL	CC
DCIv1-Transcript10962	Plant intracellular Ras-group-related LRR protein 7	55	63	CL	LRR
DCIv1-Transcript10962	Plant intracellular Ras-group-related LRR protein 7	100	114	CL	LRR
DCIv1-Transcript10962	Plant intracellular Ras-group-related LRR protein 7	171	185	CL	LRR
DCIv1-Transcript10962	Plant intracellular Ras-group-related LRR protein 7	194	263	CL	LRR
DCIv1-Transcript10963	cold-responsive protein kinase 1-like isoform X1	104	113	CLK	CC
DCIv1-Transcript10963	cold-responsive protein kinase 1-like isoform X1	157	157	CLK	CC
DCIv1-Transcript10963	cold-responsive protein kinase 1-like isoform X1	167	169	CLK	CC
DCIv1-Transcript10963	cold-responsive protein kinase 1-like isoform X1	225	225	CLK	CC
DCIv1-Transcript10963	cold-responsive protein kinase 1-like isoform X1	55	72	CLK	LRR
DCIv1-Transcript10963	cold-responsive protein kinase 1-like isoform X1	2	32	CLK	TM
DCIv1-Transcript10963	cold-responsive protein kinase 1-like isoform X1	237	248	CLK	TM
DCIv1-Transcript10963	cold-responsive protein kinase 1-like isoform X1	66	107	CLK	Kinase
DCIv1-Transcript10963	cold-responsive protein kinase 1-like isoform X1	260	278	CLK	Kinase
DCIv1-Transcript10964	Putative cysteine-rich receptor-like protein kinase 31 (Cysteine-rich RLK31) (EC 2.7.11.-)	15	39	KIN	Kinase
DCIv1-Transcript1098	Probable xyloglucan endotransglucosylase/hydrolase protein 28 (At-XTH28) (XTH-28) (EC 2.4.1.207)	98	106	L	LRR
DCIv1-Transcript10993	Probable LRR receptor-like serine/threonine-protein kinase At1g06840 (EC 2.7.11.1)	32	48	RLP	TM
DCIv1-Transcript10993	Probable LRR receptor-like serine/threonine-protein kinase At1g06840 (EC 2.7.11.1)	31	38	RLP	LRR
DCIv1-Transcript10994	Leucine-rich repeat receptor protein kinase HPCA1 (EC 2.7.11.1) (Protein HYDROGEN-PEROXIDE-INDUCED CALCIUM INCREASES 1)	779	782	CLK	CC
DCIv1-Transcript10994	Leucine-rich repeat receptor protein kinase HPCA1 (EC 2.7.11.1) (Protein HYDROGEN-PEROXIDE-INDUCED CALCIUM INCREASES 1)	808	808	CLK	CC
DCIv1-Transcript10994	Leucine-rich repeat receptor protein kinase HPCA1 (EC 2.7.11.1) (Protein HYDROGEN-PEROXIDE-INDUCED CALCIUM INCREASES 1)	833	833	CLK	CC
DCIv1-Transcript10994	Leucine-rich repeat receptor protein kinase HPCA1 (EC 2.7.11.1) (Protein HYDROGEN-PEROXIDE-INDUCED CALCIUM INCREASES 1)	92	103	CLK	LRR
DCIv1-Transcript10994	Leucine-rich repeat receptor protein kinase HPCA1 (EC 2.7.11.1) (Protein HYDROGEN-PEROXIDE-INDUCED CALCIUM INCREASES 1)	134	156	CLK	LRR
DCIv1-Transcript10994	Leucine-rich repeat receptor protein kinase HPCA1 (EC 2.7.11.1) (Protein HYDROGEN-PEROXIDE-INDUCED CALCIUM INCREASES 1)	168	183	CLK	LRR
DCIv1-Transcript10994	Leucine-rich repeat receptor protein kinase HPCA1 (EC 2.7.11.1) (Protein HYDROGEN-PEROXIDE-INDUCED CALCIUM INCREASES 1)	203	216	CLK	LRR
DCIv1-Transcript10994	Leucine-rich repeat receptor protein kinase HPCA1 (EC 2.7.11.1) (Protein HYDROGEN-PEROXIDE-INDUCED CALCIUM INCREASES 1)	230	251	CLK	LRR
DCIv1-Transcript10994	Leucine-rich repeat receptor protein kinase HPCA1 (EC 2.7.11.1) (Protein HYDROGEN-PEROXIDE-INDUCED CALCIUM INCREASES 1)	286	378	CLK	LRR
DCIv1-Transcript10994	Leucine-rich repeat receptor protein kinase HPCA1 (EC 2.7.11.1) (Protein HYDROGEN-PEROXIDE-INDUCED CALCIUM INCREASES 1)	622	663	CLK	Kinase
DCIv1-Transcript10994	Leucine-rich repeat receptor protein kinase HPCA1 (EC 2.7.11.1) (Protein HYDROGEN-PEROXIDE-INDUCED CALCIUM INCREASES 1)	687	697	CLK	Kinase
DCIv1-Transcript10994	Leucine-rich repeat receptor protein kinase HPCA1 (EC 2.7.11.1) (Protein HYDROGEN-PEROXIDE-INDUCED CALCIUM INCREASES 1)	705	715	CLK	Kinase
DCIv1-Transcript10994	Leucine-rich repeat receptor protein kinase HPCA1 (EC 2.7.11.1) (Protein HYDROGEN-PEROXIDE-INDUCED CALCIUM INCREASES 1)	727	751	CLK	Kinase
DCIv1-Transcript10994	Leucine-rich repeat receptor protein kinase HPCA1 (EC 2.7.11.1) (Protein HYDROGEN-PEROXIDE-INDUCED CALCIUM INCREASES 1)	795	806	CLK	Kinase
DCIv1-Transcript10994	Leucine-rich repeat receptor protein kinase HPCA1 (EC 2.7.11.1) (Protein HYDROGEN-PEROXIDE-INDUCED CALCIUM INCREASES 1)	881	902	CLK	Kinase
DCIv1-Transcript10994	Leucine-rich repeat receptor protein kinase HPCA1 (EC 2.7.11.1) (Protein HYDROGEN-PEROXIDE-INDUCED CALCIUM INCREASES 1)	20	31	CLK	TM
DCIv1-Transcript10994	Leucine-rich repeat receptor protein kinase HPCA1 (EC 2.7.11.1) (Protein HYDROGEN-PEROXIDE-INDUCED CALCIUM INCREASES 1)	71	85	CLK	TM
DCIv1-Transcript10994	Leucine-rich repeat receptor protein kinase HPCA1 (EC 2.7.11.1) (Protein HYDROGEN-PEROXIDE-INDUCED CALCIUM INCREASES 1)	118	128	CLK	TM
DCIv1-Transcript10994	Leucine-rich repeat receptor protein kinase HPCA1 (EC 2.7.11.1) (Protein HYDROGEN-PEROXIDE-INDUCED CALCIUM INCREASES 1)	562	584	CLK	TM
DCIv1-Transcript10995	Leucine-rich repeat receptor protein kinase HPCA1 (EC 2.7.11.1) (Protein HYDROGEN-PEROXIDE-INDUCED CALCIUM INCREASES 1)	86	97	RLK	LRR
DCIv1-Transcript10995	Leucine-rich repeat receptor protein kinase HPCA1 (EC 2.7.11.1) (Protein HYDROGEN-PEROXIDE-INDUCED CALCIUM INCREASES 1)	111	143	RLK	LRR
DCIv1-Transcript10995	Leucine-rich repeat receptor protein kinase HPCA1 (EC 2.7.11.1) (Protein HYDROGEN-PEROXIDE-INDUCED CALCIUM INCREASES 1)	162	177	RLK	LRR
DCIv1-Transcript10995	Leucine-rich repeat receptor protein kinase HPCA1 (EC 2.7.11.1) (Protein HYDROGEN-PEROXIDE-INDUCED CALCIUM INCREASES 1)	199	217	RLK	LRR
DCIv1-Transcript10995	Leucine-rich repeat receptor protein kinase HPCA1 (EC 2.7.11.1) (Protein HYDROGEN-PEROXIDE-INDUCED CALCIUM INCREASES 1)	243	252	RLK	LRR
DCIv1-Transcript10995	Leucine-rich repeat receptor protein kinase HPCA1 (EC 2.7.11.1) (Protein HYDROGEN-PEROXIDE-INDUCED CALCIUM INCREASES 1)	260	347	RLK	LRR
DCIv1-Transcript10995	Leucine-rich repeat receptor protein kinase HPCA1 (EC 2.7.11.1) (Protein HYDROGEN-PEROXIDE-INDUCED CALCIUM INCREASES 1)	593	634	RLK	Kinase
DCIv1-Transcript10995	Leucine-rich repeat receptor protein kinase HPCA1 (EC 2.7.11.1) (Protein HYDROGEN-PEROXIDE-INDUCED CALCIUM INCREASES 1)	658	668	RLK	Kinase
DCIv1-Transcript10995	Leucine-rich repeat receptor protein kinase HPCA1 (EC 2.7.11.1) (Protein HYDROGEN-PEROXIDE-INDUCED CALCIUM INCREASES 1)	676	686	RLK	Kinase
DCIv1-Transcript10995	Leucine-rich repeat receptor protein kinase HPCA1 (EC 2.7.11.1) (Protein HYDROGEN-PEROXIDE-INDUCED CALCIUM INCREASES 1)	699	720	RLK	Kinase
DCIv1-Transcript10995	Leucine-rich repeat receptor protein kinase HPCA1 (EC 2.7.11.1) (Protein HYDROGEN-PEROXIDE-INDUCED CALCIUM INCREASES 1)	1	20	RLK	TM
DCIv1-Transcript10995	Leucine-rich repeat receptor protein kinase HPCA1 (EC 2.7.11.1) (Protein HYDROGEN-PEROXIDE-INDUCED CALCIUM INCREASES 1)	64	80	RLK	TM
DCIv1-Transcript10995	Leucine-rich repeat receptor protein kinase HPCA1 (EC 2.7.11.1) (Protein HYDROGEN-PEROXIDE-INDUCED CALCIUM INCREASES 1)	117	127	RLK	TM
DCIv1-Transcript10995	Leucine-rich repeat receptor protein kinase HPCA1 (EC 2.7.11.1) (Protein HYDROGEN-PEROXIDE-INDUCED CALCIUM INCREASES 1)	177	189	RLK	TM
DCIv1-Transcript10995	Leucine-rich repeat receptor protein kinase HPCA1 (EC 2.7.11.1) (Protein HYDROGEN-PEROXIDE-INDUCED CALCIUM INCREASES 1)	532	555	RLK	TM
DCIv1-Transcript11002	Pentatricopeptide repeat-containing protein At3g57430, chloroplastic (Protein ORGANELLE TRANSCRIPT PROCESSING 84)	11	21	L	LRR
DCIv1-Transcript11040	Probable disease resistance protein At4g27220	142	158	RLP	LRR
DCIv1-Transcript11040	Probable disease resistance protein At4g27220	87	97	RLP	TM
DCIv1-Transcript11042	Probable disease resistance protein At4g27220	142	158	RLP	LRR
DCIv1-Transcript11042	Probable disease resistance protein At4g27220	87	97	RLP	TM
DCIv1-Transcript11047	G-type lectin S-receptor-like serine/threonine-protein kinase At1g11300 (EC 2.7.11.1)	30	60	KIN	TM
DCIv1-Transcript11047	G-type lectin S-receptor-like serine/threonine-protein kinase At1g11300 (EC 2.7.11.1)	484	510	KIN	TM
DCIv1-Transcript11047	G-type lectin S-receptor-like serine/threonine-protein kinase At1g11300 (EC 2.7.11.1)	569	580	KIN	TM
DCIv1-Transcript11047	G-type lectin S-receptor-like serine/threonine-protein kinase At1g11300 (EC 2.7.11.1)	599	609	KIN	Kinase
DCIv1-Transcript11047	G-type lectin S-receptor-like serine/threonine-protein kinase At1g11300 (EC 2.7.11.1)	616	627	KIN	Kinase
DCIv1-Transcript11047	G-type lectin S-receptor-like serine/threonine-protein kinase At1g11300 (EC 2.7.11.1)	644	696	KIN	Kinase
DCIv1-Transcript11047	G-type lectin S-receptor-like serine/threonine-protein kinase At1g11300 (EC 2.7.11.1)	752	782	KIN	Kinase
DCIv1-Transcript11067	Leucine-rich repeat receptor-like tyrosine-protein kinase PXC3 (EC 2.7.10.1) (Protein PXY/TDR-CORRELATED 3)	2	20	RLP	TM
DCIv1-Transcript11067	Leucine-rich repeat receptor-like tyrosine-protein kinase PXC3 (EC 2.7.10.1) (Protein PXY/TDR-CORRELATED 3)	100	126	RLP	LRR
DCIv1-Transcript11067	Leucine-rich repeat receptor-like tyrosine-protein kinase PXC3 (EC 2.7.10.1) (Protein PXY/TDR-CORRELATED 3)	156	245	RLP	LRR
DCIv1-Transcript11094	Myosin-IIIa (EC 2.7.11.1)	162	213	KIN	Kinase
DCIv1-Transcript11095	Wee1-like protein kinase (EC 2.7.10.2)	162	213	KIN	Kinase
DCIv1-Transcript11103	Inorganic pyrophosphatase TTM2 (EC 3.6.1.1) (Triphosphate tunnel metalloenzyme 2) (AtTTM2)	58	80	CN	NBS
DCIv1-Transcript11103	Inorganic pyrophosphatase TTM2 (EC 3.6.1.1) (Triphosphate tunnel metalloenzyme 2) (AtTTM2)	501	528	CN	CC
DCIv1-Transcript11103	Inorganic pyrophosphatase TTM2 (EC 3.6.1.1) (Triphosphate tunnel metalloenzyme 2) (AtTTM2)	65	77	CN	TM
DCIv1-Transcript11103	Inorganic pyrophosphatase TTM2 (EC 3.6.1.1) (Triphosphate tunnel metalloenzyme 2) (AtTTM2)	335	345	CN	TM
DCIv1-Transcript11103	Inorganic pyrophosphatase TTM2 (EC 3.6.1.1) (Triphosphate tunnel metalloenzyme 2) (AtTTM2)	632	655	CN	TM
DCIv1-Transcript11136	Dynein regulatory complex subunit 6 (F-box and leucine-rich repeat protein 13) (F-box/LRR-repeat protein 13)	69	79	RLP	TM
DCIv1-Transcript11136	Dynein regulatory complex subunit 6 (F-box and leucine-rich repeat protein 13) (F-box/LRR-repeat protein 13)	289	302	RLP	TM
DCIv1-Transcript11136	Dynein regulatory complex subunit 6 (F-box and leucine-rich repeat protein 13) (F-box/LRR-repeat protein 13)	304	316	RLP	TM
DCIv1-Transcript11136	Dynein regulatory complex subunit 6 (F-box and leucine-rich repeat protein 13) (F-box/LRR-repeat protein 13)	168	234	RLP	LRR
DCIv1-Transcript1113	Ubiquitin-like modifier-activating enzyme 6 (Ubiquitin-activating enzyme 6) (EC 6.2.1.45) (Ubiquitin-activating enzyme E1-like protein 2) (E1-L2)	1045	1066	N	NBS
DCIv1-Transcript1113	Ubiquitin-like modifier-activating enzyme 6 (Ubiquitin-activating enzyme 6) (EC 6.2.1.45) (Ubiquitin-activating enzyme E1-like protein 2) (E1-L2)	123	134	N	TM
DCIv1-Transcript1113	Ubiquitin-like modifier-activating enzyme 6 (Ubiquitin-activating enzyme 6) (EC 6.2.1.45) (Ubiquitin-activating enzyme E1-like protein 2) (E1-L2)	445	456	N	TM
DCIv1-Transcript1113	Ubiquitin-like modifier-activating enzyme 6 (Ubiquitin-activating enzyme 6) (EC 6.2.1.45) (Ubiquitin-activating enzyme E1-like protein 2) (E1-L2)	524	534	N	TM
DCIv1-Transcript1113	Ubiquitin-like modifier-activating enzyme 6 (Ubiquitin-activating enzyme 6) (EC 6.2.1.45) (Ubiquitin-activating enzyme E1-like protein 2) (E1-L2)	579	591	N	TM
DCIv1-Transcript1113	Ubiquitin-like modifier-activating enzyme 6 (Ubiquitin-activating enzyme 6) (EC 6.2.1.45) (Ubiquitin-activating enzyme E1-like protein 2) (E1-L2)	873	886	N	TM
DCIv1-Transcript1113	Ubiquitin-like modifier-activating enzyme 6 (Ubiquitin-activating enzyme 6) (EC 6.2.1.45) (Ubiquitin-activating enzyme E1-like protein 2) (E1-L2)	943	962	N	TM
DCIv1-Transcript1113	Ubiquitin-like modifier-activating enzyme 6 (Ubiquitin-activating enzyme 6) (EC 6.2.1.45) (Ubiquitin-activating enzyme E1-like protein 2) (E1-L2)	1036	1047	N	TM
DCIv1-Transcript11149	uncharacterized protein LOC116116320	25	35	N	TM
DCIv1-Transcript11149	uncharacterized protein LOC116116320	42	56	N	TM
DCIv1-Transcript11150	uncharacterized protein LOC116116320	14	24	N	TM
DCIv1-Transcript11150	uncharacterized protein LOC116116320	31	45	N	TM
DCIv1-Transcript11151	Protein TONSOKU (Protein BRUSHY 1) (Protein MGOUN 3)	81	93	RLP	TM
DCIv1-Transcript11151	Protein TONSOKU (Protein BRUSHY 1) (Protein MGOUN 3)	109	124	RLP	TM
DCIv1-Transcript11151	Protein TONSOKU (Protein BRUSHY 1) (Protein MGOUN 3)	94	111	RLP	LRR
DCIv1-Transcript11165	DNA repair protein recA homolog 3, mitochondrial (Recombinase A homolog 3)	127	133	N	NBS
DCIv1-Transcript11165	DNA repair protein recA homolog 3, mitochondrial (Recombinase A homolog 3)	97	107	N	TM
DCIv1-Transcript11165	DNA repair protein recA homolog 3, mitochondrial (Recombinase A homolog 3)	193	206	N	TM
DCIv1-Transcript11174	Protein phosphatase 2C 51 (OsPP2C51) (EC 3.1.3.16)	197	208	N	NBS
DCIv1-Transcript11196	Receptor-like protein 7 (AtRLP7)	135	150	RLP	LRR
DCIv1-Transcript11196	Receptor-like protein 7 (AtRLP7)	153	171	RLP	LRR
DCIv1-Transcript11196	Receptor-like protein 7 (AtRLP7)	188	253	RLP	LRR
DCIv1-Transcript11196	Receptor-like protein 7 (AtRLP7)	257	268	RLP	LRR
DCIv1-Transcript11196	Receptor-like protein 7 (AtRLP7)	15	25	RLP	TM
DCIv1-Transcript11196	Receptor-like protein 7 (AtRLP7)	107	118	RLP	TM
DCIv1-Transcript11205	Protein RRP6-like 3 (AtRRP6L3)	10	20	KIN	TM
DCIv1-Transcript11205	Protein RRP6-like 3 (AtRRP6L3)	632	642	KIN	TM
DCIv1-Transcript11205	Protein RRP6-like 3 (AtRRP6L3)	568	592	KIN	Kinase
DCIv1-Transcript11228	Cysteine-rich receptor-like protein kinase 6 (Cysteine-rich RLK6) (EC 2.7.11.-) (Receptor-like protein kinase 5)	1	28	KIN	TM
DCIv1-Transcript11228	Cysteine-rich receptor-like protein kinase 6 (Cysteine-rich RLK6) (EC 2.7.11.-) (Receptor-like protein kinase 5)	125	144	KIN	TM
DCIv1-Transcript11228	Cysteine-rich receptor-like protein kinase 6 (Cysteine-rich RLK6) (EC 2.7.11.-) (Receptor-like protein kinase 5)	145	158	KIN	Kinase
DCIv1-Transcript11228	Cysteine-rich receptor-like protein kinase 6 (Cysteine-rich RLK6) (EC 2.7.11.-) (Receptor-like protein kinase 5)	182	189	KIN	Kinase
DCIv1-Transcript1124	Flavonoid 3-O-glucosyltransferase (EC 2.4.1.-) (UDP glucose:flavonoid 3-O-glucosyltransferase) (UDP-glycosyltransferase 78G1)	130	146	KIN	TM
DCIv1-Transcript1124	Flavonoid 3-O-glucosyltransferase (EC 2.4.1.-) (UDP glucose:flavonoid 3-O-glucosyltransferase) (UDP-glycosyltransferase 78G1)	274	284	KIN	TM
DCIv1-Transcript1124	Flavonoid 3-O-glucosyltransferase (EC 2.4.1.-) (UDP glucose:flavonoid 3-O-glucosyltransferase) (UDP-glycosyltransferase 78G1)	352	364	KIN	TM
DCIv1-Transcript1124	Flavonoid 3-O-glucosyltransferase (EC 2.4.1.-) (UDP glucose:flavonoid 3-O-glucosyltransferase) (UDP-glycosyltransferase 78G1)	192	205	KIN	Kinase
DCIv1-Transcript11269	LRR receptor-like serine/threonine-protein kinase EFR (EC 2.7.11.1) (Elongation factor Tu receptor) (EF-Tu receptor)	318	333	RLK	LRR
DCIv1-Transcript11269	LRR receptor-like serine/threonine-protein kinase EFR (EC 2.7.11.1) (Elongation factor Tu receptor) (EF-Tu receptor)	365	386	RLK	LRR
DCIv1-Transcript11269	LRR receptor-like serine/threonine-protein kinase EFR (EC 2.7.11.1) (Elongation factor Tu receptor) (EF-Tu receptor)	476	585	RLK	LRR
DCIv1-Transcript11269	LRR receptor-like serine/threonine-protein kinase EFR (EC 2.7.11.1) (Elongation factor Tu receptor) (EF-Tu receptor)	651	695	RLK	Kinase
DCIv1-Transcript11269	LRR receptor-like serine/threonine-protein kinase EFR (EC 2.7.11.1) (Elongation factor Tu receptor) (EF-Tu receptor)	718	728	RLK	Kinase
DCIv1-Transcript11269	LRR receptor-like serine/threonine-protein kinase EFR (EC 2.7.11.1) (Elongation factor Tu receptor) (EF-Tu receptor)	734	746	RLK	Kinase
DCIv1-Transcript11269	LRR receptor-like serine/threonine-protein kinase EFR (EC 2.7.11.1) (Elongation factor Tu receptor) (EF-Tu receptor)	763	818	RLK	Kinase
DCIv1-Transcript11269	LRR receptor-like serine/threonine-protein kinase EFR (EC 2.7.11.1) (Elongation factor Tu receptor) (EF-Tu receptor)	841	851	RLK	Kinase
DCIv1-Transcript11269	LRR receptor-like serine/threonine-protein kinase EFR (EC 2.7.11.1) (Elongation factor Tu receptor) (EF-Tu receptor)	858	878	RLK	Kinase
DCIv1-Transcript11269	LRR receptor-like serine/threonine-protein kinase EFR (EC 2.7.11.1) (Elongation factor Tu receptor) (EF-Tu receptor)	932	956	RLK	Kinase
DCIv1-Transcript11269	LRR receptor-like serine/threonine-protein kinase EFR (EC 2.7.11.1) (Elongation factor Tu receptor) (EF-Tu receptor)	1	16	RLK	TM
DCIv1-Transcript11269	LRR receptor-like serine/threonine-protein kinase EFR (EC 2.7.11.1) (Elongation factor Tu receptor) (EF-Tu receptor)	318	329	RLK	TM
DCIv1-Transcript11269	LRR receptor-like serine/threonine-protein kinase EFR (EC 2.7.11.1) (Elongation factor Tu receptor) (EF-Tu receptor)	485	501	RLK	TM
DCIv1-Transcript11269	LRR receptor-like serine/threonine-protein kinase EFR (EC 2.7.11.1) (Elongation factor Tu receptor) (EF-Tu receptor)	599	632	RLK	TM
DCIv1-Transcript11283	ABC transporter C family member 13 (ABC transporter ABCC.13) (AtABCC13) (EC 7.6.2.2) (ATP-energized glutathione S-conjugate pump 11) (Glutathione S-conjugate-transporting ATPase 11) (Multidrug resistance-associated protein 11)	338	356	N	NBS
DCIv1-Transcript11283	ABC transporter C family member 13 (ABC transporter ABCC.13) (AtABCC13) (EC 7.6.2.2) (ATP-energized glutathione S-conjugate pump 11) (Glutathione S-conjugate-transporting ATPase 11) (Multidrug resistance-associated protein 11)	33	48	N	TM
DCIv1-Transcript11283	ABC transporter C family member 13 (ABC transporter ABCC.13) (AtABCC13) (EC 7.6.2.2) (ATP-energized glutathione S-conjugate pump 11) (Glutathione S-conjugate-transporting ATPase 11) (Multidrug resistance-associated protein 11)	213	232	N	TM
DCIv1-Transcript11283	ABC transporter C family member 13 (ABC transporter ABCC.13) (AtABCC13) (EC 7.6.2.2) (ATP-energized glutathione S-conjugate pump 11) (Glutathione S-conjugate-transporting ATPase 11) (Multidrug resistance-associated protein 11)	238	264	N	TM
DCIv1-Transcript11284	Probable disease resistance protein At1g63360	161	179	CNL	NBS
DCIv1-Transcript11284	Probable disease resistance protein At1g63360	240	253	CNL	NBS
DCIv1-Transcript11284	Probable disease resistance protein At1g63360	319	361	CNL	NBS
DCIv1-Transcript11284	Probable disease resistance protein At1g63360	374	421	CNL	NBS
DCIv1-Transcript11284	Probable disease resistance protein At1g63360	26	53	CNL	CC
DCIv1-Transcript11284	Probable disease resistance protein At1g63360	68	95	CNL	CC
DCIv1-Transcript11284	Probable disease resistance protein At1g63360	123	137	CNL	TM
DCIv1-Transcript11284	Probable disease resistance protein At1g63360	168	178	CNL	TM
DCIv1-Transcript11284	Probable disease resistance protein At1g63360	329	339	CNL	TM
DCIv1-Transcript11284	Probable disease resistance protein At1g63360	501	572	CNL	LRR
DCIv1-Transcript11284	Probable disease resistance protein At1g63360	777	789	CNL	LRR
DCIv1-Transcript11285	Putative receptor-like protein kinase At1g80870 (EC 2.7.11.1)	482	502	CK	CC
DCIv1-Transcript11285	Putative receptor-like protein kinase At1g80870 (EC 2.7.11.1)	25	47	CK	TM
DCIv1-Transcript11285	Putative receptor-like protein kinase At1g80870 (EC 2.7.11.1)	597	608	CK	TM
DCIv1-Transcript11285	Putative receptor-like protein kinase At1g80870 (EC 2.7.11.1)	72	116	CK	Kinase
DCIv1-Transcript11285	Putative receptor-like protein kinase At1g80870 (EC 2.7.11.1)	156	164	CK	Kinase
DCIv1-Transcript11285	Putative receptor-like protein kinase At1g80870 (EC 2.7.11.1)	180	235	CK	Kinase
DCIv1-Transcript11285	Putative receptor-like protein kinase At1g80870 (EC 2.7.11.1)	574	585	CK	Kinase
DCIv1-Transcript11285	Putative receptor-like protein kinase At1g80870 (EC 2.7.11.1)	593	612	CK	Kinase
DCIv1-Transcript11285	Putative receptor-like protein kinase At1g80870 (EC 2.7.11.1)	660	686	CK	Kinase
DCIv1-Transcript1130	-	44	56	T	TIR
DCIv1-Transcript11314	Beta-galactosidase 11 (Lactase 11) (EC 3.2.1.23)	25	47	TRAN	TM
DCIv1-Transcript1131	Wall-associated receptor kinase 2 (EC 2.7.11.-)	1	16	KIN	TM
DCIv1-Transcript1131	Wall-associated receptor kinase 2 (EC 2.7.11.-)	254	265	KIN	TM
DCIv1-Transcript1131	Wall-associated receptor kinase 2 (EC 2.7.11.-)	55	98	KIN	Kinase
DCIv1-Transcript1131	Wall-associated receptor kinase 2 (EC 2.7.11.-)	122	132	KIN	Kinase
DCIv1-Transcript1131	Wall-associated receptor kinase 2 (EC 2.7.11.-)	138	150	KIN	Kinase
DCIv1-Transcript1131	Wall-associated receptor kinase 2 (EC 2.7.11.-)	164	218	KIN	Kinase
DCIv1-Transcript1131	Wall-associated receptor kinase 2 (EC 2.7.11.-)	230	241	KIN	Kinase
DCIv1-Transcript1131	Wall-associated receptor kinase 2 (EC 2.7.11.-)	245	268	KIN	Kinase
DCIv1-Transcript1131	Wall-associated receptor kinase 2 (EC 2.7.11.-)	309	339	KIN	Kinase
DCIv1-Transcript11343	Probable serine/threonine protein kinase IRE (EC 2.7.11.1) (Protein INCOMPLETE ROOT HAIR ELONGATION) (AtIRE)	35	55	CK	CC
DCIv1-Transcript11343	Probable serine/threonine protein kinase IRE (EC 2.7.11.1) (Protein INCOMPLETE ROOT HAIR ELONGATION) (AtIRE)	959	969	CK	TM
DCIv1-Transcript11343	Probable serine/threonine protein kinase IRE (EC 2.7.11.1) (Protein INCOMPLETE ROOT HAIR ELONGATION) (AtIRE)	853	895	CK	Kinase
DCIv1-Transcript11343	Probable serine/threonine protein kinase IRE (EC 2.7.11.1) (Protein INCOMPLETE ROOT HAIR ELONGATION) (AtIRE)	957	969	CK	Kinase
DCIv1-Transcript11355	Probable inactive receptor kinase At5g16590	13	26	RLK	TM
DCIv1-Transcript11355	Probable inactive receptor kinase At5g16590	521	531	RLK	TM
DCIv1-Transcript11355	Probable inactive receptor kinase At5g16590	569	588	RLK	TM
DCIv1-Transcript11355	Probable inactive receptor kinase At5g16590	403	444	RLK	Kinase
DCIv1-Transcript11355	Probable inactive receptor kinase At5g16590	470	480	RLK	Kinase
DCIv1-Transcript11355	Probable inactive receptor kinase At5g16590	490	500	RLK	Kinase
DCIv1-Transcript11355	Probable inactive receptor kinase At5g16590	514	572	RLK	Kinase
DCIv1-Transcript11355	Probable inactive receptor kinase At5g16590	588	594	RLK	Kinase
DCIv1-Transcript11355	Probable inactive receptor kinase At5g16590	598	620	RLK	Kinase
DCIv1-Transcript11355	Probable inactive receptor kinase At5g16590	655	681	RLK	Kinase
DCIv1-Transcript11355	Probable inactive receptor kinase At5g16590	132	261	RLK	LRR
DCIv1-Transcript11358	uncharacterized protein LOC116124296 isoform X2	35	45	RLP	LRR
DCIv1-Transcript11358	uncharacterized protein LOC116124296 isoform X2	16	38	RLP	TM
DCIv1-Transcript11358	uncharacterized protein LOC116124296 isoform X2	63	97	RLP	TM
DCIv1-Transcript11377	LRR receptor-like serine/threonine-protein kinase ERL1 (EC 2.7.11.1) (Protein ERECTA-like kinase 1)	755	757	CLK	CC
DCIv1-Transcript11377	LRR receptor-like serine/threonine-protein kinase ERL1 (EC 2.7.11.1) (Protein ERECTA-like kinase 1)	884	894	CLK	CC
DCIv1-Transcript11377	LRR receptor-like serine/threonine-protein kinase ERL1 (EC 2.7.11.1) (Protein ERECTA-like kinase 1)	15	28	CLK	TM
DCIv1-Transcript11377	LRR receptor-like serine/threonine-protein kinase ERL1 (EC 2.7.11.1) (Protein ERECTA-like kinase 1)	41	57	CLK	TM
DCIv1-Transcript11377	LRR receptor-like serine/threonine-protein kinase ERL1 (EC 2.7.11.1) (Protein ERECTA-like kinase 1)	71	89	CLK	TM
DCIv1-Transcript11377	LRR receptor-like serine/threonine-protein kinase ERL1 (EC 2.7.11.1) (Protein ERECTA-like kinase 1)	259	269	CLK	TM
DCIv1-Transcript11377	LRR receptor-like serine/threonine-protein kinase ERL1 (EC 2.7.11.1) (Protein ERECTA-like kinase 1)	589	612	CLK	TM
DCIv1-Transcript11377	LRR receptor-like serine/threonine-protein kinase ERL1 (EC 2.7.11.1) (Protein ERECTA-like kinase 1)	633	644	CLK	TM
DCIv1-Transcript11377	LRR receptor-like serine/threonine-protein kinase ERL1 (EC 2.7.11.1) (Protein ERECTA-like kinase 1)	647	689	CLK	Kinase
DCIv1-Transcript11377	LRR receptor-like serine/threonine-protein kinase ERL1 (EC 2.7.11.1) (Protein ERECTA-like kinase 1)	712	721	CLK	Kinase
DCIv1-Transcript11377	LRR receptor-like serine/threonine-protein kinase ERL1 (EC 2.7.11.1) (Protein ERECTA-like kinase 1)	729	740	CLK	Kinase
DCIv1-Transcript11377	LRR receptor-like serine/threonine-protein kinase ERL1 (EC 2.7.11.1) (Protein ERECTA-like kinase 1)	815	843	CLK	Kinase
DCIv1-Transcript11377	LRR receptor-like serine/threonine-protein kinase ERL1 (EC 2.7.11.1) (Protein ERECTA-like kinase 1)	67	75	CLK	LRR
DCIv1-Transcript11377	LRR receptor-like serine/threonine-protein kinase ERL1 (EC 2.7.11.1) (Protein ERECTA-like kinase 1)	89	100	CLK	LRR
DCIv1-Transcript11377	LRR receptor-like serine/threonine-protein kinase ERL1 (EC 2.7.11.1) (Protein ERECTA-like kinase 1)	150	158	CLK	LRR
DCIv1-Transcript11377	LRR receptor-like serine/threonine-protein kinase ERL1 (EC 2.7.11.1) (Protein ERECTA-like kinase 1)	171	182	CLK	LRR
DCIv1-Transcript11377	LRR receptor-like serine/threonine-protein kinase ERL1 (EC 2.7.11.1) (Protein ERECTA-like kinase 1)	323	338	CLK	LRR
DCIv1-Transcript11377	LRR receptor-like serine/threonine-protein kinase ERL1 (EC 2.7.11.1) (Protein ERECTA-like kinase 1)	435	579	CLK	LRR
DCIv1-Transcript11391	Serine/threonine-protein kinase AFC1 (EC 2.7.12.1)	143	176	KIN	Kinase
DCIv1-Transcript11403	Protein STRUBBELIG-RECEPTOR FAMILY 5 (Leucine-rich repeat receptor kinase-like protein SRF5)	203	213	KIN	TM
DCIv1-Transcript11403	Protein STRUBBELIG-RECEPTOR FAMILY 5 (Leucine-rich repeat receptor kinase-like protein SRF5)	229	240	KIN	TM
DCIv1-Transcript11403	Protein STRUBBELIG-RECEPTOR FAMILY 5 (Leucine-rich repeat receptor kinase-like protein SRF5)	243	255	KIN	TM
DCIv1-Transcript11403	Protein STRUBBELIG-RECEPTOR FAMILY 5 (Leucine-rich repeat receptor kinase-like protein SRF5)	285	295	KIN	TM
DCIv1-Transcript11403	Protein STRUBBELIG-RECEPTOR FAMILY 5 (Leucine-rich repeat receptor kinase-like protein SRF5)	77	109	KIN	Kinase
DCIv1-Transcript11403	Protein STRUBBELIG-RECEPTOR FAMILY 5 (Leucine-rich repeat receptor kinase-like protein SRF5)	153	163	KIN	Kinase
DCIv1-Transcript11403	Protein STRUBBELIG-RECEPTOR FAMILY 5 (Leucine-rich repeat receptor kinase-like protein SRF5)	170	181	KIN	Kinase
DCIv1-Transcript11403	Protein STRUBBELIG-RECEPTOR FAMILY 5 (Leucine-rich repeat receptor kinase-like protein SRF5)	195	249	KIN	Kinase
DCIv1-Transcript11403	Protein STRUBBELIG-RECEPTOR FAMILY 5 (Leucine-rich repeat receptor kinase-like protein SRF5)	262	273	KIN	Kinase
DCIv1-Transcript11403	Protein STRUBBELIG-RECEPTOR FAMILY 5 (Leucine-rich repeat receptor kinase-like protein SRF5)	282	298	KIN	Kinase
DCIv1-Transcript11403	Protein STRUBBELIG-RECEPTOR FAMILY 5 (Leucine-rich repeat receptor kinase-like protein SRF5)	350	372	KIN	Kinase
DCIv1-Transcript11404	Serine/threonine-protein kinase PBL35 (EC 2.7.11.1) (PBS1-like protein 35) (Receptor-like cytoplasmic kinase PBL35)	203	213	KIN	TM
DCIv1-Transcript11404	Serine/threonine-protein kinase PBL35 (EC 2.7.11.1) (PBS1-like protein 35) (Receptor-like cytoplasmic kinase PBL35)	229	239	KIN	TM
DCIv1-Transcript11404	Serine/threonine-protein kinase PBL35 (EC 2.7.11.1) (PBS1-like protein 35) (Receptor-like cytoplasmic kinase PBL35)	285	295	KIN	TM
DCIv1-Transcript11404	Serine/threonine-protein kinase PBL35 (EC 2.7.11.1) (PBS1-like protein 35) (Receptor-like cytoplasmic kinase PBL35)	77	108	KIN	Kinase
DCIv1-Transcript11404	Serine/threonine-protein kinase PBL35 (EC 2.7.11.1) (PBS1-like protein 35) (Receptor-like cytoplasmic kinase PBL35)	153	163	KIN	Kinase
DCIv1-Transcript11404	Serine/threonine-protein kinase PBL35 (EC 2.7.11.1) (PBS1-like protein 35) (Receptor-like cytoplasmic kinase PBL35)	170	181	KIN	Kinase
DCIv1-Transcript11404	Serine/threonine-protein kinase PBL35 (EC 2.7.11.1) (PBS1-like protein 35) (Receptor-like cytoplasmic kinase PBL35)	195	249	KIN	Kinase
DCIv1-Transcript11404	Serine/threonine-protein kinase PBL35 (EC 2.7.11.1) (PBS1-like protein 35) (Receptor-like cytoplasmic kinase PBL35)	262	273	KIN	Kinase
DCIv1-Transcript11404	Serine/threonine-protein kinase PBL35 (EC 2.7.11.1) (PBS1-like protein 35) (Receptor-like cytoplasmic kinase PBL35)	282	298	KIN	Kinase
DCIv1-Transcript11404	Serine/threonine-protein kinase PBL35 (EC 2.7.11.1) (PBS1-like protein 35) (Receptor-like cytoplasmic kinase PBL35)	348	372	KIN	Kinase
DCIv1-Transcript11408	Serine/threonine-protein kinase PBL27 (EC 2.7.11.1) (PBS1-like protein 27) (Receptor-like cytoplasmic kinase PBL27)	306	316	KIN	TM
DCIv1-Transcript11408	Serine/threonine-protein kinase PBL27 (EC 2.7.11.1) (PBS1-like protein 27) (Receptor-like cytoplasmic kinase PBL27)	75	106	KIN	Kinase
DCIv1-Transcript11408	Serine/threonine-protein kinase PBL27 (EC 2.7.11.1) (PBS1-like protein 27) (Receptor-like cytoplasmic kinase PBL27)	200	211	KIN	Kinase
DCIv1-Transcript11408	Serine/threonine-protein kinase PBL27 (EC 2.7.11.1) (PBS1-like protein 27) (Receptor-like cytoplasmic kinase PBL27)	225	279	KIN	Kinase
DCIv1-Transcript11408	Serine/threonine-protein kinase PBL27 (EC 2.7.11.1) (PBS1-like protein 27) (Receptor-like cytoplasmic kinase PBL27)	302	318	KIN	Kinase
DCIv1-Transcript11408	Serine/threonine-protein kinase PBL27 (EC 2.7.11.1) (PBS1-like protein 27) (Receptor-like cytoplasmic kinase PBL27)	368	391	KIN	Kinase
DCIv1-Transcript11438	Mitogen-activated protein kinase pmk-3 (EC 2.7.11.24) (Stress-activated protein kinase pmk-3) (p38 MAP kinase 3)	263	277	KIN	TM
DCIv1-Transcript11438	Mitogen-activated protein kinase pmk-3 (EC 2.7.11.24) (Stress-activated protein kinase pmk-3) (p38 MAP kinase 3)	194	232	KIN	Kinase
DCIv1-Transcript1143	uncharacterized protein LOC116145713 isoform X1	280	289	N	NBS
DCIv1-Transcript1143	uncharacterized protein LOC116145713 isoform X1	191	201	N	TM
DCIv1-Transcript1143	uncharacterized protein LOC116145713 isoform X1	471	484	N	TM
DCIv1-Transcript1143	uncharacterized protein LOC116145713 isoform X1	565	576	N	TM
DCIv1-Transcript11454	ATP-dependent zinc metalloprotease FTSH 4, mitochondrial (OsFTSH4) (EC 3.4.24.-)	271	286	N	NBS
DCIv1-Transcript11454	ATP-dependent zinc metalloprotease FTSH 4, mitochondrial (OsFTSH4) (EC 3.4.24.-)	192	206	N	TM
DCIv1-Transcript11454	ATP-dependent zinc metalloprotease FTSH 4, mitochondrial (OsFTSH4) (EC 3.4.24.-)	433	460	N	TM
DCIv1-Transcript11454	ATP-dependent zinc metalloprotease FTSH 4, mitochondrial (OsFTSH4) (EC 3.4.24.-)	696	713	N	TM
DCIv1-Transcript11466	probable serine/threonine-protein kinase SIS8 isoform X1;probable serine/threonine-protein kinase SIS8 isoform X3	215	226	KIN	TM
DCIv1-Transcript11466	probable serine/threonine-protein kinase SIS8 isoform X1;probable serine/threonine-protein kinase SIS8 isoform X3	1099	1118	KIN	TM
DCIv1-Transcript11466	probable serine/threonine-protein kinase SIS8 isoform X1;probable serine/threonine-protein kinase SIS8 isoform X3	1132	1145	KIN	TM
DCIv1-Transcript11466	probable serine/threonine-protein kinase SIS8 isoform X1;probable serine/threonine-protein kinase SIS8 isoform X3	1203	1223	KIN	TM
DCIv1-Transcript11466	probable serine/threonine-protein kinase SIS8 isoform X1;probable serine/threonine-protein kinase SIS8 isoform X3	690	712	KIN	Kinase
DCIv1-Transcript11466	probable serine/threonine-protein kinase SIS8 isoform X1;probable serine/threonine-protein kinase SIS8 isoform X3	777	831	KIN	Kinase
DCIv1-Transcript11466	probable serine/threonine-protein kinase SIS8 isoform X1;probable serine/threonine-protein kinase SIS8 isoform X3	859	875	KIN	Kinase
DCIv1-Transcript11504	Spindle assembly checkpoint kinase (EC 2.7.11.1) (Aurora kinase)	29	39	KIN	TM
DCIv1-Transcript11504	Spindle assembly checkpoint kinase (EC 2.7.11.1) (Aurora kinase)	70	95	KIN	Kinase
DCIv1-Transcript11504	Spindle assembly checkpoint kinase (EC 2.7.11.1) (Aurora kinase)	170	208	KIN	Kinase
DCIv1-Transcript11510	Protein ACTIVITY OF BC1 COMPLEX KINASE 1, chloroplastic (ABC1-LIKE KINASE 1) (EC 2.7.-.-) (EC 2.7.11.1) (Protein ABC1-LIKE KINASE RELATED TO CHLOROPHYLL DEGRADATION AND OXIDATIVE STRESS 1) (AtACDO1) (Protein BLEACHING AND DWARF IN RED LIGHT 1) (Protein PROTON GRADIENT REGULATION 6)	359	369	KIN	TM
DCIv1-Transcript11510	Protein ACTIVITY OF BC1 COMPLEX KINASE 1, chloroplastic (ABC1-LIKE KINASE 1) (EC 2.7.-.-) (EC 2.7.11.1) (Protein ABC1-LIKE KINASE RELATED TO CHLOROPHYLL DEGRADATION AND OXIDATIVE STRESS 1) (AtACDO1) (Protein BLEACHING AND DWARF IN RED LIGHT 1) (Protein PROTON GRADIENT REGULATION 6)	225	250	KIN	Kinase
DCIv1-Transcript11522	U-box domain-containing protein 52 (Plant U-box protein 52) [Includes: E3 ubiquitin ligase (EC 2.3.2.27) (RING-type E3 ubiquitin transferase); Serine/threonine-protein kinase (EC 2.7.11.-)]	570	590	CK	CC
DCIv1-Transcript11522	U-box domain-containing protein 52 (Plant U-box protein 52) [Includes: E3 ubiquitin ligase (EC 2.3.2.27) (RING-type E3 ubiquitin transferase); Serine/threonine-protein kinase (EC 2.7.11.-)]	630	650	CK	CC
DCIv1-Transcript11522	U-box domain-containing protein 52 (Plant U-box protein 52) [Includes: E3 ubiquitin ligase (EC 2.3.2.27) (RING-type E3 ubiquitin transferase); Serine/threonine-protein kinase (EC 2.7.11.-)]	223	236	CK	TM
DCIv1-Transcript11522	U-box domain-containing protein 52 (Plant U-box protein 52) [Includes: E3 ubiquitin ligase (EC 2.3.2.27) (RING-type E3 ubiquitin transferase); Serine/threonine-protein kinase (EC 2.7.11.-)]	373	383	CK	TM
DCIv1-Transcript11522	U-box domain-containing protein 52 (Plant U-box protein 52) [Includes: E3 ubiquitin ligase (EC 2.3.2.27) (RING-type E3 ubiquitin transferase); Serine/threonine-protein kinase (EC 2.7.11.-)]	844	858	CK	TM
DCIv1-Transcript11522	U-box domain-containing protein 52 (Plant U-box protein 52) [Includes: E3 ubiquitin ligase (EC 2.3.2.27) (RING-type E3 ubiquitin transferase); Serine/threonine-protein kinase (EC 2.7.11.-)]	651	690	CK	Kinase
DCIv1-Transcript11522	U-box domain-containing protein 52 (Plant U-box protein 52) [Includes: E3 ubiquitin ligase (EC 2.3.2.27) (RING-type E3 ubiquitin transferase); Serine/threonine-protein kinase (EC 2.7.11.-)]	729	739	CK	Kinase
DCIv1-Transcript11522	U-box domain-containing protein 52 (Plant U-box protein 52) [Includes: E3 ubiquitin ligase (EC 2.3.2.27) (RING-type E3 ubiquitin transferase); Serine/threonine-protein kinase (EC 2.7.11.-)]	752	807	CK	Kinase
DCIv1-Transcript11522	U-box domain-containing protein 52 (Plant U-box protein 52) [Includes: E3 ubiquitin ligase (EC 2.3.2.27) (RING-type E3 ubiquitin transferase); Serine/threonine-protein kinase (EC 2.7.11.-)]	825	835	CK	Kinase
DCIv1-Transcript11522	U-box domain-containing protein 52 (Plant U-box protein 52) [Includes: E3 ubiquitin ligase (EC 2.3.2.27) (RING-type E3 ubiquitin transferase); Serine/threonine-protein kinase (EC 2.7.11.-)]	844	861	CK	Kinase
DCIv1-Transcript11522	U-box domain-containing protein 52 (Plant U-box protein 52) [Includes: E3 ubiquitin ligase (EC 2.3.2.27) (RING-type E3 ubiquitin transferase); Serine/threonine-protein kinase (EC 2.7.11.-)]	896	920	CK	Kinase
DCIv1-Transcript11523	Probable LRR receptor-like serine/threonine-protein kinase At4g31250 (EC 2.7.11.1)	1	12	RLK	TM
DCIv1-Transcript11523	Probable LRR receptor-like serine/threonine-protein kinase At4g31250 (EC 2.7.11.1)	317	330	RLK	TM
DCIv1-Transcript11523	Probable LRR receptor-like serine/threonine-protein kinase At4g31250 (EC 2.7.11.1)	496	507	RLK	TM
DCIv1-Transcript11523	Probable LRR receptor-like serine/threonine-protein kinase At4g31250 (EC 2.7.11.1)	315	342	RLK	Kinase
DCIv1-Transcript11523	Probable LRR receptor-like serine/threonine-protein kinase At4g31250 (EC 2.7.11.1)	409	462	RLK	Kinase
DCIv1-Transcript11523	Probable LRR receptor-like serine/threonine-protein kinase At4g31250 (EC 2.7.11.1)	488	509	RLK	Kinase
DCIv1-Transcript11523	Probable LRR receptor-like serine/threonine-protein kinase At4g31250 (EC 2.7.11.1)	86	215	RLK	LRR
DCIv1-Transcript11533	uncharacterized protein LOC116115567;uncharacterized protein LOC116121056	25	40	T	TM
DCIv1-Transcript11533	uncharacterized protein LOC116115567;uncharacterized protein LOC116121056	86	111	T	TM
DCIv1-Transcript11533	uncharacterized protein LOC116115567;uncharacterized protein LOC116121056	129	154	T	TM
DCIv1-Transcript11533	uncharacterized protein LOC116115567;uncharacterized protein LOC116121056	196	227	T	TM
DCIv1-Transcript11533	uncharacterized protein LOC116115567;uncharacterized protein LOC116121056	221	229	T	TIR
DCIv1-Transcript11537	Serine/threonine-protein kinase STY13 (EC 2.7.11.1) (AtSTYPK) (Serine/threonine/tyrosine-protein kinase 13)	318	329	KIN	TM
DCIv1-Transcript11537	Serine/threonine-protein kinase STY13 (EC 2.7.11.1) (AtSTYPK) (Serine/threonine/tyrosine-protein kinase 13)	335	347	KIN	TM
DCIv1-Transcript11537	Serine/threonine-protein kinase STY13 (EC 2.7.11.1) (AtSTYPK) (Serine/threonine/tyrosine-protein kinase 13)	143	163	KIN	Kinase
DCIv1-Transcript11537	Serine/threonine-protein kinase STY13 (EC 2.7.11.1) (AtSTYPK) (Serine/threonine/tyrosine-protein kinase 13)	240	285	KIN	Kinase
DCIv1-Transcript11537	Serine/threonine-protein kinase STY13 (EC 2.7.11.1) (AtSTYPK) (Serine/threonine/tyrosine-protein kinase 13)	314	331	KIN	Kinase
DCIv1-Transcript11537	Serine/threonine-protein kinase STY13 (EC 2.7.11.1) (AtSTYPK) (Serine/threonine/tyrosine-protein kinase 13)	371	389	KIN	Kinase
DCIv1-Transcript11538	Pentatricopeptide repeat-containing protein At1g52640, mitochondrial	312	323	RLP	TM
DCIv1-Transcript11538	Pentatricopeptide repeat-containing protein At1g52640, mitochondrial	341	353	RLP	TM
DCIv1-Transcript11538	Pentatricopeptide repeat-containing protein At1g52640, mitochondrial	798	811	RLP	TM
DCIv1-Transcript11538	Pentatricopeptide repeat-containing protein At1g52640, mitochondrial	690	737	RLP	LRR
DCIv1-Transcript11543	GTP-binding nuclear protein Ran-3 (OsRan3) (Ras-related nuclear protein 3)	18	31	N	NBS
DCIv1-Transcript11555	Probable indole-3-pyruvate monooxygenase YUCCA5 (EC 1.14.13.168) (Flavin-containing monooxygenase YUCCA5) (Protein SUPPRESSOR OF ER 1)	375	388	N	NBS
DCIv1-Transcript11555	Probable indole-3-pyruvate monooxygenase YUCCA5 (EC 1.14.13.168) (Flavin-containing monooxygenase YUCCA5) (Protein SUPPRESSOR OF ER 1)	15	44	N	TM
DCIv1-Transcript11555	Probable indole-3-pyruvate monooxygenase YUCCA5 (EC 1.14.13.168) (Flavin-containing monooxygenase YUCCA5) (Protein SUPPRESSOR OF ER 1)	222	236	N	TM
DCIv1-Transcript11555	Probable indole-3-pyruvate monooxygenase YUCCA5 (EC 1.14.13.168) (Flavin-containing monooxygenase YUCCA5) (Protein SUPPRESSOR OF ER 1)	240	250	N	TM
DCIv1-Transcript115	Probable inactive leucine-rich repeat receptor-like protein kinase At1g66830	10	24	RLK	TM
DCIv1-Transcript115	Probable inactive leucine-rich repeat receptor-like protein kinase At1g66830	169	182	RLK	TM
DCIv1-Transcript115	Probable inactive leucine-rich repeat receptor-like protein kinase At1g66830	185	198	RLK	TM
DCIv1-Transcript115	Probable inactive leucine-rich repeat receptor-like protein kinase At1g66830	228	245	RLK	TM
DCIv1-Transcript115	Probable inactive leucine-rich repeat receptor-like protein kinase At1g66830	380	396	RLK	TM
DCIv1-Transcript115	Probable inactive leucine-rich repeat receptor-like protein kinase At1g66830	648	670	RLK	TM
DCIv1-Transcript115	Probable inactive leucine-rich repeat receptor-like protein kinase At1g66830	689	732	RLK	Kinase
DCIv1-Transcript115	Probable inactive leucine-rich repeat receptor-like protein kinase At1g66830	755	765	RLK	Kinase
DCIv1-Transcript115	Probable inactive leucine-rich repeat receptor-like protein kinase At1g66830	778	788	RLK	Kinase
DCIv1-Transcript115	Probable inactive leucine-rich repeat receptor-like protein kinase At1g66830	806	861	RLK	Kinase
DCIv1-Transcript115	Probable inactive leucine-rich repeat receptor-like protein kinase At1g66830	879	889	RLK	Kinase
DCIv1-Transcript115	Probable inactive leucine-rich repeat receptor-like protein kinase At1g66830	894	915	RLK	Kinase
DCIv1-Transcript115	Probable inactive leucine-rich repeat receptor-like protein kinase At1g66830	978	1008	RLK	Kinase
DCIv1-Transcript115	Probable inactive leucine-rich repeat receptor-like protein kinase At1g66830	60	78	RLK	LRR
DCIv1-Transcript115	Probable inactive leucine-rich repeat receptor-like protein kinase At1g66830	113	127	RLK	LRR
DCIv1-Transcript115	Probable inactive leucine-rich repeat receptor-like protein kinase At1g66830	518	627	RLK	LRR
DCIv1-Transcript11607	ATP-dependent zinc metalloprotease FTSH 11, chloroplastic/mitochondrial (AtFTSH11) (EC 3.4.24.-)	411	426	CN	NBS
DCIv1-Transcript11607	ATP-dependent zinc metalloprotease FTSH 11, chloroplastic/mitochondrial (AtFTSH11) (EC 3.4.24.-)	752	786	CN	CC
DCIv1-Transcript11607	ATP-dependent zinc metalloprotease FTSH 11, chloroplastic/mitochondrial (AtFTSH11) (EC 3.4.24.-)	1	11	CN	TM
DCIv1-Transcript11607	ATP-dependent zinc metalloprotease FTSH 11, chloroplastic/mitochondrial (AtFTSH11) (EC 3.4.24.-)	148	159	CN	TM
DCIv1-Transcript11607	ATP-dependent zinc metalloprotease FTSH 11, chloroplastic/mitochondrial (AtFTSH11) (EC 3.4.24.-)	311	331	CN	TM
DCIv1-Transcript11607	ATP-dependent zinc metalloprotease FTSH 11, chloroplastic/mitochondrial (AtFTSH11) (EC 3.4.24.-)	338	348	CN	TM
DCIv1-Transcript11607	ATP-dependent zinc metalloprotease FTSH 11, chloroplastic/mitochondrial (AtFTSH11) (EC 3.4.24.-)	578	590	CN	TM
DCIv1-Transcript11614	ABC transporter C family member 10 (ABC transporter ABCC.10) (AtABCC10) (EC 7.6.2.2) (ATP-energized glutathione S-conjugate pump 14) (Glutathione S-conjugate-transporting ATPase 14) (Multidrug resistance-associated protein 14)	1266	1284	N	NBS
DCIv1-Transcript11614	ABC transporter C family member 10 (ABC transporter ABCC.10) (AtABCC10) (EC 7.6.2.2) (ATP-energized glutathione S-conjugate pump 14) (Glutathione S-conjugate-transporting ATPase 14) (Multidrug resistance-associated protein 14)	34	56	N	TM
DCIv1-Transcript11614	ABC transporter C family member 10 (ABC transporter ABCC.10) (AtABCC10) (EC 7.6.2.2) (ATP-energized glutathione S-conjugate pump 14) (Glutathione S-conjugate-transporting ATPase 14) (Multidrug resistance-associated protein 14)	74	96	N	TM
DCIv1-Transcript11614	ABC transporter C family member 10 (ABC transporter ABCC.10) (AtABCC10) (EC 7.6.2.2) (ATP-energized glutathione S-conjugate pump 14) (Glutathione S-conjugate-transporting ATPase 14) (Multidrug resistance-associated protein 14)	112	127	N	TM
DCIv1-Transcript11614	ABC transporter C family member 10 (ABC transporter ABCC.10) (AtABCC10) (EC 7.6.2.2) (ATP-energized glutathione S-conjugate pump 14) (Glutathione S-conjugate-transporting ATPase 14) (Multidrug resistance-associated protein 14)	147	189	N	TM
DCIv1-Transcript11614	ABC transporter C family member 10 (ABC transporter ABCC.10) (AtABCC10) (EC 7.6.2.2) (ATP-energized glutathione S-conjugate pump 14) (Glutathione S-conjugate-transporting ATPase 14) (Multidrug resistance-associated protein 14)	231	243	N	TM
DCIv1-Transcript11614	ABC transporter C family member 10 (ABC transporter ABCC.10) (AtABCC10) (EC 7.6.2.2) (ATP-energized glutathione S-conjugate pump 14) (Glutathione S-conjugate-transporting ATPase 14) (Multidrug resistance-associated protein 14)	311	339	N	TM
DCIv1-Transcript11614	ABC transporter C family member 10 (ABC transporter ABCC.10) (AtABCC10) (EC 7.6.2.2) (ATP-energized glutathione S-conjugate pump 14) (Glutathione S-conjugate-transporting ATPase 14) (Multidrug resistance-associated protein 14)	438	464	N	TM
DCIv1-Transcript11614	ABC transporter C family member 10 (ABC transporter ABCC.10) (AtABCC10) (EC 7.6.2.2) (ATP-energized glutathione S-conjugate pump 14) (Glutathione S-conjugate-transporting ATPase 14) (Multidrug resistance-associated protein 14)	537	570	N	TM
DCIv1-Transcript11614	ABC transporter C family member 10 (ABC transporter ABCC.10) (AtABCC10) (EC 7.6.2.2) (ATP-energized glutathione S-conjugate pump 14) (Glutathione S-conjugate-transporting ATPase 14) (Multidrug resistance-associated protein 14)	586	598	N	TM
DCIv1-Transcript11614	ABC transporter C family member 10 (ABC transporter ABCC.10) (AtABCC10) (EC 7.6.2.2) (ATP-energized glutathione S-conjugate pump 14) (Glutathione S-conjugate-transporting ATPase 14) (Multidrug resistance-associated protein 14)	795	807	N	TM
DCIv1-Transcript11614	ABC transporter C family member 10 (ABC transporter ABCC.10) (AtABCC10) (EC 7.6.2.2) (ATP-energized glutathione S-conjugate pump 14) (Glutathione S-conjugate-transporting ATPase 14) (Multidrug resistance-associated protein 14)	917	934	N	TM
DCIv1-Transcript11614	ABC transporter C family member 10 (ABC transporter ABCC.10) (AtABCC10) (EC 7.6.2.2) (ATP-energized glutathione S-conjugate pump 14) (Glutathione S-conjugate-transporting ATPase 14) (Multidrug resistance-associated protein 14)	956	973	N	TM
DCIv1-Transcript11614	ABC transporter C family member 10 (ABC transporter ABCC.10) (AtABCC10) (EC 7.6.2.2) (ATP-energized glutathione S-conjugate pump 14) (Glutathione S-conjugate-transporting ATPase 14) (Multidrug resistance-associated protein 14)	1028	1068	N	TM
DCIv1-Transcript11614	ABC transporter C family member 10 (ABC transporter ABCC.10) (AtABCC10) (EC 7.6.2.2) (ATP-energized glutathione S-conjugate pump 14) (Glutathione S-conjugate-transporting ATPase 14) (Multidrug resistance-associated protein 14)	1147	1187	N	TM
DCIv1-Transcript11614	ABC transporter C family member 10 (ABC transporter ABCC.10) (AtABCC10) (EC 7.6.2.2) (ATP-energized glutathione S-conjugate pump 14) (Glutathione S-conjugate-transporting ATPase 14) (Multidrug resistance-associated protein 14)	1288	1298	N	TM
DCIv1-Transcript11620	Serine/threonine-protein kinase BRI1-like 1 (EC 2.7.11.1) (BRASSINOSTEROID INSENSITIVE 1-like protein 1)	53	71	RLK	LRR
DCIv1-Transcript11620	Serine/threonine-protein kinase BRI1-like 1 (EC 2.7.11.1) (BRASSINOSTEROID INSENSITIVE 1-like protein 1)	96	108	RLK	LRR
DCIv1-Transcript11620	Serine/threonine-protein kinase BRI1-like 1 (EC 2.7.11.1) (BRASSINOSTEROID INSENSITIVE 1-like protein 1)	109	223	RLK	LRR
DCIv1-Transcript11620	Serine/threonine-protein kinase BRI1-like 1 (EC 2.7.11.1) (BRASSINOSTEROID INSENSITIVE 1-like protein 1)	327	354	RLK	Kinase
DCIv1-Transcript11620	Serine/threonine-protein kinase BRI1-like 1 (EC 2.7.11.1) (BRASSINOSTEROID INSENSITIVE 1-like protein 1)	419	475	RLK	Kinase
DCIv1-Transcript11620	Serine/threonine-protein kinase BRI1-like 1 (EC 2.7.11.1) (BRASSINOSTEROID INSENSITIVE 1-like protein 1)	497	519	RLK	Kinase
DCIv1-Transcript11620	Serine/threonine-protein kinase BRI1-like 1 (EC 2.7.11.1) (BRASSINOSTEROID INSENSITIVE 1-like protein 1)	562	591	RLK	Kinase
DCIv1-Transcript11620	Serine/threonine-protein kinase BRI1-like 1 (EC 2.7.11.1) (BRASSINOSTEROID INSENSITIVE 1-like protein 1)	1	14	RLK	TM
DCIv1-Transcript11620	Serine/threonine-protein kinase BRI1-like 1 (EC 2.7.11.1) (BRASSINOSTEROID INSENSITIVE 1-like protein 1)	211	222	RLK	TM
DCIv1-Transcript11620	Serine/threonine-protein kinase BRI1-like 1 (EC 2.7.11.1) (BRASSINOSTEROID INSENSITIVE 1-like protein 1)	249	269	RLK	TM
DCIv1-Transcript11620	Serine/threonine-protein kinase BRI1-like 1 (EC 2.7.11.1) (BRASSINOSTEROID INSENSITIVE 1-like protein 1)	461	472	RLK	TM
DCIv1-Transcript11621	G-type lectin S-receptor-like serine/threonine-protein kinase At5g24080 (EC 2.7.11.1)	6	28	KIN	TM
DCIv1-Transcript11621	G-type lectin S-receptor-like serine/threonine-protein kinase At5g24080 (EC 2.7.11.1)	311	321	KIN	TM
DCIv1-Transcript11621	G-type lectin S-receptor-like serine/threonine-protein kinase At5g24080 (EC 2.7.11.1)	469	491	KIN	TM
DCIv1-Transcript11621	G-type lectin S-receptor-like serine/threonine-protein kinase At5g24080 (EC 2.7.11.1)	570	599	KIN	Kinase
DCIv1-Transcript11632	uncharacterized protein LOC116131267	564	579	N	NBS
DCIv1-Transcript11632	uncharacterized protein LOC116131267	262	272	N	TM
DCIv1-Transcript11632	uncharacterized protein LOC116131267	580	592	N	TM
DCIv1-Transcript11632	uncharacterized protein LOC116131267	612	623	N	TM
DCIv1-Transcript11655	Putative disease resistance RPP13-like protein 1	301	316	L	LRR
DCIv1-Transcript11656	Disease resistance protein RGA2 (Blight resistance protein RPI) (RGA2-blb)	177	196	CN	NBS
DCIv1-Transcript11656	Disease resistance protein RGA2 (Blight resistance protein RPI) (RGA2-blb)	214	223	CN	NBS
DCIv1-Transcript11656	Disease resistance protein RGA2 (Blight resistance protein RPI) (RGA2-blb)	234	252	CN	NBS
DCIv1-Transcript11656	Disease resistance protein RGA2 (Blight resistance protein RPI) (RGA2-blb)	269	290	CN	NBS
DCIv1-Transcript11656	Disease resistance protein RGA2 (Blight resistance protein RPI) (RGA2-blb)	316	360	CN	NBS
DCIv1-Transcript11656	Disease resistance protein RGA2 (Blight resistance protein RPI) (RGA2-blb)	99	119	CN	CC
DCIv1-Transcript11656	Disease resistance protein RGA2 (Blight resistance protein RPI) (RGA2-blb)	1	23	CN	TM
DCIv1-Transcript11656	Disease resistance protein RGA2 (Blight resistance protein RPI) (RGA2-blb)	38	52	CN	TM
DCIv1-Transcript11656	Disease resistance protein RGA2 (Blight resistance protein RPI) (RGA2-blb)	278	288	CN	TM
DCIv1-Transcript11657	LRR receptor-like serine/threonine-protein kinase RGI5 (EC 2.7.11.1) (Protein RECEPTOR OF RGF1 5) (Protein RGF1 INSENSITIVE 5)	7	20	RLP	TM
DCIv1-Transcript11657	LRR receptor-like serine/threonine-protein kinase RGI5 (EC 2.7.11.1) (Protein RECEPTOR OF RGF1 5) (Protein RGF1 INSENSITIVE 5)	155	169	RLP	TM
DCIv1-Transcript11657	LRR receptor-like serine/threonine-protein kinase RGI5 (EC 2.7.11.1) (Protein RECEPTOR OF RGF1 5) (Protein RGF1 INSENSITIVE 5)	58	66	RLP	LRR
DCIv1-Transcript11657	LRR receptor-like serine/threonine-protein kinase RGI5 (EC 2.7.11.1) (Protein RECEPTOR OF RGF1 5) (Protein RGF1 INSENSITIVE 5)	68	148	RLP	LRR
DCIv1-Transcript11660	Probable serine/threonine-protein kinase PBL2 (EC 2.7.11.1) (PBS1-like protein 2) (Protein kinase 2A)	47	71	KIN	Kinase
DCIv1-Transcript11670	Serine/threonine-protein kinase CTR1 (EC 2.7.11.1) (Protein CONSTITUTIVE TRIPLE RESPONSE1)	636	667	KIN	Kinase
DCIv1-Transcript11670	Serine/threonine-protein kinase CTR1 (EC 2.7.11.1) (Protein CONSTITUTIVE TRIPLE RESPONSE1)	713	720	KIN	Kinase
DCIv1-Transcript11670	Serine/threonine-protein kinase CTR1 (EC 2.7.11.1) (Protein CONSTITUTIVE TRIPLE RESPONSE1)	733	786	KIN	Kinase
DCIv1-Transcript11670	Serine/threonine-protein kinase CTR1 (EC 2.7.11.1) (Protein CONSTITUTIVE TRIPLE RESPONSE1)	817	833	KIN	Kinase
DCIv1-Transcript11670	Serine/threonine-protein kinase CTR1 (EC 2.7.11.1) (Protein CONSTITUTIVE TRIPLE RESPONSE1)	873	890	KIN	Kinase
DCIv1-Transcript1167	Probable inactive leucine-rich repeat receptor-like protein kinase At1g66830	122	147	RLK	LRR
DCIv1-Transcript1167	Probable inactive leucine-rich repeat receptor-like protein kinase At1g66830	158	268	RLK	LRR
DCIv1-Transcript1167	Probable inactive leucine-rich repeat receptor-like protein kinase At1g66830	413	440	RLK	Kinase
DCIv1-Transcript1167	Probable inactive leucine-rich repeat receptor-like protein kinase At1g66830	481	493	RLK	Kinase
DCIv1-Transcript1167	Probable inactive leucine-rich repeat receptor-like protein kinase At1g66830	508	557	RLK	Kinase
DCIv1-Transcript1167	Probable inactive leucine-rich repeat receptor-like protein kinase At1g66830	586	607	RLK	Kinase
DCIv1-Transcript1167	Probable inactive leucine-rich repeat receptor-like protein kinase At1g66830	641	666	RLK	Kinase
DCIv1-Transcript1167	Probable inactive leucine-rich repeat receptor-like protein kinase At1g66830	37	55	RLK	TM
DCIv1-Transcript1167	Probable inactive leucine-rich repeat receptor-like protein kinase At1g66830	316	336	RLK	TM
DCIv1-Transcript1168	Receptor-like protein 1 (AtRLP1) (Receptor of eMax)	6	17	RLP	TM
DCIv1-Transcript1168	Receptor-like protein 1 (AtRLP1) (Receptor of eMax)	225	235	RLP	TM
DCIv1-Transcript1168	Receptor-like protein 1 (AtRLP1) (Receptor of eMax)	182	195	RLP	LRR
DCIv1-Transcript1168	Receptor-like protein 1 (AtRLP1) (Receptor of eMax)	235	251	RLP	LRR
DCIv1-Transcript1168	Receptor-like protein 1 (AtRLP1) (Receptor of eMax)	285	386	RLP	LRR
DCIv1-Transcript11690	Serine/threonine-protein kinase Chk1 (EC 2.7.11.1) (CHK1 checkpoint homolog) (Checkpoint kinase-1)	187	205	KIN	TM
DCIv1-Transcript11690	Serine/threonine-protein kinase Chk1 (EC 2.7.11.1) (CHK1 checkpoint homolog) (Checkpoint kinase-1)	308	321	KIN	TM
DCIv1-Transcript11690	Serine/threonine-protein kinase Chk1 (EC 2.7.11.1) (CHK1 checkpoint homolog) (Checkpoint kinase-1)	119	154	KIN	Kinase
DCIv1-Transcript11690	Serine/threonine-protein kinase Chk1 (EC 2.7.11.1) (CHK1 checkpoint homolog) (Checkpoint kinase-1)	189	198	KIN	Kinase
DCIv1-Transcript11695	Leucine-rich repeat receptor-like serine/threonine-protein kinase BAM3 (EC 2.7.11.1) (Protein BARELY ANY MERISTEM 3)	523	526	CLK	CC
DCIv1-Transcript11695	Leucine-rich repeat receptor-like serine/threonine-protein kinase BAM3 (EC 2.7.11.1) (Protein BARELY ANY MERISTEM 3)	559	559	CLK	CC
DCIv1-Transcript11695	Leucine-rich repeat receptor-like serine/threonine-protein kinase BAM3 (EC 2.7.11.1) (Protein BARELY ANY MERISTEM 3)	115	125	CLK	LRR
DCIv1-Transcript11695	Leucine-rich repeat receptor-like serine/threonine-protein kinase BAM3 (EC 2.7.11.1) (Protein BARELY ANY MERISTEM 3)	334	348	CLK	LRR
DCIv1-Transcript11695	Leucine-rich repeat receptor-like serine/threonine-protein kinase BAM3 (EC 2.7.11.1) (Protein BARELY ANY MERISTEM 3)	453	527	CLK	LRR
DCIv1-Transcript11695	Leucine-rich repeat receptor-like serine/threonine-protein kinase BAM3 (EC 2.7.11.1) (Protein BARELY ANY MERISTEM 3)	658	688	CLK	Kinase
DCIv1-Transcript11695	Leucine-rich repeat receptor-like serine/threonine-protein kinase BAM3 (EC 2.7.11.1) (Protein BARELY ANY MERISTEM 3)	753	764	CLK	Kinase
DCIv1-Transcript11695	Leucine-rich repeat receptor-like serine/threonine-protein kinase BAM3 (EC 2.7.11.1) (Protein BARELY ANY MERISTEM 3)	769	791	CLK	Kinase
DCIv1-Transcript11695	Leucine-rich repeat receptor-like serine/threonine-protein kinase BAM3 (EC 2.7.11.1) (Protein BARELY ANY MERISTEM 3)	837	861	CLK	Kinase
DCIv1-Transcript11695	Leucine-rich repeat receptor-like serine/threonine-protein kinase BAM3 (EC 2.7.11.1) (Protein BARELY ANY MERISTEM 3)	6	21	CLK	TM
DCIv1-Transcript11695	Leucine-rich repeat receptor-like serine/threonine-protein kinase BAM3 (EC 2.7.11.1) (Protein BARELY ANY MERISTEM 3)	124	137	CLK	TM
DCIv1-Transcript11695	Leucine-rich repeat receptor-like serine/threonine-protein kinase BAM3 (EC 2.7.11.1) (Protein BARELY ANY MERISTEM 3)	394	404	CLK	TM
DCIv1-Transcript11695	Leucine-rich repeat receptor-like serine/threonine-protein kinase BAM3 (EC 2.7.11.1) (Protein BARELY ANY MERISTEM 3)	599	618	CLK	TM
DCIv1-Transcript11696	LRR receptor-like serine/threonine-protein kinase ERL1 (EC 2.7.11.1) (Protein ERECTA-like kinase 1)	1	17	RLK	TM
DCIv1-Transcript11696	LRR receptor-like serine/threonine-protein kinase ERL1 (EC 2.7.11.1) (Protein ERECTA-like kinase 1)	585	604	RLK	TM
DCIv1-Transcript11696	LRR receptor-like serine/threonine-protein kinase ERL1 (EC 2.7.11.1) (Protein ERECTA-like kinase 1)	650	678	RLK	Kinase
DCIv1-Transcript11696	LRR receptor-like serine/threonine-protein kinase ERL1 (EC 2.7.11.1) (Protein ERECTA-like kinase 1)	710	716	RLK	Kinase
DCIv1-Transcript11696	LRR receptor-like serine/threonine-protein kinase ERL1 (EC 2.7.11.1) (Protein ERECTA-like kinase 1)	731	742	RLK	Kinase
DCIv1-Transcript11696	LRR receptor-like serine/threonine-protein kinase ERL1 (EC 2.7.11.1) (Protein ERECTA-like kinase 1)	746	769	RLK	Kinase
DCIv1-Transcript11696	LRR receptor-like serine/threonine-protein kinase ERL1 (EC 2.7.11.1) (Protein ERECTA-like kinase 1)	812	839	RLK	Kinase
DCIv1-Transcript11696	LRR receptor-like serine/threonine-protein kinase ERL1 (EC 2.7.11.1) (Protein ERECTA-like kinase 1)	155	169	RLK	LRR
DCIv1-Transcript11696	LRR receptor-like serine/threonine-protein kinase ERL1 (EC 2.7.11.1) (Protein ERECTA-like kinase 1)	258	281	RLK	LRR
DCIv1-Transcript11696	LRR receptor-like serine/threonine-protein kinase ERL1 (EC 2.7.11.1) (Protein ERECTA-like kinase 1)	372	384	RLK	LRR
DCIv1-Transcript11696	LRR receptor-like serine/threonine-protein kinase ERL1 (EC 2.7.11.1) (Protein ERECTA-like kinase 1)	458	561	RLK	LRR
DCIv1-Transcript11739	uncharacterized protein LOC116145982	50	51	CK	CC
DCIv1-Transcript11739	uncharacterized protein LOC116145982	271	287	CK	TM
DCIv1-Transcript11739	uncharacterized protein LOC116145982	539	550	CK	TM
DCIv1-Transcript11739	uncharacterized protein LOC116145982	639	657	CK	TM
DCIv1-Transcript11739	uncharacterized protein LOC116145982	112	125	CK	Kinase
DCIv1-Transcript11744	LRR receptor-like serine/threonine-protein kinase RGI5 (EC 2.7.11.1) (Protein RECEPTOR OF RGF1 5) (Protein RGF1 INSENSITIVE 5)	9	26	RLK	TM
DCIv1-Transcript11744	LRR receptor-like serine/threonine-protein kinase RGI5 (EC 2.7.11.1) (Protein RECEPTOR OF RGF1 5) (Protein RGF1 INSENSITIVE 5)	220	230	RLK	TM
DCIv1-Transcript11744	LRR receptor-like serine/threonine-protein kinase RGI5 (EC 2.7.11.1) (Protein RECEPTOR OF RGF1 5) (Protein RGF1 INSENSITIVE 5)	346	356	RLK	TM
DCIv1-Transcript11744	LRR receptor-like serine/threonine-protein kinase RGI5 (EC 2.7.11.1) (Protein RECEPTOR OF RGF1 5) (Protein RGF1 INSENSITIVE 5)	491	501	RLK	Kinase
DCIv1-Transcript11744	LRR receptor-like serine/threonine-protein kinase RGI5 (EC 2.7.11.1) (Protein RECEPTOR OF RGF1 5) (Protein RGF1 INSENSITIVE 5)	509	519	RLK	Kinase
DCIv1-Transcript11744	LRR receptor-like serine/threonine-protein kinase RGI5 (EC 2.7.11.1) (Protein RECEPTOR OF RGF1 5) (Protein RGF1 INSENSITIVE 5)	532	588	RLK	Kinase
DCIv1-Transcript11744	LRR receptor-like serine/threonine-protein kinase RGI5 (EC 2.7.11.1) (Protein RECEPTOR OF RGF1 5) (Protein RGF1 INSENSITIVE 5)	599	607	RLK	Kinase
DCIv1-Transcript11744	LRR receptor-like serine/threonine-protein kinase RGI5 (EC 2.7.11.1) (Protein RECEPTOR OF RGF1 5) (Protein RGF1 INSENSITIVE 5)	53	62	RLK	LRR
DCIv1-Transcript11744	LRR receptor-like serine/threonine-protein kinase RGI5 (EC 2.7.11.1) (Protein RECEPTOR OF RGF1 5) (Protein RGF1 INSENSITIVE 5)	229	242	RLK	LRR
DCIv1-Transcript11744	LRR receptor-like serine/threonine-protein kinase RGI5 (EC 2.7.11.1) (Protein RECEPTOR OF RGF1 5) (Protein RGF1 INSENSITIVE 5)	307	316	RLK	LRR
DCIv1-Transcript11744	LRR receptor-like serine/threonine-protein kinase RGI5 (EC 2.7.11.1) (Protein RECEPTOR OF RGF1 5) (Protein RGF1 INSENSITIVE 5)	321	331	RLK	LRR
DCIv1-Transcript11744	LRR receptor-like serine/threonine-protein kinase RGI5 (EC 2.7.11.1) (Protein RECEPTOR OF RGF1 5) (Protein RGF1 INSENSITIVE 5)	358	466	RLK	LRR
DCIv1-Transcript11748	Serine/threonine-protein kinase PBL36 (EC 2.7.11.1) (PBS1-like protein 36) (Receptor-like cytoplasmic kinase PBL36)	118	151	KIN	Kinase
DCIv1-Transcript11748	Serine/threonine-protein kinase PBL36 (EC 2.7.11.1) (PBS1-like protein 36) (Receptor-like cytoplasmic kinase PBL36)	194	204	KIN	Kinase
DCIv1-Transcript11748	Serine/threonine-protein kinase PBL36 (EC 2.7.11.1) (PBS1-like protein 36) (Receptor-like cytoplasmic kinase PBL36)	210	222	KIN	Kinase
DCIv1-Transcript11748	Serine/threonine-protein kinase PBL36 (EC 2.7.11.1) (PBS1-like protein 36) (Receptor-like cytoplasmic kinase PBL36)	235	288	KIN	Kinase
DCIv1-Transcript11748	Serine/threonine-protein kinase PBL36 (EC 2.7.11.1) (PBS1-like protein 36) (Receptor-like cytoplasmic kinase PBL36)	302	313	KIN	Kinase
DCIv1-Transcript11748	Serine/threonine-protein kinase PBL36 (EC 2.7.11.1) (PBS1-like protein 36) (Receptor-like cytoplasmic kinase PBL36)	319	340	KIN	Kinase
DCIv1-Transcript11748	Serine/threonine-protein kinase PBL36 (EC 2.7.11.1) (PBS1-like protein 36) (Receptor-like cytoplasmic kinase PBL36)	388	412	KIN	Kinase
DCIv1-Transcript11753	Serine/threonine-protein kinase PBL34 (EC 2.7.11.1) (PBS1-like protein 34) (Receptor-like cytoplasmic kinase PBL34)	152	162	KIN	TM
DCIv1-Transcript11753	Serine/threonine-protein kinase PBL34 (EC 2.7.11.1) (PBS1-like protein 34) (Receptor-like cytoplasmic kinase PBL34)	371	381	KIN	TM
DCIv1-Transcript11753	Serine/threonine-protein kinase PBL34 (EC 2.7.11.1) (PBS1-like protein 34) (Receptor-like cytoplasmic kinase PBL34)	111	144	KIN	Kinase
DCIv1-Transcript11753	Serine/threonine-protein kinase PBL34 (EC 2.7.11.1) (PBS1-like protein 34) (Receptor-like cytoplasmic kinase PBL34)	187	197	KIN	Kinase
DCIv1-Transcript11753	Serine/threonine-protein kinase PBL34 (EC 2.7.11.1) (PBS1-like protein 34) (Receptor-like cytoplasmic kinase PBL34)	203	215	KIN	Kinase
DCIv1-Transcript11753	Serine/threonine-protein kinase PBL34 (EC 2.7.11.1) (PBS1-like protein 34) (Receptor-like cytoplasmic kinase PBL34)	227	281	KIN	Kinase
DCIv1-Transcript11753	Serine/threonine-protein kinase PBL34 (EC 2.7.11.1) (PBS1-like protein 34) (Receptor-like cytoplasmic kinase PBL34)	294	305	KIN	Kinase
DCIv1-Transcript11753	Serine/threonine-protein kinase PBL34 (EC 2.7.11.1) (PBS1-like protein 34) (Receptor-like cytoplasmic kinase PBL34)	311	332	KIN	Kinase
DCIv1-Transcript11753	Serine/threonine-protein kinase PBL34 (EC 2.7.11.1) (PBS1-like protein 34) (Receptor-like cytoplasmic kinase PBL34)	380	404	KIN	Kinase
DCIv1-Transcript11757	Receptor like protein 26 (AtRLP26)	53	62	RLK	LRR
DCIv1-Transcript11757	Receptor like protein 26 (AtRLP26)	165	173	RLK	LRR
DCIv1-Transcript11757	Receptor like protein 26 (AtRLP26)	257	266	RLK	LRR
DCIv1-Transcript11757	Receptor like protein 26 (AtRLP26)	538	560	RLK	LRR
DCIv1-Transcript11757	Receptor like protein 26 (AtRLP26)	604	670	RLK	LRR
DCIv1-Transcript11757	Receptor like protein 26 (AtRLP26)	8	21	RLK	TM
DCIv1-Transcript11757	Receptor like protein 26 (AtRLP26)	677	687	RLK	TM
DCIv1-Transcript11757	Receptor like protein 26 (AtRLP26)	694	709	RLK	Kinase
DCIv1-Transcript11761	Probable LRR receptor-like serine/threonine-protein kinase At1g14390 (EC 2.7.11.1)	165	180	RLK	LRR
DCIv1-Transcript11761	Probable LRR receptor-like serine/threonine-protein kinase At1g14390 (EC 2.7.11.1)	218	318	RLK	LRR
DCIv1-Transcript11761	Probable LRR receptor-like serine/threonine-protein kinase At1g14390 (EC 2.7.11.1)	442	483	RLK	Kinase
DCIv1-Transcript11761	Probable LRR receptor-like serine/threonine-protein kinase At1g14390 (EC 2.7.11.1)	533	543	RLK	Kinase
DCIv1-Transcript11761	Probable LRR receptor-like serine/threonine-protein kinase At1g14390 (EC 2.7.11.1)	556	606	RLK	Kinase
DCIv1-Transcript11761	Probable LRR receptor-like serine/threonine-protein kinase At1g14390 (EC 2.7.11.1)	637	655	RLK	Kinase
DCIv1-Transcript11761	Probable LRR receptor-like serine/threonine-protein kinase At1g14390 (EC 2.7.11.1)	6	24	RLK	TM
DCIv1-Transcript11761	Probable LRR receptor-like serine/threonine-protein kinase At1g14390 (EC 2.7.11.1)	125	139	RLK	TM
DCIv1-Transcript11761	Probable LRR receptor-like serine/threonine-protein kinase At1g14390 (EC 2.7.11.1)	364	383	RLK	TM
DCIv1-Transcript11775	Amino acid permease 2 (Amino acid transporter AAP2)	49	91	KIN	TM
DCIv1-Transcript11775	Amino acid permease 2 (Amino acid transporter AAP2)	120	130	KIN	TM
DCIv1-Transcript11775	Amino acid permease 2 (Amino acid transporter AAP2)	132	155	KIN	TM
DCIv1-Transcript11775	Amino acid permease 2 (Amino acid transporter AAP2)	177	189	KIN	TM
DCIv1-Transcript11775	Amino acid permease 2 (Amino acid transporter AAP2)	198	234	KIN	TM
DCIv1-Transcript11775	Amino acid permease 2 (Amino acid transporter AAP2)	255	269	KIN	TM
DCIv1-Transcript11775	Amino acid permease 2 (Amino acid transporter AAP2)	289	312	KIN	TM
DCIv1-Transcript11775	Amino acid permease 2 (Amino acid transporter AAP2)	315	326	KIN	TM
DCIv1-Transcript11775	Amino acid permease 2 (Amino acid transporter AAP2)	329	349	KIN	TM
DCIv1-Transcript11775	Amino acid permease 2 (Amino acid transporter AAP2)	398	435	KIN	TM
DCIv1-Transcript11775	Amino acid permease 2 (Amino acid transporter AAP2)	454	476	KIN	TM
DCIv1-Transcript11775	Amino acid permease 2 (Amino acid transporter AAP2)	263	272	KIN	Kinase
DCIv1-Transcript11787	Probable LRR receptor-like serine/threonine-protein kinase At3g47570 (EC 2.7.11.1)	1	13	KIN	Kinase
DCIv1-Transcript11787	Probable LRR receptor-like serine/threonine-protein kinase At3g47570 (EC 2.7.11.1)	27	38	KIN	Kinase
DCIv1-Transcript11787	Probable LRR receptor-like serine/threonine-protein kinase At3g47570 (EC 2.7.11.1)	44	65	KIN	Kinase
DCIv1-Transcript11787	Probable LRR receptor-like serine/threonine-protein kinase At3g47570 (EC 2.7.11.1)	109	129	KIN	Kinase
DCIv1-Transcript11788	Protein STRUBBELIG-RECEPTOR FAMILY 5 (Leucine-rich repeat receptor kinase-like protein SRF5)	67	77	KIN	TM
DCIv1-Transcript11788	Protein STRUBBELIG-RECEPTOR FAMILY 5 (Leucine-rich repeat receptor kinase-like protein SRF5)	22	31	KIN	Kinase
DCIv1-Transcript11788	Protein STRUBBELIG-RECEPTOR FAMILY 5 (Leucine-rich repeat receptor kinase-like protein SRF5)	62	85	KIN	Kinase
DCIv1-Transcript11791	Disease resistance protein RGA2 (Blight resistance protein RPI) (RGA2-blb)	10	35	L	LRR
DCIv1-Transcript11791	Disease resistance protein RGA2 (Blight resistance protein RPI) (RGA2-blb)	104	113	L	LRR
DCIv1-Transcript11792	Putative disease resistance protein RGA4 (RGA4-blb)	13	35	L	LRR
DCIv1-Transcript11792	Putative disease resistance protein RGA4 (RGA4-blb)	104	113	L	LRR
DCIv1-Transcript11803	7-hydroxymethyl chlorophyll a reductase, chloroplastic (EC 1.17.7.2)	280	308	RLK	LRR
DCIv1-Transcript11803	7-hydroxymethyl chlorophyll a reductase, chloroplastic (EC 1.17.7.2)	140	149	RLK	Kinase
DCIv1-Transcript11803	7-hydroxymethyl chlorophyll a reductase, chloroplastic (EC 1.17.7.2)	1	15	RLK	TM
DCIv1-Transcript11803	7-hydroxymethyl chlorophyll a reductase, chloroplastic (EC 1.17.7.2)	309	323	RLK	TM
DCIv1-Transcript11804	7-hydroxymethyl chlorophyll a reductase, chloroplastic (EC 1.17.7.2)	1	15	RLK	TM
DCIv1-Transcript11804	7-hydroxymethyl chlorophyll a reductase, chloroplastic (EC 1.17.7.2)	292	306	RLK	TM
DCIv1-Transcript11804	7-hydroxymethyl chlorophyll a reductase, chloroplastic (EC 1.17.7.2)	375	390	RLK	TM
DCIv1-Transcript11804	7-hydroxymethyl chlorophyll a reductase, chloroplastic (EC 1.17.7.2)	140	149	RLK	Kinase
DCIv1-Transcript11804	7-hydroxymethyl chlorophyll a reductase, chloroplastic (EC 1.17.7.2)	263	291	RLK	LRR
DCIv1-Transcript11805	7-hydroxymethyl chlorophyll a reductase, chloroplastic (EC 1.17.7.2)	1	15	RLK	TM
DCIv1-Transcript11805	7-hydroxymethyl chlorophyll a reductase, chloroplastic (EC 1.17.7.2)	66	94	RLK	TM
DCIv1-Transcript11805	7-hydroxymethyl chlorophyll a reductase, chloroplastic (EC 1.17.7.2)	315	329	RLK	TM
DCIv1-Transcript11805	7-hydroxymethyl chlorophyll a reductase, chloroplastic (EC 1.17.7.2)	398	413	RLK	TM
DCIv1-Transcript11805	7-hydroxymethyl chlorophyll a reductase, chloroplastic (EC 1.17.7.2)	163	172	RLK	Kinase
DCIv1-Transcript11805	7-hydroxymethyl chlorophyll a reductase, chloroplastic (EC 1.17.7.2)	286	314	RLK	LRR
DCIv1-Transcript11838	Disease susceptibility protein LOV1 (Disease resistance protein RPP8-like protein 1) (Protein LONG VEGETATIVE PHASE1)	178	212	N	NBS
DCIv1-Transcript11838	Disease susceptibility protein LOV1 (Disease resistance protein RPP8-like protein 1) (Protein LONG VEGETATIVE PHASE1)	216	241	N	NBS
DCIv1-Transcript11838	Disease susceptibility protein LOV1 (Disease resistance protein RPP8-like protein 1) (Protein LONG VEGETATIVE PHASE1)	1	12	N	TM
DCIv1-Transcript11838	Disease susceptibility protein LOV1 (Disease resistance protein RPP8-like protein 1) (Protein LONG VEGETATIVE PHASE1)	189	201	N	TM
DCIv1-Transcript11838	Disease susceptibility protein LOV1 (Disease resistance protein RPP8-like protein 1) (Protein LONG VEGETATIVE PHASE1)	230	240	N	TM
DCIv1-Transcript11847	probable leucine-rich repeat receptor-like protein kinase At5g63930	33	49	RLP	TM
DCIv1-Transcript11847	probable leucine-rich repeat receptor-like protein kinase At5g63930	122	135	RLP	TM
DCIv1-Transcript11847	probable leucine-rich repeat receptor-like protein kinase At5g63930	200	211	RLP	TM
DCIv1-Transcript11847	probable leucine-rich repeat receptor-like protein kinase At5g63930	109	129	RLP	LRR
DCIv1-Transcript11856	uncharacterized protein LOC116116486	401	446	L	LRR
DCIv1-Transcript1185	Probable serine/threonine-protein kinase At1g01540 (EC 2.7.11.1)	22	43	KIN	TM
DCIv1-Transcript1185	Probable serine/threonine-protein kinase At1g01540 (EC 2.7.11.1)	164	204	KIN	Kinase
DCIv1-Transcript1185	Probable serine/threonine-protein kinase At1g01540 (EC 2.7.11.1)	227	237	KIN	Kinase
DCIv1-Transcript1185	Probable serine/threonine-protein kinase At1g01540 (EC 2.7.11.1)	243	255	KIN	Kinase
DCIv1-Transcript1185	Probable serine/threonine-protein kinase At1g01540 (EC 2.7.11.1)	269	290	KIN	Kinase
DCIv1-Transcript1185	Probable serine/threonine-protein kinase At1g01540 (EC 2.7.11.1)	298	316	KIN	Kinase
DCIv1-Transcript1185	Probable serine/threonine-protein kinase At1g01540 (EC 2.7.11.1)	366	388	KIN	Kinase
DCIv1-Transcript11882	Casein kinase 1-like protein 13 (EC 2.7.11.1) (Protein CASEIN KINASE I-LIKE 13)	15	38	KIN	Kinase
DCIv1-Transcript11882	Casein kinase 1-like protein 13 (EC 2.7.11.1) (Protein CASEIN KINASE I-LIKE 13)	117	154	KIN	Kinase
DCIv1-Transcript11883	Casein kinase 1-like protein 13 (EC 2.7.11.1) (Protein CASEIN KINASE I-LIKE 13)	15	38	KIN	Kinase
DCIv1-Transcript11883	Casein kinase 1-like protein 13 (EC 2.7.11.1) (Protein CASEIN KINASE I-LIKE 13)	113	150	KIN	Kinase
DCIv1-Transcript11884	Casein kinase 1-like protein 10 (EC 2.7.11.1) (Protein CASEIN KINASE I-LIKE 10)	305	316	KIN	TM
DCIv1-Transcript11884	Casein kinase 1-like protein 10 (EC 2.7.11.1) (Protein CASEIN KINASE I-LIKE 10)	15	38	KIN	Kinase
DCIv1-Transcript11884	Casein kinase 1-like protein 10 (EC 2.7.11.1) (Protein CASEIN KINASE I-LIKE 10)	117	154	KIN	Kinase
DCIv1-Transcript11887	Serine/threonine-protein kinase LATS2 (EC 2.7.11.1) (Kinase phosphorylated during mitosis protein) (Large tumor suppressor homolog 2) (Serine/threonine-protein kinase kpm)	68	95	CK	CC
DCIv1-Transcript11887	Serine/threonine-protein kinase LATS2 (EC 2.7.11.1) (Kinase phosphorylated during mitosis protein) (Large tumor suppressor homolog 2) (Serine/threonine-protein kinase kpm)	117	150	CK	Kinase
DCIv1-Transcript11887	Serine/threonine-protein kinase LATS2 (EC 2.7.11.1) (Kinase phosphorylated during mitosis protein) (Large tumor suppressor homolog 2) (Serine/threonine-protein kinase kpm)	230	265	CK	Kinase
DCIv1-Transcript11896	Glutamate receptor 2.9 (Ligand-gated ion channel 2.9)	11	21	RLP	TM
DCIv1-Transcript11896	Glutamate receptor 2.9 (Ligand-gated ion channel 2.9)	316	327	RLP	TM
DCIv1-Transcript11896	Glutamate receptor 2.9 (Ligand-gated ion channel 2.9)	490	504	RLP	TM
DCIv1-Transcript11896	Glutamate receptor 2.9 (Ligand-gated ion channel 2.9)	583	604	RLP	TM
DCIv1-Transcript11896	Glutamate receptor 2.9 (Ligand-gated ion channel 2.9)	647	668	RLP	TM
DCIv1-Transcript11896	Glutamate receptor 2.9 (Ligand-gated ion channel 2.9)	736	749	RLP	TM
DCIv1-Transcript11896	Glutamate receptor 2.9 (Ligand-gated ion channel 2.9)	822	850	RLP	TM
DCIv1-Transcript11896	Glutamate receptor 2.9 (Ligand-gated ion channel 2.9)	881	889	RLP	LRR
DCIv1-Transcript11919	DNA oxidative demethylase ALKBH2 (EC 1.14.11.33) (Alkylated DNA repair protein alkB homolog 2) (Alpha-ketoglutarate-dependent dioxygenase alkB homolog 2)	39	50	N	NBS
DCIv1-Transcript11935	Serine/threonine-protein kinase D6PKL2 (EC 2.7.11.1) (D6 protein kinase-like 2) (Serine/threonine-protein kinase AtPK5)	320	334	KIN	TM
DCIv1-Transcript11935	Serine/threonine-protein kinase D6PKL2 (EC 2.7.11.1) (D6 protein kinase-like 2) (Serine/threonine-protein kinase AtPK5)	330	366	KIN	Kinase
DCIv1-Transcript11977	Pentatricopeptide repeat-containing protein At1g73710	190	202	KIN	TM
DCIv1-Transcript11977	Pentatricopeptide repeat-containing protein At1g73710	268	279	KIN	TM
DCIv1-Transcript11977	Pentatricopeptide repeat-containing protein At1g73710	362	372	KIN	TM
DCIv1-Transcript11977	Pentatricopeptide repeat-containing protein At1g73710	575	588	KIN	TM
DCIv1-Transcript11977	Pentatricopeptide repeat-containing protein At1g73710	894	905	KIN	TM
DCIv1-Transcript11977	Pentatricopeptide repeat-containing protein At1g73710	156	169	KIN	Kinase
DCIv1-Transcript119	TMV resistance protein N-like	19	35	RLP	LRR
DCIv1-Transcript119	TMV resistance protein N-like	15	25	RLP	TM
DCIv1-Transcript119	TMV resistance protein N-like	88	101	RLP	TM
DCIv1-Transcript12017	Probable cyclic nucleotide-gated ion channel 14 (Cyclic nucleotide- and calmodulin-regulated ion channel 14)	420	431	N	NBS
DCIv1-Transcript12017	Probable cyclic nucleotide-gated ion channel 14 (Cyclic nucleotide- and calmodulin-regulated ion channel 14)	85	104	N	TM
DCIv1-Transcript12017	Probable cyclic nucleotide-gated ion channel 14 (Cyclic nucleotide- and calmodulin-regulated ion channel 14)	183	194	N	TM
DCIv1-Transcript12017	Probable cyclic nucleotide-gated ion channel 14 (Cyclic nucleotide- and calmodulin-regulated ion channel 14)	212	223	N	TM
DCIv1-Transcript12017	Probable cyclic nucleotide-gated ion channel 14 (Cyclic nucleotide- and calmodulin-regulated ion channel 14)	240	260	N	TM
DCIv1-Transcript12017	Probable cyclic nucleotide-gated ion channel 14 (Cyclic nucleotide- and calmodulin-regulated ion channel 14)	324	346	N	TM
DCIv1-Transcript12017	Probable cyclic nucleotide-gated ion channel 14 (Cyclic nucleotide- and calmodulin-regulated ion channel 14)	370	391	N	TM
DCIv1-Transcript1201	Serine/threonine-protein kinase Sgk3 (EC 2.7.11.1) (Cytokine-independent survival kinase) (Serum/glucocorticoid-regulated kinase 3) (Serum/glucocorticoid-regulated kinase-like)	70	100	CK	CC
DCIv1-Transcript1201	Serine/threonine-protein kinase Sgk3 (EC 2.7.11.1) (Cytokine-independent survival kinase) (Serum/glucocorticoid-regulated kinase 3) (Serum/glucocorticoid-regulated kinase-like)	105	138	CK	Kinase
DCIv1-Transcript1201	Serine/threonine-protein kinase Sgk3 (EC 2.7.11.1) (Cytokine-independent survival kinase) (Serum/glucocorticoid-regulated kinase 3) (Serum/glucocorticoid-regulated kinase-like)	218	253	CK	Kinase
DCIv1-Transcript12024	Serine/threonine-protein kinase-like protein ACR4 (EC 2.7.11.1) (Protein CRINKLY 4) (AtCR4)	52	66	KIN	TM
DCIv1-Transcript12024	Serine/threonine-protein kinase-like protein ACR4 (EC 2.7.11.1) (Protein CRINKLY 4) (AtCR4)	219	237	KIN	TM
DCIv1-Transcript12024	Serine/threonine-protein kinase-like protein ACR4 (EC 2.7.11.1) (Protein CRINKLY 4) (AtCR4)	402	420	KIN	TM
DCIv1-Transcript12024	Serine/threonine-protein kinase-like protein ACR4 (EC 2.7.11.1) (Protein CRINKLY 4) (AtCR4)	470	511	KIN	Kinase
DCIv1-Transcript12024	Serine/threonine-protein kinase-like protein ACR4 (EC 2.7.11.1) (Protein CRINKLY 4) (AtCR4)	537	547	KIN	Kinase
DCIv1-Transcript12024	Serine/threonine-protein kinase-like protein ACR4 (EC 2.7.11.1) (Protein CRINKLY 4) (AtCR4)	553	565	KIN	Kinase
DCIv1-Transcript12024	Serine/threonine-protein kinase-like protein ACR4 (EC 2.7.11.1) (Protein CRINKLY 4) (AtCR4)	576	628	KIN	Kinase
DCIv1-Transcript12024	Serine/threonine-protein kinase-like protein ACR4 (EC 2.7.11.1) (Protein CRINKLY 4) (AtCR4)	640	659	KIN	Kinase
DCIv1-Transcript12024	Serine/threonine-protein kinase-like protein ACR4 (EC 2.7.11.1) (Protein CRINKLY 4) (AtCR4)	704	726	KIN	Kinase
DCIv1-Transcript12047	Cysteine-rich receptor-like protein kinase 24 (Cysteine-rich RLK24) (EC 2.7.11.-)	35	77	KIN	Kinase
DCIv1-Transcript12047	Cysteine-rich receptor-like protein kinase 24 (Cysteine-rich RLK24) (EC 2.7.11.-)	102	112	KIN	Kinase
DCIv1-Transcript12047	Cysteine-rich receptor-like protein kinase 24 (Cysteine-rich RLK24) (EC 2.7.11.-)	120	128	KIN	Kinase
DCIv1-Transcript12047	Cysteine-rich receptor-like protein kinase 24 (Cysteine-rich RLK24) (EC 2.7.11.-)	170	200	KIN	Kinase
DCIv1-Transcript12059	Ras-related protein RABC2b (AtRABC2b) (Ras-related protein Rab18C) (AtRab18C)	43	54	N	NBS
DCIv1-Transcript12059	Ras-related protein RABC2b (AtRABC2b) (Ras-related protein Rab18C) (AtRab18C)	15	29	N	TM
DCIv1-Transcript12059	Ras-related protein RABC2b (AtRABC2b) (Ras-related protein Rab18C) (AtRab18C)	72	96	N	TM
DCIv1-Transcript12066	Wall-associated receptor kinase 4 (EC 2.7.11.-)	10	24	KIN	TM
DCIv1-Transcript12066	Wall-associated receptor kinase 4 (EC 2.7.11.-)	75	85	KIN	TM
DCIv1-Transcript12066	Wall-associated receptor kinase 4 (EC 2.7.11.-)	352	375	KIN	TM
DCIv1-Transcript12066	Wall-associated receptor kinase 4 (EC 2.7.11.-)	613	624	KIN	TM
DCIv1-Transcript12066	Wall-associated receptor kinase 4 (EC 2.7.11.-)	414	457	KIN	Kinase
DCIv1-Transcript12066	Wall-associated receptor kinase 4 (EC 2.7.11.-)	481	491	KIN	Kinase
DCIv1-Transcript12066	Wall-associated receptor kinase 4 (EC 2.7.11.-)	497	509	KIN	Kinase
DCIv1-Transcript12066	Wall-associated receptor kinase 4 (EC 2.7.11.-)	523	577	KIN	Kinase
DCIv1-Transcript12066	Wall-associated receptor kinase 4 (EC 2.7.11.-)	589	600	KIN	Kinase
DCIv1-Transcript12066	Wall-associated receptor kinase 4 (EC 2.7.11.-)	604	627	KIN	Kinase
DCIv1-Transcript12066	Wall-associated receptor kinase 4 (EC 2.7.11.-)	668	698	KIN	Kinase
DCIv1-Transcript12067	Wall-associated receptor kinase 3 (EC 2.7.11.-)	10	29	KIN	TM
DCIv1-Transcript12067	Wall-associated receptor kinase 3 (EC 2.7.11.-)	343	368	KIN	TM
DCIv1-Transcript12067	Wall-associated receptor kinase 3 (EC 2.7.11.-)	605	616	KIN	TM
DCIv1-Transcript12067	Wall-associated receptor kinase 3 (EC 2.7.11.-)	406	449	KIN	Kinase
DCIv1-Transcript12067	Wall-associated receptor kinase 3 (EC 2.7.11.-)	473	483	KIN	Kinase
DCIv1-Transcript12067	Wall-associated receptor kinase 3 (EC 2.7.11.-)	514	569	KIN	Kinase
DCIv1-Transcript12067	Wall-associated receptor kinase 3 (EC 2.7.11.-)	581	592	KIN	Kinase
DCIv1-Transcript12067	Wall-associated receptor kinase 3 (EC 2.7.11.-)	596	619	KIN	Kinase
DCIv1-Transcript12067	Wall-associated receptor kinase 3 (EC 2.7.11.-)	660	690	KIN	Kinase
DCIv1-Transcript12068	Wall-associated receptor kinase 4 (EC 2.7.11.-)	1	19	KIN	TM
DCIv1-Transcript12068	Wall-associated receptor kinase 4 (EC 2.7.11.-)	69	79	KIN	TM
DCIv1-Transcript12068	Wall-associated receptor kinase 4 (EC 2.7.11.-)	339	356	KIN	TM
DCIv1-Transcript12068	Wall-associated receptor kinase 4 (EC 2.7.11.-)	434	445	KIN	TM
DCIv1-Transcript12068	Wall-associated receptor kinase 4 (EC 2.7.11.-)	599	609	KIN	TM
DCIv1-Transcript12068	Wall-associated receptor kinase 4 (EC 2.7.11.-)	400	443	KIN	Kinase
DCIv1-Transcript12068	Wall-associated receptor kinase 4 (EC 2.7.11.-)	467	477	KIN	Kinase
DCIv1-Transcript12068	Wall-associated receptor kinase 4 (EC 2.7.11.-)	483	495	KIN	Kinase
DCIv1-Transcript12068	Wall-associated receptor kinase 4 (EC 2.7.11.-)	509	563	KIN	Kinase
DCIv1-Transcript12068	Wall-associated receptor kinase 4 (EC 2.7.11.-)	575	586	KIN	Kinase
DCIv1-Transcript12068	Wall-associated receptor kinase 4 (EC 2.7.11.-)	590	613	KIN	Kinase
DCIv1-Transcript12068	Wall-associated receptor kinase 4 (EC 2.7.11.-)	662	684	KIN	Kinase
DCIv1-Transcript12069	uncharacterized protein LOC116129664 isoform X2	257	266	N	NBS
DCIv1-Transcript12071	Calmodulin-binding receptor-like cytoplasmic kinase 1 (EC 2.7.11.1)	486	497	KIN	TM
DCIv1-Transcript12071	Calmodulin-binding receptor-like cytoplasmic kinase 1 (EC 2.7.11.1)	293	335	KIN	Kinase
DCIv1-Transcript12071	Calmodulin-binding receptor-like cytoplasmic kinase 1 (EC 2.7.11.1)	359	369	KIN	Kinase
DCIv1-Transcript12071	Calmodulin-binding receptor-like cytoplasmic kinase 1 (EC 2.7.11.1)	376	384	KIN	Kinase
DCIv1-Transcript12071	Calmodulin-binding receptor-like cytoplasmic kinase 1 (EC 2.7.11.1)	398	453	KIN	Kinase
DCIv1-Transcript12071	Calmodulin-binding receptor-like cytoplasmic kinase 1 (EC 2.7.11.1)	465	476	KIN	Kinase
DCIv1-Transcript12071	Calmodulin-binding receptor-like cytoplasmic kinase 1 (EC 2.7.11.1)	480	503	KIN	Kinase
DCIv1-Transcript12071	Calmodulin-binding receptor-like cytoplasmic kinase 1 (EC 2.7.11.1)	555	574	KIN	Kinase
DCIv1-Transcript12076	F-box protein SKP2A (FBL5-like protein) (AtFBL5) (SKP2-like protein 1) (AtSKP2;1)	73	99	RLP	TM
DCIv1-Transcript12076	F-box protein SKP2A (FBL5-like protein) (AtFBL5) (SKP2-like protein 1) (AtSKP2;1)	183	194	RLP	LRR
DCIv1-Transcript12076	F-box protein SKP2A (FBL5-like protein) (AtFBL5) (SKP2-like protein 1) (AtSKP2;1)	205	219	RLP	LRR
DCIv1-Transcript12076	F-box protein SKP2A (FBL5-like protein) (AtFBL5) (SKP2-like protein 1) (AtSKP2;1)	367	379	RLP	LRR
DCIv1-Transcript12077	F-box protein SKP2A (FBL5-like protein) (AtFBL5) (SKP2-like protein 1) (AtSKP2;1)	156	167	L	LRR
DCIv1-Transcript12077	F-box protein SKP2A (FBL5-like protein) (AtFBL5) (SKP2-like protein 1) (AtSKP2;1)	178	192	L	LRR
DCIv1-Transcript12077	F-box protein SKP2A (FBL5-like protein) (AtFBL5) (SKP2-like protein 1) (AtSKP2;1)	340	352	L	LRR
DCIv1-Transcript12078	F-box protein SKP2A (FBL5-like protein) (AtFBL5) (SKP2-like protein 1) (AtSKP2;1)	156	167	L	LRR
DCIv1-Transcript12078	F-box protein SKP2A (FBL5-like protein) (AtFBL5) (SKP2-like protein 1) (AtSKP2;1)	178	192	L	LRR
DCIv1-Transcript12078	F-box protein SKP2A (FBL5-like protein) (AtFBL5) (SKP2-like protein 1) (AtSKP2;1)	340	352	L	LRR
DCIv1-Transcript12081	L-type lectin-domain containing receptor kinase IV.3 (LecRK-IV.3) (EC 2.7.11.1)	427	427	CK	CC
DCIv1-Transcript12081	L-type lectin-domain containing receptor kinase IV.3 (LecRK-IV.3) (EC 2.7.11.1)	1	20	CK	TM
DCIv1-Transcript12081	L-type lectin-domain containing receptor kinase IV.3 (LecRK-IV.3) (EC 2.7.11.1)	99	112	CK	TM
DCIv1-Transcript12081	L-type lectin-domain containing receptor kinase IV.3 (LecRK-IV.3) (EC 2.7.11.1)	280	305	CK	TM
DCIv1-Transcript12081	L-type lectin-domain containing receptor kinase IV.3 (LecRK-IV.3) (EC 2.7.11.1)	445	455	CK	TM
DCIv1-Transcript12081	L-type lectin-domain containing receptor kinase IV.3 (LecRK-IV.3) (EC 2.7.11.1)	330	362	CK	Kinase
DCIv1-Transcript12081	L-type lectin-domain containing receptor kinase IV.3 (LecRK-IV.3) (EC 2.7.11.1)	437	492	CK	Kinase
DCIv1-Transcript12081	L-type lectin-domain containing receptor kinase IV.3 (LecRK-IV.3) (EC 2.7.11.1)	504	514	CK	Kinase
DCIv1-Transcript12081	L-type lectin-domain containing receptor kinase IV.3 (LecRK-IV.3) (EC 2.7.11.1)	519	541	CK	Kinase
DCIv1-Transcript12081	L-type lectin-domain containing receptor kinase IV.3 (LecRK-IV.3) (EC 2.7.11.1)	584	614	CK	Kinase
DCIv1-Transcript12082	LRR receptor kinase SERK2 (EC 2.7.11.1) (BRI1-associated receptor kinase 1 homolog 5) (OsBAK1-5) (Somatic embryogenesis receptor kinase 4) (OsSERK4)	43	53	RLK	TM
DCIv1-Transcript12082	LRR receptor kinase SERK2 (EC 2.7.11.1) (BRI1-associated receptor kinase 1 homolog 5) (OsBAK1-5) (Somatic embryogenesis receptor kinase 4) (OsSERK4)	80	108	RLK	TM
DCIv1-Transcript12082	LRR receptor kinase SERK2 (EC 2.7.11.1) (BRI1-associated receptor kinase 1 homolog 5) (OsBAK1-5) (Somatic embryogenesis receptor kinase 4) (OsSERK4)	139	183	RLK	Kinase
DCIv1-Transcript12082	LRR receptor kinase SERK2 (EC 2.7.11.1) (BRI1-associated receptor kinase 1 homolog 5) (OsBAK1-5) (Somatic embryogenesis receptor kinase 4) (OsSERK4)	207	217	RLK	Kinase
DCIv1-Transcript12082	LRR receptor kinase SERK2 (EC 2.7.11.1) (BRI1-associated receptor kinase 1 homolog 5) (OsBAK1-5) (Somatic embryogenesis receptor kinase 4) (OsSERK4)	223	235	RLK	Kinase
DCIv1-Transcript12082	LRR receptor kinase SERK2 (EC 2.7.11.1) (BRI1-associated receptor kinase 1 homolog 5) (OsBAK1-5) (Somatic embryogenesis receptor kinase 4) (OsSERK4)	249	305	RLK	Kinase
DCIv1-Transcript12082	LRR receptor kinase SERK2 (EC 2.7.11.1) (BRI1-associated receptor kinase 1 homolog 5) (OsBAK1-5) (Somatic embryogenesis receptor kinase 4) (OsSERK4)	316	327	RLK	Kinase
DCIv1-Transcript12082	LRR receptor kinase SERK2 (EC 2.7.11.1) (BRI1-associated receptor kinase 1 homolog 5) (OsBAK1-5) (Somatic embryogenesis receptor kinase 4) (OsSERK4)	331	353	RLK	Kinase
DCIv1-Transcript12082	LRR receptor kinase SERK2 (EC 2.7.11.1) (BRI1-associated receptor kinase 1 homolog 5) (OsBAK1-5) (Somatic embryogenesis receptor kinase 4) (OsSERK4)	397	427	RLK	Kinase
DCIv1-Transcript12082	LRR receptor kinase SERK2 (EC 2.7.11.1) (BRI1-associated receptor kinase 1 homolog 5) (OsBAK1-5) (Somatic embryogenesis receptor kinase 4) (OsSERK4)	3	57	RLK	LRR
DCIv1-Transcript12084	L-type lectin-domain containing receptor kinase IV.1 (Arabidopsis thaliana lectin-receptor kinase e) (AthlecRK-e) (LecRK-IV.1) (EC 2.7.11.1) (Lectin Receptor Kinase 1)	1	17	KIN	TM
DCIv1-Transcript12084	L-type lectin-domain containing receptor kinase IV.1 (Arabidopsis thaliana lectin-receptor kinase e) (AthlecRK-e) (LecRK-IV.1) (EC 2.7.11.1) (Lectin Receptor Kinase 1)	288	307	KIN	TM
DCIv1-Transcript12084	L-type lectin-domain containing receptor kinase IV.1 (Arabidopsis thaliana lectin-receptor kinase e) (AthlecRK-e) (LecRK-IV.1) (EC 2.7.11.1) (Lectin Receptor Kinase 1)	331	361	KIN	Kinase
DCIv1-Transcript12084	L-type lectin-domain containing receptor kinase IV.1 (Arabidopsis thaliana lectin-receptor kinase e) (AthlecRK-e) (LecRK-IV.1) (EC 2.7.11.1) (Lectin Receptor Kinase 1)	363	395	KIN	Kinase
DCIv1-Transcript12084	L-type lectin-domain containing receptor kinase IV.1 (Arabidopsis thaliana lectin-receptor kinase e) (AthlecRK-e) (LecRK-IV.1) (EC 2.7.11.1) (Lectin Receptor Kinase 1)	407	417	KIN	Kinase
DCIv1-Transcript12084	L-type lectin-domain containing receptor kinase IV.1 (Arabidopsis thaliana lectin-receptor kinase e) (AthlecRK-e) (LecRK-IV.1) (EC 2.7.11.1) (Lectin Receptor Kinase 1)	422	444	KIN	Kinase
DCIv1-Transcript12084	L-type lectin-domain containing receptor kinase IV.1 (Arabidopsis thaliana lectin-receptor kinase e) (AthlecRK-e) (LecRK-IV.1) (EC 2.7.11.1) (Lectin Receptor Kinase 1)	487	517	KIN	Kinase
DCIv1-Transcript12093	ABC transporter G family member 35 (ABC transporter ABCG.35) (AtABCG35) (Pleiotropic drug resistance protein 7)	168	184	N	NBS
DCIv1-Transcript12093	ABC transporter G family member 35 (ABC transporter ABCG.35) (AtABCG35) (Pleiotropic drug resistance protein 7)	204	217	N	TM
DCIv1-Transcript12102	ER lumen protein-retaining receptor (HDEL receptor)	82	106	N	NBS
DCIv1-Transcript12102	ER lumen protein-retaining receptor (HDEL receptor)	6	22	N	TM
DCIv1-Transcript12102	ER lumen protein-retaining receptor (HDEL receptor)	62	76	N	TM
DCIv1-Transcript12102	ER lumen protein-retaining receptor (HDEL receptor)	100	112	N	TM
DCIv1-Transcript12102	ER lumen protein-retaining receptor (HDEL receptor)	119	132	N	TM
DCIv1-Transcript12102	ER lumen protein-retaining receptor (HDEL receptor)	153	163	N	TM
DCIv1-Transcript12109	ER lumen protein-retaining receptor (HDEL receptor)	82	106	N	NBS
DCIv1-Transcript12109	ER lumen protein-retaining receptor (HDEL receptor)	6	22	N	TM
DCIv1-Transcript12109	ER lumen protein-retaining receptor (HDEL receptor)	62	76	N	TM
DCIv1-Transcript12109	ER lumen protein-retaining receptor (HDEL receptor)	100	112	N	TM
DCIv1-Transcript12109	ER lumen protein-retaining receptor (HDEL receptor)	119	132	N	TM
DCIv1-Transcript12109	ER lumen protein-retaining receptor (HDEL receptor)	153	163	N	TM
DCIv1-Transcript12113	Putative pentatricopeptide repeat-containing protein At1g03510	258	271	N	NBS
DCIv1-Transcript12113	Putative pentatricopeptide repeat-containing protein At1g03510	17	30	N	TM
DCIv1-Transcript12113	Putative pentatricopeptide repeat-containing protein At1g03510	181	191	N	TM
DCIv1-Transcript12113	Putative pentatricopeptide repeat-containing protein At1g03510	231	254	N	TM
DCIv1-Transcript12120	Cyclin-dependent kinase E-1 (CDKE;1) (EC 2.7.11.22) (EC 2.7.11.23)	224	240	KIN	TM
DCIv1-Transcript12120	Cyclin-dependent kinase E-1 (CDKE;1) (EC 2.7.11.22) (EC 2.7.11.23)	39	66	KIN	Kinase
DCIv1-Transcript12120	Cyclin-dependent kinase E-1 (CDKE;1) (EC 2.7.11.22) (EC 2.7.11.23)	149	191	KIN	Kinase
DCIv1-Transcript12121	L-type lectin-domain containing receptor kinase S.4 (LecRK-S.4) (EC 2.7.11.1)	234	244	KIN	TM
DCIv1-Transcript12121	L-type lectin-domain containing receptor kinase S.4 (LecRK-S.4) (EC 2.7.11.1)	32	76	KIN	Kinase
DCIv1-Transcript12121	L-type lectin-domain containing receptor kinase S.4 (LecRK-S.4) (EC 2.7.11.1)	99	109	KIN	Kinase
DCIv1-Transcript12121	L-type lectin-domain containing receptor kinase S.4 (LecRK-S.4) (EC 2.7.11.1)	115	125	KIN	Kinase
DCIv1-Transcript12121	L-type lectin-domain containing receptor kinase S.4 (LecRK-S.4) (EC 2.7.11.1)	144	198	KIN	Kinase
DCIv1-Transcript12121	L-type lectin-domain containing receptor kinase S.4 (LecRK-S.4) (EC 2.7.11.1)	210	221	KIN	Kinase
DCIv1-Transcript12121	L-type lectin-domain containing receptor kinase S.4 (LecRK-S.4) (EC 2.7.11.1)	225	247	KIN	Kinase
DCIv1-Transcript12121	L-type lectin-domain containing receptor kinase S.4 (LecRK-S.4) (EC 2.7.11.1)	293	317	KIN	Kinase
DCIv1-Transcript12139	Ribosome-binding ATPase YchF	60	75	N	NBS
DCIv1-Transcript12139	Ribosome-binding ATPase YchF	1	16	N	TM
DCIv1-Transcript12139	Ribosome-binding ATPase YchF	29	39	N	TM
DCIv1-Transcript12139	Ribosome-binding ATPase YchF	57	67	N	TM
DCIv1-Transcript12139	Ribosome-binding ATPase YchF	155	165	N	TM
DCIv1-Transcript12139	Ribosome-binding ATPase YchF	319	330	N	TM
DCIv1-Transcript12146	Receptor-like protein 2 (AtRLP2)	391	404	RLP	LRR
DCIv1-Transcript12146	Receptor-like protein 2 (AtRLP2)	448	461	RLP	LRR
DCIv1-Transcript12146	Receptor-like protein 2 (AtRLP2)	532	542	RLP	LRR
DCIv1-Transcript12146	Receptor-like protein 2 (AtRLP2)	569	581	RLP	LRR
DCIv1-Transcript12146	Receptor-like protein 2 (AtRLP2)	611	670	RLP	LRR
DCIv1-Transcript12146	Receptor-like protein 2 (AtRLP2)	4	15	RLP	TM
DCIv1-Transcript12146	Receptor-like protein 2 (AtRLP2)	204	260	RLP	TM
DCIv1-Transcript12146	Receptor-like protein 2 (AtRLP2)	275	289	RLP	TM
DCIv1-Transcript12146	Receptor-like protein 2 (AtRLP2)	700	710	RLP	TM
DCIv1-Transcript12149	LRR receptor-like serine/threonine-protein kinase ERL1 (EC 2.7.11.1) (Protein ERECTA-like kinase 1)	1	11	RLP	TM
DCIv1-Transcript12149	LRR receptor-like serine/threonine-protein kinase ERL1 (EC 2.7.11.1) (Protein ERECTA-like kinase 1)	1	53	RLP	LRR
DCIv1-Transcript12150	LRR receptor-like serine/threonine-protein kinase ERL1 (EC 2.7.11.1) (Protein ERECTA-like kinase 1)	6	19	RLP	TM
DCIv1-Transcript12150	LRR receptor-like serine/threonine-protein kinase ERL1 (EC 2.7.11.1) (Protein ERECTA-like kinase 1)	78	94	RLP	TM
DCIv1-Transcript12150	LRR receptor-like serine/threonine-protein kinase ERL1 (EC 2.7.11.1) (Protein ERECTA-like kinase 1)	106	132	RLP	LRR
DCIv1-Transcript12150	LRR receptor-like serine/threonine-protein kinase ERL1 (EC 2.7.11.1) (Protein ERECTA-like kinase 1)	141	248	RLP	LRR
DCIv1-Transcript12151	probable leucine-rich repeat receptor-like protein kinase At1g35710	6	19	RLP	TM
DCIv1-Transcript12151	probable leucine-rich repeat receptor-like protein kinase At1g35710	78	94	RLP	TM
DCIv1-Transcript12151	probable leucine-rich repeat receptor-like protein kinase At1g35710	79	197	RLP	LRR
DCIv1-Transcript12152	receptor-like protein kinase HSL1	12	97	L	LRR
DCIv1-Transcript12158	LRR receptor-like serine/threonine-protein kinase RGI1 (EC 2.7.11.1) (Protein RECEPTOR OF RGF1 4) (Protein RGF1 INSENSITIVE 1) (Protein ROOT CLAVATA-HOMOLOG1 2)	30	57	L	LRR
DCIv1-Transcript12158	LRR receptor-like serine/threonine-protein kinase RGI1 (EC 2.7.11.1) (Protein RECEPTOR OF RGF1 4) (Protein RGF1 INSENSITIVE 1) (Protein ROOT CLAVATA-HOMOLOG1 2)	58	139	L	LRR
DCIv1-Transcript12161	Protein isd11	33	59	T	TIR
DCIv1-Transcript12168	Uncharacterized protein;plant-specific TFIIB-related protein PTF2	526	542	RLP	TM
DCIv1-Transcript12168	Uncharacterized protein;plant-specific TFIIB-related protein PTF2	828	840	RLP	TM
DCIv1-Transcript12168	Uncharacterized protein;plant-specific TFIIB-related protein PTF2	888	901	RLP	TM
DCIv1-Transcript12168	Uncharacterized protein;plant-specific TFIIB-related protein PTF2	73	92	RLP	LRR
DCIv1-Transcript12168	Uncharacterized protein;plant-specific TFIIB-related protein PTF2	133	237	RLP	LRR
DCIv1-Transcript12175	Probable LRR receptor-like serine/threonine-protein kinase At1g51810 (EC 2.7.11.1)	4	28	KIN	TM
DCIv1-Transcript12175	Probable LRR receptor-like serine/threonine-protein kinase At1g51810 (EC 2.7.11.1)	222	232	KIN	TM
DCIv1-Transcript12175	Probable LRR receptor-like serine/threonine-protein kinase At1g51810 (EC 2.7.11.1)	77	117	KIN	Kinase
DCIv1-Transcript12175	Probable LRR receptor-like serine/threonine-protein kinase At1g51810 (EC 2.7.11.1)	138	148	KIN	Kinase
DCIv1-Transcript12175	Probable LRR receptor-like serine/threonine-protein kinase At1g51810 (EC 2.7.11.1)	156	165	KIN	Kinase
DCIv1-Transcript12175	Probable LRR receptor-like serine/threonine-protein kinase At1g51810 (EC 2.7.11.1)	181	236	KIN	Kinase
DCIv1-Transcript12175	Probable LRR receptor-like serine/threonine-protein kinase At1g51810 (EC 2.7.11.1)	264	283	KIN	Kinase
DCIv1-Transcript12175	Probable LRR receptor-like serine/threonine-protein kinase At1g51810 (EC 2.7.11.1)	323	350	KIN	Kinase
DCIv1-Transcript12189	translation initiation factor eIF-2B subunit beta isoform X1	24	37	L	LRR
DCIv1-Transcript12198	-	84	91	RLP	LRR
DCIv1-Transcript12198	-	25	47	RLP	TM
DCIv1-Transcript12198	-	57	75	RLP	TM
DCIv1-Transcript12235	Serine/threonine-protein kinase ATG1a (EC 2.7.11.-) (Autophagy-related protein 1a) (AtAPG1a)	17	27	KIN	TM
DCIv1-Transcript12235	Serine/threonine-protein kinase ATG1a (EC 2.7.11.-) (Autophagy-related protein 1a) (AtAPG1a)	293	307	KIN	TM
DCIv1-Transcript12235	Serine/threonine-protein kinase ATG1a (EC 2.7.11.-) (Autophagy-related protein 1a) (AtAPG1a)	420	433	KIN	TM
DCIv1-Transcript12235	Serine/threonine-protein kinase ATG1a (EC 2.7.11.-) (Autophagy-related protein 1a) (AtAPG1a)	14	31	KIN	Kinase
DCIv1-Transcript12236	Serine/threonine-protein kinase ATG1a (EC 2.7.11.-) (Autophagy-related protein 1a) (AtAPG1a)	85	95	KIN	TM
DCIv1-Transcript12236	Serine/threonine-protein kinase ATG1a (EC 2.7.11.-) (Autophagy-related protein 1a) (AtAPG1a)	361	375	KIN	TM
DCIv1-Transcript12236	Serine/threonine-protein kinase ATG1a (EC 2.7.11.-) (Autophagy-related protein 1a) (AtAPG1a)	488	501	KIN	TM
DCIv1-Transcript12236	Serine/threonine-protein kinase ATG1a (EC 2.7.11.-) (Autophagy-related protein 1a) (AtAPG1a)	8	53	KIN	Kinase
DCIv1-Transcript12236	Serine/threonine-protein kinase ATG1a (EC 2.7.11.-) (Autophagy-related protein 1a) (AtAPG1a)	82	99	KIN	Kinase
DCIv1-Transcript12254	Translocase of chloroplast 34 (EC 3.6.5.-) (34 kDa chloroplast outer envelope protein) (GTP-binding protein IAP34) (GTP-binding protein OEP34)	269	279	TRAN	TM
DCIv1-Transcript12280	LRR receptor-like serine/threonine-protein kinase ERL1 (EC 2.7.11.1) (Protein ERECTA-like kinase 1)	16	40	RLK	TM
DCIv1-Transcript12280	LRR receptor-like serine/threonine-protein kinase ERL1 (EC 2.7.11.1) (Protein ERECTA-like kinase 1)	220	230	RLK	TM
DCIv1-Transcript12280	LRR receptor-like serine/threonine-protein kinase ERL1 (EC 2.7.11.1) (Protein ERECTA-like kinase 1)	437	449	RLK	TM
DCIv1-Transcript12280	LRR receptor-like serine/threonine-protein kinase ERL1 (EC 2.7.11.1) (Protein ERECTA-like kinase 1)	459	470	RLK	TM
DCIv1-Transcript12280	LRR receptor-like serine/threonine-protein kinase ERL1 (EC 2.7.11.1) (Protein ERECTA-like kinase 1)	488	502	RLK	TM
DCIv1-Transcript12280	LRR receptor-like serine/threonine-protein kinase ERL1 (EC 2.7.11.1) (Protein ERECTA-like kinase 1)	775	801	RLK	TM
DCIv1-Transcript12280	LRR receptor-like serine/threonine-protein kinase ERL1 (EC 2.7.11.1) (Protein ERECTA-like kinase 1)	844	854	RLK	TM
DCIv1-Transcript12280	LRR receptor-like serine/threonine-protein kinase ERL1 (EC 2.7.11.1) (Protein ERECTA-like kinase 1)	1045	1059	RLK	TM
DCIv1-Transcript12280	LRR receptor-like serine/threonine-protein kinase ERL1 (EC 2.7.11.1) (Protein ERECTA-like kinase 1)	829	871	RLK	Kinase
DCIv1-Transcript12280	LRR receptor-like serine/threonine-protein kinase ERL1 (EC 2.7.11.1) (Protein ERECTA-like kinase 1)	935	990	RLK	Kinase
DCIv1-Transcript12280	LRR receptor-like serine/threonine-protein kinase ERL1 (EC 2.7.11.1) (Protein ERECTA-like kinase 1)	1001	1012	RLK	Kinase
DCIv1-Transcript12280	LRR receptor-like serine/threonine-protein kinase ERL1 (EC 2.7.11.1) (Protein ERECTA-like kinase 1)	1017	1039	RLK	Kinase
DCIv1-Transcript12280	LRR receptor-like serine/threonine-protein kinase ERL1 (EC 2.7.11.1) (Protein ERECTA-like kinase 1)	1088	1108	RLK	Kinase
DCIv1-Transcript12280	LRR receptor-like serine/threonine-protein kinase ERL1 (EC 2.7.11.1) (Protein ERECTA-like kinase 1)	77	95	RLK	LRR
DCIv1-Transcript12280	LRR receptor-like serine/threonine-protein kinase ERL1 (EC 2.7.11.1) (Protein ERECTA-like kinase 1)	133	144	RLK	LRR
DCIv1-Transcript12280	LRR receptor-like serine/threonine-protein kinase ERL1 (EC 2.7.11.1) (Protein ERECTA-like kinase 1)	187	204	RLK	LRR
DCIv1-Transcript12280	LRR receptor-like serine/threonine-protein kinase ERL1 (EC 2.7.11.1) (Protein ERECTA-like kinase 1)	284	299	RLK	LRR
DCIv1-Transcript12280	LRR receptor-like serine/threonine-protein kinase ERL1 (EC 2.7.11.1) (Protein ERECTA-like kinase 1)	632	733	RLK	LRR
DCIv1-Transcript12317	Pentatricopeptide repeat-containing protein At1g10270 (Protein GLUTAMINE-RICH PROTEIN 23)	65	70	CN	CC
DCIv1-Transcript12317	Pentatricopeptide repeat-containing protein At1g10270 (Protein GLUTAMINE-RICH PROTEIN 23)	153	163	CN	TM
DCIv1-Transcript12317	Pentatricopeptide repeat-containing protein At1g10270 (Protein GLUTAMINE-RICH PROTEIN 23)	173	183	CN	TM
DCIv1-Transcript12344	LRR receptor-like serine/threonine-protein kinase RGI5 (EC 2.7.11.1) (Protein RECEPTOR OF RGF1 5) (Protein RGF1 INSENSITIVE 5)	61	73	RLK	LRR
DCIv1-Transcript12344	LRR receptor-like serine/threonine-protein kinase RGI5 (EC 2.7.11.1) (Protein RECEPTOR OF RGF1 5) (Protein RGF1 INSENSITIVE 5)	283	296	RLK	LRR
DCIv1-Transcript12344	LRR receptor-like serine/threonine-protein kinase RGI5 (EC 2.7.11.1) (Protein RECEPTOR OF RGF1 5) (Protein RGF1 INSENSITIVE 5)	333	346	RLK	LRR
DCIv1-Transcript12344	LRR receptor-like serine/threonine-protein kinase RGI5 (EC 2.7.11.1) (Protein RECEPTOR OF RGF1 5) (Protein RGF1 INSENSITIVE 5)	482	498	RLK	LRR
DCIv1-Transcript12344	LRR receptor-like serine/threonine-protein kinase RGI5 (EC 2.7.11.1) (Protein RECEPTOR OF RGF1 5) (Protein RGF1 INSENSITIVE 5)	510	622	RLK	LRR
DCIv1-Transcript12344	LRR receptor-like serine/threonine-protein kinase RGI5 (EC 2.7.11.1) (Protein RECEPTOR OF RGF1 5) (Protein RGF1 INSENSITIVE 5)	695	721	RLK	Kinase
DCIv1-Transcript12344	LRR receptor-like serine/threonine-protein kinase RGI5 (EC 2.7.11.1) (Protein RECEPTOR OF RGF1 5) (Protein RGF1 INSENSITIVE 5)	745	755	RLK	Kinase
DCIv1-Transcript12344	LRR receptor-like serine/threonine-protein kinase RGI5 (EC 2.7.11.1) (Protein RECEPTOR OF RGF1 5) (Protein RGF1 INSENSITIVE 5)	762	773	RLK	Kinase
DCIv1-Transcript12344	LRR receptor-like serine/threonine-protein kinase RGI5 (EC 2.7.11.1) (Protein RECEPTOR OF RGF1 5) (Protein RGF1 INSENSITIVE 5)	839	868	RLK	Kinase
DCIv1-Transcript12344	LRR receptor-like serine/threonine-protein kinase RGI5 (EC 2.7.11.1) (Protein RECEPTOR OF RGF1 5) (Protein RGF1 INSENSITIVE 5)	1	29	RLK	TM
DCIv1-Transcript12344	LRR receptor-like serine/threonine-protein kinase RGI5 (EC 2.7.11.1) (Protein RECEPTOR OF RGF1 5) (Protein RGF1 INSENSITIVE 5)	152	163	RLK	TM
DCIv1-Transcript12344	LRR receptor-like serine/threonine-protein kinase RGI5 (EC 2.7.11.1) (Protein RECEPTOR OF RGF1 5) (Protein RGF1 INSENSITIVE 5)	384	396	RLK	TM
DCIv1-Transcript12344	LRR receptor-like serine/threonine-protein kinase RGI5 (EC 2.7.11.1) (Protein RECEPTOR OF RGF1 5) (Protein RGF1 INSENSITIVE 5)	637	660	RLK	TM
DCIv1-Transcript12350	-	1083	1110	CK	CC
DCIv1-Transcript12350	-	1274	1294	CK	CC
DCIv1-Transcript12350	-	1302	1307	CK	CC
DCIv1-Transcript12350	-	1322	1322	CK	CC
DCIv1-Transcript12350	-	523	533	CK	TM
DCIv1-Transcript12350	-	557	572	CK	TM
DCIv1-Transcript12350	-	639	652	CK	TM
DCIv1-Transcript12350	-	756	767	CK	TM
DCIv1-Transcript12350	-	823	833	CK	TM
DCIv1-Transcript12350	-	1016	1032	CK	TM
DCIv1-Transcript12350	-	1133	1146	CK	TM
DCIv1-Transcript12350	-	88	114	CK	Kinase
DCIv1-Transcript12363	Sodium/pyruvate cotransporter BASS2, chloroplastic (Bile acid transporter 1) (Bile acid-sodium symporter family protein 2)	34	44	N	NBS
DCIv1-Transcript12366	Wall-associated receptor kinase-like 8 (EC 2.7.11.-)	1	16	KIN	TM
DCIv1-Transcript12366	Wall-associated receptor kinase-like 8 (EC 2.7.11.-)	41	51	KIN	TM
DCIv1-Transcript12366	Wall-associated receptor kinase-like 8 (EC 2.7.11.-)	171	185	KIN	TM
DCIv1-Transcript12366	Wall-associated receptor kinase-like 8 (EC 2.7.11.-)	339	364	KIN	TM
DCIv1-Transcript12366	Wall-associated receptor kinase-like 8 (EC 2.7.11.-)	630	640	KIN	TM
DCIv1-Transcript12366	Wall-associated receptor kinase-like 8 (EC 2.7.11.-)	404	446	KIN	Kinase
DCIv1-Transcript12366	Wall-associated receptor kinase-like 8 (EC 2.7.11.-)	469	479	KIN	Kinase
DCIv1-Transcript12366	Wall-associated receptor kinase-like 8 (EC 2.7.11.-)	485	497	KIN	Kinase
DCIv1-Transcript12366	Wall-associated receptor kinase-like 8 (EC 2.7.11.-)	510	566	KIN	Kinase
DCIv1-Transcript12366	Wall-associated receptor kinase-like 8 (EC 2.7.11.-)	577	588	KIN	Kinase
DCIv1-Transcript12366	Wall-associated receptor kinase-like 8 (EC 2.7.11.-)	593	615	KIN	Kinase
DCIv1-Transcript12366	Wall-associated receptor kinase-like 8 (EC 2.7.11.-)	658	686	KIN	Kinase
DCIv1-Transcript12367	Wall-associated receptor kinase-like 8 (EC 2.7.11.-)	1	16	KIN	TM
DCIv1-Transcript12367	Wall-associated receptor kinase-like 8 (EC 2.7.11.-)	43	53	KIN	TM
DCIv1-Transcript12367	Wall-associated receptor kinase-like 8 (EC 2.7.11.-)	173	187	KIN	TM
DCIv1-Transcript12367	Wall-associated receptor kinase-like 8 (EC 2.7.11.-)	341	366	KIN	TM
DCIv1-Transcript12367	Wall-associated receptor kinase-like 8 (EC 2.7.11.-)	633	643	KIN	TM
DCIv1-Transcript12367	Wall-associated receptor kinase-like 8 (EC 2.7.11.-)	406	448	KIN	Kinase
DCIv1-Transcript12367	Wall-associated receptor kinase-like 8 (EC 2.7.11.-)	472	482	KIN	Kinase
DCIv1-Transcript12367	Wall-associated receptor kinase-like 8 (EC 2.7.11.-)	488	500	KIN	Kinase
DCIv1-Transcript12367	Wall-associated receptor kinase-like 8 (EC 2.7.11.-)	513	569	KIN	Kinase
DCIv1-Transcript12367	Wall-associated receptor kinase-like 8 (EC 2.7.11.-)	580	591	KIN	Kinase
DCIv1-Transcript12367	Wall-associated receptor kinase-like 8 (EC 2.7.11.-)	596	618	KIN	Kinase
DCIv1-Transcript12367	Wall-associated receptor kinase-like 8 (EC 2.7.11.-)	661	689	KIN	Kinase
DCIv1-Transcript12371	Serine/threonine-protein kinase PBS1 (EC 2.7.11.1) (AvrPphB susceptible protein 1)	213	223	KIN	TM
DCIv1-Transcript12371	Serine/threonine-protein kinase PBS1 (EC 2.7.11.1) (AvrPphB susceptible protein 1)	2	49	KIN	Kinase
DCIv1-Transcript12371	Serine/threonine-protein kinase PBS1 (EC 2.7.11.1) (AvrPphB susceptible protein 1)	98	110	KIN	Kinase
DCIv1-Transcript12371	Serine/threonine-protein kinase PBS1 (EC 2.7.11.1) (AvrPphB susceptible protein 1)	125	177	KIN	Kinase
DCIv1-Transcript12371	Serine/threonine-protein kinase PBS1 (EC 2.7.11.1) (AvrPphB susceptible protein 1)	191	201	KIN	Kinase
DCIv1-Transcript12371	Serine/threonine-protein kinase PBS1 (EC 2.7.11.1) (AvrPphB susceptible protein 1)	206	225	KIN	Kinase
DCIv1-Transcript12371	Serine/threonine-protein kinase PBS1 (EC 2.7.11.1) (AvrPphB susceptible protein 1)	270	296	KIN	Kinase
DCIv1-Transcript12376	Protein EI24 homolog	18	29	L	LRR
DCIv1-Transcript1238	Cyclin-A3-2 (G2/mitotic-specific cyclin-A3-2) (CycA3;2)	285	297	N	TM
DCIv1-Transcript12392	Serine/threonine-protein kinase YPK1 (EC 2.7.11.1)	184	194	NK	TM
DCIv1-Transcript12392	Serine/threonine-protein kinase YPK1 (EC 2.7.11.1)	109	149	NK	Kinase
DCIv1-Transcript12392	Serine/threonine-protein kinase YPK1 (EC 2.7.11.1)	161	169	NK	Kinase
DCIv1-Transcript12430	monodehydroascorbate reductase, chloroplastic isoform X2	319	329	N	NBS
DCIv1-Transcript12430	monodehydroascorbate reductase, chloroplastic isoform X2	7	18	N	TM
DCIv1-Transcript12430	monodehydroascorbate reductase, chloroplastic isoform X2	122	133	N	TM
DCIv1-Transcript12430	monodehydroascorbate reductase, chloroplastic isoform X2	286	301	N	TM
DCIv1-Transcript12432	Mitogen-activated protein kinase 6 (AtMPK6) (MAP kinase 6) (EC 2.7.11.24)	44	54	KIN	TM
DCIv1-Transcript12432	Mitogen-activated protein kinase 6 (AtMPK6) (MAP kinase 6) (EC 2.7.11.24)	41	65	KIN	Kinase
DCIv1-Transcript12432	Mitogen-activated protein kinase 6 (AtMPK6) (MAP kinase 6) (EC 2.7.11.24)	144	184	KIN	Kinase
DCIv1-Transcript12432	Mitogen-activated protein kinase 6 (AtMPK6) (MAP kinase 6) (EC 2.7.11.24)	218	232	KIN	Kinase
DCIv1-Transcript12451	Serine/threonine-protein kinase AFC1 (EC 2.7.12.1)	295	308	KIN	TM
DCIv1-Transcript12451	Serine/threonine-protein kinase AFC1 (EC 2.7.12.1)	103	127	KIN	Kinase
DCIv1-Transcript12451	Serine/threonine-protein kinase AFC1 (EC 2.7.12.1)	217	230	KIN	Kinase
DCIv1-Transcript12534	Probable LRR receptor-like serine/threonine-protein kinase At1g07550 (EC 2.7.11.1)	387	480	RLP	LRR
DCIv1-Transcript12534	Probable LRR receptor-like serine/threonine-protein kinase At1g07550 (EC 2.7.11.1)	32	42	RLP	TM
DCIv1-Transcript12534	Probable LRR receptor-like serine/threonine-protein kinase At1g07550 (EC 2.7.11.1)	329	339	RLP	TM
DCIv1-Transcript12534	Probable LRR receptor-like serine/threonine-protein kinase At1g07550 (EC 2.7.11.1)	526	536	RLP	TM
DCIv1-Transcript12540	uncharacterized protein LOC116134445 isoform X2	174	201	CN	CC
DCIv1-Transcript12540	uncharacterized protein LOC116134445 isoform X2	205	239	CN	CC
DCIv1-Transcript12540	uncharacterized protein LOC116134445 isoform X2	47	71	CN	NBS
DCIv1-Transcript12550	Class V chitinase (AtChiC) (EC 3.2.1.14) (EC 3.2.1.200)	1	14	KIN	TM
DCIv1-Transcript12550	Class V chitinase (AtChiC) (EC 3.2.1.14) (EC 3.2.1.200)	44	54	KIN	TM
DCIv1-Transcript12550	Class V chitinase (AtChiC) (EC 3.2.1.14) (EC 3.2.1.200)	387	408	KIN	TM
DCIv1-Transcript12550	Class V chitinase (AtChiC) (EC 3.2.1.14) (EC 3.2.1.200)	468	496	KIN	Kinase
DCIv1-Transcript12555	Chitinase-like mite allergen Der f 18.0101 (60 kDa allergen) (60 kDa chitinase homolog) (Allergen Der f 18) (allergen Der f 18.0101)	1	12	KIN	TM
DCIv1-Transcript12555	Chitinase-like mite allergen Der f 18.0101 (60 kDa allergen) (60 kDa chitinase homolog) (Allergen Der f 18) (allergen Der f 18.0101)	92	107	KIN	TM
DCIv1-Transcript12555	Chitinase-like mite allergen Der f 18.0101 (60 kDa allergen) (60 kDa chitinase homolog) (Allergen Der f 18) (allergen Der f 18.0101)	392	408	KIN	TM
DCIv1-Transcript12555	Chitinase-like mite allergen Der f 18.0101 (60 kDa allergen) (60 kDa chitinase homolog) (Allergen Der f 18) (allergen Der f 18.0101)	481	536	KIN	Kinase
DCIv1-Transcript12587	Putative serine/threonine-protein kinase receptor (EC 2.7.11.1) (S-receptor kinase) (SRK)	2	14	KIN	TM
DCIv1-Transcript12587	Putative serine/threonine-protein kinase receptor (EC 2.7.11.1) (S-receptor kinase) (SRK)	351	361	KIN	TM
DCIv1-Transcript12587	Putative serine/threonine-protein kinase receptor (EC 2.7.11.1) (S-receptor kinase) (SRK)	239	283	KIN	Kinase
DCIv1-Transcript12587	Putative serine/threonine-protein kinase receptor (EC 2.7.11.1) (S-receptor kinase) (SRK)	322	333	KIN	Kinase
DCIv1-Transcript12587	Putative serine/threonine-protein kinase receptor (EC 2.7.11.1) (S-receptor kinase) (SRK)	347	399	KIN	Kinase
DCIv1-Transcript12587	Putative serine/threonine-protein kinase receptor (EC 2.7.11.1) (S-receptor kinase) (SRK)	414	425	KIN	Kinase
DCIv1-Transcript12587	Putative serine/threonine-protein kinase receptor (EC 2.7.11.1) (S-receptor kinase) (SRK)	429	451	KIN	Kinase
DCIv1-Transcript12589	Leucine-rich repeat receptor-like kinase protein HAR1 (EC 2.7.11.1) (Protein HYPERNODULATION ABERRANT ROOT FORMATION 1)	4	18	RLK	TM
DCIv1-Transcript12589	Leucine-rich repeat receptor-like kinase protein HAR1 (EC 2.7.11.1) (Protein HYPERNODULATION ABERRANT ROOT FORMATION 1)	76	87	RLK	TM
DCIv1-Transcript12589	Leucine-rich repeat receptor-like kinase protein HAR1 (EC 2.7.11.1) (Protein HYPERNODULATION ABERRANT ROOT FORMATION 1)	427	437	RLK	TM
DCIv1-Transcript12589	Leucine-rich repeat receptor-like kinase protein HAR1 (EC 2.7.11.1) (Protein HYPERNODULATION ABERRANT ROOT FORMATION 1)	637	663	RLK	TM
DCIv1-Transcript12589	Leucine-rich repeat receptor-like kinase protein HAR1 (EC 2.7.11.1) (Protein HYPERNODULATION ABERRANT ROOT FORMATION 1)	802	812	RLK	TM
DCIv1-Transcript12589	Leucine-rich repeat receptor-like kinase protein HAR1 (EC 2.7.11.1) (Protein HYPERNODULATION ABERRANT ROOT FORMATION 1)	856	868	RLK	TM
DCIv1-Transcript12589	Leucine-rich repeat receptor-like kinase protein HAR1 (EC 2.7.11.1) (Protein HYPERNODULATION ABERRANT ROOT FORMATION 1)	695	726	RLK	Kinase
DCIv1-Transcript12589	Leucine-rich repeat receptor-like kinase protein HAR1 (EC 2.7.11.1) (Protein HYPERNODULATION ABERRANT ROOT FORMATION 1)	750	759	RLK	Kinase
DCIv1-Transcript12589	Leucine-rich repeat receptor-like kinase protein HAR1 (EC 2.7.11.1) (Protein HYPERNODULATION ABERRANT ROOT FORMATION 1)	767	778	RLK	Kinase
DCIv1-Transcript12589	Leucine-rich repeat receptor-like kinase protein HAR1 (EC 2.7.11.1) (Protein HYPERNODULATION ABERRANT ROOT FORMATION 1)	794	816	RLK	Kinase
DCIv1-Transcript12589	Leucine-rich repeat receptor-like kinase protein HAR1 (EC 2.7.11.1) (Protein HYPERNODULATION ABERRANT ROOT FORMATION 1)	864	891	RLK	Kinase
DCIv1-Transcript12589	Leucine-rich repeat receptor-like kinase protein HAR1 (EC 2.7.11.1) (Protein HYPERNODULATION ABERRANT ROOT FORMATION 1)	259	273	RLK	LRR
DCIv1-Transcript12589	Leucine-rich repeat receptor-like kinase protein HAR1 (EC 2.7.11.1) (Protein HYPERNODULATION ABERRANT ROOT FORMATION 1)	277	287	RLK	LRR
DCIv1-Transcript12589	Leucine-rich repeat receptor-like kinase protein HAR1 (EC 2.7.11.1) (Protein HYPERNODULATION ABERRANT ROOT FORMATION 1)	510	618	RLK	LRR
DCIv1-Transcript12615	Pollen-specific leucine-rich repeat extensin-like protein 2 (AtPEX2) (Pollen-specific LRR/EXTENSIN2) (Cell wall hydroxyproline-rich glycoprotein)	111	219	L	LRR
DCIv1-Transcript12621	tRNA pseudouridine synthase A (EC 5.4.99.12) (tRNA pseudouridine(38-40) synthase) (tRNA pseudouridylate synthase I) (tRNA-uridine isomerase I)	1	11	KIN	TM
DCIv1-Transcript12621	tRNA pseudouridine synthase A (EC 5.4.99.12) (tRNA pseudouridine(38-40) synthase) (tRNA pseudouridylate synthase I) (tRNA-uridine isomerase I)	30	54	KIN	TM
DCIv1-Transcript12621	tRNA pseudouridine synthase A (EC 5.4.99.12) (tRNA pseudouridine(38-40) synthase) (tRNA pseudouridylate synthase I) (tRNA-uridine isomerase I)	12	22	KIN	Kinase
DCIv1-Transcript12624	CBL-interacting serine/threonine-protein kinase 1 (EC 2.7.11.1) (SNF1-related kinase 3.16) (SOS2-like protein kinase PKS13)	217	228	KIN	TM
DCIv1-Transcript12624	CBL-interacting serine/threonine-protein kinase 1 (EC 2.7.11.1) (SNF1-related kinase 3.16) (SOS2-like protein kinase PKS13)	327	339	KIN	TM
DCIv1-Transcript12624	CBL-interacting serine/threonine-protein kinase 1 (EC 2.7.11.1) (SNF1-related kinase 3.16) (SOS2-like protein kinase PKS13)	36	61	KIN	Kinase
DCIv1-Transcript12624	CBL-interacting serine/threonine-protein kinase 1 (EC 2.7.11.1) (SNF1-related kinase 3.16) (SOS2-like protein kinase PKS13)	141	177	KIN	Kinase
DCIv1-Transcript12624	CBL-interacting serine/threonine-protein kinase 1 (EC 2.7.11.1) (SNF1-related kinase 3.16) (SOS2-like protein kinase PKS13)	214	223	KIN	Kinase
DCIv1-Transcript1263	Disease resistance protein ADR1 (Activated disease resistance protein 1)	192	225	NL	NBS
DCIv1-Transcript1263	Disease resistance protein ADR1 (Activated disease resistance protein 1)	286	303	NL	NBS
DCIv1-Transcript1263	Disease resistance protein ADR1 (Activated disease resistance protein 1)	327	353	NL	NBS
DCIv1-Transcript1263	Disease resistance protein ADR1 (Activated disease resistance protein 1)	358	398	NL	NBS
DCIv1-Transcript1263	Disease resistance protein ADR1 (Activated disease resistance protein 1)	415	452	NL	NBS
DCIv1-Transcript1263	Disease resistance protein ADR1 (Activated disease resistance protein 1)	681	793	NL	LRR
DCIv1-Transcript1263	Disease resistance protein ADR1 (Activated disease resistance protein 1)	182	192	NL	TM
DCIv1-Transcript1263	Disease resistance protein ADR1 (Activated disease resistance protein 1)	259	269	NL	TM
DCIv1-Transcript1263	Disease resistance protein ADR1 (Activated disease resistance protein 1)	287	297	NL	TM
DCIv1-Transcript1264	Disease resistance protein ADR1 (Activated disease resistance protein 1)	220	253	NL	NBS
DCIv1-Transcript1264	Disease resistance protein ADR1 (Activated disease resistance protein 1)	314	331	NL	NBS
DCIv1-Transcript1264	Disease resistance protein ADR1 (Activated disease resistance protein 1)	355	381	NL	NBS
DCIv1-Transcript1264	Disease resistance protein ADR1 (Activated disease resistance protein 1)	386	426	NL	NBS
DCIv1-Transcript1264	Disease resistance protein ADR1 (Activated disease resistance protein 1)	443	473	NL	NBS
DCIv1-Transcript1264	Disease resistance protein ADR1 (Activated disease resistance protein 1)	109	120	NL	TM
DCIv1-Transcript1264	Disease resistance protein ADR1 (Activated disease resistance protein 1)	209	219	NL	TM
DCIv1-Transcript1264	Disease resistance protein ADR1 (Activated disease resistance protein 1)	315	325	NL	TM
DCIv1-Transcript1264	Disease resistance protein ADR1 (Activated disease resistance protein 1)	662	760	NL	LRR
DCIv1-Transcript1266	Dof zinc finger protein DOF5.7 (AtDOF5.7)	205	216	T	TM
DCIv1-Transcript1266	Dof zinc finger protein DOF5.7 (AtDOF5.7)	2	8	T	TIR
DCIv1-Transcript1267	mitogen-activated protein kinase kinase kinase 5-like	654	666	KIN	TM
DCIv1-Transcript1267	mitogen-activated protein kinase kinase kinase 5-like	341	352	KIN	Kinase
DCIv1-Transcript1267	mitogen-activated protein kinase kinase kinase 5-like	444	488	KIN	Kinase
DCIv1-Transcript1267	mitogen-activated protein kinase kinase kinase 5-like	526	541	KIN	Kinase
DCIv1-Transcript12682	Histidine kinase CKI1 (EC 2.7.13.3) (Protein CYTOKININ-INDEPENDENT 1)	2	20	T	TM
DCIv1-Transcript12682	Histidine kinase CKI1 (EC 2.7.13.3) (Protein CYTOKININ-INDEPENDENT 1)	3	32	T	TIR
DCIv1-Transcript12712	F-box/LRR-repeat protein 3	164	174	RLP	TM
DCIv1-Transcript12712	F-box/LRR-repeat protein 3	332	358	RLP	TM
DCIv1-Transcript12712	F-box/LRR-repeat protein 3	365	384	RLP	TM
DCIv1-Transcript12712	F-box/LRR-repeat protein 3	440	451	RLP	TM
DCIv1-Transcript12712	F-box/LRR-repeat protein 3	567	579	RLP	TM
DCIv1-Transcript12712	F-box/LRR-repeat protein 3	482	495	RLP	LRR
DCIv1-Transcript12716	Adenylate kinase isoenzyme 6 homolog (AK6) (EC 2.7.4.3) (Dual activity adenylate kinase/ATPase) (AK/ATPase)	137	157	CN	CC
DCIv1-Transcript12716	Adenylate kinase isoenzyme 6 homolog (AK6) (EC 2.7.4.3) (Dual activity adenylate kinase/ATPase) (AK/ATPase)	482	497	CN	NBS
DCIv1-Transcript12716	Adenylate kinase isoenzyme 6 homolog (AK6) (EC 2.7.4.3) (Dual activity adenylate kinase/ATPase) (AK/ATPase)	170	183	CN	TM
DCIv1-Transcript12716	Adenylate kinase isoenzyme 6 homolog (AK6) (EC 2.7.4.3) (Dual activity adenylate kinase/ATPase) (AK/ATPase)	438	450	CN	TM
DCIv1-Transcript12716	Adenylate kinase isoenzyme 6 homolog (AK6) (EC 2.7.4.3) (Dual activity adenylate kinase/ATPase) (AK/ATPase)	648	658	CN	TM
DCIv1-Transcript12716	Adenylate kinase isoenzyme 6 homolog (AK6) (EC 2.7.4.3) (Dual activity adenylate kinase/ATPase) (AK/ATPase)	753	772	CN	TM
DCIv1-Transcript12767	Probable LRR receptor-like serine/threonine-protein kinase At1g53440 (EC 2.7.11.1)	578	600	RLK	TM
DCIv1-Transcript12767	Probable LRR receptor-like serine/threonine-protein kinase At1g53440 (EC 2.7.11.1)	619	632	RLK	Kinase
DCIv1-Transcript12767	Probable LRR receptor-like serine/threonine-protein kinase At1g53440 (EC 2.7.11.1)	655	665	RLK	Kinase
DCIv1-Transcript12767	Probable LRR receptor-like serine/threonine-protein kinase At1g53440 (EC 2.7.11.1)	672	680	RLK	Kinase
DCIv1-Transcript12767	Probable LRR receptor-like serine/threonine-protein kinase At1g53440 (EC 2.7.11.1)	700	755	RLK	Kinase
DCIv1-Transcript12767	Probable LRR receptor-like serine/threonine-protein kinase At1g53440 (EC 2.7.11.1)	812	836	RLK	Kinase
DCIv1-Transcript12767	Probable LRR receptor-like serine/threonine-protein kinase At1g53440 (EC 2.7.11.1)	178	190	RLK	LRR
DCIv1-Transcript12767	Probable LRR receptor-like serine/threonine-protein kinase At1g53440 (EC 2.7.11.1)	252	339	RLK	LRR
DCIv1-Transcript12768	Probable LRR receptor-like serine/threonine-protein kinase At1g29720 (EC 2.7.11.1)	140	152	RLK	LRR
DCIv1-Transcript12768	Probable LRR receptor-like serine/threonine-protein kinase At1g29720 (EC 2.7.11.1)	178	190	RLK	LRR
DCIv1-Transcript12768	Probable LRR receptor-like serine/threonine-protein kinase At1g29720 (EC 2.7.11.1)	253	341	RLK	LRR
DCIv1-Transcript12768	Probable LRR receptor-like serine/threonine-protein kinase At1g29720 (EC 2.7.11.1)	1	11	RLK	TM
DCIv1-Transcript12768	Probable LRR receptor-like serine/threonine-protein kinase At1g29720 (EC 2.7.11.1)	581	600	RLK	TM
DCIv1-Transcript12768	Probable LRR receptor-like serine/threonine-protein kinase At1g29720 (EC 2.7.11.1)	658	674	RLK	Kinase
DCIv1-Transcript12768	Probable LRR receptor-like serine/threonine-protein kinase At1g29720 (EC 2.7.11.1)	697	707	RLK	Kinase
DCIv1-Transcript12768	Probable LRR receptor-like serine/threonine-protein kinase At1g29720 (EC 2.7.11.1)	713	722	RLK	Kinase
DCIv1-Transcript12768	Probable LRR receptor-like serine/threonine-protein kinase At1g29720 (EC 2.7.11.1)	804	815	RLK	Kinase
DCIv1-Transcript12768	Probable LRR receptor-like serine/threonine-protein kinase At1g29720 (EC 2.7.11.1)	821	841	RLK	Kinase
DCIv1-Transcript12768	Probable LRR receptor-like serine/threonine-protein kinase At1g29720 (EC 2.7.11.1)	890	912	RLK	Kinase
DCIv1-Transcript12769	Probable LRR receptor-like serine/threonine-protein kinase At1g56140 (EC 2.7.11.1)	124	135	L	LRR
DCIv1-Transcript12769	Probable LRR receptor-like serine/threonine-protein kinase At1g56140 (EC 2.7.11.1)	253	346	L	LRR
DCIv1-Transcript12770	Probable LRR receptor-like serine/threonine-protein kinase At1g07650 (EC 2.7.11.1)	13	30	RLK	TM
DCIv1-Transcript12770	Probable LRR receptor-like serine/threonine-protein kinase At1g07650 (EC 2.7.11.1)	592	610	RLK	TM
DCIv1-Transcript12770	Probable LRR receptor-like serine/threonine-protein kinase At1g07650 (EC 2.7.11.1)	669	685	RLK	Kinase
DCIv1-Transcript12770	Probable LRR receptor-like serine/threonine-protein kinase At1g07650 (EC 2.7.11.1)	708	718	RLK	Kinase
DCIv1-Transcript12770	Probable LRR receptor-like serine/threonine-protein kinase At1g07650 (EC 2.7.11.1)	724	733	RLK	Kinase
DCIv1-Transcript12770	Probable LRR receptor-like serine/threonine-protein kinase At1g07650 (EC 2.7.11.1)	762	768	RLK	Kinase
DCIv1-Transcript12770	Probable LRR receptor-like serine/threonine-protein kinase At1g07650 (EC 2.7.11.1)	774	794	RLK	Kinase
DCIv1-Transcript12770	Probable LRR receptor-like serine/threonine-protein kinase At1g07650 (EC 2.7.11.1)	841	865	RLK	Kinase
DCIv1-Transcript12770	Probable LRR receptor-like serine/threonine-protein kinase At1g07650 (EC 2.7.11.1)	165	183	RLK	LRR
DCIv1-Transcript12770	Probable LRR receptor-like serine/threonine-protein kinase At1g07650 (EC 2.7.11.1)	189	201	RLK	LRR
DCIv1-Transcript12770	Probable LRR receptor-like serine/threonine-protein kinase At1g07650 (EC 2.7.11.1)	265	352	RLK	LRR
DCIv1-Transcript12771	Probable leucine-rich repeat receptor-like serine/threonine-protein kinase At3g14840 (EC 2.7.11.1)	268	281	RLK	TM
DCIv1-Transcript12771	Probable leucine-rich repeat receptor-like serine/threonine-protein kinase At3g14840 (EC 2.7.11.1)	551	569	RLK	TM
DCIv1-Transcript12771	Probable leucine-rich repeat receptor-like serine/threonine-protein kinase At3g14840 (EC 2.7.11.1)	591	604	RLK	Kinase
DCIv1-Transcript12771	Probable leucine-rich repeat receptor-like serine/threonine-protein kinase At3g14840 (EC 2.7.11.1)	627	637	RLK	Kinase
DCIv1-Transcript12771	Probable leucine-rich repeat receptor-like serine/threonine-protein kinase At3g14840 (EC 2.7.11.1)	643	652	RLK	Kinase
DCIv1-Transcript12771	Probable leucine-rich repeat receptor-like serine/threonine-protein kinase At3g14840 (EC 2.7.11.1)	147	159	RLK	LRR
DCIv1-Transcript12771	Probable leucine-rich repeat receptor-like serine/threonine-protein kinase At3g14840 (EC 2.7.11.1)	221	310	RLK	LRR
DCIv1-Transcript12773	Probable LRR receptor-like serine/threonine-protein kinase At1g56130 (EC 2.7.11.1)	257	355	RLK	LRR
DCIv1-Transcript12773	Probable LRR receptor-like serine/threonine-protein kinase At1g56130 (EC 2.7.11.1)	641	654	RLK	Kinase
DCIv1-Transcript12773	Probable LRR receptor-like serine/threonine-protein kinase At1g56130 (EC 2.7.11.1)	677	687	RLK	Kinase
DCIv1-Transcript12773	Probable LRR receptor-like serine/threonine-protein kinase At1g56130 (EC 2.7.11.1)	693	702	RLK	Kinase
DCIv1-Transcript12773	Probable LRR receptor-like serine/threonine-protein kinase At1g56130 (EC 2.7.11.1)	720	745	RLK	Kinase
DCIv1-Transcript12773	Probable LRR receptor-like serine/threonine-protein kinase At1g56130 (EC 2.7.11.1)	234	244	RLK	TM
DCIv1-Transcript12773	Probable LRR receptor-like serine/threonine-protein kinase At1g56130 (EC 2.7.11.1)	300	311	RLK	TM
DCIv1-Transcript12773	Probable LRR receptor-like serine/threonine-protein kinase At1g56130 (EC 2.7.11.1)	578	588	RLK	TM
DCIv1-Transcript12773	Probable LRR receptor-like serine/threonine-protein kinase At1g56130 (EC 2.7.11.1)	604	623	RLK	TM
DCIv1-Transcript12775	Probable LRR receptor-like serine/threonine-protein kinase At1g29720 (EC 2.7.11.1)	105	118	KIN	TM
DCIv1-Transcript12775	Probable LRR receptor-like serine/threonine-protein kinase At1g29720 (EC 2.7.11.1)	65	85	KIN	Kinase
DCIv1-Transcript12775	Probable LRR receptor-like serine/threonine-protein kinase At1g29720 (EC 2.7.11.1)	112	138	KIN	Kinase
DCIv1-Transcript12776	Receptor-like serine/threonine-protein kinase At1g78530 (EC 2.7.11.1)	88	99	KIN	TM
DCIv1-Transcript12776	Receptor-like serine/threonine-protein kinase At1g78530 (EC 2.7.11.1)	101	116	KIN	TM
DCIv1-Transcript12776	Receptor-like serine/threonine-protein kinase At1g78530 (EC 2.7.11.1)	45	65	KIN	Kinase
DCIv1-Transcript12780	Probable inactive receptor kinase At5g58300	94	107	RLK	LRR
DCIv1-Transcript12780	Probable inactive receptor kinase At5g58300	136	223	RLK	LRR
DCIv1-Transcript12780	Probable inactive receptor kinase At5g58300	337	364	RLK	Kinase
DCIv1-Transcript12780	Probable inactive receptor kinase At5g58300	430	485	RLK	Kinase
DCIv1-Transcript12780	Probable inactive receptor kinase At5g58300	508	529	RLK	Kinase
DCIv1-Transcript12780	Probable inactive receptor kinase At5g58300	572	601	RLK	Kinase
DCIv1-Transcript12780	Probable inactive receptor kinase At5g58300	5	19	RLK	TM
DCIv1-Transcript12780	Probable inactive receptor kinase At5g58300	249	271	RLK	TM
DCIv1-Transcript1278	inactive protein kinase SELMODRAFT_444075-like isoform X1	37	47	KIN	TM
DCIv1-Transcript1278	inactive protein kinase SELMODRAFT_444075-like isoform X1	590	600	KIN	TM
DCIv1-Transcript1278	inactive protein kinase SELMODRAFT_444075-like isoform X1	392	435	KIN	Kinase
DCIv1-Transcript1278	inactive protein kinase SELMODRAFT_444075-like isoform X1	459	469	KIN	Kinase
DCIv1-Transcript1278	inactive protein kinase SELMODRAFT_444075-like isoform X1	475	487	KIN	Kinase
DCIv1-Transcript1278	inactive protein kinase SELMODRAFT_444075-like isoform X1	499	554	KIN	Kinase
DCIv1-Transcript1278	inactive protein kinase SELMODRAFT_444075-like isoform X1	567	578	KIN	Kinase
DCIv1-Transcript1278	inactive protein kinase SELMODRAFT_444075-like isoform X1	585	605	KIN	Kinase
DCIv1-Transcript1278	inactive protein kinase SELMODRAFT_444075-like isoform X1	664	685	KIN	Kinase
DCIv1-Transcript12791	Probable glutathione S-transferase (EC 2.5.1.18) (G2-4) (Heat shock protein 26A)	41	51	N	NBS
DCIv1-Transcript12791	Probable glutathione S-transferase (EC 2.5.1.18) (G2-4) (Heat shock protein 26A)	7	20	N	TM
DCIv1-Transcript12791	Probable glutathione S-transferase (EC 2.5.1.18) (G2-4) (Heat shock protein 26A)	53	75	N	TM
DCIv1-Transcript12792	Glutathione transferase GST 23 (EC 2.5.1.18) (Glutathione transferase GST 36)	66	76	N	NBS
DCIv1-Transcript12792	Glutathione transferase GST 23 (EC 2.5.1.18) (Glutathione transferase GST 36)	34	45	N	TM
DCIv1-Transcript12792	Glutathione transferase GST 23 (EC 2.5.1.18) (Glutathione transferase GST 36)	78	96	N	TM
DCIv1-Transcript12807	Protein NSP-INTERACTING KINASE 1 (AtNIK1) (EC 2.7.11.1) (LRR receptor-like serine/threonine-protein kinase NIK1)	80	212	RLK	LRR
DCIv1-Transcript12807	Protein NSP-INTERACTING KINASE 1 (AtNIK1) (EC 2.7.11.1) (LRR receptor-like serine/threonine-protein kinase NIK1)	10	21	RLK	TM
DCIv1-Transcript12807	Protein NSP-INTERACTING KINASE 1 (AtNIK1) (EC 2.7.11.1) (LRR receptor-like serine/threonine-protein kinase NIK1)	29	40	RLK	TM
DCIv1-Transcript12807	Protein NSP-INTERACTING KINASE 1 (AtNIK1) (EC 2.7.11.1) (LRR receptor-like serine/threonine-protein kinase NIK1)	109	119	RLK	TM
DCIv1-Transcript12807	Protein NSP-INTERACTING KINASE 1 (AtNIK1) (EC 2.7.11.1) (LRR receptor-like serine/threonine-protein kinase NIK1)	241	261	RLK	TM
DCIv1-Transcript12807	Protein NSP-INTERACTING KINASE 1 (AtNIK1) (EC 2.7.11.1) (LRR receptor-like serine/threonine-protein kinase NIK1)	292	334	RLK	Kinase
DCIv1-Transcript12807	Protein NSP-INTERACTING KINASE 1 (AtNIK1) (EC 2.7.11.1) (LRR receptor-like serine/threonine-protein kinase NIK1)	358	368	RLK	Kinase
DCIv1-Transcript12807	Protein NSP-INTERACTING KINASE 1 (AtNIK1) (EC 2.7.11.1) (LRR receptor-like serine/threonine-protein kinase NIK1)	374	386	RLK	Kinase
DCIv1-Transcript12807	Protein NSP-INTERACTING KINASE 1 (AtNIK1) (EC 2.7.11.1) (LRR receptor-like serine/threonine-protein kinase NIK1)	400	456	RLK	Kinase
DCIv1-Transcript12807	Protein NSP-INTERACTING KINASE 1 (AtNIK1) (EC 2.7.11.1) (LRR receptor-like serine/threonine-protein kinase NIK1)	467	478	RLK	Kinase
DCIv1-Transcript12807	Protein NSP-INTERACTING KINASE 1 (AtNIK1) (EC 2.7.11.1) (LRR receptor-like serine/threonine-protein kinase NIK1)	482	504	RLK	Kinase
DCIv1-Transcript12807	Protein NSP-INTERACTING KINASE 1 (AtNIK1) (EC 2.7.11.1) (LRR receptor-like serine/threonine-protein kinase NIK1)	548	577	RLK	Kinase
DCIv1-Transcript1280	Wall-associated receptor kinase-like 14 (EC 2.7.11.-)	1	21	KIN	TM
DCIv1-Transcript1280	Wall-associated receptor kinase-like 14 (EC 2.7.11.-)	175	185	KIN	TM
DCIv1-Transcript1280	Wall-associated receptor kinase-like 14 (EC 2.7.11.-)	259	278	KIN	TM
DCIv1-Transcript1280	Wall-associated receptor kinase-like 14 (EC 2.7.11.-)	507	519	KIN	TM
DCIv1-Transcript1280	Wall-associated receptor kinase-like 14 (EC 2.7.11.-)	310	353	KIN	Kinase
DCIv1-Transcript1280	Wall-associated receptor kinase-like 14 (EC 2.7.11.-)	376	386	KIN	Kinase
DCIv1-Transcript1280	Wall-associated receptor kinase-like 14 (EC 2.7.11.-)	393	404	KIN	Kinase
DCIv1-Transcript1280	Wall-associated receptor kinase-like 14 (EC 2.7.11.-)	416	471	KIN	Kinase
DCIv1-Transcript1280	Wall-associated receptor kinase-like 14 (EC 2.7.11.-)	485	494	KIN	Kinase
DCIv1-Transcript1280	Wall-associated receptor kinase-like 14 (EC 2.7.11.-)	501	519	KIN	Kinase
DCIv1-Transcript1280	Wall-associated receptor kinase-like 14 (EC 2.7.11.-)	567	595	KIN	Kinase
DCIv1-Transcript12812	Ubiquitin-40S ribosomal protein S27a [Cleaved into: Ubiquitin; 40S ribosomal protein S27a]	105	111	T	TIR
DCIv1-Transcript12847	Putative disease resistance protein At3g14460	40	60	CNL	CC
DCIv1-Transcript12847	Putative disease resistance protein At3g14460	199	223	CNL	NBS
DCIv1-Transcript12847	Putative disease resistance protein At3g14460	232	240	CNL	NBS
DCIv1-Transcript12847	Putative disease resistance protein At3g14460	273	291	CNL	NBS
DCIv1-Transcript12847	Putative disease resistance protein At3g14460	333	352	CNL	NBS
DCIv1-Transcript12847	Putative disease resistance protein At3g14460	369	402	CNL	NBS
DCIv1-Transcript12847	Putative disease resistance protein At3g14460	414	459	CNL	NBS
DCIv1-Transcript12847	Putative disease resistance protein At3g14460	1	11	CNL	TM
DCIv1-Transcript12847	Putative disease resistance protein At3g14460	200	212	CNL	TM
DCIv1-Transcript12847	Putative disease resistance protein At3g14460	240	250	CNL	TM
DCIv1-Transcript12847	Putative disease resistance protein At3g14460	994	1006	CNL	TM
DCIv1-Transcript12847	Putative disease resistance protein At3g14460	1293	1305	CNL	TM
DCIv1-Transcript12847	Putative disease resistance protein At3g14460	614	699	CNL	LRR
DCIv1-Transcript12847	Putative disease resistance protein At3g14460	1074	1085	CNL	LRR
DCIv1-Transcript12848	Putative disease resistance protein RGA1 (RGA3-blb)	203	218	CNL	NBS
DCIv1-Transcript12848	Putative disease resistance protein RGA1 (RGA3-blb)	222	241	CNL	NBS
DCIv1-Transcript12848	Putative disease resistance protein RGA1 (RGA3-blb)	253	299	CNL	NBS
DCIv1-Transcript12848	Putative disease resistance protein RGA1 (RGA3-blb)	33	60	CNL	CC
DCIv1-Transcript12848	Putative disease resistance protein RGA1 (RGA3-blb)	441	527	CNL	LRR
DCIv1-Transcript12848	Putative disease resistance protein RGA1 (RGA3-blb)	630	641	CNL	LRR
DCIv1-Transcript12848	Putative disease resistance protein RGA1 (RGA3-blb)	878	893	CNL	LRR
DCIv1-Transcript12848	Putative disease resistance protein RGA1 (RGA3-blb)	949	961	CNL	LRR
DCIv1-Transcript12848	Putative disease resistance protein RGA1 (RGA3-blb)	1	13	CNL	TM
DCIv1-Transcript12848	Putative disease resistance protein RGA1 (RGA3-blb)	405	419	CNL	TM
DCIv1-Transcript12848	Putative disease resistance protein RGA1 (RGA3-blb)	819	833	CNL	TM
DCIv1-Transcript12848	Putative disease resistance protein RGA1 (RGA3-blb)	1007	1017	CNL	TM
DCIv1-Transcript12853	CBL-interacting protein kinase 25 (EC 2.7.11.1) (OsCIPK25)	105	113	NK	NBS
DCIv1-Transcript12853	CBL-interacting protein kinase 25 (EC 2.7.11.1) (OsCIPK25)	179	190	NK	TM
DCIv1-Transcript12853	CBL-interacting protein kinase 25 (EC 2.7.11.1) (OsCIPK25)	60	85	NK	Kinase
DCIv1-Transcript12854	CBL-interacting protein kinase 17 (EC 2.7.11.1) (OsCIPK17)	116	124	NK	NBS
DCIv1-Transcript12854	CBL-interacting protein kinase 17 (EC 2.7.11.1) (OsCIPK17)	191	201	NK	TM
DCIv1-Transcript12854	CBL-interacting protein kinase 17 (EC 2.7.11.1) (OsCIPK17)	66	96	NK	Kinase
DCIv1-Transcript12856	Receptor-like protein kinase 5 (EC 2.7.10.1) (EC 2.7.11.1) (Protein HAESA)	84	100	RLP	LRR
DCIv1-Transcript12856	Receptor-like protein kinase 5 (EC 2.7.10.1) (EC 2.7.11.1) (Protein HAESA)	361	377	RLP	LRR
DCIv1-Transcript12856	Receptor-like protein kinase 5 (EC 2.7.10.1) (EC 2.7.11.1) (Protein HAESA)	385	498	RLP	LRR
DCIv1-Transcript12856	Receptor-like protein kinase 5 (EC 2.7.10.1) (EC 2.7.11.1) (Protein HAESA)	4	24	RLP	TM
DCIv1-Transcript12856	Receptor-like protein kinase 5 (EC 2.7.10.1) (EC 2.7.11.1) (Protein HAESA)	32	43	RLP	TM
DCIv1-Transcript12856	Receptor-like protein kinase 5 (EC 2.7.10.1) (EC 2.7.11.1) (Protein HAESA)	247	257	RLP	TM
DCIv1-Transcript12856	Receptor-like protein kinase 5 (EC 2.7.10.1) (EC 2.7.11.1) (Protein HAESA)	442	456	RLP	TM
DCIv1-Transcript12856	Receptor-like protein kinase 5 (EC 2.7.10.1) (EC 2.7.11.1) (Protein HAESA)	528	542	RLP	TM
DCIv1-Transcript12859	Probable LRR receptor-like serine/threonine-protein kinase At1g53440 (EC 2.7.11.1)	32	51	RLP	TM
DCIv1-Transcript12859	Probable LRR receptor-like serine/threonine-protein kinase At1g53440 (EC 2.7.11.1)	29	142	RLP	LRR
DCIv1-Transcript12860	Receptor-like protein 45 (AtRLP45)	41	114	RLP	LRR
DCIv1-Transcript12860	Receptor-like protein 45 (AtRLP45)	48	58	RLP	TM
DCIv1-Transcript12861	Leucine-rich repeat receptor-like kinase protein CLV1a (EC 2.7.11.1) (CLAVATA1-like protein 1A) (GmCLV1A)	69	145	L	LRR
DCIv1-Transcript12877	Bifunctional adenosine 5'-phosphosulfate phosphorylase/adenylylsulfatase HINT4 (APS phosphorylase) (EC 2.7.7.5) (EC 3.6.2.1) (5'-adenylyl sulfate phosphorylase HINT4) (Adenylylsulfate:phosphate adenylyltransferase HINT4) (Histidine triad nucleotide-binding protein 4)	124	130	L	LRR
DCIv1-Transcript128	Probable receptor-like protein kinase At2g39360 (EC 2.7.11.-)	10	23	KIN	TM
DCIv1-Transcript128	Probable receptor-like protein kinase At2g39360 (EC 2.7.11.-)	166	181	KIN	TM
DCIv1-Transcript128	Probable receptor-like protein kinase At2g39360 (EC 2.7.11.-)	412	431	KIN	TM
DCIv1-Transcript128	Probable receptor-like protein kinase At2g39360 (EC 2.7.11.-)	476	512	KIN	Kinase
DCIv1-Transcript128	Probable receptor-like protein kinase At2g39360 (EC 2.7.11.-)	536	546	KIN	Kinase
DCIv1-Transcript128	Probable receptor-like protein kinase At2g39360 (EC 2.7.11.-)	553	564	KIN	Kinase
DCIv1-Transcript128	Probable receptor-like protein kinase At2g39360 (EC 2.7.11.-)	576	630	KIN	Kinase
DCIv1-Transcript128	Probable receptor-like protein kinase At2g39360 (EC 2.7.11.-)	644	655	KIN	Kinase
DCIv1-Transcript128	Probable receptor-like protein kinase At2g39360 (EC 2.7.11.-)	660	680	KIN	Kinase
DCIv1-Transcript128	Probable receptor-like protein kinase At2g39360 (EC 2.7.11.-)	734	750	KIN	Kinase
DCIv1-Transcript12911	uncharacterized protein LOC116141822	45	55	L	LRR
DCIv1-Transcript12933	AP-3 complex subunit sigma (AP-3 complex subunit sigma-3) (Adaptor-related protein complex 3 subunit sigma) (Sigma-adaptin 3) (Sigma3-adaptin)	12	19	N	NBS
DCIv1-Transcript12933	AP-3 complex subunit sigma (AP-3 complex subunit sigma-3) (Adaptor-related protein complex 3 subunit sigma) (Sigma-adaptin 3) (Sigma3-adaptin)	109	122	N	TM
DCIv1-Transcript12945	iron-sulfur protein NUBPL isoform X1	38	49	N	NBS
DCIv1-Transcript12945	iron-sulfur protein NUBPL isoform X1	32	43	N	TM
DCIv1-Transcript12945	iron-sulfur protein NUBPL isoform X1	63	74	N	TM
DCIv1-Transcript12945	iron-sulfur protein NUBPL isoform X1	209	223	N	TM
DCIv1-Transcript12945	iron-sulfur protein NUBPL isoform X1	275	285	N	TM
DCIv1-Transcript12948	Glucan endo-1,3-beta-glucosidase 1 (EC 3.2.1.39) ((1->3)-beta-glucan endohydrolase 1) ((1->3)-beta-glucanase 1) (Beta-1,3-endoglucanase 1) (Beta-1,3-glucanase 1)	2	26	N	TM
DCIv1-Transcript12948	Glucan endo-1,3-beta-glucosidase 1 (EC 3.2.1.39) ((1->3)-beta-glucan endohydrolase 1) ((1->3)-beta-glucanase 1) (Beta-1,3-endoglucanase 1) (Beta-1,3-glucanase 1)	197	209	N	TM
DCIv1-Transcript12953	Calcium and calcium/calmodulin-dependent serine/threonine-protein kinase (OsCCaMK) (EC 2.7.11.17)	227	238	KIN	TM
DCIv1-Transcript12953	Calcium and calcium/calmodulin-dependent serine/threonine-protein kinase (OsCCaMK) (EC 2.7.11.17)	330	341	KIN	TM
DCIv1-Transcript12953	Calcium and calcium/calmodulin-dependent serine/threonine-protein kinase (OsCCaMK) (EC 2.7.11.17)	7	43	KIN	Kinase
DCIv1-Transcript12953	Calcium and calcium/calmodulin-dependent serine/threonine-protein kinase (OsCCaMK) (EC 2.7.11.17)	146	192	KIN	Kinase
DCIv1-Transcript12953	Calcium and calcium/calmodulin-dependent serine/threonine-protein kinase (OsCCaMK) (EC 2.7.11.17)	220	234	KIN	Kinase
DCIv1-Transcript12974	Probable serine/threonine-protein kinase PIX13 (EC 2.7.11.1)	4	19	KIN	TM
DCIv1-Transcript12974	Probable serine/threonine-protein kinase PIX13 (EC 2.7.11.1)	192	202	KIN	TM
DCIv1-Transcript12974	Probable serine/threonine-protein kinase PIX13 (EC 2.7.11.1)	66	101	KIN	Kinase
DCIv1-Transcript12974	Probable serine/threonine-protein kinase PIX13 (EC 2.7.11.1)	143	153	KIN	Kinase
DCIv1-Transcript12974	Probable serine/threonine-protein kinase PIX13 (EC 2.7.11.1)	159	171	KIN	Kinase
DCIv1-Transcript12974	Probable serine/threonine-protein kinase PIX13 (EC 2.7.11.1)	185	238	KIN	Kinase
DCIv1-Transcript12974	Probable serine/threonine-protein kinase PIX13 (EC 2.7.11.1)	252	263	KIN	Kinase
DCIv1-Transcript12974	Probable serine/threonine-protein kinase PIX13 (EC 2.7.11.1)	269	290	KIN	Kinase
DCIv1-Transcript12974	Probable serine/threonine-protein kinase PIX13 (EC 2.7.11.1)	340	362	KIN	Kinase
DCIv1-Transcript13007	ABC transporter B family member 6 (ABC transporter ABCB.6) (AtABCB6) (Multidrug resistance protein 6) (P-glycoprotein 6)	250	270	CN	CC
DCIv1-Transcript13007	ABC transporter B family member 6 (ABC transporter ABCB.6) (AtABCB6) (Multidrug resistance protein 6) (P-glycoprotein 6)	1181	1193	CN	NBS
DCIv1-Transcript13007	ABC transporter B family member 6 (ABC transporter ABCB.6) (AtABCB6) (Multidrug resistance protein 6) (P-glycoprotein 6)	64	105	CN	TM
DCIv1-Transcript13007	ABC transporter B family member 6 (ABC transporter ABCB.6) (AtABCB6) (Multidrug resistance protein 6) (P-glycoprotein 6)	128	146	CN	TM
DCIv1-Transcript13007	ABC transporter B family member 6 (ABC transporter ABCB.6) (AtABCB6) (Multidrug resistance protein 6) (P-glycoprotein 6)	186	197	CN	TM
DCIv1-Transcript13007	ABC transporter B family member 6 (ABC transporter ABCB.6) (AtABCB6) (Multidrug resistance protein 6) (P-glycoprotein 6)	209	249	CN	TM
DCIv1-Transcript13007	ABC transporter B family member 6 (ABC transporter ABCB.6) (AtABCB6) (Multidrug resistance protein 6) (P-glycoprotein 6)	299	320	CN	TM
DCIv1-Transcript13007	ABC transporter B family member 6 (ABC transporter ABCB.6) (AtABCB6) (Multidrug resistance protein 6) (P-glycoprotein 6)	343	358	CN	TM
DCIv1-Transcript13007	ABC transporter B family member 6 (ABC transporter ABCB.6) (AtABCB6) (Multidrug resistance protein 6) (P-glycoprotein 6)	816	850	CN	TM
DCIv1-Transcript13007	ABC transporter B family member 6 (ABC transporter ABCB.6) (AtABCB6) (Multidrug resistance protein 6) (P-glycoprotein 6)	873	892	CN	TM
DCIv1-Transcript13007	ABC transporter B family member 6 (ABC transporter ABCB.6) (AtABCB6) (Multidrug resistance protein 6) (P-glycoprotein 6)	948	994	CN	TM
DCIv1-Transcript13007	ABC transporter B family member 6 (ABC transporter ABCB.6) (AtABCB6) (Multidrug resistance protein 6) (P-glycoprotein 6)	1046	1074	CN	TM
DCIv1-Transcript13007	ABC transporter B family member 6 (ABC transporter ABCB.6) (AtABCB6) (Multidrug resistance protein 6) (P-glycoprotein 6)	1093	1107	CN	TM
DCIv1-Transcript13007	ABC transporter B family member 6 (ABC transporter ABCB.6) (AtABCB6) (Multidrug resistance protein 6) (P-glycoprotein 6)	1178	1192	CN	TM
DCIv1-Transcript1300	1-acyl-sn-glycerol-3-phosphate acyltransferase epsilon (EC 2.3.1.51) (1-acylglycerol-3-phosphate O-acyltransferase 5) (1-AGP acyltransferase 5) (1-AGPAT 5) (Lysophosphatidic acid acyltransferase epsilon) (LPAAT-epsilon)	179	194	N	NBS
DCIv1-Transcript1300	1-acyl-sn-glycerol-3-phosphate acyltransferase epsilon (EC 2.3.1.51) (1-acylglycerol-3-phosphate O-acyltransferase 5) (1-AGP acyltransferase 5) (1-AGPAT 5) (Lysophosphatidic acid acyltransferase epsilon) (LPAAT-epsilon)	25	51	N	TM
DCIv1-Transcript1300	1-acyl-sn-glycerol-3-phosphate acyltransferase epsilon (EC 2.3.1.51) (1-acylglycerol-3-phosphate O-acyltransferase 5) (1-AGP acyltransferase 5) (1-AGPAT 5) (Lysophosphatidic acid acyltransferase epsilon) (LPAAT-epsilon)	63	75	N	TM
DCIv1-Transcript1300	1-acyl-sn-glycerol-3-phosphate acyltransferase epsilon (EC 2.3.1.51) (1-acylglycerol-3-phosphate O-acyltransferase 5) (1-AGP acyltransferase 5) (1-AGPAT 5) (Lysophosphatidic acid acyltransferase epsilon) (LPAAT-epsilon)	322	335	N	TM
DCIv1-Transcript1300	1-acyl-sn-glycerol-3-phosphate acyltransferase epsilon (EC 2.3.1.51) (1-acylglycerol-3-phosphate O-acyltransferase 5) (1-AGP acyltransferase 5) (1-AGPAT 5) (Lysophosphatidic acid acyltransferase epsilon) (LPAAT-epsilon)	341	351	N	TM
DCIv1-Transcript13025	Receptor kinase-like protein Xa21 (EC 2.7.11.1) [Cleaved into: Receptor kinase-like protein Xa21, processed]	63	79	KIN	TM
DCIv1-Transcript13025	Receptor kinase-like protein Xa21 (EC 2.7.11.1) [Cleaved into: Receptor kinase-like protein Xa21, processed]	62	81	KIN	Kinase
DCIv1-Transcript13025	Receptor kinase-like protein Xa21 (EC 2.7.11.1) [Cleaved into: Receptor kinase-like protein Xa21, processed]	104	110	KIN	Kinase
DCIv1-Transcript13025	Receptor kinase-like protein Xa21 (EC 2.7.11.1) [Cleaved into: Receptor kinase-like protein Xa21, processed]	135	149	KIN	Kinase
DCIv1-Transcript13048	Serine/threonine-protein kinase ppk15 (EC 2.7.11.1)	94	116	KIN	TM
DCIv1-Transcript13048	Serine/threonine-protein kinase ppk15 (EC 2.7.11.1)	634	653	KIN	TM
DCIv1-Transcript13048	Serine/threonine-protein kinase ppk15 (EC 2.7.11.1)	541	571	KIN	Kinase
DCIv1-Transcript13049	Serine/threonine-protein kinase-like protein CCR4 (EC 2.7.11.1) (CRINKLY 4-related kinase 1) (AtCRK1) (Protein CRINKLY 4 RELATED 4) (AtCCR4)	6	24	KIN	TM
DCIv1-Transcript13049	Serine/threonine-protein kinase-like protein CCR4 (EC 2.7.11.1) (CRINKLY 4-related kinase 1) (AtCRK1) (Protein CRINKLY 4 RELATED 4) (AtCCR4)	36	51	KIN	TM
DCIv1-Transcript13049	Serine/threonine-protein kinase-like protein CCR4 (EC 2.7.11.1) (CRINKLY 4-related kinase 1) (AtCRK1) (Protein CRINKLY 4 RELATED 4) (AtCCR4)	88	98	KIN	TM
DCIv1-Transcript13049	Serine/threonine-protein kinase-like protein CCR4 (EC 2.7.11.1) (CRINKLY 4-related kinase 1) (AtCRK1) (Protein CRINKLY 4 RELATED 4) (AtCCR4)	204	215	KIN	TM
DCIv1-Transcript13049	Serine/threonine-protein kinase-like protein CCR4 (EC 2.7.11.1) (CRINKLY 4-related kinase 1) (AtCRK1) (Protein CRINKLY 4 RELATED 4) (AtCCR4)	394	418	KIN	TM
DCIv1-Transcript13049	Serine/threonine-protein kinase-like protein CCR4 (EC 2.7.11.1) (CRINKLY 4-related kinase 1) (AtCRK1) (Protein CRINKLY 4 RELATED 4) (AtCCR4)	690	700	KIN	TM
DCIv1-Transcript13049	Serine/threonine-protein kinase-like protein CCR4 (EC 2.7.11.1) (CRINKLY 4-related kinase 1) (AtCRK1) (Protein CRINKLY 4 RELATED 4) (AtCCR4)	718	731	KIN	TM
DCIv1-Transcript13049	Serine/threonine-protein kinase-like protein CCR4 (EC 2.7.11.1) (CRINKLY 4-related kinase 1) (AtCRK1) (Protein CRINKLY 4 RELATED 4) (AtCCR4)	483	525	KIN	Kinase
DCIv1-Transcript13049	Serine/threonine-protein kinase-like protein CCR4 (EC 2.7.11.1) (CRINKLY 4-related kinase 1) (AtCRK1) (Protein CRINKLY 4 RELATED 4) (AtCCR4)	554	564	KIN	Kinase
DCIv1-Transcript13049	Serine/threonine-protein kinase-like protein CCR4 (EC 2.7.11.1) (CRINKLY 4-related kinase 1) (AtCRK1) (Protein CRINKLY 4 RELATED 4) (AtCCR4)	570	581	KIN	Kinase
DCIv1-Transcript13049	Serine/threonine-protein kinase-like protein CCR4 (EC 2.7.11.1) (CRINKLY 4-related kinase 1) (AtCRK1) (Protein CRINKLY 4 RELATED 4) (AtCCR4)	600	652	KIN	Kinase
DCIv1-Transcript13049	Serine/threonine-protein kinase-like protein CCR4 (EC 2.7.11.1) (CRINKLY 4-related kinase 1) (AtCRK1) (Protein CRINKLY 4 RELATED 4) (AtCCR4)	668	678	KIN	Kinase
DCIv1-Transcript13049	Serine/threonine-protein kinase-like protein CCR4 (EC 2.7.11.1) (CRINKLY 4-related kinase 1) (AtCRK1) (Protein CRINKLY 4 RELATED 4) (AtCCR4)	685	705	KIN	Kinase
DCIv1-Transcript13049	Serine/threonine-protein kinase-like protein CCR4 (EC 2.7.11.1) (CRINKLY 4-related kinase 1) (AtCRK1) (Protein CRINKLY 4 RELATED 4) (AtCCR4)	752	779	KIN	Kinase
DCIv1-Transcript13059	Clathrin heavy chain 2 (Clathrin heavy chain on chromosome 22) (CLH-22)	669	689	CN	CC
DCIv1-Transcript13059	Clathrin heavy chain 2 (Clathrin heavy chain on chromosome 22) (CLH-22)	809	844	CN	CC
DCIv1-Transcript13059	Clathrin heavy chain 2 (Clathrin heavy chain on chromosome 22) (CLH-22)	4	19	CN	TM
DCIv1-Transcript13059	Clathrin heavy chain 2 (Clathrin heavy chain on chromosome 22) (CLH-22)	38	48	CN	TM
DCIv1-Transcript13059	Clathrin heavy chain 2 (Clathrin heavy chain on chromosome 22) (CLH-22)	223	236	CN	TM
DCIv1-Transcript13059	Clathrin heavy chain 2 (Clathrin heavy chain on chromosome 22) (CLH-22)	282	292	CN	TM
DCIv1-Transcript13059	Clathrin heavy chain 2 (Clathrin heavy chain on chromosome 22) (CLH-22)	419	437	CN	TM
DCIv1-Transcript13059	Clathrin heavy chain 2 (Clathrin heavy chain on chromosome 22) (CLH-22)	774	803	CN	TM
DCIv1-Transcript13060	Clathrin heavy chain 2 (Clathrin heavy chain on chromosome 22) (CLH-22)	669	689	CN	CC
DCIv1-Transcript13060	Clathrin heavy chain 2 (Clathrin heavy chain on chromosome 22) (CLH-22)	809	844	CN	CC
DCIv1-Transcript13060	Clathrin heavy chain 2 (Clathrin heavy chain on chromosome 22) (CLH-22)	4	19	CN	TM
DCIv1-Transcript13060	Clathrin heavy chain 2 (Clathrin heavy chain on chromosome 22) (CLH-22)	38	48	CN	TM
DCIv1-Transcript13060	Clathrin heavy chain 2 (Clathrin heavy chain on chromosome 22) (CLH-22)	223	236	CN	TM
DCIv1-Transcript13060	Clathrin heavy chain 2 (Clathrin heavy chain on chromosome 22) (CLH-22)	282	292	CN	TM
DCIv1-Transcript13060	Clathrin heavy chain 2 (Clathrin heavy chain on chromosome 22) (CLH-22)	419	437	CN	TM
DCIv1-Transcript13060	Clathrin heavy chain 2 (Clathrin heavy chain on chromosome 22) (CLH-22)	774	803	CN	TM
DCIv1-Transcript13063	uncharacterized protein LOC116138307	92	104	RLP	TM
DCIv1-Transcript13063	uncharacterized protein LOC116138307	121	135	RLP	TM
DCIv1-Transcript13063	uncharacterized protein LOC116138307	76	85	RLP	LRR
DCIv1-Transcript13084	Protein MALE DISCOVERER 2 (AtMDIS2) (Probable LRR receptor-like serine/threonine-protein kinase MRH1) (EC 2.7.11.1) (Protein MORPHOGENESIS OF ROOT HAIR 1)	63	178	RLK	LRR
DCIv1-Transcript13084	Protein MALE DISCOVERER 2 (AtMDIS2) (Probable LRR receptor-like serine/threonine-protein kinase MRH1) (EC 2.7.11.1) (Protein MORPHOGENESIS OF ROOT HAIR 1)	346	380	RLK	Kinase
DCIv1-Transcript13084	Protein MALE DISCOVERER 2 (AtMDIS2) (Probable LRR receptor-like serine/threonine-protein kinase MRH1) (EC 2.7.11.1) (Protein MORPHOGENESIS OF ROOT HAIR 1)	411	421	RLK	Kinase
DCIv1-Transcript13084	Protein MALE DISCOVERER 2 (AtMDIS2) (Probable LRR receptor-like serine/threonine-protein kinase MRH1) (EC 2.7.11.1) (Protein MORPHOGENESIS OF ROOT HAIR 1)	429	441	RLK	Kinase
DCIv1-Transcript13084	Protein MALE DISCOVERER 2 (AtMDIS2) (Probable LRR receptor-like serine/threonine-protein kinase MRH1) (EC 2.7.11.1) (Protein MORPHOGENESIS OF ROOT HAIR 1)	453	501	RLK	Kinase
DCIv1-Transcript13084	Protein MALE DISCOVERER 2 (AtMDIS2) (Probable LRR receptor-like serine/threonine-protein kinase MRH1) (EC 2.7.11.1) (Protein MORPHOGENESIS OF ROOT HAIR 1)	526	546	RLK	Kinase
DCIv1-Transcript13084	Protein MALE DISCOVERER 2 (AtMDIS2) (Probable LRR receptor-like serine/threonine-protein kinase MRH1) (EC 2.7.11.1) (Protein MORPHOGENESIS OF ROOT HAIR 1)	292	310	RLK	TM
DCIv1-Transcript13105	Cytoplasmic tRNA 2-thiolation protein 2	49	66	N	NBS
DCIv1-Transcript13107	Serine/threonine-protein kinase TOUSLED (EC 2.7.11.1)	153	208	CK	CC
DCIv1-Transcript13107	Serine/threonine-protein kinase TOUSLED (EC 2.7.11.1)	261	288	CK	CC
DCIv1-Transcript13107	Serine/threonine-protein kinase TOUSLED (EC 2.7.11.1)	318	352	CK	CC
DCIv1-Transcript13107	Serine/threonine-protein kinase TOUSLED (EC 2.7.11.1)	563	584	CK	TM
DCIv1-Transcript13107	Serine/threonine-protein kinase TOUSLED (EC 2.7.11.1)	370	396	CK	Kinase
DCIv1-Transcript13107	Serine/threonine-protein kinase TOUSLED (EC 2.7.11.1)	475	521	CK	Kinase
DCIv1-Transcript13129	RuvB-like 2 (EC 3.6.4.12) (Reptin)	459	479	CN	CC
DCIv1-Transcript13129	RuvB-like 2 (EC 3.6.4.12) (Reptin)	71	83	CN	NBS
DCIv1-Transcript13129	RuvB-like 2 (EC 3.6.4.12) (Reptin)	88	104	CN	TM
DCIv1-Transcript13137	F-box protein At3g44326	42	52	RLP	TM
DCIv1-Transcript13137	F-box protein At3g44326	128	141	RLP	LRR
DCIv1-Transcript1313	Putative F-box/FBD/LRR-repeat protein At1g78760	137	200	RLP	LRR
DCIv1-Transcript1313	Putative F-box/FBD/LRR-repeat protein At1g78760	229	245	RLP	TM
DCIv1-Transcript1313	Putative F-box/FBD/LRR-repeat protein At1g78760	360	370	RLP	TM
DCIv1-Transcript13159	Serine/threonine-protein kinase UCN (EC 2.7.11.1) (AGC serine/threonine-protein kinase subfamily 2 member 3) (Protein UNICORN)	22	37	KIN	TM
DCIv1-Transcript13159	Serine/threonine-protein kinase UCN (EC 2.7.11.1) (AGC serine/threonine-protein kinase subfamily 2 member 3) (Protein UNICORN)	125	135	KIN	TM
DCIv1-Transcript13159	Serine/threonine-protein kinase UCN (EC 2.7.11.1) (AGC serine/threonine-protein kinase subfamily 2 member 3) (Protein UNICORN)	19	36	KIN	Kinase
DCIv1-Transcript13159	Serine/threonine-protein kinase UCN (EC 2.7.11.1) (AGC serine/threonine-protein kinase subfamily 2 member 3) (Protein UNICORN)	134	176	KIN	Kinase
DCIv1-Transcript13160	Rho-associated protein kinase 2 (EC 2.7.11.1) (Rho kinase 2) (Rho-associated, coiled-coil-containing protein kinase 2) (Rho-associated, coiled-coil-containing protein kinase II) (ROCK-II) (p164 ROCK-2)	127	165	KIN	Kinase
DCIv1-Transcript13160	Rho-associated protein kinase 2 (EC 2.7.11.1) (Rho kinase 2) (Rho-associated, coiled-coil-containing protein kinase 2) (Rho-associated, coiled-coil-containing protein kinase II) (ROCK-II) (p164 ROCK-2)	194	207	KIN	Kinase
DCIv1-Transcript13165	AP2-like ethylene-responsive transcription factor PLT1 (Protein AINTEGUMENTA-LIKE 3) (Protein PLETHORA 1)	118	127	L	LRR
DCIv1-Transcript13166	Receptor like protein 22 (AtRLP22)	1	22	RLP	TM
DCIv1-Transcript13166	Receptor like protein 22 (AtRLP22)	263	275	RLP	TM
DCIv1-Transcript13166	Receptor like protein 22 (AtRLP22)	54	70	RLP	LRR
DCIv1-Transcript13166	Receptor like protein 22 (AtRLP22)	243	258	RLP	LRR
DCIv1-Transcript13166	Receptor like protein 22 (AtRLP22)	274	365	RLP	LRR
DCIv1-Transcript13177	Serine/threonine-protein kinase bur1 (EC 2.7.11.22) (EC 2.7.11.23) (PITALRE-like kinase A)	182	193	KIN	TM
DCIv1-Transcript13177	Serine/threonine-protein kinase bur1 (EC 2.7.11.22) (EC 2.7.11.23) (PITALRE-like kinase A)	8	35	KIN	Kinase
DCIv1-Transcript13177	Serine/threonine-protein kinase bur1 (EC 2.7.11.22) (EC 2.7.11.23) (PITALRE-like kinase A)	112	147	KIN	Kinase
DCIv1-Transcript13181	Beta-glucosidase 29 (AtBGLU29) (EC 3.2.1.21)	2	16	KIN	TM
DCIv1-Transcript13181	Beta-glucosidase 29 (AtBGLU29) (EC 3.2.1.21)	337	364	KIN	Kinase
DCIv1-Transcript13194	Serine/threonine-protein kinase 17A (EC 2.7.11.1) (DAP kinase-related apoptosis-inducing protein kinase 1)	158	192	KIN	Kinase
DCIv1-Transcript13198	ABC transporter B family member 28 (ABC transporter ABCB.28) (AtABCB28) (Non-intrinsic ABC protein 8) (TAP-related protein 1)	516	531	N	NBS
DCIv1-Transcript13198	ABC transporter B family member 28 (ABC transporter ABCB.28) (AtABCB28) (Non-intrinsic ABC protein 8) (TAP-related protein 1)	154	178	N	TM
DCIv1-Transcript13198	ABC transporter B family member 28 (ABC transporter ABCB.28) (AtABCB28) (Non-intrinsic ABC protein 8) (TAP-related protein 1)	352	364	N	TM
DCIv1-Transcript13198	ABC transporter B family member 28 (ABC transporter ABCB.28) (AtABCB28) (Non-intrinsic ABC protein 8) (TAP-related protein 1)	375	393	N	TM
DCIv1-Transcript13198	ABC transporter B family member 28 (ABC transporter ABCB.28) (AtABCB28) (Non-intrinsic ABC protein 8) (TAP-related protein 1)	595	605	N	TM
DCIv1-Transcript13217	Ubiquitin fusion degradation protein 1 homolog (UB fusion protein 1)	70	94	RLP	LRR
DCIv1-Transcript13217	Ubiquitin fusion degradation protein 1 homolog (UB fusion protein 1)	79	93	RLP	TM
DCIv1-Transcript13240	LRR receptor-like serine/threonine-protein kinase FLS2 (EC 2.7.11.1) (Protein FLAGELLIN-SENSING 2) (Protein FLAGELLIN-SENSITIVE 2)	521	619	RLK	LRR
DCIv1-Transcript13240	LRR receptor-like serine/threonine-protein kinase FLS2 (EC 2.7.11.1) (Protein FLAGELLIN-SENSING 2) (Protein FLAGELLIN-SENSITIVE 2)	723	761	RLK	Kinase
DCIv1-Transcript13240	LRR receptor-like serine/threonine-protein kinase FLS2 (EC 2.7.11.1) (Protein FLAGELLIN-SENSING 2) (Protein FLAGELLIN-SENSITIVE 2)	804	816	RLK	Kinase
DCIv1-Transcript13240	LRR receptor-like serine/threonine-protein kinase FLS2 (EC 2.7.11.1) (Protein FLAGELLIN-SENSING 2) (Protein FLAGELLIN-SENSITIVE 2)	826	881	RLK	Kinase
DCIv1-Transcript13240	LRR receptor-like serine/threonine-protein kinase FLS2 (EC 2.7.11.1) (Protein FLAGELLIN-SENSING 2) (Protein FLAGELLIN-SENSITIVE 2)	893	904	RLK	Kinase
DCIv1-Transcript13240	LRR receptor-like serine/threonine-protein kinase FLS2 (EC 2.7.11.1) (Protein FLAGELLIN-SENSING 2) (Protein FLAGELLIN-SENSITIVE 2)	909	931	RLK	Kinase
DCIv1-Transcript13240	LRR receptor-like serine/threonine-protein kinase FLS2 (EC 2.7.11.1) (Protein FLAGELLIN-SENSING 2) (Protein FLAGELLIN-SENSITIVE 2)	974	1004	RLK	Kinase
DCIv1-Transcript13240	LRR receptor-like serine/threonine-protein kinase FLS2 (EC 2.7.11.1) (Protein FLAGELLIN-SENSING 2) (Protein FLAGELLIN-SENSITIVE 2)	647	672	RLK	TM
DCIv1-Transcript13247	Receptor-like protein 13 (AtRLP13)	79	91	RLP	TM
DCIv1-Transcript13247	Receptor-like protein 13 (AtRLP13)	144	164	RLP	TM
DCIv1-Transcript13247	Receptor-like protein 13 (AtRLP13)	69	79	RLP	LRR
DCIv1-Transcript13247	Receptor-like protein 13 (AtRLP13)	141	254	RLP	LRR
DCIv1-Transcript13272	Serine/threonine-protein kinase BSK4 (EC 2.7.11.1) (Brassinosteroid-signaling kinase 4)	43	88	KIN	Kinase
DCIv1-Transcript13272	Serine/threonine-protein kinase BSK4 (EC 2.7.11.1) (Brassinosteroid-signaling kinase 4)	152	204	KIN	Kinase
DCIv1-Transcript13272	Serine/threonine-protein kinase BSK4 (EC 2.7.11.1) (Brassinosteroid-signaling kinase 4)	227	249	KIN	Kinase
DCIv1-Transcript13272	Serine/threonine-protein kinase BSK4 (EC 2.7.11.1) (Brassinosteroid-signaling kinase 4)	285	305	KIN	Kinase
DCIv1-Transcript13273	-	89	106	RLP	TM
DCIv1-Transcript13273	-	146	167	RLP	TM
DCIv1-Transcript13273	-	183	196	RLP	TM
DCIv1-Transcript13273	-	205	218	RLP	TM
DCIv1-Transcript13273	-	103	116	RLP	LRR
DCIv1-Transcript13325	LRR receptor-like serine/threonine-protein kinase RGI5 (EC 2.7.11.1) (Protein RECEPTOR OF RGF1 5) (Protein RGF1 INSENSITIVE 5)	11	29	RLK	TM
DCIv1-Transcript13325	LRR receptor-like serine/threonine-protein kinase RGI5 (EC 2.7.11.1) (Protein RECEPTOR OF RGF1 5) (Protein RGF1 INSENSITIVE 5)	252	262	RLK	TM
DCIv1-Transcript13325	LRR receptor-like serine/threonine-protein kinase RGI5 (EC 2.7.11.1) (Protein RECEPTOR OF RGF1 5) (Protein RGF1 INSENSITIVE 5)	326	336	RLK	TM
DCIv1-Transcript13325	LRR receptor-like serine/threonine-protein kinase RGI5 (EC 2.7.11.1) (Protein RECEPTOR OF RGF1 5) (Protein RGF1 INSENSITIVE 5)	619	629	RLK	TM
DCIv1-Transcript13325	LRR receptor-like serine/threonine-protein kinase RGI5 (EC 2.7.11.1) (Protein RECEPTOR OF RGF1 5) (Protein RGF1 INSENSITIVE 5)	662	683	RLK	TM
DCIv1-Transcript13325	LRR receptor-like serine/threonine-protein kinase RGI5 (EC 2.7.11.1) (Protein RECEPTOR OF RGF1 5) (Protein RGF1 INSENSITIVE 5)	723	738	RLK	TM
DCIv1-Transcript13325	LRR receptor-like serine/threonine-protein kinase RGI5 (EC 2.7.11.1) (Protein RECEPTOR OF RGF1 5) (Protein RGF1 INSENSITIVE 5)	710	752	RLK	Kinase
DCIv1-Transcript13325	LRR receptor-like serine/threonine-protein kinase RGI5 (EC 2.7.11.1) (Protein RECEPTOR OF RGF1 5) (Protein RGF1 INSENSITIVE 5)	776	786	RLK	Kinase
DCIv1-Transcript13325	LRR receptor-like serine/threonine-protein kinase RGI5 (EC 2.7.11.1) (Protein RECEPTOR OF RGF1 5) (Protein RGF1 INSENSITIVE 5)	797	809	RLK	Kinase
DCIv1-Transcript13325	LRR receptor-like serine/threonine-protein kinase RGI5 (EC 2.7.11.1) (Protein RECEPTOR OF RGF1 5) (Protein RGF1 INSENSITIVE 5)	829	884	RLK	Kinase
DCIv1-Transcript13325	LRR receptor-like serine/threonine-protein kinase RGI5 (EC 2.7.11.1) (Protein RECEPTOR OF RGF1 5) (Protein RGF1 INSENSITIVE 5)	903	913	RLK	Kinase
DCIv1-Transcript13325	LRR receptor-like serine/threonine-protein kinase RGI5 (EC 2.7.11.1) (Protein RECEPTOR OF RGF1 5) (Protein RGF1 INSENSITIVE 5)	917	940	RLK	Kinase
DCIv1-Transcript13325	LRR receptor-like serine/threonine-protein kinase RGI5 (EC 2.7.11.1) (Protein RECEPTOR OF RGF1 5) (Protein RGF1 INSENSITIVE 5)	999	1024	RLK	Kinase
DCIv1-Transcript13325	LRR receptor-like serine/threonine-protein kinase RGI5 (EC 2.7.11.1) (Protein RECEPTOR OF RGF1 5) (Protein RGF1 INSENSITIVE 5)	78	85	RLK	LRR
DCIv1-Transcript13325	LRR receptor-like serine/threonine-protein kinase RGI5 (EC 2.7.11.1) (Protein RECEPTOR OF RGF1 5) (Protein RGF1 INSENSITIVE 5)	449	465	RLK	LRR
DCIv1-Transcript13325	LRR receptor-like serine/threonine-protein kinase RGI5 (EC 2.7.11.1) (Protein RECEPTOR OF RGF1 5) (Protein RGF1 INSENSITIVE 5)	527	642	RLK	LRR
DCIv1-Transcript13334	Probable LRR receptor-like serine/threonine-protein kinase At1g12460 (EC 2.7.11.1)	825	830	CLK	CC
DCIv1-Transcript13334	Probable LRR receptor-like serine/threonine-protein kinase At1g12460 (EC 2.7.11.1)	66	74	CLK	LRR
DCIv1-Transcript13334	Probable LRR receptor-like serine/threonine-protein kinase At1g12460 (EC 2.7.11.1)	89	99	CLK	LRR
DCIv1-Transcript13334	Probable LRR receptor-like serine/threonine-protein kinase At1g12460 (EC 2.7.11.1)	184	194	CLK	LRR
DCIv1-Transcript13334	Probable LRR receptor-like serine/threonine-protein kinase At1g12460 (EC 2.7.11.1)	274	288	CLK	LRR
DCIv1-Transcript13334	Probable LRR receptor-like serine/threonine-protein kinase At1g12460 (EC 2.7.11.1)	517	640	CLK	LRR
DCIv1-Transcript13334	Probable LRR receptor-like serine/threonine-protein kinase At1g12460 (EC 2.7.11.1)	4	21	CLK	TM
DCIv1-Transcript13334	Probable LRR receptor-like serine/threonine-protein kinase At1g12460 (EC 2.7.11.1)	229	239	CLK	TM
DCIv1-Transcript13334	Probable LRR receptor-like serine/threonine-protein kinase At1g12460 (EC 2.7.11.1)	416	426	CLK	TM
DCIv1-Transcript13334	Probable LRR receptor-like serine/threonine-protein kinase At1g12460 (EC 2.7.11.1)	488	499	CLK	TM
DCIv1-Transcript13334	Probable LRR receptor-like serine/threonine-protein kinase At1g12460 (EC 2.7.11.1)	537	550	CLK	TM
DCIv1-Transcript13334	Probable LRR receptor-like serine/threonine-protein kinase At1g12460 (EC 2.7.11.1)	654	673	CLK	TM
DCIv1-Transcript13334	Probable LRR receptor-like serine/threonine-protein kinase At1g12460 (EC 2.7.11.1)	697	740	CLK	Kinase
DCIv1-Transcript13334	Probable LRR receptor-like serine/threonine-protein kinase At1g12460 (EC 2.7.11.1)	763	773	CLK	Kinase
DCIv1-Transcript13334	Probable LRR receptor-like serine/threonine-protein kinase At1g12460 (EC 2.7.11.1)	784	796	CLK	Kinase
DCIv1-Transcript13334	Probable LRR receptor-like serine/threonine-protein kinase At1g12460 (EC 2.7.11.1)	884	894	CLK	Kinase
DCIv1-Transcript13334	Probable LRR receptor-like serine/threonine-protein kinase At1g12460 (EC 2.7.11.1)	900	921	CLK	Kinase
DCIv1-Transcript13334	Probable LRR receptor-like serine/threonine-protein kinase At1g12460 (EC 2.7.11.1)	977	1007	CLK	Kinase
DCIv1-Transcript13352	Protein N-terminal and lysine N-methyltransferase efm7 (EC 2.1.1.-) (Elongation factor methyltransferase 7)	185	197	N	NBS
DCIv1-Transcript13352	Protein N-terminal and lysine N-methyltransferase efm7 (EC 2.1.1.-) (Elongation factor methyltransferase 7)	85	96	N	TM
DCIv1-Transcript13352	Protein N-terminal and lysine N-methyltransferase efm7 (EC 2.1.1.-) (Elongation factor methyltransferase 7)	146	160	N	TM
DCIv1-Transcript13357	Probable serine/threonine-protein kinase PBL8 (EC 2.7.11.1) (PBS1-like protein 8)	186	197	KIN	TM
DCIv1-Transcript13357	Probable serine/threonine-protein kinase PBL8 (EC 2.7.11.1) (PBS1-like protein 8)	69	104	KIN	Kinase
DCIv1-Transcript13357	Probable serine/threonine-protein kinase PBL8 (EC 2.7.11.1) (PBS1-like protein 8)	140	150	KIN	Kinase
DCIv1-Transcript13357	Probable serine/threonine-protein kinase PBL8 (EC 2.7.11.1) (PBS1-like protein 8)	156	168	KIN	Kinase
DCIv1-Transcript13357	Probable serine/threonine-protein kinase PBL8 (EC 2.7.11.1) (PBS1-like protein 8)	180	233	KIN	Kinase
DCIv1-Transcript13357	Probable serine/threonine-protein kinase PBL8 (EC 2.7.11.1) (PBS1-like protein 8)	247	258	KIN	Kinase
DCIv1-Transcript13357	Probable serine/threonine-protein kinase PBL8 (EC 2.7.11.1) (PBS1-like protein 8)	264	285	KIN	Kinase
DCIv1-Transcript13357	Probable serine/threonine-protein kinase PBL8 (EC 2.7.11.1) (PBS1-like protein 8)	338	357	KIN	Kinase
DCIv1-Transcript1335	Probable serine/threonine protein kinase IRE4 (AtIRE4) (EC 2.7.11.1)	907	918	NK	TM
DCIv1-Transcript1335	Probable serine/threonine protein kinase IRE4 (AtIRE4) (EC 2.7.11.1)	705	730	NK	Kinase
DCIv1-Transcript1335	Probable serine/threonine protein kinase IRE4 (AtIRE4) (EC 2.7.11.1)	808	846	NK	Kinase
DCIv1-Transcript1335	Probable serine/threonine protein kinase IRE4 (AtIRE4) (EC 2.7.11.1)	905	920	NK	Kinase
DCIv1-Transcript13363	Mitogen-activated protein kinase 6 (AtMPK6) (MAP kinase 6) (EC 2.7.11.24)	15	25	KIN	TM
DCIv1-Transcript13363	Mitogen-activated protein kinase 6 (AtMPK6) (MAP kinase 6) (EC 2.7.11.24)	84	108	KIN	Kinase
DCIv1-Transcript13363	Mitogen-activated protein kinase 6 (AtMPK6) (MAP kinase 6) (EC 2.7.11.24)	213	255	KIN	Kinase
DCIv1-Transcript13363	Mitogen-activated protein kinase 6 (AtMPK6) (MAP kinase 6) (EC 2.7.11.24)	285	301	KIN	Kinase
DCIv1-Transcript1336	Probable serine/threonine protein kinase IRE4 (AtIRE4) (EC 2.7.11.1)	907	918	NK	TM
DCIv1-Transcript1336	Probable serine/threonine protein kinase IRE4 (AtIRE4) (EC 2.7.11.1)	705	730	NK	Kinase
DCIv1-Transcript1336	Probable serine/threonine protein kinase IRE4 (AtIRE4) (EC 2.7.11.1)	808	846	NK	Kinase
DCIv1-Transcript1336	Probable serine/threonine protein kinase IRE4 (AtIRE4) (EC 2.7.11.1)	905	920	NK	Kinase
DCIv1-Transcript13386	Phytosulfokine receptor 1 (DcPSKR1) (EC 2.7.11.1) (Phytosulfokine LRR receptor kinase 1)	83	131	RLP	LRR
DCIv1-Transcript13386	Phytosulfokine receptor 1 (DcPSKR1) (EC 2.7.11.1) (Phytosulfokine LRR receptor kinase 1)	2	15	RLP	TM
DCIv1-Transcript13387	Probable LRR receptor-like serine/threonine-protein kinase At5g37450 (EC 2.7.11.1)	87	99	RLK	LRR
DCIv1-Transcript13387	Probable LRR receptor-like serine/threonine-protein kinase At5g37450 (EC 2.7.11.1)	125	135	RLK	LRR
DCIv1-Transcript13387	Probable LRR receptor-like serine/threonine-protein kinase At5g37450 (EC 2.7.11.1)	251	270	RLK	LRR
DCIv1-Transcript13387	Probable LRR receptor-like serine/threonine-protein kinase At5g37450 (EC 2.7.11.1)	307	396	RLK	LRR
DCIv1-Transcript13387	Probable LRR receptor-like serine/threonine-protein kinase At5g37450 (EC 2.7.11.1)	633	675	RLK	Kinase
DCIv1-Transcript13387	Probable LRR receptor-like serine/threonine-protein kinase At5g37450 (EC 2.7.11.1)	699	709	RLK	Kinase
DCIv1-Transcript13387	Probable LRR receptor-like serine/threonine-protein kinase At5g37450 (EC 2.7.11.1)	717	727	RLK	Kinase
DCIv1-Transcript13387	Probable LRR receptor-like serine/threonine-protein kinase At5g37450 (EC 2.7.11.1)	739	794	RLK	Kinase
DCIv1-Transcript13387	Probable LRR receptor-like serine/threonine-protein kinase At5g37450 (EC 2.7.11.1)	812	823	RLK	Kinase
DCIv1-Transcript13387	Probable LRR receptor-like serine/threonine-protein kinase At5g37450 (EC 2.7.11.1)	827	849	RLK	Kinase
DCIv1-Transcript13387	Probable LRR receptor-like serine/threonine-protein kinase At5g37450 (EC 2.7.11.1)	885	915	RLK	Kinase
DCIv1-Transcript13387	Probable LRR receptor-like serine/threonine-protein kinase At5g37450 (EC 2.7.11.1)	6	22	RLK	TM
DCIv1-Transcript13387	Probable LRR receptor-like serine/threonine-protein kinase At5g37450 (EC 2.7.11.1)	475	491	RLK	TM
DCIv1-Transcript13387	Probable LRR receptor-like serine/threonine-protein kinase At5g37450 (EC 2.7.11.1)	579	598	RLK	TM
DCIv1-Transcript13387	Probable LRR receptor-like serine/threonine-protein kinase At5g37450 (EC 2.7.11.1)	778	789	RLK	TM
DCIv1-Transcript13388	Probable LRR receptor-like serine/threonine-protein kinase At5g37450 (EC 2.7.11.1)	6	25	RLK	TM
DCIv1-Transcript13388	Probable LRR receptor-like serine/threonine-protein kinase At5g37450 (EC 2.7.11.1)	451	464	RLK	TM
DCIv1-Transcript13388	Probable LRR receptor-like serine/threonine-protein kinase At5g37450 (EC 2.7.11.1)	551	571	RLK	TM
DCIv1-Transcript13388	Probable LRR receptor-like serine/threonine-protein kinase At5g37450 (EC 2.7.11.1)	750	761	RLK	TM
DCIv1-Transcript13388	Probable LRR receptor-like serine/threonine-protein kinase At5g37450 (EC 2.7.11.1)	605	647	RLK	Kinase
DCIv1-Transcript13388	Probable LRR receptor-like serine/threonine-protein kinase At5g37450 (EC 2.7.11.1)	671	681	RLK	Kinase
DCIv1-Transcript13388	Probable LRR receptor-like serine/threonine-protein kinase At5g37450 (EC 2.7.11.1)	689	699	RLK	Kinase
DCIv1-Transcript13388	Probable LRR receptor-like serine/threonine-protein kinase At5g37450 (EC 2.7.11.1)	711	766	RLK	Kinase
DCIv1-Transcript13388	Probable LRR receptor-like serine/threonine-protein kinase At5g37450 (EC 2.7.11.1)	784	795	RLK	Kinase
DCIv1-Transcript13388	Probable LRR receptor-like serine/threonine-protein kinase At5g37450 (EC 2.7.11.1)	799	821	RLK	Kinase
DCIv1-Transcript13388	Probable LRR receptor-like serine/threonine-protein kinase At5g37450 (EC 2.7.11.1)	857	887	RLK	Kinase
DCIv1-Transcript13388	Probable LRR receptor-like serine/threonine-protein kinase At5g37450 (EC 2.7.11.1)	87	99	RLK	LRR
DCIv1-Transcript13388	Probable LRR receptor-like serine/threonine-protein kinase At5g37450 (EC 2.7.11.1)	112	122	RLK	LRR
DCIv1-Transcript13388	Probable LRR receptor-like serine/threonine-protein kinase At5g37450 (EC 2.7.11.1)	294	362	RLK	LRR
DCIv1-Transcript13389	Probable LRR receptor-like serine/threonine-protein kinase At1g06840 (EC 2.7.11.1)	57	69	RLK	LRR
DCIv1-Transcript13389	Probable LRR receptor-like serine/threonine-protein kinase At1g06840 (EC 2.7.11.1)	82	92	RLK	LRR
DCIv1-Transcript13389	Probable LRR receptor-like serine/threonine-protein kinase At1g06840 (EC 2.7.11.1)	112	132	RLK	LRR
DCIv1-Transcript13389	Probable LRR receptor-like serine/threonine-protein kinase At1g06840 (EC 2.7.11.1)	233	309	RLK	LRR
DCIv1-Transcript13389	Probable LRR receptor-like serine/threonine-protein kinase At1g06840 (EC 2.7.11.1)	405	415	RLK	TM
DCIv1-Transcript13389	Probable LRR receptor-like serine/threonine-protein kinase At1g06840 (EC 2.7.11.1)	520	541	RLK	TM
DCIv1-Transcript13389	Probable LRR receptor-like serine/threonine-protein kinase At1g06840 (EC 2.7.11.1)	572	613	RLK	Kinase
DCIv1-Transcript13389	Probable LRR receptor-like serine/threonine-protein kinase At1g06840 (EC 2.7.11.1)	637	647	RLK	Kinase
DCIv1-Transcript13389	Probable LRR receptor-like serine/threonine-protein kinase At1g06840 (EC 2.7.11.1)	655	664	RLK	Kinase
DCIv1-Transcript13389	Probable LRR receptor-like serine/threonine-protein kinase At1g06840 (EC 2.7.11.1)	702	713	RLK	Kinase
DCIv1-Transcript13389	Probable LRR receptor-like serine/threonine-protein kinase At1g06840 (EC 2.7.11.1)	717	738	RLK	Kinase
DCIv1-Transcript13389	Probable LRR receptor-like serine/threonine-protein kinase At1g06840 (EC 2.7.11.1)	775	805	RLK	Kinase
DCIv1-Transcript13390	Probable LRR receptor-like serine/threonine-protein kinase At5g37450 (EC 2.7.11.1)	98	112	RLK	TM
DCIv1-Transcript13390	Probable LRR receptor-like serine/threonine-protein kinase At5g37450 (EC 2.7.11.1)	408	443	RLK	TM
DCIv1-Transcript13390	Probable LRR receptor-like serine/threonine-protein kinase At5g37450 (EC 2.7.11.1)	474	515	RLK	Kinase
DCIv1-Transcript13390	Probable LRR receptor-like serine/threonine-protein kinase At5g37450 (EC 2.7.11.1)	539	549	RLK	Kinase
DCIv1-Transcript13390	Probable LRR receptor-like serine/threonine-protein kinase At5g37450 (EC 2.7.11.1)	557	567	RLK	Kinase
DCIv1-Transcript13390	Probable LRR receptor-like serine/threonine-protein kinase At5g37450 (EC 2.7.11.1)	651	662	RLK	Kinase
DCIv1-Transcript13390	Probable LRR receptor-like serine/threonine-protein kinase At5g37450 (EC 2.7.11.1)	666	687	RLK	Kinase
DCIv1-Transcript13390	Probable LRR receptor-like serine/threonine-protein kinase At5g37450 (EC 2.7.11.1)	729	754	RLK	Kinase
DCIv1-Transcript13390	Probable LRR receptor-like serine/threonine-protein kinase At5g37450 (EC 2.7.11.1)	21	34	RLK	LRR
DCIv1-Transcript13390	Probable LRR receptor-like serine/threonine-protein kinase At5g37450 (EC 2.7.11.1)	116	221	RLK	LRR
DCIv1-Transcript13391	Probable LRR receptor-like serine/threonine-protein kinase At5g37450 (EC 2.7.11.1)	17	29	RLK	LRR
DCIv1-Transcript13391	Probable LRR receptor-like serine/threonine-protein kinase At5g37450 (EC 2.7.11.1)	158	177	RLK	LRR
DCIv1-Transcript13391	Probable LRR receptor-like serine/threonine-protein kinase At5g37450 (EC 2.7.11.1)	183	262	RLK	LRR
DCIv1-Transcript13391	Probable LRR receptor-like serine/threonine-protein kinase At5g37450 (EC 2.7.11.1)	462	503	RLK	Kinase
DCIv1-Transcript13391	Probable LRR receptor-like serine/threonine-protein kinase At5g37450 (EC 2.7.11.1)	527	537	RLK	Kinase
DCIv1-Transcript13391	Probable LRR receptor-like serine/threonine-protein kinase At5g37450 (EC 2.7.11.1)	554	575	RLK	Kinase
DCIv1-Transcript13391	Probable LRR receptor-like serine/threonine-protein kinase At5g37450 (EC 2.7.11.1)	612	642	RLK	Kinase
DCIv1-Transcript13391	Probable LRR receptor-like serine/threonine-protein kinase At5g37450 (EC 2.7.11.1)	406	432	RLK	TM
DCIv1-Transcript13396	Probable leucine-rich repeat receptor-like protein kinase At5g05160 (EC 2.7.11.-)	58	64	RLK	LRR
DCIv1-Transcript13396	Probable leucine-rich repeat receptor-like protein kinase At5g05160 (EC 2.7.11.-)	122	228	RLK	LRR
DCIv1-Transcript13396	Probable leucine-rich repeat receptor-like protein kinase At5g05160 (EC 2.7.11.-)	4	24	RLK	TM
DCIv1-Transcript13396	Probable leucine-rich repeat receptor-like protein kinase At5g05160 (EC 2.7.11.-)	260	283	RLK	TM
DCIv1-Transcript13396	Probable leucine-rich repeat receptor-like protein kinase At5g05160 (EC 2.7.11.-)	415	425	RLK	TM
DCIv1-Transcript13396	Probable leucine-rich repeat receptor-like protein kinase At5g05160 (EC 2.7.11.-)	448	462	RLK	TM
DCIv1-Transcript13396	Probable leucine-rich repeat receptor-like protein kinase At5g05160 (EC 2.7.11.-)	344	371	RLK	Kinase
DCIv1-Transcript13396	Probable leucine-rich repeat receptor-like protein kinase At5g05160 (EC 2.7.11.-)	437	490	RLK	Kinase
DCIv1-Transcript13396	Probable leucine-rich repeat receptor-like protein kinase At5g05160 (EC 2.7.11.-)	515	537	RLK	Kinase
DCIv1-Transcript13396	Probable leucine-rich repeat receptor-like protein kinase At5g05160 (EC 2.7.11.-)	579	608	RLK	Kinase
DCIv1-Transcript13399	Probable LRR receptor-like serine/threonine-protein kinase IRK (EC 2.7.11.1) (Inflorescence and root apices receptor-like kinase)	891	894	CLK	CC
DCIv1-Transcript13399	Probable LRR receptor-like serine/threonine-protein kinase IRK (EC 2.7.11.1) (Inflorescence and root apices receptor-like kinase)	63	80	CLK	LRR
DCIv1-Transcript13399	Probable LRR receptor-like serine/threonine-protein kinase IRK (EC 2.7.11.1) (Inflorescence and root apices receptor-like kinase)	288	300	CLK	LRR
DCIv1-Transcript13399	Probable LRR receptor-like serine/threonine-protein kinase IRK (EC 2.7.11.1) (Inflorescence and root apices receptor-like kinase)	391	399	CLK	LRR
DCIv1-Transcript13399	Probable LRR receptor-like serine/threonine-protein kinase IRK (EC 2.7.11.1) (Inflorescence and root apices receptor-like kinase)	423	433	CLK	LRR
DCIv1-Transcript13399	Probable LRR receptor-like serine/threonine-protein kinase IRK (EC 2.7.11.1) (Inflorescence and root apices receptor-like kinase)	440	455	CLK	LRR
DCIv1-Transcript13399	Probable LRR receptor-like serine/threonine-protein kinase IRK (EC 2.7.11.1) (Inflorescence and root apices receptor-like kinase)	468	578	CLK	LRR
DCIv1-Transcript13399	Probable LRR receptor-like serine/threonine-protein kinase IRK (EC 2.7.11.1) (Inflorescence and root apices receptor-like kinase)	693	717	CLK	Kinase
DCIv1-Transcript13399	Probable LRR receptor-like serine/threonine-protein kinase IRK (EC 2.7.11.1) (Inflorescence and root apices receptor-like kinase)	782	835	CLK	Kinase
DCIv1-Transcript13399	Probable LRR receptor-like serine/threonine-protein kinase IRK (EC 2.7.11.1) (Inflorescence and root apices receptor-like kinase)	852	858	CLK	Kinase
DCIv1-Transcript13399	Probable LRR receptor-like serine/threonine-protein kinase IRK (EC 2.7.11.1) (Inflorescence and root apices receptor-like kinase)	930	956	CLK	Kinase
DCIv1-Transcript13399	Probable LRR receptor-like serine/threonine-protein kinase IRK (EC 2.7.11.1) (Inflorescence and root apices receptor-like kinase)	1	22	CLK	TM
DCIv1-Transcript13399	Probable LRR receptor-like serine/threonine-protein kinase IRK (EC 2.7.11.1) (Inflorescence and root apices receptor-like kinase)	609	633	CLK	TM
DCIv1-Transcript13409	Probable receptor-like protein kinase At5g24010 (EC 2.7.11.-)	7	27	KIN	TM
DCIv1-Transcript13409	Probable receptor-like protein kinase At5g24010 (EC 2.7.11.-)	145	155	KIN	TM
DCIv1-Transcript13409	Probable receptor-like protein kinase At5g24010 (EC 2.7.11.-)	182	192	KIN	TM
DCIv1-Transcript13409	Probable receptor-like protein kinase At5g24010 (EC 2.7.11.-)	252	263	KIN	TM
DCIv1-Transcript13409	Probable receptor-like protein kinase At5g24010 (EC 2.7.11.-)	448	466	KIN	TM
DCIv1-Transcript13409	Probable receptor-like protein kinase At5g24010 (EC 2.7.11.-)	523	566	KIN	Kinase
DCIv1-Transcript13409	Probable receptor-like protein kinase At5g24010 (EC 2.7.11.-)	590	600	KIN	Kinase
DCIv1-Transcript13409	Probable receptor-like protein kinase At5g24010 (EC 2.7.11.-)	607	618	KIN	Kinase
DCIv1-Transcript13409	Probable receptor-like protein kinase At5g24010 (EC 2.7.11.-)	698	709	KIN	Kinase
DCIv1-Transcript13409	Probable receptor-like protein kinase At5g24010 (EC 2.7.11.-)	714	732	KIN	Kinase
DCIv1-Transcript13409	Probable receptor-like protein kinase At5g24010 (EC 2.7.11.-)	777	804	KIN	Kinase
DCIv1-Transcript13413	Probable LRR receptor-like serine/threonine-protein kinase At5g37450 (EC 2.7.11.1)	192	202	RLK	LRR
DCIv1-Transcript13413	Probable LRR receptor-like serine/threonine-protein kinase At5g37450 (EC 2.7.11.1)	215	225	RLK	LRR
DCIv1-Transcript13413	Probable LRR receptor-like serine/threonine-protein kinase At5g37450 (EC 2.7.11.1)	245	258	RLK	LRR
DCIv1-Transcript13413	Probable LRR receptor-like serine/threonine-protein kinase At5g37450 (EC 2.7.11.1)	360	462	RLK	LRR
DCIv1-Transcript13413	Probable LRR receptor-like serine/threonine-protein kinase At5g37450 (EC 2.7.11.1)	103	117	RLK	TM
DCIv1-Transcript13413	Probable LRR receptor-like serine/threonine-protein kinase At5g37450 (EC 2.7.11.1)	269	279	RLK	TM
DCIv1-Transcript13413	Probable LRR receptor-like serine/threonine-protein kinase At5g37450 (EC 2.7.11.1)	538	550	RLK	TM
DCIv1-Transcript13413	Probable LRR receptor-like serine/threonine-protein kinase At5g37450 (EC 2.7.11.1)	560	570	RLK	TM
DCIv1-Transcript13413	Probable LRR receptor-like serine/threonine-protein kinase At5g37450 (EC 2.7.11.1)	648	674	RLK	TM
DCIv1-Transcript13413	Probable LRR receptor-like serine/threonine-protein kinase At5g37450 (EC 2.7.11.1)	707	748	RLK	Kinase
DCIv1-Transcript13413	Probable LRR receptor-like serine/threonine-protein kinase At5g37450 (EC 2.7.11.1)	772	782	RLK	Kinase
DCIv1-Transcript13413	Probable LRR receptor-like serine/threonine-protein kinase At5g37450 (EC 2.7.11.1)	790	800	RLK	Kinase
DCIv1-Transcript13413	Probable LRR receptor-like serine/threonine-protein kinase At5g37450 (EC 2.7.11.1)	837	848	RLK	Kinase
DCIv1-Transcript13413	Probable LRR receptor-like serine/threonine-protein kinase At5g37450 (EC 2.7.11.1)	852	873	RLK	Kinase
DCIv1-Transcript13413	Probable LRR receptor-like serine/threonine-protein kinase At5g37450 (EC 2.7.11.1)	910	940	RLK	Kinase
DCIv1-Transcript13414	Serine/threonine-protein kinase AtPK1/AtPK6 (EC 2.7.11.1) (Ribosomal-protein S6 kinase homolog 1)	160	190	KIN	Kinase
DCIv1-Transcript13414	Serine/threonine-protein kinase AtPK1/AtPK6 (EC 2.7.11.1) (Ribosomal-protein S6 kinase homolog 1)	267	308	KIN	Kinase
DCIv1-Transcript13414	Serine/threonine-protein kinase AtPK1/AtPK6 (EC 2.7.11.1) (Ribosomal-protein S6 kinase homolog 1)	339	355	KIN	Kinase
DCIv1-Transcript13415	LRR receptor kinase SERK2 (EC 2.7.11.1) (BRI1-associated receptor kinase 1 homolog 2) (OsBAK1-2) (Somatic embryogenesis receptor kinase 2) (OsSERK2)	180	194	KIN	TM
DCIv1-Transcript13415	LRR receptor kinase SERK2 (EC 2.7.11.1) (BRI1-associated receptor kinase 1 homolog 2) (OsBAK1-2) (Somatic embryogenesis receptor kinase 2) (OsSERK2)	277	327	KIN	Kinase
DCIv1-Transcript13415	LRR receptor kinase SERK2 (EC 2.7.11.1) (BRI1-associated receptor kinase 1 homolog 2) (OsBAK1-2) (Somatic embryogenesis receptor kinase 2) (OsSERK2)	359	378	KIN	Kinase
DCIv1-Transcript13415	LRR receptor kinase SERK2 (EC 2.7.11.1) (BRI1-associated receptor kinase 1 homolog 2) (OsBAK1-2) (Somatic embryogenesis receptor kinase 2) (OsSERK2)	423	450	KIN	Kinase
DCIv1-Transcript13438	ATPase WRNIP1 homolog C26H5.02c	368	388	CN	CC
DCIv1-Transcript13438	ATPase WRNIP1 homolog C26H5.02c	187	202	CN	NBS
DCIv1-Transcript13438	ATPase WRNIP1 homolog C26H5.02c	197	209	CN	TM
DCIv1-Transcript13438	ATPase WRNIP1 homolog C26H5.02c	496	514	CN	TM
DCIv1-Transcript13462	Probable plastid-lipid-associated protein 9, chloroplastic (Fibrillin-7a) (AtPGL34)	82	96	L	LRR
DCIv1-Transcript1346	Probable LRR receptor-like serine/threonine-protein kinase At2g16250 (EC 2.7.11.1)	20	31	RLK	TM
DCIv1-Transcript1346	Probable LRR receptor-like serine/threonine-protein kinase At2g16250 (EC 2.7.11.1)	151	168	RLK	TM
DCIv1-Transcript1346	Probable LRR receptor-like serine/threonine-protein kinase At2g16250 (EC 2.7.11.1)	226	236	RLK	TM
DCIv1-Transcript1346	Probable LRR receptor-like serine/threonine-protein kinase At2g16250 (EC 2.7.11.1)	454	477	RLK	TM
DCIv1-Transcript1346	Probable LRR receptor-like serine/threonine-protein kinase At2g16250 (EC 2.7.11.1)	721	732	RLK	TM
DCIv1-Transcript1346	Probable LRR receptor-like serine/threonine-protein kinase At2g16250 (EC 2.7.11.1)	518	560	RLK	Kinase
DCIv1-Transcript1346	Probable LRR receptor-like serine/threonine-protein kinase At2g16250 (EC 2.7.11.1)	630	678	RLK	Kinase
DCIv1-Transcript1346	Probable LRR receptor-like serine/threonine-protein kinase At2g16250 (EC 2.7.11.1)	719	734	RLK	Kinase
DCIv1-Transcript1346	Probable LRR receptor-like serine/threonine-protein kinase At2g16250 (EC 2.7.11.1)	71	88	RLK	LRR
DCIv1-Transcript1346	Probable LRR receptor-like serine/threonine-protein kinase At2g16250 (EC 2.7.11.1)	154	171	RLK	LRR
DCIv1-Transcript1346	Probable LRR receptor-like serine/threonine-protein kinase At2g16250 (EC 2.7.11.1)	202	220	RLK	LRR
DCIv1-Transcript1346	Probable LRR receptor-like serine/threonine-protein kinase At2g16250 (EC 2.7.11.1)	256	286	RLK	LRR
DCIv1-Transcript1346	Probable LRR receptor-like serine/threonine-protein kinase At2g16250 (EC 2.7.11.1)	305	348	RLK	LRR
DCIv1-Transcript1346	Probable LRR receptor-like serine/threonine-protein kinase At2g16250 (EC 2.7.11.1)	359	392	RLK	LRR
DCIv1-Transcript13494	Leucine-rich repeat receptor protein kinase HPCA1 (EC 2.7.11.1) (Protein HYDROGEN-PEROXIDE-INDUCED CALCIUM INCREASES 1)	78	95	RLK	LRR
DCIv1-Transcript13494	Leucine-rich repeat receptor protein kinase HPCA1 (EC 2.7.11.1) (Protein HYDROGEN-PEROXIDE-INDUCED CALCIUM INCREASES 1)	110	135	RLK	LRR
DCIv1-Transcript13494	Leucine-rich repeat receptor protein kinase HPCA1 (EC 2.7.11.1) (Protein HYDROGEN-PEROXIDE-INDUCED CALCIUM INCREASES 1)	166	176	RLK	LRR
DCIv1-Transcript13494	Leucine-rich repeat receptor protein kinase HPCA1 (EC 2.7.11.1) (Protein HYDROGEN-PEROXIDE-INDUCED CALCIUM INCREASES 1)	178	203	RLK	LRR
DCIv1-Transcript13494	Leucine-rich repeat receptor protein kinase HPCA1 (EC 2.7.11.1) (Protein HYDROGEN-PEROXIDE-INDUCED CALCIUM INCREASES 1)	250	320	RLK	LRR
DCIv1-Transcript13494	Leucine-rich repeat receptor protein kinase HPCA1 (EC 2.7.11.1) (Protein HYDROGEN-PEROXIDE-INDUCED CALCIUM INCREASES 1)	323	403	RLK	LRR
DCIv1-Transcript13494	Leucine-rich repeat receptor protein kinase HPCA1 (EC 2.7.11.1) (Protein HYDROGEN-PEROXIDE-INDUCED CALCIUM INCREASES 1)	647	687	RLK	Kinase
DCIv1-Transcript13494	Leucine-rich repeat receptor protein kinase HPCA1 (EC 2.7.11.1) (Protein HYDROGEN-PEROXIDE-INDUCED CALCIUM INCREASES 1)	711	721	RLK	Kinase
DCIv1-Transcript13494	Leucine-rich repeat receptor protein kinase HPCA1 (EC 2.7.11.1) (Protein HYDROGEN-PEROXIDE-INDUCED CALCIUM INCREASES 1)	729	739	RLK	Kinase
DCIv1-Transcript13494	Leucine-rich repeat receptor protein kinase HPCA1 (EC 2.7.11.1) (Protein HYDROGEN-PEROXIDE-INDUCED CALCIUM INCREASES 1)	751	806	RLK	Kinase
DCIv1-Transcript13494	Leucine-rich repeat receptor protein kinase HPCA1 (EC 2.7.11.1) (Protein HYDROGEN-PEROXIDE-INDUCED CALCIUM INCREASES 1)	819	830	RLK	Kinase
DCIv1-Transcript13494	Leucine-rich repeat receptor protein kinase HPCA1 (EC 2.7.11.1) (Protein HYDROGEN-PEROXIDE-INDUCED CALCIUM INCREASES 1)	835	855	RLK	Kinase
DCIv1-Transcript13494	Leucine-rich repeat receptor protein kinase HPCA1 (EC 2.7.11.1) (Protein HYDROGEN-PEROXIDE-INDUCED CALCIUM INCREASES 1)	903	925	RLK	Kinase
DCIv1-Transcript13494	Leucine-rich repeat receptor protein kinase HPCA1 (EC 2.7.11.1) (Protein HYDROGEN-PEROXIDE-INDUCED CALCIUM INCREASES 1)	16	30	RLK	TM
DCIv1-Transcript13494	Leucine-rich repeat receptor protein kinase HPCA1 (EC 2.7.11.1) (Protein HYDROGEN-PEROXIDE-INDUCED CALCIUM INCREASES 1)	42	58	RLK	TM
DCIv1-Transcript13494	Leucine-rich repeat receptor protein kinase HPCA1 (EC 2.7.11.1) (Protein HYDROGEN-PEROXIDE-INDUCED CALCIUM INCREASES 1)	90	102	RLK	TM
DCIv1-Transcript13494	Leucine-rich repeat receptor protein kinase HPCA1 (EC 2.7.11.1) (Protein HYDROGEN-PEROXIDE-INDUCED CALCIUM INCREASES 1)	136	148	RLK	TM
DCIv1-Transcript13494	Leucine-rich repeat receptor protein kinase HPCA1 (EC 2.7.11.1) (Protein HYDROGEN-PEROXIDE-INDUCED CALCIUM INCREASES 1)	236	247	RLK	TM
DCIv1-Transcript13494	Leucine-rich repeat receptor protein kinase HPCA1 (EC 2.7.11.1) (Protein HYDROGEN-PEROXIDE-INDUCED CALCIUM INCREASES 1)	583	605	RLK	TM
DCIv1-Transcript13498	Leucine-rich repeat receptor protein kinase HPCA1 (EC 2.7.11.1) (Protein HYDROGEN-PEROXIDE-INDUCED CALCIUM INCREASES 1)	10	25	L	LRR
DCIv1-Transcript13498	Leucine-rich repeat receptor protein kinase HPCA1 (EC 2.7.11.1) (Protein HYDROGEN-PEROXIDE-INDUCED CALCIUM INCREASES 1)	85	108	L	LRR
DCIv1-Transcript13498	Leucine-rich repeat receptor protein kinase HPCA1 (EC 2.7.11.1) (Protein HYDROGEN-PEROXIDE-INDUCED CALCIUM INCREASES 1)	154	205	L	LRR
DCIv1-Transcript13498	Leucine-rich repeat receptor protein kinase HPCA1 (EC 2.7.11.1) (Protein HYDROGEN-PEROXIDE-INDUCED CALCIUM INCREASES 1)	214	283	L	LRR
DCIv1-Transcript13500	Receptor-like protein 11 (AtRLP11)	16	29	L	LRR
DCIv1-Transcript13500	Receptor-like protein 11 (AtRLP11)	70	81	L	LRR
DCIv1-Transcript13500	Receptor-like protein 11 (AtRLP11)	89	112	L	LRR
DCIv1-Transcript13500	Receptor-like protein 11 (AtRLP11)	157	181	L	LRR
DCIv1-Transcript13500	Receptor-like protein 11 (AtRLP11)	205	269	L	LRR
DCIv1-Transcript13501	uncharacterized protein LOC107432303 isoform X1	192	249	RLP	LRR
DCIv1-Transcript13501	uncharacterized protein LOC107432303 isoform X1	113	129	RLP	TM
DCIv1-Transcript13506	IQ domain-containing protein IQM6 (IQ motif-containing protein 6)	12	32	C	CC
DCIv1-Transcript13508	Putative leucine-rich repeat receptor-like serine/threonine-protein kinase At3g53590 (EC 2.7.11.1)	10	25	L	LRR
DCIv1-Transcript13508	Putative leucine-rich repeat receptor-like serine/threonine-protein kinase At3g53590 (EC 2.7.11.1)	75	83	L	LRR
DCIv1-Transcript13508	Putative leucine-rich repeat receptor-like serine/threonine-protein kinase At3g53590 (EC 2.7.11.1)	84	122	L	LRR
DCIv1-Transcript13537	ABC transporter G family member 45 (OsABCG45) (Pleiotropic drug resistance protein 1) (OsPDR1)	69	84	N	NBS
DCIv1-Transcript13537	ABC transporter G family member 45 (OsABCG45) (Pleiotropic drug resistance protein 1) (OsPDR1)	209	222	N	TM
DCIv1-Transcript13537	ABC transporter G family member 45 (OsABCG45) (Pleiotropic drug resistance protein 1) (OsPDR1)	356	367	N	TM
DCIv1-Transcript13537	ABC transporter G family member 45 (OsABCG45) (Pleiotropic drug resistance protein 1) (OsPDR1)	384	398	N	TM
DCIv1-Transcript13537	ABC transporter G family member 45 (OsABCG45) (Pleiotropic drug resistance protein 1) (OsPDR1)	425	449	N	TM
DCIv1-Transcript13537	ABC transporter G family member 45 (OsABCG45) (Pleiotropic drug resistance protein 1) (OsPDR1)	462	515	N	TM
DCIv1-Transcript13537	ABC transporter G family member 45 (OsABCG45) (Pleiotropic drug resistance protein 1) (OsPDR1)	582	596	N	TM
DCIv1-Transcript13551	Protein MALE DISCOVERER 1 (AtMDIS1) (Probable LRR receptor-like serine/threonine-protein kinase At5g45840) (EC 2.7.11.1)	53	66	KIN	Kinase
DCIv1-Transcript13551	Protein MALE DISCOVERER 1 (AtMDIS1) (Probable LRR receptor-like serine/threonine-protein kinase At5g45840) (EC 2.7.11.1)	89	99	KIN	Kinase
DCIv1-Transcript13551	Protein MALE DISCOVERER 1 (AtMDIS1) (Probable LRR receptor-like serine/threonine-protein kinase At5g45840) (EC 2.7.11.1)	105	115	KIN	Kinase
DCIv1-Transcript13551	Protein MALE DISCOVERER 1 (AtMDIS1) (Probable LRR receptor-like serine/threonine-protein kinase At5g45840) (EC 2.7.11.1)	123	129	KIN	Kinase
DCIv1-Transcript13551	Protein MALE DISCOVERER 1 (AtMDIS1) (Probable LRR receptor-like serine/threonine-protein kinase At5g45840) (EC 2.7.11.1)	133	155	KIN	Kinase
DCIv1-Transcript13551	Protein MALE DISCOVERER 1 (AtMDIS1) (Probable LRR receptor-like serine/threonine-protein kinase At5g45840) (EC 2.7.11.1)	203	227	KIN	Kinase
DCIv1-Transcript13555	Non-specific lipid-transfer protein (LTP)	1	17	KIN	TM
DCIv1-Transcript13555	Non-specific lipid-transfer protein (LTP)	41	51	KIN	TM
DCIv1-Transcript13555	Non-specific lipid-transfer protein (LTP)	5	20	KIN	Kinase
DCIv1-Transcript13588	Putative serine/threonine-protein kinase receptor (EC 2.7.11.1) (S-receptor kinase) (SRK)	511	531	CK	CC
DCIv1-Transcript13588	Putative serine/threonine-protein kinase receptor (EC 2.7.11.1) (S-receptor kinase) (SRK)	11	29	CK	TM
DCIv1-Transcript13588	Putative serine/threonine-protein kinase receptor (EC 2.7.11.1) (S-receptor kinase) (SRK)	71	83	CK	TM
DCIv1-Transcript13588	Putative serine/threonine-protein kinase receptor (EC 2.7.11.1) (S-receptor kinase) (SRK)	435	459	CK	TM
DCIv1-Transcript13588	Putative serine/threonine-protein kinase receptor (EC 2.7.11.1) (S-receptor kinase) (SRK)	534	546	CK	Kinase
DCIv1-Transcript13596	Protein GRAVITROPIC IN THE LIGHT 1	150	198	CL	CC
DCIv1-Transcript13596	Protein GRAVITROPIC IN THE LIGHT 1	119	128	CL	LRR
DCIv1-Transcript13596	Protein GRAVITROPIC IN THE LIGHT 1	78	93	CL	TM
DCIv1-Transcript13598	protein Jade-1-like	263	269	L	LRR
DCIv1-Transcript13614	Probable leucine-rich repeat receptor-like serine/threonine-protein kinase At3g14840 (EC 2.7.11.1)	439	450	RLK	TM
DCIv1-Transcript13614	Probable leucine-rich repeat receptor-like serine/threonine-protein kinase At3g14840 (EC 2.7.11.1)	523	548	RLK	TM
DCIv1-Transcript13614	Probable leucine-rich repeat receptor-like serine/threonine-protein kinase At3g14840 (EC 2.7.11.1)	561	580	RLK	TM
DCIv1-Transcript13614	Probable leucine-rich repeat receptor-like serine/threonine-protein kinase At3g14840 (EC 2.7.11.1)	583	593	RLK	TM
DCIv1-Transcript13614	Probable leucine-rich repeat receptor-like serine/threonine-protein kinase At3g14840 (EC 2.7.11.1)	598	611	RLK	Kinase
DCIv1-Transcript13614	Probable leucine-rich repeat receptor-like serine/threonine-protein kinase At3g14840 (EC 2.7.11.1)	634	644	RLK	Kinase
DCIv1-Transcript13614	Probable leucine-rich repeat receptor-like serine/threonine-protein kinase At3g14840 (EC 2.7.11.1)	703	732	RLK	Kinase
DCIv1-Transcript13614	Probable leucine-rich repeat receptor-like serine/threonine-protein kinase At3g14840 (EC 2.7.11.1)	112	128	RLK	LRR
DCIv1-Transcript13614	Probable leucine-rich repeat receptor-like serine/threonine-protein kinase At3g14840 (EC 2.7.11.1)	144	154	RLK	LRR
DCIv1-Transcript13614	Probable leucine-rich repeat receptor-like serine/threonine-protein kinase At3g14840 (EC 2.7.11.1)	179	196	RLK	LRR
DCIv1-Transcript13614	Probable leucine-rich repeat receptor-like serine/threonine-protein kinase At3g14840 (EC 2.7.11.1)	276	362	RLK	LRR
DCIv1-Transcript13620	Probable LRR receptor-like serine/threonine-protein kinase At1g07650 (EC 2.7.11.1)	76	101	RLK	LRR
DCIv1-Transcript13620	Probable LRR receptor-like serine/threonine-protein kinase At1g07650 (EC 2.7.11.1)	345	387	RLK	Kinase
DCIv1-Transcript13620	Probable LRR receptor-like serine/threonine-protein kinase At1g07650 (EC 2.7.11.1)	427	436	RLK	Kinase
DCIv1-Transcript13620	Probable LRR receptor-like serine/threonine-protein kinase At1g07650 (EC 2.7.11.1)	485	506	RLK	Kinase
DCIv1-Transcript13620	Probable LRR receptor-like serine/threonine-protein kinase At1g07650 (EC 2.7.11.1)	99	125	RLK	TM
DCIv1-Transcript13620	Probable LRR receptor-like serine/threonine-protein kinase At1g07650 (EC 2.7.11.1)	136	149	RLK	TM
DCIv1-Transcript13620	Probable LRR receptor-like serine/threonine-protein kinase At1g07650 (EC 2.7.11.1)	162	218	RLK	TM
DCIv1-Transcript13620	Probable LRR receptor-like serine/threonine-protein kinase At1g07650 (EC 2.7.11.1)	229	250	RLK	TM
DCIv1-Transcript13620	Probable LRR receptor-like serine/threonine-protein kinase At1g07650 (EC 2.7.11.1)	294	318	RLK	TM
DCIv1-Transcript13620	Probable LRR receptor-like serine/threonine-protein kinase At1g07650 (EC 2.7.11.1)	365	379	RLK	TM
DCIv1-Transcript13624	50S ribosomal protein L13, chloroplastic (CL13) (Protein EMBRYO DEFECTIVE 1473)	1	11	RLP	TM
DCIv1-Transcript13624	50S ribosomal protein L13, chloroplastic (CL13) (Protein EMBRYO DEFECTIVE 1473)	25	37	RLP	TM
DCIv1-Transcript13624	50S ribosomal protein L13, chloroplastic (CL13) (Protein EMBRYO DEFECTIVE 1473)	135	147	RLP	TM
DCIv1-Transcript13624	50S ribosomal protein L13, chloroplastic (CL13) (Protein EMBRYO DEFECTIVE 1473)	177	186	RLP	LRR
DCIv1-Transcript13695	DEAD-box ATP-dependent RNA helicase 5-like	152	162	TRAN	TM
DCIv1-Transcript1369	Adenosine kinase (EC 2.7.1.20)	90	102	T	TM
DCIv1-Transcript1369	Adenosine kinase (EC 2.7.1.20)	174	185	T	TM
DCIv1-Transcript1369	Adenosine kinase (EC 2.7.1.20)	299	309	T	TM
DCIv1-Transcript1369	Adenosine kinase (EC 2.7.1.20)	209	232	T	TIR
DCIv1-Transcript13701	Chitinase-3-like protein 2 (Chondrocyte protein 39) (YKL-39)	29	45	KIN	TM
DCIv1-Transcript13701	Chitinase-3-like protein 2 (Chondrocyte protein 39) (YKL-39)	232	246	KIN	TM
DCIv1-Transcript13701	Chitinase-3-like protein 2 (Chondrocyte protein 39) (YKL-39)	374	394	KIN	TM
DCIv1-Transcript13701	Chitinase-3-like protein 2 (Chondrocyte protein 39) (YKL-39)	437	513	KIN	Kinase
DCIv1-Transcript13702	LRR receptor-like serine/threonine-protein kinase RPK2 (EC 2.7.11.1) (Protein TOADSTOOL 2) (Receptor-like protein kinase 2)	791	791	CLK	CC
DCIv1-Transcript13702	LRR receptor-like serine/threonine-protein kinase RPK2 (EC 2.7.11.1) (Protein TOADSTOOL 2) (Receptor-like protein kinase 2)	1	23	CLK	TM
DCIv1-Transcript13702	LRR receptor-like serine/threonine-protein kinase RPK2 (EC 2.7.11.1) (Protein TOADSTOOL 2) (Receptor-like protein kinase 2)	384	396	CLK	TM
DCIv1-Transcript13702	LRR receptor-like serine/threonine-protein kinase RPK2 (EC 2.7.11.1) (Protein TOADSTOOL 2) (Receptor-like protein kinase 2)	574	589	CLK	TM
DCIv1-Transcript13702	LRR receptor-like serine/threonine-protein kinase RPK2 (EC 2.7.11.1) (Protein TOADSTOOL 2) (Receptor-like protein kinase 2)	591	601	CLK	TM
DCIv1-Transcript13702	LRR receptor-like serine/threonine-protein kinase RPK2 (EC 2.7.11.1) (Protein TOADSTOOL 2) (Receptor-like protein kinase 2)	634	660	CLK	TM
DCIv1-Transcript13702	LRR receptor-like serine/threonine-protein kinase RPK2 (EC 2.7.11.1) (Protein TOADSTOOL 2) (Receptor-like protein kinase 2)	858	876	CLK	TM
DCIv1-Transcript13702	LRR receptor-like serine/threonine-protein kinase RPK2 (EC 2.7.11.1) (Protein TOADSTOOL 2) (Receptor-like protein kinase 2)	746	756	CLK	Kinase
DCIv1-Transcript13702	LRR receptor-like serine/threonine-protein kinase RPK2 (EC 2.7.11.1) (Protein TOADSTOOL 2) (Receptor-like protein kinase 2)	764	774	CLK	Kinase
DCIv1-Transcript13702	LRR receptor-like serine/threonine-protein kinase RPK2 (EC 2.7.11.1) (Protein TOADSTOOL 2) (Receptor-like protein kinase 2)	901	914	CLK	Kinase
DCIv1-Transcript13702	LRR receptor-like serine/threonine-protein kinase RPK2 (EC 2.7.11.1) (Protein TOADSTOOL 2) (Receptor-like protein kinase 2)	951	981	CLK	Kinase
DCIv1-Transcript13702	LRR receptor-like serine/threonine-protein kinase RPK2 (EC 2.7.11.1) (Protein TOADSTOOL 2) (Receptor-like protein kinase 2)	62	72	CLK	LRR
DCIv1-Transcript13702	LRR receptor-like serine/threonine-protein kinase RPK2 (EC 2.7.11.1) (Protein TOADSTOOL 2) (Receptor-like protein kinase 2)	260	275	CLK	LRR
DCIv1-Transcript13702	LRR receptor-like serine/threonine-protein kinase RPK2 (EC 2.7.11.1) (Protein TOADSTOOL 2) (Receptor-like protein kinase 2)	511	625	CLK	LRR
DCIv1-Transcript13704	Class V chitinase (AtChiC) (EC 3.2.1.14) (EC 3.2.1.200)	359	378	KIN	TM
DCIv1-Transcript13704	Class V chitinase (AtChiC) (EC 3.2.1.14) (EC 3.2.1.200)	497	508	KIN	TM
DCIv1-Transcript13704	Class V chitinase (AtChiC) (EC 3.2.1.14) (EC 3.2.1.200)	429	456	KIN	Kinase
DCIv1-Transcript13704	Class V chitinase (AtChiC) (EC 3.2.1.14) (EC 3.2.1.200)	488	511	KIN	Kinase
DCIv1-Transcript13704	Class V chitinase (AtChiC) (EC 3.2.1.14) (EC 3.2.1.200)	538	566	KIN	Kinase
DCIv1-Transcript13713	uncharacterized protein LOC116143596	57	79	KIN	TM
DCIv1-Transcript13713	uncharacterized protein LOC116143596	394	410	KIN	TM
DCIv1-Transcript13713	uncharacterized protein LOC116143596	1362	1376	KIN	TM
DCIv1-Transcript13713	uncharacterized protein LOC116143596	1175	1204	KIN	Kinase
DCIv1-Transcript13713	uncharacterized protein LOC116143596	1276	1332	KIN	Kinase
DCIv1-Transcript13713	uncharacterized protein LOC116143596	1361	1381	KIN	Kinase
DCIv1-Transcript13713	uncharacterized protein LOC116143596	1419	1438	KIN	Kinase
DCIv1-Transcript13746	Receptor-like protein kinase 7 (EC 2.7.11.1)	67	77	RLP	TM
DCIv1-Transcript13746	Receptor-like protein kinase 7 (EC 2.7.11.1)	121	140	RLP	TM
DCIv1-Transcript13746	Receptor-like protein kinase 7 (EC 2.7.11.1)	56	66	RLP	LRR
DCIv1-Transcript13746	Receptor-like protein kinase 7 (EC 2.7.11.1)	118	231	RLP	LRR
DCIv1-Transcript13747	Receptor-like protein 37 (AtRLP37) (Protein EMBRYO DEFECTIVE 2800)	56	66	RLP	LRR
DCIv1-Transcript13747	Receptor-like protein 37 (AtRLP37) (Protein EMBRYO DEFECTIVE 2800)	118	231	RLP	LRR
DCIv1-Transcript13747	Receptor-like protein 37 (AtRLP37) (Protein EMBRYO DEFECTIVE 2800)	121	140	RLP	TM
DCIv1-Transcript13773	Mitogen-activated protein kinase kinase kinase 20 (MAPKK kinase 20) (EC 2.7.11.25) (Protein ABA-INSENSITIVE PROTEIN KINASE 1)	195	205	KIN	TM
DCIv1-Transcript13773	Mitogen-activated protein kinase kinase kinase 20 (MAPKK kinase 20) (EC 2.7.11.25) (Protein ABA-INSENSITIVE PROTEIN KINASE 1)	218	228	KIN	TM
DCIv1-Transcript13773	Mitogen-activated protein kinase kinase kinase 20 (MAPKK kinase 20) (EC 2.7.11.25) (Protein ABA-INSENSITIVE PROTEIN KINASE 1)	13	25	KIN	Kinase
DCIv1-Transcript13773	Mitogen-activated protein kinase kinase kinase 20 (MAPKK kinase 20) (EC 2.7.11.25) (Protein ABA-INSENSITIVE PROTEIN KINASE 1)	121	158	KIN	Kinase
DCIv1-Transcript13773	Mitogen-activated protein kinase kinase kinase 20 (MAPKK kinase 20) (EC 2.7.11.25) (Protein ABA-INSENSITIVE PROTEIN KINASE 1)	192	208	KIN	Kinase
[truncated: 14,629 more rows]

## Sheet: KEY
R-genes class	Description
CN	Contains coiled-coil and NBS domains
CNL	Contains a central nucleotide-binding (NB) subdomain as part of a larger entity called the NB-ARC domain. C-terminal to the NB-ARC domain lies a leucine-rich repeat (LRR) domain, which is sometimes followed by an extension of variable length. Hence, this group of R proteins is collectively referred to as NB-LRR proteins. If N-terminal region contain a predicted coiled-coil structures (CC), non-TI…
Kinase	Kinase domain involved in resistance process
Mlo-like	Mlo-like resistant proteins
N	Contains NBS domain only, lack of LRR
NL	Contains NBS domain at N-terminal and LRR st the C-terminal, and lack of the CC domain
Other	The class Other consists in a miscellaneus set of R proteins that do not fit into any of the known four classes, but that has resistance function. To date 13 genes were cloned to that class indicating that there are other way to produce resistance in plant kingdom.
Pto-like	Pto-like resistant proteins
RLK	RLKs, or Receptor like Kinases, consist of an extracellullar leucine-rich repeat region (eLRR) that consist of 25-38aa conferring broad interaction surface that is well suited to interact with multiple ligands and an intracellular kinase domain. The eLRR domain plays the recognising role while the kinase triggers the downstream activation cascades. In Arabidopsis genome RLKs constitute a large ge…
RLK-GNK2	RLK class with additional domain GNK2
RLP	Receptor Like Proteins consists of a leucine-rich receptor-like repeat, a transmembrane region of ~25 AA, and a short cytoplasmic region, with no kinase domain. The extracellular leucine rich repeat (eLRR) shows high homology with the RLKs eLRR. RLPs can recognise avirulence genes in a indirect way like Cf2 that recognise the avirulence gene Avr2 through the cysteine protease Rcr3. There are also…
RPW8-NL	Contains NBS ,LRR and RPW8 domains
T	Contains TIR domain only, lack of LRR or NBS
TN	Contains TIR and NBS domains
TNL	Contains a central nucleotide-binding (NB) subdomain as part of a larger entity called the NB-ARC domain. C-terminal to the NB-ARC domain lies a leucine-rich repeat (LRR) domain, which is sometimes followed by an extension of variable length. Hence, this group of R proteins is collectively referred to as NB-LRR proteins. If N-terminal region shows homology to the protein domain Interleukin-1 Rece…
Transmembrane helix	Description
NBS	nucleotide binding region
CC	coiled-coil
TM	transmembrame domain
Kinase	kinase domain
LRR	Leucine-rich repeat region
TIR	toll interleukin 1 region

## Sheet: Total R genes
Trasncript ID	Annotation	Start	End	R-Genes - class	Transmembrane helix
DCIv1-Transcript10000	ATP-dependent zinc metalloprotease FTSH 12, chloroplastic (AtFTSH12) (EC 3.4.24.-)	518	538	CN	NBS		Total R genes	3104
DCIv1-Transcript10008	26S proteasome regulatory subunit 7 homolog A (26S proteasome AAA-ATPase subunit RPT1a) (26S proteasome subunit 7 homolog A) (Regulatory particle triple-A ATPase subunit 1a)	211	227	N	NBS
DCIv1-Transcript10010	Protein STRUBBELIG-RECEPTOR FAMILY 6 (Leucine-rich repeat receptor kinase-like protein SRF6)	7	20	RLK	TM
DCIv1-Transcript10024	Armadillo repeat-containing protein 7	102	115	N	NBS
DCIv1-Transcript1006	ER lumen protein-retaining receptor	84	105	N	NBS
DCIv1-Transcript10072	uncharacterized protein LOC116125776	130	136	N	NBS
DCIv1-Transcript10079	Proline-rich receptor-like protein kinase PERK3 (EC 2.7.11.1) (Proline-rich extensin-like receptor kinase 3) (AtPERK3)	9	52	KIN	Kinase
DCIv1-Transcript1007	ER lumen protein-retaining receptor	84	105	N	NBS
DCIv1-Transcript10089	-	57	69	N	NBS
DCIv1-Transcript1008	ER lumen protein-retaining receptor A (HDEL receptor)	84	105	N	NBS
DCIv1-Transcript1009	ER lumen protein-retaining receptor A (HDEL receptor)	84	105	N	NBS
DCIv1-Transcript10130	Calcium/calmodulin-regulated receptor-like kinase 1 (AtCRLK1) (EC 2.7.11.1)	4	26	KIN	TM
DCIv1-Transcript10136	Disease resistance protein At4g27190	172	197	CNL	NBS
DCIv1-Transcript10140	Nudix hydrolase 17, mitochondrial (AtNUDT17) (EC 3.6.1.-)	114	131	KIN	Kinase
DCIv1-Transcript1014	Probable LRR receptor-like serine/threonine-protein kinase At1g53440 (EC 2.7.11.1)	30	51	KIN	Kinase
DCIv1-Transcript10169	ABC transporter G family member 5 (ABC transporter ABCG.5) (AtABCG5) (White-brown complex homolog protein 5) (AtWBC5)	205	205	CN	CC
DCIv1-Transcript10194	Casein kinase 1-like protein 1 (EC 2.7.11.1) (Casein kinase 1) (Casein kinase I isoform delta-like) (CKI-delta) (Protein CASEIN KINASE I-LIKE 1)	15	38	KIN	Kinase
DCIv1-Transcript10196	Casein kinase 1-like protein 1 (EC 2.7.11.1) (Casein kinase 1) (Casein kinase I isoform delta-like) (CKI-delta) (Protein CASEIN KINASE I-LIKE 1)	290	300	RLP	LRR
DCIv1-Transcript10199	E3 ubiquitin ligase (RING-type E3 ubiquitin transferase) (Serine/threonine-protein kinase)	128	139	KIN	TM
DCIv1-Transcript10201	Serine/threonine-protein kinase 38 (EC 2.7.11.1)	21	38	KIN	TM
DCIv1-Transcript10203	DNA repair protein recA homolog 3, mitochondrial (Recombinase A homolog 3)	120	126	N	NBS
DCIv1-Transcript1021	Probable LRR receptor-like serine/threonine-protein kinase RFK1 (EC 2.7.11.1) (Receptor-like kinase in flowers 1)	169	184	RLK	LRR
DCIv1-Transcript1022	Probable LRR receptor-like serine/threonine-protein kinase RFK1 (EC 2.7.11.1) (Receptor-like kinase in flowers 1)	210	227	RLK	LRR
DCIv1-Transcript1023	Probable LRR receptor-like serine/threonine-protein kinase RFK1 (EC 2.7.11.1) (Receptor-like kinase in flowers 1)	3	26	KIN	Kinase
DCIv1-Transcript10257	Leucine-rich repeat receptor-like kinase protein HAR1 (EC 2.7.11.1) (Protein HYPERNODULATION ABERRANT ROOT FORMATION 1)	90	106	RLK	LRR
DCIv1-Transcript10281	ATP synthase subunit gamma, mitochondrial (F-ATPase gamma subunit)	323	332	CL	CC
DCIv1-Transcript10297	Serine protease/ABC transporter B family protein tagA (EC 3.4.21.-)	419	436	N	NBS
DCIv1-Transcript10298	ABC transporter B family member 27 (ABC transporter ABCB.27) (AtABCB27) (Aluminum tolerance-related ATP-binding cassette transporter) (Antigen peptide transporter-like 2) (Transporter associated with antigen processing-like protein 2) (AtTAP2)	421	438	N	NBS
DCIv1-Transcript10326	Phospholipase A1-IIbeta (EC 3.1.1.-)	190	203	TRAN	TM
DCIv1-Transcript10327	Phospholipase A1-II 5 (EC 3.1.1.-)	185	196	RLP	TM
DCIv1-Transcript10341	CBL-interacting protein kinase 17 (EC 2.7.11.1) (OsCIPK17)	166	174	NK	NBS
DCIv1-Transcript10342	Probable serine/threonine-protein kinase fhkA (EC 2.7.11.1) (Forkhead-associated kinase protein A)	103	136	NK	Kinase
DCIv1-Transcript10343	CBL-interacting protein kinase 18 (EC 2.7.11.1) (OsCIPK18)	23	31	N	NBS
DCIv1-Transcript10381	Serine/threonine-protein kinase SIK3 homolog (EC 2.7.11.1) (Serine/threonine-protein kinase QSK homolog)	34	50	KIN	TM
DCIv1-Transcript10411	Protein ACTIVITY OF BC1 COMPLEX KINASE 3, chloroplastic (ABC1-LIKE KINASE 3) (EC 2.7.-.-) (EC 2.7.11.1) (Protein REPRESSOR OF BDR1)	507	519	NK	NBS
DCIv1-Transcript10425	L-type lectin-domain containing receptor kinase IX.2 (LecRK-IX.2) (EC 2.7.11.1)	13	36	KIN	TM
DCIv1-Transcript10429	Dirigent protein 9 (AtDIR9)	96	120	N	NBS
DCIv1-Transcript1043	Receptor-like protein 57 (AtRLP57)	77	215	RLP	LRR
DCIv1-Transcript10443	Probable LRR receptor-like serine/threonine-protein kinase At1g07650 (EC 2.7.11.1)	67	76	RLK	LRR
DCIv1-Transcript10469	ABC transporter F family member 4 (ABC transporter ABCF.4) (AtABCF4) (GCN20-type ATP-binding cassette protein GCN4)	533	548	CN	NBS
DCIv1-Transcript10473	Putative disease resistance protein RGA4 (RGA4-blb)	355	367	NL	TM
DCIv1-Transcript10487	MDIS1-interacting receptor like kinase 1 (AtMIK1) (Leucine-rich repeat receptor-like protein kinase PXL2) (EC 2.7.11.1) (Protein PHLOEM INTERCALATED WITH XYLEM-LIKE 2)	775	775	CLK	CC
DCIv1-Transcript10489	AUGMIN subunit 8 (QWRF motif-containing protein 8) (ROP1 enhancer 2)	532	544	RLP	TM
DCIv1-Transcript10490	AUGMIN subunit 8 (QWRF motif-containing protein 8) (ROP1 enhancer 2)	460	472	RLP	LRR
DCIv1-Transcript10503	L-type lectin-domain containing receptor kinase IV.4 (LecRK-IV.4) (EC 2.7.11.1)	1	17	KIN	TM
DCIv1-Transcript10529	uncharacterized protein LOC116110240 isoform X2	822	850	KIN	Kinase
DCIv1-Transcript10530	uncharacterized protein LOC116110240 isoform X2	822	850	KIN	Kinase
DCIv1-Transcript10537	Probable 26S proteasome regulatory subunit 4	228	243	N	NBS
DCIv1-Transcript10548	Glycerophosphodiester phosphodiesterase GDPD2 (EC 3.1.4.46) (Glycerophosphodiester phosphodiesterase 2) (AtGDPD2)	295	306	T	TM
DCIv1-Transcript10550	Serine/threonine-protein kinase PBS1 (EC 2.7.11.1) (AvrPphB susceptible protein 1)	68	112	KIN	Kinase
DCIv1-Transcript1055	Glyoxysomal processing protease, glyoxysomal (AtDEG15) (EC 3.4.21.-) (DEG-protease)	34	40	N	NBS
DCIv1-Transcript10571	LRR receptor-like serine/threonine-protein kinase SIK1 (EC 2.7.11.1) (ERECTA homolog 2) (ER homolog 2) (OsER2) (Stress-induced protein kinase 1) (OsSIK1)	363	364	CLK	CC
DCIv1-Transcript10581	ABC-type transporter TR06 (KK-1 biosynthesis cluster protein 6)	357	369	N	NBS
DCIv1-Transcript10610	Transcription termination factor MTEF1, chloroplastic (Mitochondrial transcription termination factor 1) (Protein EMBRYO DEFECTIVE 93) (Protein SINGLET OXYGEN-LINKED DEATH ACTIVATOR 10)	37	46	L	LRR
DCIv1-Transcript10613	Putative disease resistance protein RGA4 (RGA4-blb)	197	225	CNL	NBS
DCIv1-Transcript10629	Peroxidase 15 (Atperox P15) (EC 1.11.1.7) (ATP36)	15	30	RLP	TM
DCIv1-Transcript10636	Mitogen-activated protein kinase p38b (MAP kinase p38b) (MAPK p38b) (EC 2.7.11.24)	1	38	KIN	Kinase
DCIv1-Transcript10637	Cyclin-dependent kinase 14 (EC 2.7.11.22) (Cell division protein kinase 14)	1	38	KIN	Kinase
DCIv1-Transcript10655	Transcription termination factor MTEF1, chloroplastic (Mitochondrial transcription termination factor 1) (Protein EMBRYO DEFECTIVE 93) (Protein SINGLET OXYGEN-LINKED DEATH ACTIVATOR 10)	37	46	L	LRR
DCIv1-Transcript10662	Disease resistance protein RPS5 (Resistance to Pseudomonas syringae protein 5) (pNd3/pNd10)	189	214	CNL	NBS
DCIv1-Transcript10663	Disease resistance protein At4g27190	178	211	CNL	NBS
DCIv1-Transcript10664	Probable disease resistance protein At4g27220	164	197	CNL	NBS
DCIv1-Transcript10665	Probable disease resistance protein At4g27220	30	64	CNL	CC
DCIv1-Transcript10666	Receptor-like protein kinase BRI1-like 3 (EC 2.7.10.1) (EC 2.7.11.1) (BRASSINOSTEROID INSENSITIVE 1-like protein 3)	3	40	L	LRR
DCIv1-Transcript10668	uncharacterized protein LOC110414745 isoform X1	33	39	L	LRR
DCIv1-Transcript10671	Transitional endoplasmic reticulum ATPase homolog 1 (EC 3.6.4.6) (Cell division cycle-related protein 48.1) (p97/CDC48 homolog 1)	36	50	N	NBS
DCIv1-Transcript10692	zinc finger MYM-type protein 1-like	2	13	RLP	LRR
DCIv1-Transcript10700	BTB/POZ domain and ankyrin repeat-containing protein NPR2 (OsNPR2) (NPR1 homolog 2) (OsNH2)	116	131	KIN	TM
DCIv1-Transcript10701	BTB/POZ domain and ankyrin repeat-containing protein NPR1-like	116	131	KIN	TM
DCIv1-Transcript10717	Probable LRR receptor-like serine/threonine-protein kinase At2g23950 (EC 2.7.11.1)	83	189	RLK	LRR
DCIv1-Transcript10719	LRR receptor-like serine/threonine-protein kinase ERL1 (EC 2.7.11.1) (Protein ERECTA-like kinase 1)	5	21	RLK	TM
DCIv1-Transcript10722	Wall-associated receptor kinase-like 18 (EC 2.7.11.-)	279	289	KIN	TM
DCIv1-Transcript10737	Phospholipase A1-IIbeta (EC 3.1.1.-)	103	116	TRAN	TM
DCIv1-Transcript10745	protein CfxQ homolog	253	267	CN	NBS
DCIv1-Transcript10746	protein CfxQ homolog	186	206	CN	CC
DCIv1-Transcript10747	protein CfxQ homolog	199	205	CN	CC
DCIv1-Transcript10748	protein CfxQ homolog	251	265	CN	NBS
DCIv1-Transcript10789	Autophagy-related protein 18	68	78	N	NBS
DCIv1-Transcript10817	Putative disease resistance protein RGA3 (Blight resistance protein B149) (RGA1-blb)	288	305	CNL	NBS
DCIv1-Transcript10820	Putative disease resistance protein RGA3 (Blight resistance protein B149) (RGA1-blb)	288	305	CNL	NBS
DCIv1-Transcript10821	Disease resistance protein RPV1 (NAD(+) hydrolase RPV1) (EC 3.2.2.6) (Resistance to Plasmopara viticola protein) (MrRVP1)	4	24	CL	CC
DCIv1-Transcript10824	Receptor-like protein 46 (AtRLP46)	3	15	RLP	TM
DCIv1-Transcript10826	-	16	56	L	LRR
DCIv1-Transcript10827	Leucine-rich repeat receptor-like kinase protein HAR1 (EC 2.7.11.1) (Protein HYPERNODULATION ABERRANT ROOT FORMATION 1)	45	62	L	LRR
DCIv1-Transcript1082	DnaJ homolog subfamily C member 2	301	364	CL	CC
DCIv1-Transcript10852	Actin-2 (Actin II) (Centractin-like protein)	340	350	RLP	TM
DCIv1-Transcript10879	Receptor-like protein 8 (AtRLP8) (RESISTANCE TO PERONOSPORA PARASITICA 27)	2	21	RLP	TM
DCIv1-Transcript1089	Receptor protein-tyrosine kinase CEPR1 (EC 2.7.10.1) (Protein C-TERMINALLY ENCODED PEPTIDE RECEPTOR 1) (Protein XYLEM INTERMIXED WITH PHLOEM 1)	58	77	RLP	LRR
DCIv1-Transcript1092	Probable L-type lectin-domain containing receptor kinase I.6 (LecRK-I.6) (EC 2.7.11.1)	444	446	CK	CC
DCIv1-Transcript10955	Putative disease resistance protein At3g14460	27	47	CNL	CC
DCIv1-Transcript10962	Plant intracellular Ras-group-related LRR protein 7	56	64	CL	CC
DCIv1-Transcript10963	cold-responsive protein kinase 1-like isoform X1	104	113	CLK	CC
DCIv1-Transcript10964	Putative cysteine-rich receptor-like protein kinase 31 (Cysteine-rich RLK31) (EC 2.7.11.-)	15	39	KIN	Kinase
DCIv1-Transcript1098	Probable xyloglucan endotransglucosylase/hydrolase protein 28 (At-XTH28) (XTH-28) (EC 2.4.1.207)	98	106	L	LRR
DCIv1-Transcript10993	Probable LRR receptor-like serine/threonine-protein kinase At1g06840 (EC 2.7.11.1)	32	48	RLP	TM
DCIv1-Transcript10994	Leucine-rich repeat receptor protein kinase HPCA1 (EC 2.7.11.1) (Protein HYDROGEN-PEROXIDE-INDUCED CALCIUM INCREASES 1)	779	782	CLK	CC
DCIv1-Transcript10995	Leucine-rich repeat receptor protein kinase HPCA1 (EC 2.7.11.1) (Protein HYDROGEN-PEROXIDE-INDUCED CALCIUM INCREASES 1)	86	97	RLK	LRR
DCIv1-Transcript11002	Pentatricopeptide repeat-containing protein At3g57430, chloroplastic (Protein ORGANELLE TRANSCRIPT PROCESSING 84)	11	21	L	LRR
DCIv1-Transcript11040	Probable disease resistance protein At4g27220	142	158	RLP	LRR
DCIv1-Transcript11042	Probable disease resistance protein At4g27220	142	158	RLP	LRR
DCIv1-Transcript11047	G-type lectin S-receptor-like serine/threonine-protein kinase At1g11300 (EC 2.7.11.1)	30	60	KIN	TM
DCIv1-Transcript11067	Leucine-rich repeat receptor-like tyrosine-protein kinase PXC3 (EC 2.7.10.1) (Protein PXY/TDR-CORRELATED 3)	2	20	RLP	TM
DCIv1-Transcript11094	Myosin-IIIa (EC 2.7.11.1)	162	213	KIN	Kinase
DCIv1-Transcript11095	Wee1-like protein kinase (EC 2.7.10.2)	162	213	KIN	Kinase
DCIv1-Transcript11103	Inorganic pyrophosphatase TTM2 (EC 3.6.1.1) (Triphosphate tunnel metalloenzyme 2) (AtTTM2)	58	80	CN	NBS
DCIv1-Transcript11136	Dynein regulatory complex subunit 6 (F-box and leucine-rich repeat protein 13) (F-box/LRR-repeat protein 13)	69	79	RLP	TM
DCIv1-Transcript1113	Ubiquitin-like modifier-activating enzyme 6 (Ubiquitin-activating enzyme 6) (EC 6.2.1.45) (Ubiquitin-activating enzyme E1-like protein 2) (E1-L2)	1045	1066	N	NBS
DCIv1-Transcript11149	uncharacterized protein LOC116116320	25	35	N	TM
DCIv1-Transcript11150	uncharacterized protein LOC116116320	14	24	N	TM
DCIv1-Transcript11151	Protein TONSOKU (Protein BRUSHY 1) (Protein MGOUN 3)	81	93	RLP	TM
DCIv1-Transcript11165	DNA repair protein recA homolog 3, mitochondrial (Recombinase A homolog 3)	127	133	N	NBS
DCIv1-Transcript11174	Protein phosphatase 2C 51 (OsPP2C51) (EC 3.1.3.16)	197	208	N	NBS
DCIv1-Transcript11196	Receptor-like protein 7 (AtRLP7)	135	150	RLP	LRR
DCIv1-Transcript11205	Protein RRP6-like 3 (AtRRP6L3)	10	20	KIN	TM
DCIv1-Transcript11228	Cysteine-rich receptor-like protein kinase 6 (Cysteine-rich RLK6) (EC 2.7.11.-) (Receptor-like protein kinase 5)	1	28	KIN	TM
DCIv1-Transcript1124	Flavonoid 3-O-glucosyltransferase (EC 2.4.1.-) (UDP glucose:flavonoid 3-O-glucosyltransferase) (UDP-glycosyltransferase 78G1)	130	146	KIN	TM
DCIv1-Transcript11269	LRR receptor-like serine/threonine-protein kinase EFR (EC 2.7.11.1) (Elongation factor Tu receptor) (EF-Tu receptor)	318	333	RLK	LRR
DCIv1-Transcript11283	ABC transporter C family member 13 (ABC transporter ABCC.13) (AtABCC13) (EC 7.6.2.2) (ATP-energized glutathione S-conjugate pump 11) (Glutathione S-conjugate-transporting ATPase 11) (Multidrug resistance-associated protein 11)	338	356	N	NBS
DCIv1-Transcript11284	Probable disease resistance protein At1g63360	161	179	CNL	NBS
DCIv1-Transcript11285	Putative receptor-like protein kinase At1g80870 (EC 2.7.11.1)	482	502	CK	CC
DCIv1-Transcript1130	-	44	56	T	TIR
DCIv1-Transcript11314	Beta-galactosidase 11 (Lactase 11) (EC 3.2.1.23)	25	47	TRAN	TM
DCIv1-Transcript1131	Wall-associated receptor kinase 2 (EC 2.7.11.-)	1	16	KIN	TM
DCIv1-Transcript11343	Probable serine/threonine protein kinase IRE (EC 2.7.11.1) (Protein INCOMPLETE ROOT HAIR ELONGATION) (AtIRE)	35	55	CK	CC
DCIv1-Transcript11355	Probable inactive receptor kinase At5g16590	13	26	RLK	TM
DCIv1-Transcript11358	uncharacterized protein LOC116124296 isoform X2	35	45	RLP	LRR
DCIv1-Transcript11377	LRR receptor-like serine/threonine-protein kinase ERL1 (EC 2.7.11.1) (Protein ERECTA-like kinase 1)	755	757	CLK	CC
DCIv1-Transcript11391	Serine/threonine-protein kinase AFC1 (EC 2.7.12.1)	143	176	KIN	Kinase
DCIv1-Transcript11403	Protein STRUBBELIG-RECEPTOR FAMILY 5 (Leucine-rich repeat receptor kinase-like protein SRF5)	203	213	KIN	TM
DCIv1-Transcript11404	Serine/threonine-protein kinase PBL35 (EC 2.7.11.1) (PBS1-like protein 35) (Receptor-like cytoplasmic kinase PBL35)	203	213	KIN	TM
DCIv1-Transcript11408	Serine/threonine-protein kinase PBL27 (EC 2.7.11.1) (PBS1-like protein 27) (Receptor-like cytoplasmic kinase PBL27)	306	316	KIN	TM
DCIv1-Transcript11438	Mitogen-activated protein kinase pmk-3 (EC 2.7.11.24) (Stress-activated protein kinase pmk-3) (p38 MAP kinase 3)	263	277	KIN	TM
DCIv1-Transcript1143	uncharacterized protein LOC116145713 isoform X1	280	289	N	NBS
DCIv1-Transcript11454	ATP-dependent zinc metalloprotease FTSH 4, mitochondrial (OsFTSH4) (EC 3.4.24.-)	271	286	N	NBS
DCIv1-Transcript11466	probable serine/threonine-protein kinase SIS8 isoform X1;probable serine/threonine-protein kinase SIS8 isoform X3	215	226	KIN	TM
DCIv1-Transcript11504	Spindle assembly checkpoint kinase (EC 2.7.11.1) (Aurora kinase)	29	39	KIN	TM
DCIv1-Transcript11510	Protein ACTIVITY OF BC1 COMPLEX KINASE 1, chloroplastic (ABC1-LIKE KINASE 1) (EC 2.7.-.-) (EC 2.7.11.1) (Protein ABC1-LIKE KINASE RELATED TO CHLOROPHYLL DEGRADATION AND OXIDATIVE STRESS 1) (AtACDO1) (Protein BLEACHING AND DWARF IN RED LIGHT 1) (Protein PROTON GRADIENT REGULATION 6)	359	369	KIN	TM
DCIv1-Transcript11522	U-box domain-containing protein 52 (Plant U-box protein 52) [Includes: E3 ubiquitin ligase (EC 2.3.2.27) (RING-type E3 ubiquitin transferase); Serine/threonine-protein kinase (EC 2.7.11.-)]	570	590	CK	CC
DCIv1-Transcript11523	Probable LRR receptor-like serine/threonine-protein kinase At4g31250 (EC 2.7.11.1)	1	12	RLK	TM
DCIv1-Transcript11533	uncharacterized protein LOC116115567;uncharacterized protein LOC116121056	25	40	T	TM
DCIv1-Transcript11537	Serine/threonine-protein kinase STY13 (EC 2.7.11.1) (AtSTYPK) (Serine/threonine/tyrosine-protein kinase 13)	318	329	KIN	TM
DCIv1-Transcript11538	Pentatricopeptide repeat-containing protein At1g52640, mitochondrial	312	323	RLP	TM
DCIv1-Transcript11543	GTP-binding nuclear protein Ran-3 (OsRan3) (Ras-related nuclear protein 3)	18	31	N	NBS
DCIv1-Transcript11555	Probable indole-3-pyruvate monooxygenase YUCCA5 (EC 1.14.13.168) (Flavin-containing monooxygenase YUCCA5) (Protein SUPPRESSOR OF ER 1)	375	388	N	NBS
DCIv1-Transcript115	Probable inactive leucine-rich repeat receptor-like protein kinase At1g66830	10	24	RLK	TM
DCIv1-Transcript11607	ATP-dependent zinc metalloprotease FTSH 11, chloroplastic/mitochondrial (AtFTSH11) (EC 3.4.24.-)	411	426	CN	NBS
DCIv1-Transcript11614	ABC transporter C family member 10 (ABC transporter ABCC.10) (AtABCC10) (EC 7.6.2.2) (ATP-energized glutathione S-conjugate pump 14) (Glutathione S-conjugate-transporting ATPase 14) (Multidrug resistance-associated protein 14)	1266	1284	N	NBS
DCIv1-Transcript11620	Serine/threonine-protein kinase BRI1-like 1 (EC 2.7.11.1) (BRASSINOSTEROID INSENSITIVE 1-like protein 1)	53	71	RLK	LRR
DCIv1-Transcript11621	G-type lectin S-receptor-like serine/threonine-protein kinase At5g24080 (EC 2.7.11.1)	6	28	KIN	TM
DCIv1-Transcript11632	uncharacterized protein LOC116131267	564	579	N	NBS
DCIv1-Transcript11655	Putative disease resistance RPP13-like protein 1	301	316	L	LRR
DCIv1-Transcript11656	Disease resistance protein RGA2 (Blight resistance protein RPI) (RGA2-blb)	177	196	CN	NBS
DCIv1-Transcript11657	LRR receptor-like serine/threonine-protein kinase RGI5 (EC 2.7.11.1) (Protein RECEPTOR OF RGF1 5) (Protein RGF1 INSENSITIVE 5)	7	20	RLP	TM
DCIv1-Transcript11660	Probable serine/threonine-protein kinase PBL2 (EC 2.7.11.1) (PBS1-like protein 2) (Protein kinase 2A)	47	71	KIN	Kinase
DCIv1-Transcript11670	Serine/threonine-protein kinase CTR1 (EC 2.7.11.1) (Protein CONSTITUTIVE TRIPLE RESPONSE1)	636	667	KIN	Kinase
DCIv1-Transcript1167	Probable inactive leucine-rich repeat receptor-like protein kinase At1g66830	122	147	RLK	LRR
DCIv1-Transcript1168	Receptor-like protein 1 (AtRLP1) (Receptor of eMax)	6	17	RLP	TM
DCIv1-Transcript11690	Serine/threonine-protein kinase Chk1 (EC 2.7.11.1) (CHK1 checkpoint homolog) (Checkpoint kinase-1)	187	205	KIN	TM
DCIv1-Transcript11695	Leucine-rich repeat receptor-like serine/threonine-protein kinase BAM3 (EC 2.7.11.1) (Protein BARELY ANY MERISTEM 3)	523	526	CLK	CC
DCIv1-Transcript11696	LRR receptor-like serine/threonine-protein kinase ERL1 (EC 2.7.11.1) (Protein ERECTA-like kinase 1)	1	17	RLK	TM
DCIv1-Transcript11739	uncharacterized protein LOC116145982	50	51	CK	CC
DCIv1-Transcript11744	LRR receptor-like serine/threonine-protein kinase RGI5 (EC 2.7.11.1) (Protein RECEPTOR OF RGF1 5) (Protein RGF1 INSENSITIVE 5)	9	26	RLK	TM
DCIv1-Transcript11748	Serine/threonine-protein kinase PBL36 (EC 2.7.11.1) (PBS1-like protein 36) (Receptor-like cytoplasmic kinase PBL36)	118	151	KIN	Kinase
DCIv1-Transcript11753	Serine/threonine-protein kinase PBL34 (EC 2.7.11.1) (PBS1-like protein 34) (Receptor-like cytoplasmic kinase PBL34)	152	162	KIN	TM
DCIv1-Transcript11757	Receptor like protein 26 (AtRLP26)	53	62	RLK	LRR
DCIv1-Transcript11761	Probable LRR receptor-like serine/threonine-protein kinase At1g14390 (EC 2.7.11.1)	165	180	RLK	LRR
DCIv1-Transcript11775	Amino acid permease 2 (Amino acid transporter AAP2)	49	91	KIN	TM
DCIv1-Transcript11787	Probable LRR receptor-like serine/threonine-protein kinase At3g47570 (EC 2.7.11.1)	1	13	KIN	Kinase
DCIv1-Transcript11788	Protein STRUBBELIG-RECEPTOR FAMILY 5 (Leucine-rich repeat receptor kinase-like protein SRF5)	67	77	KIN	TM
DCIv1-Transcript11791	Disease resistance protein RGA2 (Blight resistance protein RPI) (RGA2-blb)	10	35	L	LRR
DCIv1-Transcript11792	Putative disease resistance protein RGA4 (RGA4-blb)	13	35	L	LRR
DCIv1-Transcript11803	7-hydroxymethyl chlorophyll a reductase, chloroplastic (EC 1.17.7.2)	280	308	RLK	LRR
DCIv1-Transcript11804	7-hydroxymethyl chlorophyll a reductase, chloroplastic (EC 1.17.7.2)	1	15	RLK	TM
DCIv1-Transcript11805	7-hydroxymethyl chlorophyll a reductase, chloroplastic (EC 1.17.7.2)	1	15	RLK	TM
DCIv1-Transcript11838	Disease susceptibility protein LOV1 (Disease resistance protein RPP8-like protein 1) (Protein LONG VEGETATIVE PHASE1)	178	212	N	NBS
DCIv1-Transcript11847	probable leucine-rich repeat receptor-like protein kinase At5g63930	33	49	RLP	TM
DCIv1-Transcript11856	uncharacterized protein LOC116116486	401	446	L	LRR
DCIv1-Transcript1185	Probable serine/threonine-protein kinase At1g01540 (EC 2.7.11.1)	22	43	KIN	TM
DCIv1-Transcript11882	Casein kinase 1-like protein 13 (EC 2.7.11.1) (Protein CASEIN KINASE I-LIKE 13)	15	38	KIN	Kinase
DCIv1-Transcript11883	Casein kinase 1-like protein 13 (EC 2.7.11.1) (Protein CASEIN KINASE I-LIKE 13)	15	38	KIN	Kinase
DCIv1-Transcript11884	Casein kinase 1-like protein 10 (EC 2.7.11.1) (Protein CASEIN KINASE I-LIKE 10)	305	316	KIN	TM
DCIv1-Transcript11887	Serine/threonine-protein kinase LATS2 (EC 2.7.11.1) (Kinase phosphorylated during mitosis protein) (Large tumor suppressor homolog 2) (Serine/threonine-protein kinase kpm)	68	95	CK	CC
DCIv1-Transcript11896	Glutamate receptor 2.9 (Ligand-gated ion channel 2.9)	11	21	RLP	TM
DCIv1-Transcript11919	DNA oxidative demethylase ALKBH2 (EC 1.14.11.33) (Alkylated DNA repair protein alkB homolog 2) (Alpha-ketoglutarate-dependent dioxygenase alkB homolog 2)	39	50	N	NBS
DCIv1-Transcript11935	Serine/threonine-protein kinase D6PKL2 (EC 2.7.11.1) (D6 protein kinase-like 2) (Serine/threonine-protein kinase AtPK5)	320	334	KIN	TM
DCIv1-Transcript11977	Pentatricopeptide repeat-containing protein At1g73710	190	202	KIN	TM
DCIv1-Transcript119	TMV resistance protein N-like	19	35	RLP	LRR
DCIv1-Transcript12017	Probable cyclic nucleotide-gated ion channel 14 (Cyclic nucleotide- and calmodulin-regulated ion channel 14)	420	431	N	NBS
DCIv1-Transcript1201	Serine/threonine-protein kinase Sgk3 (EC 2.7.11.1) (Cytokine-independent survival kinase) (Serum/glucocorticoid-regulated kinase 3) (Serum/glucocorticoid-regulated kinase-like)	70	100	CK	CC
DCIv1-Transcript12024	Serine/threonine-protein kinase-like protein ACR4 (EC 2.7.11.1) (Protein CRINKLY 4) (AtCR4)	52	66	KIN	TM
DCIv1-Transcript12047	Cysteine-rich receptor-like protein kinase 24 (Cysteine-rich RLK24) (EC 2.7.11.-)	35	77	KIN	Kinase
DCIv1-Transcript12059	Ras-related protein RABC2b (AtRABC2b) (Ras-related protein Rab18C) (AtRab18C)	43	54	N	NBS
DCIv1-Transcript12066	Wall-associated receptor kinase 4 (EC 2.7.11.-)	10	24	KIN	TM
DCIv1-Transcript12067	Wall-associated receptor kinase 3 (EC 2.7.11.-)	10	29	KIN	TM
DCIv1-Transcript12068	Wall-associated receptor kinase 4 (EC 2.7.11.-)	1	19	KIN	TM
DCIv1-Transcript12069	uncharacterized protein LOC116129664 isoform X2	257	266	N	NBS
DCIv1-Transcript12071	Calmodulin-binding receptor-like cytoplasmic kinase 1 (EC 2.7.11.1)	486	497	KIN	TM
DCIv1-Transcript12076	F-box protein SKP2A (FBL5-like protein) (AtFBL5) (SKP2-like protein 1) (AtSKP2;1)	73	99	RLP	TM
DCIv1-Transcript12077	F-box protein SKP2A (FBL5-like protein) (AtFBL5) (SKP2-like protein 1) (AtSKP2;1)	156	167	L	LRR
DCIv1-Transcript12078	F-box protein SKP2A (FBL5-like protein) (AtFBL5) (SKP2-like protein 1) (AtSKP2;1)	156	167	L	LRR
DCIv1-Transcript12081	L-type lectin-domain containing receptor kinase IV.3 (LecRK-IV.3) (EC 2.7.11.1)	427	427	CK	CC
DCIv1-Transcript12082	LRR receptor kinase SERK2 (EC 2.7.11.1) (BRI1-associated receptor kinase 1 homolog 5) (OsBAK1-5) (Somatic embryogenesis receptor kinase 4) (OsSERK4)	43	53	RLK	TM
DCIv1-Transcript12084	L-type lectin-domain containing receptor kinase IV.1 (Arabidopsis thaliana lectin-receptor kinase e) (AthlecRK-e) (LecRK-IV.1) (EC 2.7.11.1) (Lectin Receptor Kinase 1)	1	17	KIN	TM
DCIv1-Transcript12093	ABC transporter G family member 35 (ABC transporter ABCG.35) (AtABCG35) (Pleiotropic drug resistance protein 7)	168	184	N	NBS
DCIv1-Transcript12102	ER lumen protein-retaining receptor (HDEL receptor)	82	106	N	NBS
DCIv1-Transcript12109	ER lumen protein-retaining receptor (HDEL receptor)	82	106	N	NBS
DCIv1-Transcript12113	Putative pentatricopeptide repeat-containing protein At1g03510	258	271	N	NBS
DCIv1-Transcript12120	Cyclin-dependent kinase E-1 (CDKE;1) (EC 2.7.11.22) (EC 2.7.11.23)	224	240	KIN	TM
DCIv1-Transcript12121	L-type lectin-domain containing receptor kinase S.4 (LecRK-S.4) (EC 2.7.11.1)	234	244	KIN	TM
DCIv1-Transcript12139	Ribosome-binding ATPase YchF	60	75	N	NBS
DCIv1-Transcript12146	Receptor-like protein 2 (AtRLP2)	391	404	RLP	LRR
DCIv1-Transcript12149	LRR receptor-like serine/threonine-protein kinase ERL1 (EC 2.7.11.1) (Protein ERECTA-like kinase 1)	1	11	RLP	TM
DCIv1-Transcript12150	LRR receptor-like serine/threonine-protein kinase ERL1 (EC 2.7.11.1) (Protein ERECTA-like kinase 1)	6	19	RLP	TM
DCIv1-Transcript12151	probable leucine-rich repeat receptor-like protein kinase At1g35710	6	19	RLP	TM
DCIv1-Transcript12152	receptor-like protein kinase HSL1	12	97	L	LRR
DCIv1-Transcript12158	LRR receptor-like serine/threonine-protein kinase RGI1 (EC 2.7.11.1) (Protein RECEPTOR OF RGF1 4) (Protein RGF1 INSENSITIVE 1) (Protein ROOT CLAVATA-HOMOLOG1 2)	30	57	L	LRR
DCIv1-Transcript12161	Protein isd11	33	59	T	TIR
DCIv1-Transcript12168	Uncharacterized protein;plant-specific TFIIB-related protein PTF2	526	542	RLP	TM
DCIv1-Transcript12175	Probable LRR receptor-like serine/threonine-protein kinase At1g51810 (EC 2.7.11.1)	4	28	KIN	TM
DCIv1-Transcript12189	translation initiation factor eIF-2B subunit beta isoform X1	24	37	L	LRR
DCIv1-Transcript12198	-	84	91	RLP	LRR
DCIv1-Transcript12235	Serine/threonine-protein kinase ATG1a (EC 2.7.11.-) (Autophagy-related protein 1a) (AtAPG1a)	17	27	KIN	TM
DCIv1-Transcript12236	Serine/threonine-protein kinase ATG1a (EC 2.7.11.-) (Autophagy-related protein 1a) (AtAPG1a)	85	95	KIN	TM
DCIv1-Transcript12254	Translocase of chloroplast 34 (EC 3.6.5.-) (34 kDa chloroplast outer envelope protein) (GTP-binding protein IAP34) (GTP-binding protein OEP34)	269	279	TRAN	TM
DCIv1-Transcript12280	LRR receptor-like serine/threonine-protein kinase ERL1 (EC 2.7.11.1) (Protein ERECTA-like kinase 1)	16	40	RLK	TM
DCIv1-Transcript12317	Pentatricopeptide repeat-containing protein At1g10270 (Protein GLUTAMINE-RICH PROTEIN 23)	65	70	CN	CC
DCIv1-Transcript12344	LRR receptor-like serine/threonine-protein kinase RGI5 (EC 2.7.11.1) (Protein RECEPTOR OF RGF1 5) (Protein RGF1 INSENSITIVE 5)	61	73	RLK	LRR
DCIv1-Transcript12350	-	1083	1110	CK	CC
DCIv1-Transcript12363	Sodium/pyruvate cotransporter BASS2, chloroplastic (Bile acid transporter 1) (Bile acid-sodium symporter family protein 2)	34	44	N	NBS
DCIv1-Transcript12366	Wall-associated receptor kinase-like 8 (EC 2.7.11.-)	1	16	KIN	TM
DCIv1-Transcript12367	Wall-associated receptor kinase-like 8 (EC 2.7.11.-)	1	16	KIN	TM
DCIv1-Transcript12371	Serine/threonine-protein kinase PBS1 (EC 2.7.11.1) (AvrPphB susceptible protein 1)	213	223	KIN	TM
DCIv1-Transcript12376	Protein EI24 homolog	18	29	L	LRR
DCIv1-Transcript1238	Cyclin-A3-2 (G2/mitotic-specific cyclin-A3-2) (CycA3;2)	285	297	N	TM
DCIv1-Transcript12392	Serine/threonine-protein kinase YPK1 (EC 2.7.11.1)	184	194	NK	TM
DCIv1-Transcript12430	monodehydroascorbate reductase, chloroplastic isoform X2	319	329	N	NBS
DCIv1-Transcript12432	Mitogen-activated protein kinase 6 (AtMPK6) (MAP kinase 6) (EC 2.7.11.24)	44	54	KIN	TM
DCIv1-Transcript12451	Serine/threonine-protein kinase AFC1 (EC 2.7.12.1)	295	308	KIN	TM
DCIv1-Transcript12534	Probable LRR receptor-like serine/threonine-protein kinase At1g07550 (EC 2.7.11.1)	387	480	RLP	LRR
DCIv1-Transcript12540	uncharacterized protein LOC116134445 isoform X2	174	201	CN	CC
DCIv1-Transcript12550	Class V chitinase (AtChiC) (EC 3.2.1.14) (EC 3.2.1.200)	1	14	KIN	TM
DCIv1-Transcript12555	Chitinase-like mite allergen Der f 18.0101 (60 kDa allergen) (60 kDa chitinase homolog) (Allergen Der f 18) (allergen Der f 18.0101)	1	12	KIN	TM
DCIv1-Transcript12587	Putative serine/threonine-protein kinase receptor (EC 2.7.11.1) (S-receptor kinase) (SRK)	2	14	KIN	TM
DCIv1-Transcript12589	Leucine-rich repeat receptor-like kinase protein HAR1 (EC 2.7.11.1) (Protein HYPERNODULATION ABERRANT ROOT FORMATION 1)	4	18	RLK	TM
DCIv1-Transcript12615	Pollen-specific leucine-rich repeat extensin-like protein 2 (AtPEX2) (Pollen-specific LRR/EXTENSIN2) (Cell wall hydroxyproline-rich glycoprotein)	111	219	L	LRR
DCIv1-Transcript12621	tRNA pseudouridine synthase A (EC 5.4.99.12) (tRNA pseudouridine(38-40) synthase) (tRNA pseudouridylate synthase I) (tRNA-uridine isomerase I)	1	11	KIN	TM
DCIv1-Transcript12624	CBL-interacting serine/threonine-protein kinase 1 (EC 2.7.11.1) (SNF1-related kinase 3.16) (SOS2-like protein kinase PKS13)	217	228	KIN	TM
DCIv1-Transcript1263	Disease resistance protein ADR1 (Activated disease resistance protein 1)	192	225	NL	NBS
DCIv1-Transcript1264	Disease resistance protein ADR1 (Activated disease resistance protein 1)	220	253	NL	NBS
DCIv1-Transcript1266	Dof zinc finger protein DOF5.7 (AtDOF5.7)	205	216	T	TM
DCIv1-Transcript1267	mitogen-activated protein kinase kinase kinase 5-like	654	666	KIN	TM
DCIv1-Transcript12682	Histidine kinase CKI1 (EC 2.7.13.3) (Protein CYTOKININ-INDEPENDENT 1)	2	20	T	TM
DCIv1-Transcript12712	F-box/LRR-repeat protein 3	164	174	RLP	TM
DCIv1-Transcript12716	Adenylate kinase isoenzyme 6 homolog (AK6) (EC 2.7.4.3) (Dual activity adenylate kinase/ATPase) (AK/ATPase)	137	157	CN	CC
DCIv1-Transcript12767	Probable LRR receptor-like serine/threonine-protein kinase At1g53440 (EC 2.7.11.1)	578	600	RLK	TM
DCIv1-Transcript12768	Probable LRR receptor-like serine/threonine-protein kinase At1g29720 (EC 2.7.11.1)	140	152	RLK	LRR
DCIv1-Transcript12769	Probable LRR receptor-like serine/threonine-protein kinase At1g56140 (EC 2.7.11.1)	124	135	L	LRR
DCIv1-Transcript12770	Probable LRR receptor-like serine/threonine-protein kinase At1g07650 (EC 2.7.11.1)	13	30	RLK	TM
DCIv1-Transcript12771	Probable leucine-rich repeat receptor-like serine/threonine-protein kinase At3g14840 (EC 2.7.11.1)	268	281	RLK	TM
DCIv1-Transcript12773	Probable LRR receptor-like serine/threonine-protein kinase At1g56130 (EC 2.7.11.1)	257	355	RLK	LRR
DCIv1-Transcript12775	Probable LRR receptor-like serine/threonine-protein kinase At1g29720 (EC 2.7.11.1)	105	118	KIN	TM
DCIv1-Transcript12776	Receptor-like serine/threonine-protein kinase At1g78530 (EC 2.7.11.1)	88	99	KIN	TM
DCIv1-Transcript12780	Probable inactive receptor kinase At5g58300	94	107	RLK	LRR
DCIv1-Transcript1278	inactive protein kinase SELMODRAFT_444075-like isoform X1	37	47	KIN	TM
DCIv1-Transcript12791	Probable glutathione S-transferase (EC 2.5.1.18) (G2-4) (Heat shock protein 26A)	41	51	N	NBS
DCIv1-Transcript12792	Glutathione transferase GST 23 (EC 2.5.1.18) (Glutathione transferase GST 36)	66	76	N	NBS
DCIv1-Transcript12807	Protein NSP-INTERACTING KINASE 1 (AtNIK1) (EC 2.7.11.1) (LRR receptor-like serine/threonine-protein kinase NIK1)	80	212	RLK	LRR
DCIv1-Transcript1280	Wall-associated receptor kinase-like 14 (EC 2.7.11.-)	1	21	KIN	TM
DCIv1-Transcript12812	Ubiquitin-40S ribosomal protein S27a [Cleaved into: Ubiquitin; 40S ribosomal protein S27a]	105	111	T	TIR
DCIv1-Transcript12847	Putative disease resistance protein At3g14460	40	60	CNL	CC
DCIv1-Transcript12848	Putative disease resistance protein RGA1 (RGA3-blb)	203	218	CNL	NBS
DCIv1-Transcript12853	CBL-interacting protein kinase 25 (EC 2.7.11.1) (OsCIPK25)	105	113	NK	NBS
DCIv1-Transcript12854	CBL-interacting protein kinase 17 (EC 2.7.11.1) (OsCIPK17)	116	124	NK	NBS
DCIv1-Transcript12856	Receptor-like protein kinase 5 (EC 2.7.10.1) (EC 2.7.11.1) (Protein HAESA)	84	100	RLP	LRR
DCIv1-Transcript12859	Probable LRR receptor-like serine/threonine-protein kinase At1g53440 (EC 2.7.11.1)	32	51	RLP	TM
DCIv1-Transcript12860	Receptor-like protein 45 (AtRLP45)	41	114	RLP	LRR
DCIv1-Transcript12861	Leucine-rich repeat receptor-like kinase protein CLV1a (EC 2.7.11.1) (CLAVATA1-like protein 1A) (GmCLV1A)	69	145	L	LRR
DCIv1-Transcript12877	Bifunctional adenosine 5'-phosphosulfate phosphorylase/adenylylsulfatase HINT4 (APS phosphorylase) (EC 2.7.7.5) (EC 3.6.2.1) (5'-adenylyl sulfate phosphorylase HINT4) (Adenylylsulfate:phosphate adenylyltransferase HINT4) (Histidine triad nucleotide-binding protein 4)	124	130	L	LRR
DCIv1-Transcript128	Probable receptor-like protein kinase At2g39360 (EC 2.7.11.-)	10	23	KIN	TM
DCIv1-Transcript12911	uncharacterized protein LOC116141822	45	55	L	LRR
DCIv1-Transcript12933	AP-3 complex subunit sigma (AP-3 complex subunit sigma-3) (Adaptor-related protein complex 3 subunit sigma) (Sigma-adaptin 3) (Sigma3-adaptin)	12	19	N	NBS
DCIv1-Transcript12945	iron-sulfur protein NUBPL isoform X1	38	49	N	NBS
DCIv1-Transcript12948	Glucan endo-1,3-beta-glucosidase 1 (EC 3.2.1.39) ((1->3)-beta-glucan endohydrolase 1) ((1->3)-beta-glucanase 1) (Beta-1,3-endoglucanase 1) (Beta-1,3-glucanase 1)	2	26	N	TM
DCIv1-Transcript12953	Calcium and calcium/calmodulin-dependent serine/threonine-protein kinase (OsCCaMK) (EC 2.7.11.17)	227	238	KIN	TM
DCIv1-Transcript12974	Probable serine/threonine-protein kinase PIX13 (EC 2.7.11.1)	4	19	KIN	TM
DCIv1-Transcript13007	ABC transporter B family member 6 (ABC transporter ABCB.6) (AtABCB6) (Multidrug resistance protein 6) (P-glycoprotein 6)	250	270	CN	CC
DCIv1-Transcript1300	1-acyl-sn-glycerol-3-phosphate acyltransferase epsilon (EC 2.3.1.51) (1-acylglycerol-3-phosphate O-acyltransferase 5) (1-AGP acyltransferase 5) (1-AGPAT 5) (Lysophosphatidic acid acyltransferase epsilon) (LPAAT-epsilon)	179	194	N	NBS
DCIv1-Transcript13025	Receptor kinase-like protein Xa21 (EC 2.7.11.1) [Cleaved into: Receptor kinase-like protein Xa21, processed]	63	79	KIN	TM
DCIv1-Transcript13048	Serine/threonine-protein kinase ppk15 (EC 2.7.11.1)	94	116	KIN	TM
DCIv1-Transcript13049	Serine/threonine-protein kinase-like protein CCR4 (EC 2.7.11.1) (CRINKLY 4-related kinase 1) (AtCRK1) (Protein CRINKLY 4 RELATED 4) (AtCCR4)	6	24	KIN	TM
DCIv1-Transcript13059	Clathrin heavy chain 2 (Clathrin heavy chain on chromosome 22) (CLH-22)	669	689	CN	CC
DCIv1-Transcript13060	Clathrin heavy chain 2 (Clathrin heavy chain on chromosome 22) (CLH-22)	669	689	CN	CC
DCIv1-Transcript13063	uncharacterized protein LOC116138307	92	104	RLP	TM
DCIv1-Transcript13084	Protein MALE DISCOVERER 2 (AtMDIS2) (Probable LRR receptor-like serine/threonine-protein kinase MRH1) (EC 2.7.11.1) (Protein MORPHOGENESIS OF ROOT HAIR 1)	63	178	RLK	LRR
DCIv1-Transcript13105	Cytoplasmic tRNA 2-thiolation protein 2	49	66	N	NBS
DCIv1-Transcript13107	Serine/threonine-protein kinase TOUSLED (EC 2.7.11.1)	153	208	CK	CC
DCIv1-Transcript13129	RuvB-like 2 (EC 3.6.4.12) (Reptin)	459	479	CN	CC
DCIv1-Transcript13137	F-box protein At3g44326	42	52	RLP	TM
DCIv1-Transcript1313	Putative F-box/FBD/LRR-repeat protein At1g78760	137	200	RLP	LRR
DCIv1-Transcript13159	Serine/threonine-protein kinase UCN (EC 2.7.11.1) (AGC serine/threonine-protein kinase subfamily 2 member 3) (Protein UNICORN)	22	37	KIN	TM
DCIv1-Transcript13160	Rho-associated protein kinase 2 (EC 2.7.11.1) (Rho kinase 2) (Rho-associated, coiled-coil-containing protein kinase 2) (Rho-associated, coiled-coil-containing protein kinase II) (ROCK-II) (p164 ROCK-2)	127	165	KIN	Kinase
DCIv1-Transcript13165	AP2-like ethylene-responsive transcription factor PLT1 (Protein AINTEGUMENTA-LIKE 3) (Protein PLETHORA 1)	118	127	L	LRR
DCIv1-Transcript13166	Receptor like protein 22 (AtRLP22)	1	22	RLP	TM
DCIv1-Transcript13177	Serine/threonine-protein kinase bur1 (EC 2.7.11.22) (EC 2.7.11.23) (PITALRE-like kinase A)	182	193	KIN	TM
DCIv1-Transcript13181	Beta-glucosidase 29 (AtBGLU29) (EC 3.2.1.21)	2	16	KIN	TM
DCIv1-Transcript13194	Serine/threonine-protein kinase 17A (EC 2.7.11.1) (DAP kinase-related apoptosis-inducing protein kinase 1)	158	192	KIN	Kinase
DCIv1-Transcript13198	ABC transporter B family member 28 (ABC transporter ABCB.28) (AtABCB28) (Non-intrinsic ABC protein 8) (TAP-related protein 1)	516	531	N	NBS
DCIv1-Transcript13217	Ubiquitin fusion degradation protein 1 homolog (UB fusion protein 1)	70	94	RLP	LRR
DCIv1-Transcript13240	LRR receptor-like serine/threonine-protein kinase FLS2 (EC 2.7.11.1) (Protein FLAGELLIN-SENSING 2) (Protein FLAGELLIN-SENSITIVE 2)	521	619	RLK	LRR
DCIv1-Transcript13247	Receptor-like protein 13 (AtRLP13)	79	91	RLP	TM
DCIv1-Transcript13272	Serine/threonine-protein kinase BSK4 (EC 2.7.11.1) (Brassinosteroid-signaling kinase 4)	43	88	KIN	Kinase
DCIv1-Transcript13273	-	89	106	RLP	TM
DCIv1-Transcript13325	LRR receptor-like serine/threonine-protein kinase RGI5 (EC 2.7.11.1) (Protein RECEPTOR OF RGF1 5) (Protein RGF1 INSENSITIVE 5)	11	29	RLK	TM
DCIv1-Transcript13334	Probable LRR receptor-like serine/threonine-protein kinase At1g12460 (EC 2.7.11.1)	825	830	CLK	CC
DCIv1-Transcript13352	Protein N-terminal and lysine N-methyltransferase efm7 (EC 2.1.1.-) (Elongation factor methyltransferase 7)	185	197	N	NBS
DCIv1-Transcript13357	Probable serine/threonine-protein kinase PBL8 (EC 2.7.11.1) (PBS1-like protein 8)	186	197	KIN	TM
DCIv1-Transcript1335	Probable serine/threonine protein kinase IRE4 (AtIRE4) (EC 2.7.11.1)	907	918	NK	TM
DCIv1-Transcript13363	Mitogen-activated protein kinase 6 (AtMPK6) (MAP kinase 6) (EC 2.7.11.24)	15	25	KIN	TM
DCIv1-Transcript1336	Probable serine/threonine protein kinase IRE4 (AtIRE4) (EC 2.7.11.1)	907	918	NK	TM
DCIv1-Transcript13386	Phytosulfokine receptor 1 (DcPSKR1) (EC 2.7.11.1) (Phytosulfokine LRR receptor kinase 1)	83	131	RLP	LRR
DCIv1-Transcript13387	Probable LRR receptor-like serine/threonine-protein kinase At5g37450 (EC 2.7.11.1)	87	99	RLK	LRR
DCIv1-Transcript13388	Probable LRR receptor-like serine/threonine-protein kinase At5g37450 (EC 2.7.11.1)	6	25	RLK	TM
DCIv1-Transcript13389	Probable LRR receptor-like serine/threonine-protein kinase At1g06840 (EC 2.7.11.1)	57	69	RLK	LRR
DCIv1-Transcript13390	Probable LRR receptor-like serine/threonine-protein kinase At5g37450 (EC 2.7.11.1)	98	112	RLK	TM
DCIv1-Transcript13391	Probable LRR receptor-like serine/threonine-protein kinase At5g37450 (EC 2.7.11.1)	17	29	RLK	LRR
DCIv1-Transcript13396	Probable leucine-rich repeat receptor-like protein kinase At5g05160 (EC 2.7.11.-)	58	64	RLK	LRR
DCIv1-Transcript13399	Probable LRR receptor-like serine/threonine-protein kinase IRK (EC 2.7.11.1) (Inflorescence and root apices receptor-like kinase)	891	894	CLK	CC
DCIv1-Transcript13409	Probable receptor-like protein kinase At5g24010 (EC 2.7.11.-)	7	27	KIN	TM
DCIv1-Transcript13413	Probable LRR receptor-like serine/threonine-protein kinase At5g37450 (EC 2.7.11.1)	192	202	RLK	LRR
DCIv1-Transcript13414	Serine/threonine-protein kinase AtPK1/AtPK6 (EC 2.7.11.1) (Ribosomal-protein S6 kinase homolog 1)	160	190	KIN	Kinase
DCIv1-Transcript13415	LRR receptor kinase SERK2 (EC 2.7.11.1) (BRI1-associated receptor kinase 1 homolog 2) (OsBAK1-2) (Somatic embryogenesis receptor kinase 2) (OsSERK2)	180	194	KIN	TM
DCIv1-Transcript13438	ATPase WRNIP1 homolog C26H5.02c	368	388	CN	CC
DCIv1-Transcript13462	Probable plastid-lipid-associated protein 9, chloroplastic (Fibrillin-7a) (AtPGL34)	82	96	L	LRR
DCIv1-Transcript1346	Probable LRR receptor-like serine/threonine-protein kinase At2g16250 (EC 2.7.11.1)	20	31	RLK	TM
DCIv1-Transcript13494	Leucine-rich repeat receptor protein kinase HPCA1 (EC 2.7.11.1) (Protein HYDROGEN-PEROXIDE-INDUCED CALCIUM INCREASES 1)	78	95	RLK	LRR
DCIv1-Transcript13498	Leucine-rich repeat receptor protein kinase HPCA1 (EC 2.7.11.1) (Protein HYDROGEN-PEROXIDE-INDUCED CALCIUM INCREASES 1)	10	25	L	LRR
DCIv1-Transcript13500	Receptor-like protein 11 (AtRLP11)	16	29	L	LRR
DCIv1-Transcript13501	uncharacterized protein LOC107432303 isoform X1	192	249	RLP	LRR
DCIv1-Transcript13506	IQ domain-containing protein IQM6 (IQ motif-containing protein 6)	12	32	C	CC
DCIv1-Transcript13508	Putative leucine-rich repeat receptor-like serine/threonine-protein kinase At3g53590 (EC 2.7.11.1)	10	25	L	LRR
DCIv1-Transcript13537	ABC transporter G family member 45 (OsABCG45) (Pleiotropic drug resistance protein 1) (OsPDR1)	69	84	N	NBS
DCIv1-Transcript13551	Protein MALE DISCOVERER 1 (AtMDIS1) (Probable LRR receptor-like serine/threonine-protein kinase At5g45840) (EC 2.7.11.1)	53	66	KIN	Kinase
DCIv1-Transcript13555	Non-specific lipid-transfer protein (LTP)	1	17	KIN	TM
DCIv1-Transcript13588	Putative serine/threonine-protein kinase receptor (EC 2.7.11.1) (S-receptor kinase) (SRK)	511	531	CK	CC
DCIv1-Transcript13596	Protein GRAVITROPIC IN THE LIGHT 1	150	198	CL	CC
DCIv1-Transcript13598	protein Jade-1-like	263	269	L	LRR
DCIv1-Transcript13614	Probable leucine-rich repeat receptor-like serine/threonine-protein kinase At3g14840 (EC 2.7.11.1)	439	450	RLK	TM
DCIv1-Transcript13620	Probable LRR receptor-like serine/threonine-protein kinase At1g07650 (EC 2.7.11.1)	76	101	RLK	LRR
DCIv1-Transcript13624	50S ribosomal protein L13, chloroplastic (CL13) (Protein EMBRYO DEFECTIVE 1473)	1	11	RLP	TM
DCIv1-Transcript13695	DEAD-box ATP-dependent RNA helicase 5-like	152	162	TRAN	TM
DCIv1-Transcript1369	Adenosine kinase (EC 2.7.1.20)	90	102	T	TM
DCIv1-Transcript13701	Chitinase-3-like protein 2 (Chondrocyte protein 39) (YKL-39)	29	45	KIN	TM
DCIv1-Transcript13702	LRR receptor-like serine/threonine-protein kinase RPK2 (EC 2.7.11.1) (Protein TOADSTOOL 2) (Receptor-like protein kinase 2)	791	791	CLK	CC
DCIv1-Transcript13704	Class V chitinase (AtChiC) (EC 3.2.1.14) (EC 3.2.1.200)	359	378	KIN	TM
DCIv1-Transcript13713	uncharacterized protein LOC116143596	57	79	KIN	TM
DCIv1-Transcript13746	Receptor-like protein kinase 7 (EC 2.7.11.1)	67	77	RLP	TM
DCIv1-Transcript13747	Receptor-like protein 37 (AtRLP37) (Protein EMBRYO DEFECTIVE 2800)	56	66	RLP	LRR
DCIv1-Transcript13773	Mitogen-activated protein kinase kinase kinase 20 (MAPKK kinase 20) (EC 2.7.11.25) (Protein ABA-INSENSITIVE PROTEIN KINASE 1)	195	205	KIN	TM
DCIv1-Transcript13811	Phytosulfokine receptor 2 (AtPSKR2) (EC 2.7.11.1) (Phytosulfokine LRR receptor kinase 2)	125	141	L	LRR
DCIv1-Transcript13820	Putative disease resistance protein At3g14460	36	56	CNL	CC
DCIv1-Transcript13836	Probable leucine-rich repeat receptor-like protein kinase At2g33170 (EC 2.7.11.1)	634	634	CLK	CC
DCIv1-Transcript13839	Receptor-like protein 12 (AtRLP12)	66	77	RLP	LRR
DCIv1-Transcript13853	Protein kinase G11A (EC 2.7.11.1)	323	359	KIN	Kinase
DCIv1-Transcript13885	probable ubiquitin-like-specific protease 2A	130	142	TRAN	TM
DCIv1-Transcript13899	BTB/POZ and TAZ domain-containing protein 2 (BTB and TAZ domain protein 2)	48	60	KIN	TM
DCIv1-Transcript13904	Serine/threonine-protein kinase AFC1 (EC 2.7.12.1)	309	326	KIN	TM
DCIv1-Transcript13905	Serine/threonine-protein kinase AFC1 (EC 2.7.12.1)	221	252	KIN	Kinase
DCIv1-Transcript13912	Leucine-rich repeat receptor-like serine/threonine/tyrosine-protein kinase SOBIR1 (EC 2.7.10.1) (EC 2.7.11.1) (Protein EVERSHED) (Protein SUPPRESSOR OF BIR1-1)	509	509	CLK	CC
DCIv1-Transcript13927	Protein IMPAIRED IN BABA-INDUCED STERILITY 1 (EC 2.7.11.-)	272	283	KIN	TM
DCIv1-Transcript13935	myelin transcription factor 1	157	177	CN	CC
DCIv1-Transcript1395	RuvB-like protein 1 (EC 3.6.4.12) (49 kDa TATA box-binding protein-interacting protein homolog) (AtTIP49a) (Ruv DNA-helicase-like protein)	67	83	N	NBS
DCIv1-Transcript13967	Mitogen-activated protein kinase 12 (AtMPK12) (MAP kinase 12) (EC 2.7.11.24)	64	75	KIN	TM
DCIv1-Transcript13	Probable inactive receptor kinase At5g10020	4	21	RLP	TM
DCIv1-Transcript14000	L-type lectin-domain containing receptor kinase S.1 (LecRK-S.1) (EC 2.7.11.1)	1	29	KIN	TM
DCIv1-Transcript14002	Serine/threonine-protein kinase AFC1 (EC 2.7.12.1)	208	239	KIN	Kinase
DCIv1-Transcript14003	serine/threonine-protein kinase AFC2 isoform X3	1	17	KIN	TM
DCIv1-Transcript14009	Brassinosteroid LRR receptor kinase BRL3 (EC 2.7.11.1) (BRI1-like receptor kinase 3)	42	59	RLK	LRR
DCIv1-Transcript1400	MADS-box protein ZMM17	151	189	CL	CC
DCIv1-Transcript14010	Leucine-rich repeat receptor-like protein kinase PXL1 (EC 2.7.11.1) (Protein PHLOEM INTERCALATED WITH XYLEM-LIKE 1)	2	22	RLK	LRR
DCIv1-Transcript14032	G-type lectin S-receptor-like serine/threonine-protein kinase At2g19130 (EC 2.7.11.1)	7	20	KIN	TM
DCIv1-Transcript14079	Receptor-like protein kinase At5g59670 (EC 2.7.10.1) (EC 2.7.11.1) (Leucine-rich repeat receptor-like protein kinase At5g59670)	400	493	RLK	LRR
DCIv1-Transcript14080	Receptor-like protein kinase At5g59670 (EC 2.7.10.1) (EC 2.7.11.1) (Leucine-rich repeat receptor-like protein kinase At5g59670)	400	493	RLK	LRR
DCIv1-Transcript14081	Probable LRR receptor-like serine/threonine-protein kinase At4g20450 (EC 2.7.11.1)	5	95	RLK	LRR
DCIv1-Transcript14087	Serine/threonine-protein kinase BRI1-like 1 (EC 2.7.11.1) (BRASSINOSTEROID INSENSITIVE 1-like protein 1)	63	106	KIN	Kinase
DCIv1-Transcript14119	ABC transporter G family member 2 (ABC transporter ABCG.2) (AtABCG2) (White-brown complex homolog protein 2) (AtWBC2)	264	264	CN	CC
DCIv1-Transcript14120	ABC transporter G family member 18 (ABC transporter ABCG.18) (AtABCG18) (Probable white-brown complex homolog protein 18) (AtWBC18)	110	128	N	NBS
DCIv1-Transcript14122	Pentatricopeptide repeat-containing protein At3g22470, mitochondrial	23	35	N	TM
DCIv1-Transcript14140	Serine/threonine-protein kinase AFC2 (EC 2.7.12.1)	213	228	KIN	Kinase
DCIv1-Transcript14187	Cysteine-rich receptor-like protein kinase 15 (Cysteine-rich RLK15) (EC 2.7.11.-)	181	193	KIN	TM
DCIv1-Transcript14199	ABC transporter I family member 20 (ABC transporter ABCI.20) (AtABCI20) (GCN-related protein 3) (Non-intrinsic ABC protein 9)	50	65	N	NBS
DCIv1-Transcript14225	Probable L-type lectin-domain containing receptor kinase S.7 (LecRK-S.7) (EC 2.7.11.1)	373	376	CK	CC
DCIv1-Transcript14232	Putative L-type lectin-domain containing receptor kinase I.4 (LecRK-I.4) (EC 2.7.11.1)	62	82	KIN	TM
DCIv1-Transcript14233	Putative L-type lectin-domain containing receptor kinase V.8 (LecRK-V.8) (EC 2.7.11.1)	1	19	KIN	TM
DCIv1-Transcript14234	L-type lectin-domain containing receptor kinase SIT1 (EC 2.7.11.1) (Protein SALT INTOLERANCE 1)	365	368	CK	CC
DCIv1-Transcript14235	Probable L-type lectin-domain containing receptor kinase I.2 (LecRK-I.2) (EC 2.7.11.1)	1	17	KIN	TM
DCIv1-Transcript14236	Putative L-type lectin-domain containing receptor kinase II.2 (LecRK-II.2) (EC 2.7.11.1)	21	39	KIN	TM
DCIv1-Transcript14237	Probable L-type lectin-domain containing receptor kinase S.7 (LecRK-S.7) (EC 2.7.11.1)	1	26	KIN	TM
DCIv1-Transcript14238	Probable L-type lectin-domain containing receptor kinase II.1 (LecRK-II.1) (EC 2.7.11.1)	1	16	KIN	TM
DCIv1-Transcript14239	Protein kinase domain-containing protein	173	191	RLK	TM
DCIv1-Transcript14240	protein SRG1-like	19	30	KIN	TM
DCIv1-Transcript14242	Wall-associated receptor kinase-like 15 (EC 2.7.11.-)	302	329	CK	CC
DCIv1-Transcript14266	uncharacterized protein LOC116126253	3	19	N	NBS
DCIv1-Transcript14268	Serine/threonine-protein kinase ATG1b (EC 2.7.11.-) (Autophagy-related protein 1b) (AtAPG1b)	196	208	KIN	TM
DCIv1-Transcript14269	G-type lectin S-receptor-like serine/threonine-protein kinase At1g61370 (EC 2.7.11.1)	1	17	KIN	TM
DCIv1-Transcript14270	Putative receptor protein kinase ZmPK1 (EC 2.7.11.1)	11	21	KIN	TM
DCIv1-Transcript14292	-	128	138	KIN	TM
DCIv1-Transcript14326	LRR receptor-like serine/threonine-protein kinase RPK2 (EC 2.7.11.1) (Protein TOADSTOOL 2) (Receptor-like protein kinase 2)	19	37	RLK	TM
DCIv1-Transcript14327	Leucine-rich repeat receptor-like kinase protein CLV1a (EC 2.7.11.1) (CLAVATA1-like protein 1A) (GmCLV1A)	159	169	RLK	TM
DCIv1-Transcript14328	Protein NSP-INTERACTING KINASE 1 (AtNIK1) (EC 2.7.11.1) (LRR receptor-like serine/threonine-protein kinase NIK1)	1	11	RLK	LRR
DCIv1-Transcript14329	Leucine-rich repeat receptor-like protein kinase PXL1 (EC 2.7.11.1) (Protein PHLOEM INTERCALATED WITH XYLEM-LIKE 1)	71	83	RLK	TM
DCIv1-Transcript14330	Receptor-like protein kinase 5 (EC 2.7.10.1) (EC 2.7.11.1) (Protein HAESA)	209	221	RLK	TM
DCIv1-Transcript14331	LRR receptor-like serine/threonine-protein kinase RPK2 (EC 2.7.11.1) (Protein TOADSTOOL 2) (Receptor-like protein kinase 2)	19	37	RLK	TM
DCIv1-Transcript14332	LRR receptor-like serine/threonine-protein kinase RPK2 (EC 2.7.11.1) (Protein TOADSTOOL 2) (Receptor-like protein kinase 2)	28	51	KIN	TM
DCIv1-Transcript14333	Serine/threonine receptor-like kinase NFP (RLK NFP) (Nod factor perception protein) (EC 2.7.10.-) (Nod-factor receptor 5)	136	148	KIN	TM
DCIv1-Transcript14340	Carboxypeptidase S1 (EC 3.4.16.6)	39	49	L	LRR
DCIv1-Transcript1435	Serine/threonine-protein kinase PBL34 (EC 2.7.11.1) (PBS1-like protein 34) (Receptor-like cytoplasmic kinase PBL34)	147	147	CK	CC
DCIv1-Transcript14367	Probable serine/threonine-protein kinase PBL26 (EC 2.7.11.1) (PBS1-like protein 26)	14	34	KIN	TM
DCIv1-Transcript14374	ATP-dependent zinc metalloprotease FTSH 8, chloroplastic (AtFTSH8) (EC 3.4.24.-)	1	14	T	TM
DCIv1-Transcript14387	Protein DETOXIFICATION 32 (AtDTX32) (Multidrug and toxic compound extrusion protein 32) (MATE protein 32)	51	70	RLP	TM
DCIv1-Transcript14419	LRR receptor-like serine/threonine-protein kinase RPK2 (EC 2.7.11.1) (Protein TOADSTOOL 2) (Receptor-like protein kinase 2)	60	77	RLK	LRR
DCIv1-Transcript14420	Nodulation receptor kinase (EC 2.7.11.1)	1	29	KIN	TM
DCIv1-Transcript14421	LEAF RUST 10 DISEASE-RESISTANCE LOCUS RECEPTOR-LIKE PROTEIN KINASE-like 2.5 (EC 2.7.11.1) (Probable receptor-like serine/threonine-protein kinase LRK10L-2.5)	1	29	KIN	TM
DCIv1-Transcript14422	Nodulation receptor kinase (EC 2.7.11.1)	1	29	KIN	TM
DCIv1-Transcript14423	Receptor-like protein kinase HERK 1 (EC 2.7.11.-) (Protein HERCULES RECEPTOR KINASE 1)	89	127	KIN	Kinase
DCIv1-Transcript14424	Receptor-like protein kinase HERK 1 (EC 2.7.11.-) (Protein HERCULES RECEPTOR KINASE 1)	64	115	KIN	Kinase
DCIv1-Transcript14425	Receptor-like protein kinase HERK 1 (EC 2.7.11.-) (Protein HERCULES RECEPTOR KINASE 1)	64	115	KIN	Kinase
DCIv1-Transcript1445	U-box domain-containing protein 52 (Plant U-box protein 52) [Includes: E3 ubiquitin ligase (EC 2.3.2.27) (RING-type E3 ubiquitin transferase); Serine/threonine-protein kinase (EC 2.7.11.-)]	294	321	CK	CC
DCIv1-Transcript14474	Receptor-like protein kinase 5 (EC 2.7.10.1) (EC 2.7.11.1) (Protein HAESA)	4	28	RLK	LRR
DCIv1-Transcript14504	LEAF RUST 10 DISEASE-RESISTANCE LOCUS RECEPTOR-LIKE PROTEIN KINASE-like 1.2 (EC 2.7.11.1) (Probable receptor-like serine/threonine-protein kinase LRK10L-1.2)	27	37	KIN	Kinase
DCIv1-Transcript14515	Transportin MOS14 (Importin beta MOS14) (Protein MODIFIER OF SNC1 14) (Transportin-SR) (TRN-SR)	319	329	N	NBS
DCIv1-Transcript14518	Testis-specific serine/threonine-protein kinase 5 (TSK-5) (TSSK-5) (Testis-specific kinase 5) (EC 2.7.11.1)	94	126	KIN	Kinase
DCIv1-Transcript1452	Serine/threonine-protein kinase 38 (EC 2.7.11.1) (NDR1 protein kinase) (Nuclear Dbf2-related kinase 1)	90	123	KIN	Kinase
DCIv1-Transcript1453	Serine/threonine-protein kinase 38 (EC 2.7.11.1)	90	123	KIN	Kinase
DCIv1-Transcript14550	Inactive leucine-rich repeat receptor-like serine/threonine-protein kinase At1g60630	4	18	RLK	TM
DCIv1-Transcript14572	uncharacterized protein LOC116130278;uncharacterized protein LOC116132751	188	202	KIN	TM
DCIv1-Transcript14573	Tyrosine-protein kinase Mer (EC 2.7.10.1) (Proto-oncogene c-Mer) (Receptor tyrosine kinase MerTK)	127	138	KIN	TM
DCIv1-Transcript14583	Proto-oncogene tyrosine-protein kinase LCK (EC 2.7.10.2) (Lymphocyte cell-specific protein-tyrosine kinase) (p56-LCK)	16	36	CK	CC
DCIv1-Transcript14587	Rab3 GTPase-activating protein catalytic subunit (RAB3 GTPase-activating protein 130 kDa subunit) (Rab3-GAP p130) (Rab3-GAP)	42	52	L	LRR
DCIv1-Transcript14588	LRR repeats and ubiquitin-like domain-containing protein At2g30105	597	704	L	LRR
DCIv1-Transcript14589	LRR repeats and ubiquitin-like domain-containing protein At2g30105	143	151	L	LRR
DCIv1-Transcript14592	RuvB-like helicase 2 (EC 3.6.4.12)	66	83	N	NBS
DCIv1-Transcript14601	BTB/POZ and TAZ domain-containing protein 5 (BTB and TAZ domain protein 5)	219	242	CK	CC
DCIv1-Transcript14602	BTB/POZ and TAZ domain-containing protein 5 (BTB and TAZ domain protein 5)	219	242	CK	CC
DCIv1-Transcript14603	Calcium-transporting ATPase 10, plasma membrane-type (OsACA10) (EC 7.2.2.10) (Ca(2+)-ATPase isoform 10) (Plastid envelope ATPase 1)	64	77	KIN	TM
DCIv1-Transcript14608	Protein SHORT-ROOT 2 (OsSHR2)	209	229	L	LRR
DCIv1-Transcript14622	Casein kinase II subunit alpha-4, chloroplastic (CK2-alpha4) (EC 2.7.11.1) (Plastid-targeted casein kinase 2 alpha) (cpCK2alpha)	42	54	KIN	TM
DCIv1-Transcript14623	Casein kinase II subunit alpha-4, chloroplastic (CK2-alpha4) (EC 2.7.11.1) (Plastid-targeted casein kinase 2 alpha) (cpCK2alpha)	42	54	KIN	TM
DCIv1-Transcript14624	Casein kinase II subunit alpha-4, chloroplastic (CK2-alpha4) (EC 2.7.11.1) (Plastid-targeted casein kinase 2 alpha) (cpCK2alpha)	42	54	KIN	TM
DCIv1-Transcript14625	-	54	74	CL	CC
DCIv1-Transcript14650	Cyclin-dependent kinase 7 (EC 2.7.11.22) (EC 2.7.11.23) (39 kDa protein kinase) (p39 Mo15) (CDK-activating kinase 1) (Cell division protein kinase 7) (Serine/threonine-protein kinase 1) (TFIIH basal transcription factor complex kinase subunit)	134	174	KIN	Kinase
DCIv1-Transcript14651	-	134	174	KIN	Kinase
DCIv1-Transcript14658	Isoflavone 2'-hydroxylase (EC 1.14.14.89) (4'-methoxyisoflavone 2'-hydroxylase) (Cytochrome P450 81E7)	295	306	RLP	TM
DCIv1-Transcript14659	Steroid 17-alpha-hydroxylase/17,20 lyase (EC 1.14.14.19) (EC 1.14.14.32) (17-alpha-hydroxyprogesterone aldolase) (CYPXVII) (Cytochrome P450 17A1) (Cytochrome P450-C17) (Cytochrome P450c17)	4	21	RLP	TM
DCIv1-Transcript14660	Steroid 17-alpha-hydroxylase/17,20 lyase (EC 1.14.14.19) (EC 1.14.14.32) (17-alpha-hydroxyprogesterone aldolase) (CYPXVII) (Cytochrome P450 17A1) (Cytochrome P450-C17) (Cytochrome P450c17)	342	353	RLP	LRR
DCIv1-Transcript14666	Leucine-rich repeat receptor-like kinase protein SUNN (EC 2.7.11.1) (Protein SUPER NUMERIC NODULES)	63	70	RLK	LRR
DCIv1-Transcript14668	Receptor-like protein kinase THESEUS 1 (EC 2.7.11.-)	132	149	KIN	TM
DCIv1-Transcript1466	G-type lectin S-receptor-like serine/threonine-protein kinase At1g11300 (EC 2.7.11.1)	11	28	KIN	TM
DCIv1-Transcript14671	F-box/LRR-repeat protein 16	163	173	RLP	TM
DCIv1-Transcript14685	Disease resistance protein RGA2 (Blight resistance protein RPI) (RGA2-blb)	171	195	NL	NBS
DCIv1-Transcript1468	Guanylate kinase 2 (AtGK2) (EC 2.7.4.8) (GMP kinase 2)	140	151	CN	NBS
DCIv1-Transcript14699	Probable disease resistance protein At4g27220	32	59	CNL	CC
DCIv1-Transcript14749	CBL-interacting protein kinase 29 (EC 2.7.11.1) (OsCIPK29)	177	188	KIN	TM
DCIv1-Transcript1475	uncharacterized protein LOC116109645 isoform X1	1053	1073	CT	CC
DCIv1-Transcript14803	cAMP-dependent protein kinase catalytic subunit alpha (PKA C-alpha) (EC 2.7.11.11)	146	193	KIN	Kinase
DCIv1-Transcript14807	Uncharacterized mitochondrial protein AtMg00860 (ORF158)	2	27	N	NBS
DCIv1-Transcript1480	Probable inactive serine/threonine-protein kinase scy2 (SCY1-like protein kinase 2)	220	247	KIN	TM
DCIv1-Transcript14814	Probable serine/threonine-protein kinase WNK6 (AtWNK6) (EC 2.7.11.1) (Protein kinase with no lysine 6)	424	435	KIN	TM
DCIv1-Transcript14815	Probable serine/threonine-protein kinase WNK6 (AtWNK6) (EC 2.7.11.1) (Protein kinase with no lysine 6)	424	435	KIN	TM
DCIv1-Transcript1484	Cyclin-dependent kinase C-1 (CDKC;1) (EC 2.7.11.22) (EC 2.7.11.23)	223	233	KIN	TM
DCIv1-Transcript1485	Cyclin-dependent kinase C-1 (CDKC;1) (EC 2.7.11.22) (EC 2.7.11.23)	223	233	KIN	TM
DCIv1-Transcript14883	Probable receptor-like protein kinase At2g21480 (EC 2.7.11.-)	141	156	KIN	TM
DCIv1-Transcript14908	LEAF RUST 10 DISEASE-RESISTANCE LOCUS RECEPTOR-LIKE PROTEIN KINASE-like 1.1 (EC 2.7.11.1) (Probable receptor-like serine/threonine-protein kinase LRK10L-1.1)	37	47	KIN	TM
DCIv1-Transcript14909	L-type lectin-domain containing receptor kinase V.4 (Arabidopsis thaliana lectin-receptor kinase c1) (AthlecRK-c1) (LecRK-V.4) (EC 2.7.11.1)	339	344	CK	CC
DCIv1-Transcript14910	Putative L-type lectin-domain containing receptor kinase V.1 (Arabidopsis thaliana lectin-receptor kinase b2) (AthlecRK-b2) (LecRK-V.1) (EC 2.7.11.1)	9	36	KIN	TM
DCIv1-Transcript14936	Serine/threonine-protein kinase BSK1 (EC 2.7.11.1) (Brassinosteroid-signaling kinase 1)	473	485	KIN	TM
DCIv1-Transcript14943	Serine/threonine-protein kinase STY8 (EC 2.7.11.1) (Serine/threonine/tyrosine-protein kinase 8)	32	52	CK	CC
DCIv1-Transcript14963	Probable cinnamyl alcohol dehydrogenase 8C (OsCAD8C) (EC 1.1.1.195)	187	196	N	NBS
DCIv1-Transcript14966	Calcium-dependent protein kinase 4 (CDPK 4) (StCDPK4) (EC 2.7.11.1)	62	74	KIN	TM
DCIv1-Transcript14970	inactive protein kinase SELMODRAFT_444075-like isoform X1	367	406	KIN	Kinase
DCIv1-Transcript14974	Chaperone protein ClpB3, chloroplastic (ATP-dependent Clp protease ATP-binding subunit ClpB homolog 3) (Casein lytic proteinase B3) (Protein ALBINO OR PALE GREEN 6)	524	551	CN	CC
DCIv1-Transcript14990	Protein IMPAIRED IN BABA-INDUCED STERILITY 1 (EC 2.7.11.-)	308	319	KIN	TM
DCIv1-Transcript14995	SNF1-related protein kinase catalytic subunit alpha KIN12 (AKIN12) (EC 2.7.11.1) (AKIN alpha-3) (AKINalpha3) (SNF1-related kinase 1.3) (SnRK1.3)	224	236	KIN	TM
DCIv1-Transcript14996	SNF1-related protein kinase catalytic subunit alpha KIN12 (AKIN12) (EC 2.7.11.1) (AKIN alpha-3) (AKINalpha3) (SNF1-related kinase 1.3) (SnRK1.3)	224	236	KIN	TM
DCIv1-Transcript15014	ATP-dependent zinc metalloprotease FTSH 6, chloroplastic (AtFTSH6) (EC 3.4.24.-)	254	269	N	NBS
DCIv1-Transcript15033	Amino acid transporter AVT1G (AtAvt1G)	388	397	RLP	LRR
DCIv1-Transcript15046	Phytosulfokine receptor 1 (DcPSKR1) (EC 2.7.11.1) (Phytosulfokine LRR receptor kinase 1)	67	77	RLP	TM
DCIv1-Transcript15052	Probable LRR receptor-like serine/threonine-protein kinase At5g45780 (EC 2.7.11.1)	13	26	RLK	TM
DCIv1-Transcript15055	Asparagine synthetase domain-containing protein CG17486	69	83	L	LRR
DCIv1-Transcript15058	Protein DETOXIFICATION 40 (AtDTX40) (Multidrug and toxic compound extrusion protein 40) (MATE protein 40)	32	42	RLP	LRR
DCIv1-Transcript15066	Insulin receptor-related protein (IRR) (EC 2.7.10.1) (IR-related receptor) [Cleaved into: Insulin receptor-related protein alpha chain; Insulin receptor-related protein beta chain]	32	53	RLK	Kinase
DCIv1-Transcript15068	Disease resistance protein RGA2 (Blight resistance protein RPI) (RGA2-blb)	186	212	CNL	NBS
DCIv1-Transcript15069	Probable LRR receptor-like serine/threonine-protein kinase At1g56130 (EC 2.7.11.1)	6	16	KIN	TM
DCIv1-Transcript15074	Receptor-like kinase TMK3 (EC 2.7.11.1) (BARK1-like kinase 2) (Leucine-rich repeat receptor-like kinases TMK3) (Transmembrane kinase 3)	1	17	RLK	TM
DCIv1-Transcript15143	J domain-containing protein	120	128	KIN	Kinase
DCIv1-Transcript15166	Fibroblast growth factor receptor 3 (FGFR-3) (EC 2.7.10.1)	128	139	KIN	TM
DCIv1-Transcript15193	Wall-associated receptor kinase-like 8 (EC 2.7.11.-)	1	20	KIN	TM
DCIv1-Transcript15204	Calmodulin-interacting protein 111 (CaM-interacting protein 111) (ATPase family AAA domain-containing protein CIP111)	458	472	N	NBS
DCIv1-Transcript15205	Calmodulin-interacting protein 111 (CaM-interacting protein 111) (ATPase family AAA domain-containing protein CIP111)	458	472	N	NBS
DCIv1-Transcript15230	Glutamine synthetase, chloroplastic (EC 6.3.1.2) (GS2) (Glutamate--ammonia ligase)	4	15	L	LRR
DCIv1-Transcript15232	arginine/serine-rich coiled-coil protein 2 isoform X2	311	331	CT	CC
DCIv1-Transcript15233	arginine/serine-rich coiled-coil protein 2 isoform X1	229	249	CT	CC
DCIv1-Transcript15246	Casein kinase 1-like protein 12 (EC 2.7.11.1) (Protein CASEIN KINASE I-LIKE 12)	15	38	KIN	Kinase
DCIv1-Transcript15247	-	15	38	KIN	Kinase
DCIv1-Transcript15255	DNA repair protein recA homolog 3, mitochondrial (Recombinase A homolog 3)	127	133	N	NBS
DCIv1-Transcript15260	Probable disease resistance protein At4g27220	158	174	RLP	LRR
DCIv1-Transcript15261	Agamous-like MADS-box protein AGL23	35	50	T	TIR
DCIv1-Transcript15275	Serine carboxypeptidase-like 21 (EC 3.4.16.-)	1	24	KIN	TM
DCIv1-Transcript15277	-	206	221	N	NBS
DCIv1-Transcript15293	Probable serine/threonine-protein kinase At1g09600 (EC 2.7.11.-)	668	688	CK	CC
DCIv1-Transcript15307	Ras-related protein SEC4	17	26	N	NBS
DCIv1-Transcript15309	Ras-related protein SEC4	17	26	N	NBS
DCIv1-Transcript15310	Uncharacterized protein;uncharacterized protein LOC18105194	49	67	T	TM
DCIv1-Transcript15318	Calcium-dependent protein kinase 17 (OsCDPK17) (OsCPK17) (EC 2.7.11.1)	147	170	KIN	Kinase
DCIv1-Transcript15329	Calcium-dependent protein kinase 17 (OsCDPK17) (OsCPK17) (EC 2.7.11.1)	249	280	KIN	Kinase
DCIv1-Transcript15343	Receptor protein-tyrosine kinase CEPR2 (EC 2.7.10.1) (Protein C-TERMINALLY ENCODED PEPTIDE RECEPTOR 2)	30	66	RLK	LRR
DCIv1-Transcript15352	Probable serine/threonine-protein kinase At1g54610 (EC 2.7.11.1)	36	66	CK	CC
DCIv1-Transcript15357	Serine/threonine-protein kinase EDR1 (EC 2.7.11.1) (MAPKK kinase EDR1) (Protein ENHANCED DISEASE RESISTANCE 1) (AtEDR1) (Serine/threonine/tyrosine-protein kinase 10)	18	39	KIN	TM
DCIv1-Transcript15358	Serine/threonine-protein kinase EDR1 (EC 2.7.11.1) (MAPKK kinase EDR1) (Protein ENHANCED DISEASE RESISTANCE 1) (AtEDR1) (Serine/threonine/tyrosine-protein kinase 10)	196	207	KIN	TM
DCIv1-Transcript15372	Serine/threonine-protein kinase WNK1 (AtWNK1) (EC 2.7.11.1) (Protein kinase with no lysine 1)	620	640	CK	CC
DCIv1-Transcript15387	RINT1-like protein MAG2	211	221	L	LRR
DCIv1-Transcript15404	Serine/threonine-protein kinase BSK6 (EC 2.7.11.1) (Brassinosteroid-signaling kinase 6)	443	455	KIN	TM
DCIv1-Transcript15406	Nuclear transcription factor Y subunit C-9 (AtNF-YC-9) (Transcriptional activator HAP5C)	90	105	RLP	LRR
DCIv1-Transcript15414	Heavy metal-associated isoprenylated plant protein 13 (AtHIP13)	21	34	T	TIR
DCIv1-Transcript1541	Integrin-linked protein kinase homolog pat-4 (ILK homolog) (Paralyzed and arrested elongation at two-fold protein 4)	162	192	KIN	Kinase
DCIv1-Transcript15435	ABC transporter BEA3 (Beauvericin biosynthesis cluster protein 3)	1081	1093	N	NBS
DCIv1-Transcript15441	somatic embryogenesis receptor kinase 1-like	53	67	KIN	TM
DCIv1-Transcript15450	Probable LRR receptor-like serine/threonine-protein kinase At2g24230 (EC 2.7.11.1)	311	324	RLK	LRR
DCIv1-Transcript15461	MDIS1-interacting receptor like kinase 2 (AtMIK2) (Probable LRR receptor-like serine/threonine-protein kinase At4g08850) (EC 2.7.11.1)	233	250	RLP	LRR
DCIv1-Transcript15471	Putative receptor-like protein kinase At3g47110 (EC 2.7.11.1)	1	27	RLK	TM
DCIv1-Transcript15529	NAC domain-containing protein 71 (ONAC071) (OsNAC5)	29	42	N	NBS
DCIv1-Transcript15536	Protein DWARF 53	294	310	N	NBS
DCIv1-Transcript15537	Mitogen-activated protein kinase kinase kinase 20 (MAPKK kinase 20) (EC 2.7.11.25) (Protein ABA-INSENSITIVE PROTEIN KINASE 1)	10	18	KIN	Kinase
DCIv1-Transcript15543	Putative serine/threonine-protein kinase-like protein CCR3 (EC 2.7.11.1) (Protein CRINKLY 4 RELATED 3) (AtCRR3)	9	26	KIN	TM
DCIv1-Transcript15575	ATP-dependent zinc metalloprotease FTSH 9, chloroplastic (AtFTSH9) (EC 3.4.24.-)	374	389	N	NBS
DCIv1-Transcript1558	uncharacterized protein LOC102665580	337	346	N	NBS
DCIv1-Transcript15595	Serine/threonine-protein kinase BSK5 (EC 2.7.11.1) (Brassinosteroid-signaling kinase 5)	256	266	KIN	TM
DCIv1-Transcript15614	ATP-dependent zinc metalloprotease FTSH 11, chloroplastic/mitochondrial (AtFTSH11) (EC 3.4.24.-)	332	347	N	NBS
DCIv1-Transcript15621	Serine carboxypeptidase-like 15 (EC 3.4.16.-)	205	211	KIN	Kinase
DCIv1-Transcript15623	Serine carboxypeptidase-like 6 (EC 3.4.16.-)	71	77	KIN	Kinase
DCIv1-Transcript15624	Serine carboxypeptidase-like 19 (Protein SINAPOYLGLUCOSE ACCUMULATOR 2) (Sinapoylglucose--choline O-sinapoyltransferase) (SCT) (EC 2.3.1.91) [Cleaved into: Serine carboxypeptidase-like 19 chain A; Serine carboxypeptidase-like 19 chain B]	129	135	KIN	Kinase
DCIv1-Transcript15625	Virulence-related protein Nf314 (EC 3.4.16.-)	78	84	KIN	Kinase
DCIv1-Transcript15627	Serine carboxypeptidase-like 39 (EC 3.4.16.-)	207	213	KIN	Kinase
DCIv1-Transcript15629	Serine carboxypeptidase-like 18 (EC 3.4.16.-)	93	99	KIN	Kinase
DCIv1-Transcript15630	Uncharacterized protein;serine carboxypeptidase-like 7 isoform X3	35	41	KIN	Kinase
DCIv1-Transcript15643	Transcription factor bHLH130 (Basic helix-loop-helix protein 130) (AtbHLH130) (bHLH 130) (Transcription factor EN 69) (bHLH transcription factor bHLH130)	223	234	RLP	LRR
DCIv1-Transcript15647	Calcium-dependent protein kinase 16 (OsCDPK16) (OsCPK16) (EC 2.7.11.1)	58	81	KIN	Kinase
DCIv1-Transcript15664	Probably inactive receptor-like protein kinase At2g46850	1	14	KIN	TM
DCIv1-Transcript15674	CBL-interacting protein kinase 31 (EC 2.7.11.1) (OsCIPK31) (OsCK1)	75	85	NK	TM
DCIv1-Transcript15710	G-type lectin S-receptor-like serine/threonine-protein kinase SD3-1 (EC 2.7.11.1) (S-domain-3 (SD3) receptor kinase 1) (SD3-1)	78	88	KIN	TM
DCIv1-Transcript1578	Protein NSP-INTERACTING KINASE 1 (AtNIK1) (EC 2.7.11.1) (LRR receptor-like serine/threonine-protein kinase NIK1)	5	19	RLK	TM
DCIv1-Transcript15809	3-ketoacyl-CoA synthase 17 (KCS-17) (EC 2.3.1.199) (Very long-chain fatty acid condensing enzyme 17) (VLCFA condensing enzyme 17)	43	55	RLP	TM
DCIv1-Transcript15842	Translocase of chloroplast 120, chloroplastic (AtToc120) (EC 3.6.5.-) (120 kDa chloroplast outer envelope protein)	890	895	CN	CC
DCIv1-Transcript1585	Putative disease resistance protein At4g10780	147	167	CNL	CC
DCIv1-Transcript15860	Serine/threonine-protein kinase RIPK (EC 2.7.11.1) (ACIK1A/PBL14) (ACRE protein ortholog 264A) (AtACRE264a) (PBS1-like protein 14) (RPM1-induced protein kinase)	40	53	KIN	TM
DCIv1-Transcript15876	Amino acid permease 1 (Amino acid transporter AAP1) (Neutral amino acid transporter II)	65	108	KIN	TM
DCIv1-Transcript15920	Serine/threonine-protein kinase PLK4 (EC 2.7.11.21) (Polo-like kinase 4) (PLK-4) (Serine/threonine-protein kinase SAK)	14	30	KIN	TM
DCIv1-Transcript1592	uncharacterized protein LOC116147017 isoform X2	102	122	CL	CC
DCIv1-Transcript15933	Protein HUA2-LIKE 1 (HUA2-like protein 1)	1134	1152	KIN	Kinase
DCIv1-Transcript15936	Brassinosteroid LRR receptor kinase (EC 2.7.11.1) (Altered brassinolide sensitivity 1) (Systemin receptor SR160) (tBRI1)	920	922	CLK	CC
DCIv1-Transcript15941	RING-H2 finger protein ATL78 (EC 2.3.2.27) (RING-type E3 ubiquitin transferase ATL78)	163	188	RLP	LRR
DCIv1-Transcript15964	BRASSINOSTEROID INSENSITIVE 1-associated receptor kinase 1 (AtBAK1) (BRI1-associated receptor kinase 1) (EC 2.7.10.1) (EC 2.7.11.1) (Protein ELONGATED) (Somatic embryogenesis receptor kinase 3) (AtSERK3) (Somatic embryogenesis receptor-like kinase 3)	57	65	RLK	LRR
DCIv1-Transcript15975	Probable inactive receptor kinase At5g16590	1	25	RLK	TM
DCIv1-Transcript15978	CTP synthase (EC 6.3.4.2) (Cytidine 5'-triphosphate synthase) (Cytidine triphosphate synthetase) (CTP synthetase) (CTPS) (UTP--ammonia ligase)	137	150	RLP	TM
DCIv1-Transcript15979	CTP synthase (EC 6.3.4.2) (Cytidine 5'-triphosphate synthase) (Cytidine triphosphate synthetase) (CTP synthetase) (CTPS) (UTP--ammonia ligase)	143	156	RLP	TM
DCIv1-Transcript15980	CTP synthase (EC 6.3.4.2) (Cytidine 5'-triphosphate synthase) (Cytidine triphosphate synthetase) (CTP synthetase) (CTPS) (UTP--ammonia ligase)	231	239	RLP	LRR
DCIv1-Transcript16002	Outer envelope pore protein 37, chloroplastic (Chloroplastic outer envelope pore protein of 37 kDa) (AtOEP37)	133	145	L	LRR
DCIv1-Transcript16005	Shaggy-related protein kinase beta (EC 2.7.11.1) (ASK-beta)	11	22	KIN	TM
DCIv1-Transcript16008	uncharacterized protein LOC116131176 isoform X1	89	99	L	LRR
DCIv1-Transcript16012	Putative disease resistance protein RGA1 (RGA3-blb)	36	56	CNL	CC
DCIv1-Transcript16014	putative disease resistance protein RGA3	62	75	L	LRR
DCIv1-Transcript16015	Putative disease resistance protein RGA1 (RGA3-blb)	36	56	CL	CC
DCIv1-Transcript16016	uncharacterized protein LOC116131176 isoform X1	118	128	L	LRR
DCIv1-Transcript16017	putative disease resistance RPP13-like protein 1	153	170	CN	NBS
DCIv1-Transcript16018	Disease resistance protein RPP5 (EC 3.2.2.6) (Protein RECOGNITION OF PERONOSPORA PARASITICA 5)	151	166	RLP	LRR
DCIv1-Transcript16049	uncharacterized protein LOC116117605	642	654	T	TM
DCIv1-Transcript16065	Mitogen-activated protein kinase kinase kinase YODA (EC 2.7.11.25) (YODA MAPKK kinase)	415	428	KIN	Kinase
DCIv1-Transcript16077	Leucine-rich repeat receptor-like kinase protein HAR1 (EC 2.7.11.1) (Protein HYPERNODULATION ABERRANT ROOT FORMATION 1)	33	41	RLK	LRR
DCIv1-Transcript1609	Probable leucine-rich repeat receptor-like protein kinase At5g63930 (EC 2.7.11.1)	66	83	RLP	LRR
DCIv1-Transcript1610	-	15	25	RLP	TM
DCIv1-Transcript16120	BSD domain-containing protein 1-like	52	63	KIN	TM
DCIv1-Transcript16132	Probable LRR receptor-like serine/threonine-protein kinase RKF3 (EC 2.7.11.1) (Receptor-like kinase in flowers 3)	1	17	KIN	TM
DCIv1-Transcript16158	Receptor like protein kinase S.2 (LecRK-S.2) (EC 2.7.11.1)	311	321	KIN	TM
DCIv1-Transcript16179	ABC multidrug transporter MDR2 (Multidrug resistance protein 2)	839	866	CN	NBS
DCIv1-Transcript16196	Serine/threonine-protein kinase Nek5 (EC 2.7.11.1) (NimA-related protein kinase 5) (OsNek5)	120	158	KIN	Kinase
DCIv1-Transcript16197	Serine/threonine-protein kinase Nek5 (EC 2.7.11.1) (NimA-related protein kinase 5) (OsNek5)	120	158	KIN	Kinase
DCIv1-Transcript161	Leucine-rich repeat receptor-like serine/threonine-protein kinase BAM1 (EC 2.7.11.1) (Protein BARELY ANY MERISTEM 1)	107	117	RLK	TM
DCIv1-Transcript16229	Protein NPGR2 (NO POLLEN GERMINATION RELATED 2)	57	77	CK	CC
DCIv1-Transcript16230	Protein NPGR2 (NO POLLEN GERMINATION RELATED 2)	57	77	CK	CC
DCIv1-Transcript16231	Protein NPGR2 (NO POLLEN GERMINATION RELATED 2)	57	77	CK	CC
DCIv1-Transcript16256	Casein kinase II subunit alpha 3 (CK II alpha 3) (EC 2.7.11.1) (Casein kinase II alpha 1 polypeptide pseudogene)	172	182	KIN	TM
DCIv1-Transcript16257	Putative calcium-transporting ATPase 11, plasma membrane-type (EC 7.2.2.10) (Ca(2+)-ATPase isoform 11)	7	37	KIN	TM
DCIv1-Transcript16260	-	40	60	CNL	CC
DCIv1-Transcript16261	-	40	60	CL	CC
DCIv1-Transcript16262	Putative disease resistance protein At3g14460	40	60	CNL	CC
DCIv1-Transcript16263	Putative disease resistance protein RGA3 (Blight resistance protein B149) (RGA1-blb)	55	85	RLP	LRR
DCIv1-Transcript16266	disease resistance protein RGA2-like	3	56	L	LRR
DCIv1-Transcript16270	uncharacterized protein LOC116108454	57	66	N	NBS
DCIv1-Transcript16294	Probable disease resistance protein At1g59620 (CW9)	190	211	CNL	NBS
DCIv1-Transcript16297	Putative disease resistance protein At1g50180	165	184	NL	NBS
DCIv1-Transcript16299	Probable disease resistance protein At1g58390	165	184	NL	NBS
DCIv1-Transcript16300	Phosphoribulokinase, chloroplastic (PRK) (PRKase) (EC 2.7.1.19) (Phosphopentokinase)	64	82	N	NBS
DCIv1-Transcript16314	-	182	192	KIN	TM
DCIv1-Transcript16355	ABC-type transporter TR06 (KK-1 biosynthesis cluster protein 6)	419	430	N	NBS
DCIv1-Transcript16358	Probable serine/threonine-protein kinase PBL24 (EC 2.7.11.1) (PBS1-like protein 24)	317	327	KIN	TM
DCIv1-Transcript16371	Glycogen synthase kinase-3 homolog MsK-2 (EC 2.7.11.1)	101	110	NK	NBS
DCIv1-Transcript16372	Glycogen synthase kinase-3 homolog MsK-2 (EC 2.7.11.1)	101	110	NK	NBS
DCIv1-Transcript16380	Ubiquitin-40S ribosomal protein S27a [Cleaved into: Ubiquitin; 40S ribosomal protein S27a]	78	84	T	TIR
DCIv1-Transcript16393	WRKY transcription factor 68 (WRKY DNA-binding protein 68)	238	254	L	LRR
DCIv1-Transcript16416	Probable serine/threonine-protein kinase PIX13 (EC 2.7.11.1)	194	205	KIN	TM
DCIv1-Transcript16419	Calcium-dependent protein kinase 7 (OsCDPK7) (OsCPK7) (EC 2.7.11.1) (Calcium-dependent protein kinase OsCDPK1) (Calcium-dependent protein kinase OsCDPK13) (Calcium-dependent protein kinase isoform 11) (OsCPKII)	106	129	KIN	Kinase
DCIv1-Transcript16424	Probable anion transporter 1, chloroplastic (Phosphate transporter 4;1)	8	14	N	NBS
DCIv1-Transcript16430	LRR receptor-like serine/threonine-protein kinase FLS2 (EC 2.7.11.1) (Protein FLAGELLIN-SENSING 2 homolog) (OsFLS2) (Protein FLAGELLIN-SENSITIVE 2 homolog)	121	134	RLP	LRR
DCIv1-Transcript16439	Probable inactive receptor kinase At3g02880	1	31	RLK	TM
DCIv1-Transcript1643	Hydroxyacylglutathione hydrolase 2, mitochondrial (EC 3.1.2.6) (Glyoxalase II) (Glx II)	1	13	TRAN	TM
DCIv1-Transcript1644	Hydroxyacylglutathione hydrolase 1, mitochondrial (EC 3.1.2.6) (Glyoxalase II) (Glx II)	1	13	TRAN	TM
DCIv1-Transcript16450	uncharacterized protein LOC116146972	157	168	RLP	TM
DCIv1-Transcript16494	Leucine-rich repeat protein 1 (AtLRR1)	56	73	RLP	LRR
DCIv1-Transcript16504	Probable LRR receptor-like serine/threonine-protein kinase At4g29180 (EC 2.7.11.1)	60	77	RLK	TM
DCIv1-Transcript16509	Phytosulfokine receptor 1 (DcPSKR1) (EC 2.7.11.1) (Phytosulfokine LRR receptor kinase 1)	44	52	L	LRR
DCIv1-Transcript16510	LRR receptor-like serine/threonine-protein kinase GSO2 (EC 2.7.11.1) (Protein EMBRYO SAC DEVELOPMENT ARREST 23) (Protein GASSHO 2)	808	808	CLK	CC
DCIv1-Transcript16511	LRR receptor-like serine/threonine-protein kinase FLS2 (EC 2.7.11.1) (Protein FLAGELLIN-SENSING 2) (Protein FLAGELLIN-SENSITIVE 2)	64	79	RLP	LRR
DCIv1-Transcript16512	Receptor kinase-like protein Xa21 (EC 2.7.11.1) [Cleaved into: Receptor kinase-like protein Xa21, processed]	64	79	RLK	LRR
DCIv1-Transcript16513	Probable serine/threonine-protein kinase At1g09600 (EC 2.7.11.-)	351	361	KIN	TM
DCIv1-Transcript16522	bZIP transcription factor 29 (AtbZIP29) (Protein DRINK ME-LIKE)	449	504	CT	CC
DCIv1-Transcript16525	-	2	16	KIN	TM
DCIv1-Transcript16527	Phospholipase A(1) DAD1, chloroplastic (EC 3.1.1.32) (Phospholipase A1-Ibeta1) (Protein DEFECTIVE IN ANTHER DEHISCENCE 1) (AtDAD1)	256	266	RLP	LRR
DCIv1-Transcript16528	Phospholipase A1-Ibeta2, chloroplastic (EC 3.1.1.-)	198	210	RLP	TM
DCIv1-Transcript16613	Calcium/calmodulin-dependent protein kinase type II (CaM kinase II) (EC 2.7.11.17) (Uncoordinated protein 43)	141	151	KIN	TM
DCIv1-Transcript16630	Salt tolerance receptor-like cytoplasmic kinase 1 (EC 2.7.12.1) (Receptor-like cytoplasmic kinase 154) (OsRLCK154)	3	28	KIN	TM
DCIv1-Transcript16631	-	3	28	KIN	TM
DCIv1-Transcript16632	GTP-binding protein OBGC, chloroplastic (AtOBGC) (GTP-binding protein OBG-like) (AtOBGL) (Protein CHLOROPLASTIC SAR1) (CPSAR1) (Protein EMBRYO DEFECTIVE 269) (Protein EMBRYO DEFECTIVE 3138)	340	367	CN	NBS
DCIv1-Transcript16660	1-aminocyclopropane-1-carboxylate oxidase homolog 9 (EC 1.14.-.-)	310	318	N	NBS
DCIv1-Transcript166	Transcription factor bHLH25 (Basic helix-loop-helix protein 25) (AtbHLH25) (bHLH 25) (Transcription factor EN 29) (bHLH transcription factor bHLH025)	217	244	CL	CC
DCIv1-Transcript16758	Tyrosine-sulfated glycopeptide receptor 1 (EC 2.7.11.1) (PSY1 receptor)	32	43	NL	NBS
DCIv1-Transcript167	Phosphoenolpyruvate carboxykinase (ATP) 2 (PEP carboxykinase 2) (PEPCK 2) (EC 4.1.1.49)	359	371	N	NBS
DCIv1-Transcript16807	Mitogen-activated protein kinase 18 (AtMPK18) (MAP kinase 18) (EC 2.7.11.24)	214	224	KIN	TM
DCIv1-Transcript16833	Serine/threonine-protein kinase nrc-2 (EC 2.7.11.1) (Non-repressible conidiation protein 2)	322	332	KIN	TM
DCIv1-Transcript16839	Integrin-linked protein kinase 1 (EC 2.7.11.1) (Ankyrin protein kinase 1)	229	238	KIN	Kinase
DCIv1-Transcript1683	Probable serine/threonine-protein kinase PBL8 (EC 2.7.11.1) (PBS1-like protein 8)	185	196	KIN	TM
DCIv1-Transcript16854	ethylene-responsive transcription factor-like protein At4g13040 isoform X1	59	65	RLP	LRR
DCIv1-Transcript16879	Insulin-like growth factor-binding protein complex acid labile subunit (ALS)	80	91	RLP	TM
DCIv1-Transcript1687	Cyclin-dependent kinase 18 (EC 2.7.11.22) (Cell division protein kinase 18) (PCTAIRE-motif protein kinase 3) (Serine/threonine-protein kinase PCTAIRE-3)	59	70	KIN	TM
DCIv1-Transcript16882	Pentatricopeptide repeat-containing protein At1g10270 (Protein GLUTAMINE-RICH PROTEIN 23)	171	182	N	TM
DCIv1-Transcript16885	Serine carboxypeptidase-like 38 (EC 3.4.16.-)	18	38	CK	CC
DCIv1-Transcript16886	GPN-loop GTPase 2 (ATP-binding domain 1 family member B)	8	17	N	NBS
DCIv1-Transcript1688	Putative serine/threonine-protein phosphatase C26H8.05c (EC 3.1.3.16)	1	18	KIN	TM
DCIv1-Transcript16917	Casein kinase II subunit alpha (CK II) (EC 2.7.11.1)	136	174	KIN	Kinase
DCIv1-Transcript16929	F-box/LRR-repeat protein 16	284	294	RLP	TM
DCIv1-Transcript16934	Cytochrome P450 81F2 (EC 1.14.-.-) (Protein INDOLE GLUCOSINOLATE MODIFIER 1)	240	252	RLP	LRR
DCIv1-Transcript16935	Cytochrome P450 81F2 (EC 1.14.-.-) (Protein INDOLE GLUCOSINOLATE MODIFIER 1)	6	21	RLP	TM
DCIv1-Transcript16971	Leucine-rich repeat receptor-like serine/threonine-protein kinase BAM3 (EC 2.7.11.1) (Protein BARELY ANY MERISTEM 3)	57	74	RLP	LRR
DCIv1-Transcript16972	Leucine-rich repeat receptor-like serine/threonine-protein kinase BAM3 (EC 2.7.11.1) (Protein BARELY ANY MERISTEM 3)	99	120	RLP	LRR
DCIv1-Transcript16973	Receptor protein-tyrosine kinase CEPR2 (EC 2.7.10.1) (Protein C-TERMINALLY ENCODED PEPTIDE RECEPTOR 2)	54	177	RLP	LRR
DCIv1-Transcript17008	Zinc finger CCCH domain-containing protein 30 (AtC3H30)	76	85	N	NBS
DCIv1-Transcript17016	Calcium-dependent protein kinase 13 (EC 2.7.11.1)	90	93	CK	CC
DCIv1-Transcript17029	ABC-type transporter adrC (Andrastin A biosynthesis cluster protein C)	76	89	N	NBS
DCIv1-Transcript17031	Probable disease resistance RPP8-like protein 2	200	224	NL	NBS
DCIv1-Transcript17033	Disease resistance protein TAO1 (EC 3.2.2.6) (Protein TARGET OF AVRB OPERATION 1)	136	164	L	LRR
DCIv1-Transcript1703	Probable inactive receptor kinase At5g58300	55	63	RLK	LRR
DCIv1-Transcript17052	CCR4-Not complex 3'-5'-exoribonuclease subunit Ccr4 (EC 3.1.13.4) (Carbon catabolite repressor protein 4) (Cytoplasmic deadenylase) (Glucose-repressible alcohol dehydrogenase transcriptional effector)	49	63	N	NBS
DCIv1-Transcript17078	LEAF RUST 10 DISEASE-RESISTANCE LOCUS RECEPTOR-LIKE PROTEIN KINASE-like 1.4 (EC 2.7.11.1) (Probable receptor-like serine/threonine-protein kinase LRK10L-1.4)	1	25	KIN	Kinase
DCIv1-Transcript17079	LEAF RUST 10 DISEASE-RESISTANCE LOCUS RECEPTOR-LIKE PROTEIN KINASE-like 2.5 (EC 2.7.11.1) (Probable receptor-like serine/threonine-protein kinase LRK10L-2.5)	13	29	KIN	TM
DCIv1-Transcript1707	Putative zinc transporter At3g08650	1	13	RLP	TM
DCIv1-Transcript17085	Probable receptor-like protein kinase At5g39020 (EC 2.7.11.-)	54	76	KIN	Kinase
DCIv1-Transcript17086	Probable receptor-like protein kinase At5g39020 (EC 2.7.11.-)	54	76	KIN	Kinase
DCIv1-Transcript17097	G-type lectin S-receptor-like serine/threonine-protein kinase At1g11410 (EC 2.7.11.1)	65	77	KIN	TM
DCIv1-Transcript17098	LEAF RUST 10 DISEASE-RESISTANCE LOCUS RECEPTOR-LIKE PROTEIN KINASE-like 1.2 (EC 2.7.11.1) (Probable receptor-like serine/threonine-protein kinase LRK10L-1.2)	13	34	KIN	TM
DCIv1-Transcript17105	Putative L-type lectin-domain containing receptor kinase II.2 (LecRK-II.2) (EC 2.7.11.1)	63	68	CK	CC
DCIv1-Transcript17122	Probable inactive ATP-dependent zinc metalloprotease FTSHI 3, chloroplastic (AtFTSHI3) (Protein FTSH INACTIVE PROTEASE 3)	392	407	N	NBS
DCIv1-Transcript17123	Probable inactive ATP-dependent zinc metalloprotease FTSHI 3, chloroplastic (AtFTSHI3) (Protein FTSH INACTIVE PROTEASE 3)	392	407	N	NBS
DCIv1-Transcript17133	Probable LRR receptor-like serine/threonine-protein kinase At5g65240 (EC 2.7.11.1)	85	95	RLK	LRR
DCIv1-Transcript17134	LRR receptor kinase SERK2 (EC 2.7.11.1) (BRI1-associated receptor kinase 1 homolog 2) (OsBAK1-2) (Somatic embryogenesis receptor kinase 2) (OsSERK2)	80	96	RLK	TM
DCIv1-Transcript17135	LRR receptor kinase SERK2 (EC 2.7.11.1) (BRI1-associated receptor kinase 1 homolog 2) (OsBAK1-2) (Somatic embryogenesis receptor kinase 2) (OsSERK2)	80	96	RLK	TM
DCIv1-Transcript17156	Proline-rich receptor-like protein kinase PERK8 (EC 2.7.11.1) (Proline-rich extensin-like receptor kinase 8) (AtPERK8)	272	297	KIN	TM
DCIv1-Transcript17157	Proline-rich receptor-like protein kinase PERK1 (EC 2.7.11.1) (Proline-rich extensin-like receptor kinase 1) (AtPERK1)	23	78	KIN	Kinase
DCIv1-Transcript17158	Probable LRR receptor-like serine/threonine-protein kinase At1g56130 (EC 2.7.11.1)	272	297	KIN	TM
DCIv1-Transcript1717	F-box/LRR-repeat protein 4 (AtFBL4)	379	396	RLP	LRR
DCIv1-Transcript17185	Probable LRR receptor-like serine/threonine-protein kinase At1g53430 (EC 2.7.11.1)	81	83	CK	CC
DCIv1-Transcript17188	CBL-interacting serine/threonine-protein kinase 16 (EC 2.7.11.1) (SNF1-related kinase 3.18) (SOS2-like protein kinase PKS15)	240	248	NK	NBS
DCIv1-Transcript171	-	41	46	KIN	Kinase
DCIv1-Transcript1720	altered inheritance of mitochondria protein 32	317	331	T	TM
DCIv1-Transcript17218	-	18	31	N	NBS
DCIv1-Transcript1721	Protein kinase PVPK-1 (EC 2.7.11.1)	392	402	KIN	TM
DCIv1-Transcript17235	Cytochrome P450 78A11 (EC 1.14.-.-) (Protein PLASTOCHRON1)	33	43	KIN	Kinase
DCIv1-Transcript17249	Receptor-like cytosolic serine/threonine-protein kinase RBK1 (EC 2.7.11.1) (Protein ROP BINDING PROTEIN KINASES 1)	4	17	KIN	Kinase
DCIv1-Transcript17250	Protein LYK5 (LysM domain receptor-like kinase 5) (LysM-containing receptor-like kinase 5)	1	12	KIN	Kinase
DCIv1-Transcript17251	Putative serine/threonine-protein kinase/receptor R826 (EC 2.7.11.1)	30	40	KIN	Kinase
DCIv1-Transcript17252	Activin receptor type-2A (EC 2.7.11.30) (Activin receptor type IIA) (ACTR-IIA) (ACTRIIA)	8	64	KIN	Kinase
DCIv1-Transcript17253	Wall-associated receptor kinase 4 (EC 2.7.11.-)	2	13	KIN	Kinase
DCIv1-Transcript17256	Cysteine-rich receptor-like protein kinase 26 (Cysteine-rich RLK26) (EC 2.7.11.-)	31	52	KIN	TM
DCIv1-Transcript17258	G-type lectin S-receptor-like serine/threonine-protein kinase At4g27290 (EC 2.7.11.1)	38	54	KIN	Kinase
DCIv1-Transcript17266	G-type lectin S-receptor-like serine/threonine-protein kinase LECRK4 (OsLecRK4) (EC 2.7.11.1) (OsRLCK136)	1	18	KIN	TM
DCIv1-Transcript1726	Probable serine/threonine-protein kinase PBL3 (EC 2.7.11.1) (PBS1-like protein 3) (Protein kinase 2B)	55	96	KIN	Kinase
DCIv1-Transcript17279	-	7	30	RLP	LRR
DCIv1-Transcript17296	Probable long-chain-alcohol O-fatty-acyltransferase 7 (EC 2.3.1.75) (Wax synthase 7)	76	93	T	TIR
DCIv1-Transcript17323	Mitogen-activated protein kinase kinase 7 (AtMKK7) (MAP kinase kinase 7) (EC 2.7.12.2) (Protein BUSHY AND DWARF 1)	8	29	KIN	TM
DCIv1-Transcript17325	LRR receptor-like serine/threonine-protein kinase GHR1 (EC 2.7.11.1) (Protein GUARD CELL HYDROGEN PEROXIDE-RESISTANT 1) (AtGHR1) (Protein RADICAL-INDUCED CELL DEATH 7)	13	23	RLK	TM
DCIv1-Transcript17328	Retrovirus-related Pol polyprotein from transposon RE1 (Retro element 1) (AtRE1) [Includes: Protease RE1 (EC 3.4.23.-); Reverse transcriptase RE1 (EC 2.7.7.49); Endonuclease RE1]	449	457	RLP	LRR
DCIv1-Transcript17329	Leucine-rich repeat receptor-like serine/threonine-protein kinase At1g17230 (EC 2.7.11.1)	48	150	RLP	LRR
DCIv1-Transcript17330	ABC transporter C family member 13 (ABC transporter ABCC.13) (AtABCC13) (EC 7.6.2.2) (ATP-energized glutathione S-conjugate pump 11) (Glutathione S-conjugate-transporting ATPase 11) (Multidrug resistance-associated protein 11)	473	491	N	NBS
DCIv1-Transcript17332	Receptor-like protein 48 (AtRLP48)	6	72	L	LRR
DCIv1-Transcript17343	Mitogen-activated protein kinase 6 (AtMPK6) (MAP kinase 6) (EC 2.7.11.24)	118	142	KIN	Kinase
DCIv1-Transcript17352	Serine/threonine-protein kinase STY13 (EC 2.7.11.1) (AtSTYPK) (Serine/threonine/tyrosine-protein kinase 13)	318	329	KIN	TM
DCIv1-Transcript17361	Probable disease resistance protein At5g63020 (pNd11)	101	131	CN	NBS
DCIv1-Transcript17364	Integrin-linked protein kinase 1 (EC 2.7.11.1) (Ankyrin protein kinase 1)	260	271	KIN	TM
DCIv1-Transcript17365	Integrin-linked protein kinase 1 (EC 2.7.11.1) (Ankyrin protein kinase 1)	260	271	KIN	TM
DCIv1-Transcript17366	Integrin-linked protein kinase 1 (EC 2.7.11.1) (Ankyrin protein kinase 1)	252	263	KIN	TM
DCIv1-Transcript17385	-	29	38	L	LRR
DCIv1-Transcript17390	Protein NLP8 (AtNLP8) (NIN-like protein 8) (Nodule inception protein-like protein 8)	327	340	N	NBS
DCIv1-Transcript17392	TBC1 domain family member 22A	167	178	RLP	TM
DCIv1-Transcript17424	Uncharacterized protein	2	12	L	LRR
DCIv1-Transcript17431	B-box zinc finger protein 22 (Protein DOUBLE B-BOX 3) (Protein LIGHT-REGULATED ZINC FINGER PROTEIN 1) (Protein SALT TOLERANCE HOMOLOG 3)	165	172	KIN	Kinase
DCIv1-Transcript17432	Mitogen-activated protein kinase 18 (AtMPK18) (MAP kinase 18) (EC 2.7.11.24)	214	224	KIN	TM
DCIv1-Transcript17434	Mitogen-activated protein kinase 18 (AtMPK18) (MAP kinase 18) (EC 2.7.11.24)	214	224	KIN	TM
DCIv1-Transcript17440	LEAF RUST 10 DISEASE-RESISTANCE LOCUS RECEPTOR-LIKE PROTEIN KINASE-like 1.5 (EC 2.7.11.1) (Probable receptor-like serine/threonine-protein kinase LRK10L-1.5)	1	26	KIN	TM
DCIv1-Transcript17444	Kinesin-like protein KIN-UA (Protein ARMADILLO REPEAT KINESIN1)	471	584	CK	CC
DCIv1-Transcript17445	Ras-related protein RABF1 (AtRABF1) (Ras-related protein Ara-6) (Ras-related protein Rab5C) (AtRab5C)	38	49	N	NBS
DCIv1-Transcript17457	Protein LYK5 (LysM domain receptor-like kinase 5) (LysM-containing receptor-like kinase 5)	159	172	KIN	TM
DCIv1-Transcript17479	L-type lectin-domain containing receptor kinase S.4 (LecRK-S.4) (EC 2.7.11.1)	27	37	KIN	Kinase
DCIv1-Transcript17509	Serine/threonine-protein kinase PBS1 (EC 2.7.11.1) (AvrPphB susceptible protein 1)	76	119	KIN	Kinase
DCIv1-Transcript1754	ABC transporter G family member 6 (ABC transporter ABCG.6)	51	68	N	NBS
DCIv1-Transcript17560	Cell division control protein 48 homolog D (AtCDC48d) (Transitional endoplasmic reticulum ATPase D)	521	535	N	NBS
DCIv1-Transcript17564	P-loop NTPase domain-containing protein LPA1 homolog 2 (Protein LOW PHYTIC ACID 1 homolog 2)	169	182	N	NBS
DCIv1-Transcript17578	Protein MALE DISCOVERER 1 (AtMDIS1) (Probable LRR receptor-like serine/threonine-protein kinase At5g45840) (EC 2.7.11.1)	63	181	RLK	LRR
DCIv1-Transcript17579	uncharacterized protein LOC116140427	92	106	L	LRR
DCIv1-Transcript17590	uncharacterized protein LOC116140438	10	20	TRAN	TM
DCIv1-Transcript17594	16-methoxy-2,3-dihydro-3-hydroxytabersonine synthase (EC 1.1.99.41) (3-hydroxy-1,2-didehydro-2,3-dihydrotabersonine reductase) (Alcohol dehydrogenase-like protein 1) (ADHL1) (Tabersonine 3-reductase)	187	196	N	NBS
DCIv1-Transcript17613	Serine/threonine-protein kinase STY8 (EC 2.7.11.1) (Serine/threonine/tyrosine-protein kinase 8)	174	190	RLK	LRR
DCIv1-Transcript17629	NAC domain-containing protein 71 (ONAC071) (OsNAC5)	29	42	N	NBS
DCIv1-Transcript17631	uncharacterized protein LOC116113016 isoform X2	286	293	L	LRR
DCIv1-Transcript17639	Presequence protease 1, chloroplastic/mitochondrial (AtPreP1) (PreP 1) (EC 3.4.24.-) (Zinc metalloprotease 1) (AtZnMP1)	103	113	RLP	TM
DCIv1-Transcript17640	Presequence protease 2, chloroplastic/mitochondrial (AtPreP2) (PreP 2) (EC 3.4.24.-) (Zinc metalloprotease 2) (AtZnMP2)	809	827	L	LRR
DCIv1-Transcript17657	LRR receptor-like serine/threonine-protein kinase RGI1 (EC 2.7.11.1) (Protein RECEPTOR OF RGF1 4) (Protein RGF1 INSENSITIVE 1) (Protein ROOT CLAVATA-HOMOLOG1 2)	2	23	RLK	TM
DCIv1-Transcript17674	Serine/threonine-protein kinase AtPK1/AtPK6 (EC 2.7.11.1) (Ribosomal-protein S6 kinase homolog 1)	150	168	KIN	Kinase
DCIv1-Transcript17685	Clathrin heavy chain 1	669	689	CN	CC
DCIv1-Transcript17704	Serine/threonine-protein kinase BRI1-like 2 (EC 2.7.11.1) (BRASSINOSTEROID INSENSITIVE 1-like protein 2) (Protein VASCULAR HIGHWAY 1)	10	21	RLK	TM
DCIv1-Transcript17740	Probable leucine-rich repeat receptor-like protein kinase IMK3 (EC 2.7.11.1) (Protein INFLORESCENCE MERISTEM RECEPTOR-LIKE KINASE 3) (Protein MERISTEMATIC RECEPTOR-LIKE KINASE)	34	51	RLK	TM
DCIv1-Transcript17791	Probable serine/threonine-protein kinase At1g09600 (EC 2.7.11.-)	414	430	KIN	TM
DCIv1-Transcript17804	Amino acid permease 2 (Amino acid transporter AAP2)	47	68	KIN	TM
DCIv1-Transcript17805	Amino acid permease 2 (Amino acid transporter AAP2)	45	66	KIN	TM
DCIv1-Transcript17882	Probable serine/threonine-protein kinase At1g54610 (EC 2.7.11.1)	290	301	KIN	TM
DCIv1-Transcript17883	Probable serine/threonine-protein kinase At1g54610 (EC 2.7.11.1)	290	301	KIN	TM
DCIv1-Transcript17895	Serine/threonine-protein kinase RUNKEL (Protein EMBRYO DEFECTIVE 3013) (Protein RUNKEL) (EC 2.7.11.1)	102	113	KIN	TM
DCIv1-Transcript17978	probable LRR receptor-like serine/threonine-protein kinase At1g51860	1	21	RLP	TM
DCIv1-Transcript17992	Protein BRASSINOSTEROID INSENSITIVE 1 (AtBRI1) (EC 2.7.10.1) (EC 2.7.11.1) (Brassinosteroid LRR receptor kinase)	38	50	RLK	LRR
DCIv1-Transcript17996	L-type lectin-domain containing receptor kinase S.7 (OsLecRK-S.7) (EC 2.7.11.1) (Protein DEFECTIVE IN APERTURE FORMATION 1) (OsDAF1)	9	28	KIN	TM
DCIv1-Transcript179	uncharacterized protein LOC116125845 isoform X2	122	132	T	TM
DCIv1-Transcript18000	50S ribosomal protein L21, mitochondrial (Protein NUCLEAR FUSION DEFECTIVE 1)	84	93	CL	CC
DCIv1-Transcript18014	-	6	25	L	LRR
DCIv1-Transcript18015	serine/threonine/tyrosine-protein kinase HT1	367	378	KIN	TM
DCIv1-Transcript18021	Probable L-type lectin-domain containing receptor kinase VII.2 (Arabidopsis thaliana lectin-receptor kinase d) (AthlecRK-d) (LecRK-VII.2) (EC 2.7.11.1)	315	335	CK	CC
DCIv1-Transcript18033	Putative disease resistance protein At1g50180	182	201	NL	NBS
DCIv1-Transcript18034	Probable disease resistance RPP8-like protein 2	182	201	NL	NBS
DCIv1-Transcript18039	LEAF RUST 10 DISEASE-RESISTANCE LOCUS RECEPTOR-LIKE PROTEIN KINASE-like 1.4 (EC 2.7.11.1) (Probable receptor-like serine/threonine-protein kinase LRK10L-1.4)	5	28	KIN	TM
DCIv1-Transcript1803	Putative septum site-determining protein minD homolog, chloroplastic (AtMinD1) (Protein ACCUMULATION AND REPLICATION OF CHLOROPLASTS 11) (Septum site-determining protein MinD1)	57	68	N	NBS
DCIv1-Transcript18040	LEAF RUST 10 DISEASE-RESISTANCE LOCUS RECEPTOR-LIKE PROTEIN KINASE-like 2.1 (EC 2.7.11.1) (Probable receptor-like serine/threonine-protein kinase LRK10L-2.1)	5	30	KIN	TM
DCIv1-Transcript18071	Mitogen-activated protein kinase kinase 9 (AtMKK9) (MAP kinase kinase 9) (EC 2.7.12.2)	236	248	KIN	TM
DCIv1-Transcript18082	uncharacterized protein LOC116126048 isoform X2	20	51	RLP	LRR
DCIv1-Transcript18125	F-box protein PP2-B7 (Protein PHLOEM PROTEIN 2-LIKE B7) (AtPP2-B7)	36	45	L	LRR
DCIv1-Transcript18127	Serine/threonine-protein kinase KIPK2 (EC 2.7.11.1)	815	826	KIN	TM
DCIv1-Transcript18132	Vacuolar protein-sorting-associated protein 37 homolog 1 (AtVPS37-1) (ESCRT-I complex subunit VPS37 homolog 1)	155	175	CN	CC
DCIv1-Transcript18133	uncharacterized protein LOC116129288	93	102	N	NBS
DCIv1-Transcript18147	Acyl-CoA-binding domain-containing protein 2 (Acyl-CoA binding protein 2)	9	30	N	TM
DCIv1-Transcript18154	Mitogen-activated protein kinase kinase kinase 20 (MAPKK kinase 20) (EC 2.7.11.25) (Protein ABA-INSENSITIVE PROTEIN KINASE 1)	10	18	KIN	Kinase
DCIv1-Transcript18156	Probable N-acetyltransferase HLS1-like (EC 2.3.1.-)	165	192	CL	CC
DCIv1-Transcript18159	Probable LRR receptor-like serine/threonine-protein kinase At1g63430 (EC 2.7.11.1)	172	172	CLK	CC
DCIv1-Transcript18160	Receptor protein kinase-like protein ZAR1 (EC 2.7.11.1) (Protein ZYGOTIC ARREST 1)	67	79	L	LRR
DCIv1-Transcript18172	Putative serine/threonine-protein kinase/receptor R818 (EC 2.7.11.1)	220	230	KIN	TM
DCIv1-Transcript18184	Cytochrome P450 77A4 (EC 1.14.-.-) (Fatty acid epoxidase)	438	447	N	NBS
DCIv1-Transcript1820	Sec-independent protein translocase protein TATB, chloroplastic (Protein HIGH CHLOROPHYLL FLUORESCENCE 106) (Protein TWIN-ARGININE TRANSLOCATION B)	82	106	RLP	TM
DCIv1-Transcript18213	Leucine-rich repeat receptor protein kinase EMS1 (EC 2.7.11.1) (Protein EXCESS MICROSPOROCYTES 1) (Protein EXTRA SPOROGENOUS CELLS)	1	16	RLP	TM
DCIv1-Transcript18216	uncharacterized protein LOC116118609;uncharacterized protein LOC116144902	41	59	N	NBS
DCIv1-Transcript18217	Putative disease resistance protein RGA3 (Blight resistance protein B149) (RGA1-blb)	111	120	L	LRR
DCIv1-Transcript18232	Patatin-B2 (EC 3.1.1.-)	2	14	N	NBS
DCIv1-Transcript18242	Methionine aminopeptidase 1D, chloroplastic/mitochondrial (MAP 1D) (MetAP 1D) (EC 3.4.11.18) (Peptidase M 1D)	33	55	L	LRR
DCIv1-Transcript18288	uncharacterized protein LOC116107137	116	145	CL	CC
DCIv1-Transcript18298	FBD-associated F-box protein At1g66310-like	62	160	RLP	LRR
DCIv1-Transcript18299	putative FBD-associated F-box protein At5g56410	141	152	RLP	TM
DCIv1-Transcript18300	FBD-associated F-box protein At1g66310-like	109	165	L	LRR
DCIv1-Transcript18303	uncharacterized protein LOC116126138	147	158	KIN	Kinase
DCIv1-Transcript18313	LRR receptor-like serine/threonine-protein kinase ER2 (EC 2.7.11.1) (ERECTA homolog 2) (ER homolog 2) (OsER2) (Receptor-like cytoplasmic kinase 85) (OsRLCK85)	14	51	RLK	TM
DCIv1-Transcript1831	Mitogen-activated protein kinase kinase kinase YODA (EC 2.7.11.25) (YODA MAPKK kinase)	747	757	KIN	TM
DCIv1-Transcript18355	putative F-box/FBD/LRR-repeat protein At4g03220	84	98	RLP	TM
DCIv1-Transcript18356	Glycine cleavage system H protein, mitochondrial	115	126	L	LRR
DCIv1-Transcript18360	Plant intracellular Ras-group-related LRR protein 5 (Intracellular Ras-group-related LRR protein 5) (OsIRL5)	315	326	RLP	TM
DCIv1-Transcript18387	F-box/LRR-repeat protein 3	222	236	RLP	LRR
DCIv1-Transcript18415	Uncharacterized aarF domain-containing protein kinase At1g71810, chloroplastic (EC 2.7.-.-)	1	17	KIN	TM
DCIv1-Transcript18419	Shikimate kinase 1, chloroplastic (OsSK1) (EC 2.7.1.71)	44	66	N	NBS
DCIv1-Transcript18433	LRR receptor-like serine/threonine-protein kinase RGI5 (EC 2.7.11.1) (Protein RECEPTOR OF RGF1 5) (Protein RGF1 INSENSITIVE 5)	1	18	RLK	TM
DCIv1-Transcript18448	Receptor-like protein 7 (AtRLP7)	1	20	RLP	TM
DCIv1-Transcript1844	U-box domain-containing protein 32 (EC 2.3.2.27) (Plant U-box protein 32) (RING-type E3 ubiquitin transferase PUB32)	266	300	CK	CC
DCIv1-Transcript18468	Presequence protease 2, chloroplastic/mitochondrial (AtPreP2) (PreP 2) (EC 3.4.24.-) (Zinc metalloprotease 2) (AtZnMP2)	824	842	RLP	LRR
DCIv1-Transcript18491	Probable inactive receptor kinase At3g08680	70	83	RLK	LRR
DCIv1-Transcript18517	Mitogen-activated protein kinase kinase kinase 20 (MAPKK kinase 20) (EC 2.7.11.25) (Protein ABA-INSENSITIVE PROTEIN KINASE 1)	134	147	KIN	TM
DCIv1-Transcript18522	Wall-associated receptor kinase-like 4 (EC 2.7.11.-)	4	18	KIN	TM
DCIv1-Transcript18529	Probable receptor-like protein kinase At4g39110 (EC 2.7.11.-)	153	163	KIN	TM
DCIv1-Transcript18533	uncharacterized protein LOC116145713 isoform X2	332	352	CN	CC
DCIv1-Transcript18542	Cysteine-rich receptor-like protein kinase 21 (Cysteine-rich RLK21) (EC 2.7.11.-)	227	237	KIN	TM
DCIv1-Transcript18544	Probable serine/threonine-protein kinase WNK4 (AtWNK4) (EC 2.7.11.1) (Protein kinase with no lysine 4)	430	443	KIN	TM
DCIv1-Transcript18547	Probable receptor-like serine/threonine-protein kinase At5g57670 (EC 2.7.11.1)	328	348	CK	CC
DCIv1-Transcript18555	Cyclin-dependent kinase C-2 (CDKC;2) (EC 2.7.11.22) (EC 2.7.11.23)	230	240	KIN	TM
DCIv1-Transcript18556	Cyclin-dependent kinase C-2 (CDKC;2) (EC 2.7.11.22) (EC 2.7.11.23)	235	245	KIN	TM
DCIv1-Transcript18557	Cyclin-dependent kinase C-2 (CDKC;2) (EC 2.7.11.22) (EC 2.7.11.23)	210	220	KIN	TM
DCIv1-Transcript18558	Cyclin-dependent kinase C-2 (CDKC;2) (EC 2.7.11.22) (EC 2.7.11.23)	213	223	KIN	TM
DCIv1-Transcript1855	-	28	46	TRAN	TM
DCIv1-Transcript18583	Calcium-dependent protein kinase 2 (CDPK 2) (EC 2.7.11.1)	67	67	CN	CC
DCIv1-Transcript18603	Probable LRR receptor-like serine/threonine-protein kinase IRK (EC 2.7.11.1) (Inflorescence and root apices receptor-like kinase)	60	77	RLK	LRR
DCIv1-Transcript18614	Putative serine/threonine-protein kinase-like protein CCR3 (EC 2.7.11.1) (Protein CRINKLY 4 RELATED 3) (AtCRR3)	7	23	KIN	TM
DCIv1-Transcript1861	-	1	40	KIN	TM
DCIv1-Transcript18623	Protein DWARF 53-LIKE	25	35	L	LRR
DCIv1-Transcript18634	Nematode resistance protein-like HSPRO1 (AKINbetagamma-interacting protein 1) (Ortholog of sugar beet HS1 PRO-1 protein 1) (Protein Hs1pro-1)	395	408	RLP	TM
DCIv1-Transcript18655	Probable inactive receptor kinase At3g02880	86	94	RLK	LRR
DCIv1-Transcript18656	LRR receptor-like serine/threonine-protein kinase RGI2 (EC 2.7.11.1) (Protein RECEPTOR OF RGF1 3) (Protein RGF1 INSENSITIVE 2) (Protein ROOT CLAVATA-HOMOLOG1 1)	448	460	RLK	LRR
DCIv1-Transcript18661	Cysteine-rich receptor-like protein kinase 6 (Cysteine-rich RLK6) (EC 2.7.11.-) (Receptor-like protein kinase 5)	2	47	RLK	LRR
DCIv1-Transcript18670	mitogen-activated protein kinase kinase kinase 17-like	15	23	KIN	Kinase
DCIv1-Transcript18673	putative pentatricopeptide repeat-containing protein At1g12700, mitochondrial	40	47	L	LRR
DCIv1-Transcript18683	Probable leucine-rich repeat receptor-like protein kinase At5g49770 (EC 2.7.11.1)	1	11	KIN	TM
DCIv1-Transcript18700	Tryptophan synthase alpha chain (EC 4.2.1.20)	61	81	CK	CC
DCIv1-Transcript18703	LEAF RUST 10 DISEASE-RESISTANCE LOCUS RECEPTOR-LIKE PROTEIN KINASE-like 2.5 (EC 2.7.11.1) (Probable receptor-like serine/threonine-protein kinase LRK10L-2.5)	4	30	KIN	TM
DCIv1-Transcript18714	Nodulation receptor kinase (EC 2.7.11.1)	1	29	KIN	TM
DCIv1-Transcript18715	LEAF RUST 10 DISEASE-RESISTANCE LOCUS RECEPTOR-LIKE PROTEIN KINASE-like 2.5 (EC 2.7.11.1) (Probable receptor-like serine/threonine-protein kinase LRK10L-2.5)	1	29	KIN	TM
DCIv1-Transcript18716	Nodulation receptor kinase (EC 2.7.11.1)	1	29	KIN	TM
DCIv1-Transcript18717	Receptor-like cytosolic serine/threonine-protein kinase RBK1 (EC 2.7.11.1) (Protein ROP BINDING PROTEIN KINASES 1)	37	75	KIN	Kinase
DCIv1-Transcript18718	Receptor-like cytosolic serine/threonine-protein kinase RBK1 (EC 2.7.11.1) (Protein ROP BINDING PROTEIN KINASES 1)	12	63	KIN	Kinase
DCIv1-Transcript18721	F-box/LRR-repeat protein 12	323	336	RLP	LRR
DCIv1-Transcript18724	Probable LRR receptor-like serine/threonine-protein kinase At5g45780 (EC 2.7.11.1)	18	29	RLK	TM
DCIv1-Transcript18730	Calcium-dependent protein kinase 7 (EC 2.7.11.1) (Calmodulin-domain protein kinase CDPK isoform 7)	74	99	KIN	Kinase
DCIv1-Transcript18742	Receptor-like protein kinase 7 (EC 2.7.11.1)	7	22	RLK	TM
DCIv1-Transcript18770	Disease resistance protein At4g27190	184	203	CNL	NBS
DCIv1-Transcript18771	Probable disease resistance protein At1g62630 (pNd4)	76	96	CNL	CC
DCIv1-Transcript18774	Disease resistance protein RGA2 (Blight resistance protein RPI) (RGA2-blb)	215	232	CNL	NBS
DCIv1-Transcript18775	-	49	57	N	NBS
DCIv1-Transcript18779	Disease resistance protein UNI (Protein UNI)	165	199	N	NBS
DCIv1-Transcript18780	Disease resistance protein At4g27190	276	288	L	LRR
DCIv1-Transcript18781	uncharacterized protein LOC114745206	104	117	L	LRR
DCIv1-Transcript18782	-	104	117	L	LRR
DCIv1-Transcript18783	Disease resistance protein At4g27190	407	439	NL	NBS
DCIv1-Transcript18800	CBL-interacting serine/threonine-protein kinase 13 (EC 2.7.11.1) (SNF1-related kinase 3.7) (SOS2-like protein kinase PKS10)	223	237	NK	TM
DCIv1-Transcript18801	Serine/threonine-protein kinase SRK2H (EC 2.7.11.1) (OST1-kinase-like 9) (SNF1-related kinase 2.5) (SnRK2.5)	155	169	NK	TM
DCIv1-Transcript18802	Calcium/calmodulin-dependent protein kinase cmkA (CMPK) (EC 2.7.11.17) (Multifunctional calcium/calmodulin-dependent protein kinase) (ACMPK) (CaMK)	155	169	NK	TM
DCIv1-Transcript18807	Probable serine/threonine-protein kinase WNK4 (AtWNK4) (EC 2.7.11.1) (Protein kinase with no lysine 4)	135	179	KIN	Kinase
DCIv1-Transcript18810	CBL-interacting serine/threonine-protein kinase 11 (EC 2.7.11.1) (SNF1-related kinase 3.22) (SOS2-like protein kinase PKS5) (SOS3-interacting protein 4)	200	214	KIN	TM
DCIv1-Transcript18823	CBL-interacting protein kinase 18 (EC 2.7.11.1) (OsCIPK18)	196	211	NK	TM
DCIv1-Transcript18824	CBL-interacting protein kinase 18 (EC 2.7.11.1) (OsCIPK18)	196	211	NK	TM
DCIv1-Transcript18832	Probable leucine-rich repeat receptor-like protein kinase At5g05160 (EC 2.7.11.-)	12	25	RLK	TM
DCIv1-Transcript18843	Leucine-rich repeat receptor-like protein kinase PXC1 (Protein PXY/TDR-CORRELATED 1)	318	330	KIN	TM
DCIv1-Transcript18856	Zinc finger MYM-type protein 1	19	41	RLP	TM
DCIv1-Transcript1885	Pentatricopeptide repeat-containing protein At3g18110, chloroplastic (Protein EMBRYO DEFECTIVE 1270)	218	228	N	TM
DCIv1-Transcript1887	L-type lectin-domain containing receptor kinase S.6 (LecRK-S.6) (EC 2.7.11.1)	1	21	KIN	TM
DCIv1-Transcript18900	Probable inactive receptor kinase At5g10020	7	20	RLK	TM
DCIv1-Transcript18928	Probable lysophospholipase BODYGUARD 3 (AtBDG3) (EC 3.1.1.-)	79	89	RLP	LRR
DCIv1-Transcript18931	calcium-dependent protein kinase 26-like	182	192	KIN	TM
DCIv1-Transcript18936	Ethylene-responsive transcription factor ERF027	46	59	RLP	TM
DCIv1-Transcript1893	Leucine-rich repeat receptor-like serine/threonine-protein kinase RGI4 (EC 2.7.11.1) (Protein RECEPTOR OF RGF1 2) (Protein RGF1 INSENSITIVE 4) (Protein STERILITY-REGULATING KINASE MEMBER 2)	156	172	RLK	LRR
DCIv1-Transcript18945	cAMP-dependent protein kinase catalytic subunit 3	11	45	CK	CC
DCIv1-Transcript18955	uncharacterized protein LOC107262454	37	69	L	LRR
DCIv1-Transcript18980	LEAF RUST 10 DISEASE-RESISTANCE LOCUS RECEPTOR-LIKE PROTEIN KINASE-like 1.2 (EC 2.7.11.1) (Probable receptor-like serine/threonine-protein kinase LRK10L-1.2)	15	29	KIN	TM
DCIv1-Transcript18981	LEAF RUST 10 DISEASE-RESISTANCE LOCUS RECEPTOR-LIKE PROTEIN KINASE-like 1.2 (EC 2.7.11.1) (Probable receptor-like serine/threonine-protein kinase LRK10L-1.2)	246	256	KIN	TM
DCIv1-Transcript18984	LEAF RUST 10 DISEASE-RESISTANCE LOCUS RECEPTOR-LIKE PROTEIN KINASE-like 2.5 (EC 2.7.11.1) (Probable receptor-like serine/threonine-protein kinase LRK10L-2.5)	16	35	KIN	TM
DCIv1-Transcript18986	Probable receptor-like protein kinase At5g39020 (EC 2.7.11.-)	54	76	KIN	Kinase
DCIv1-Transcript19016	Serine/threonine-protein kinase PEPKR2 (EC 2.7.11.-) (Protein PHOSPHOENOLPYRUVATE CARBOXYLASE-RELATED KINASE 2)	134	142	KIN	Kinase
DCIv1-Transcript19020	uncharacterized protein LOC116107439	1319	1335	RLP	LRR
DCIv1-Transcript19023	uncharacterized protein LOC116131267	476	482	CN	CC
DCIv1-Transcript19035	LOW QUALITY PROTEIN: mitogen-activated protein kinase homolog MMK2	277	290	KIN	TM
DCIv1-Transcript19052	Plastid division protein CDP1, chloroplastic (ARC6-homolog protein) (Protein CHLOROPLAST DIVISION SITE POSITIONING 1) (AtCDP1) (Protein PARALOG OF ARC6)	488	510	N	NBS
DCIv1-Transcript19053	Plastid division protein CDP1, chloroplastic (ARC6-homolog protein) (Protein CHLOROPLAST DIVISION SITE POSITIONING 1) (AtCDP1) (Protein PARALOG OF ARC6)	477	499	N	NBS
DCIv1-Transcript19058	Probable disease resistance RPP8-like protein 2	184	202	NL	NBS
DCIv1-Transcript19059	Disease resistance protein RGA2 (Blight resistance protein RPI) (RGA2-blb)	258	271	RLP	TM
DCIv1-Transcript19060	Disease resistance protein RGA2 (Blight resistance protein RPI) (RGA2-blb)	356	387	RLP	LRR
DCIv1-Transcript19061	Disease resistance protein RGA2 (Blight resistance protein RPI) (RGA2-blb)	320	379	NL	LRR
DCIv1-Transcript19062	Probable disease resistance RPP8-like protein 4	182	199	NL	NBS
DCIv1-Transcript19063	Disease resistance protein RGA2 (Blight resistance protein RPI) (RGA2-blb)	190	208	NL	NBS
DCIv1-Transcript19085	Serine/threonine-protein kinase GRIK1 (EC 2.7.11.1) (Protein GEMINIVIRUS REP INTERACTING KINASE 1) (Protein GRIK1) (SnRK1-activating protein kinase 2) (AtSnAK2)	188	206	KIN	TM
DCIv1-Transcript19107	L-type lectin-domain containing receptor kinase IX.1 (LecRK-IX.1) (EC 2.7.11.1)	114	138	KIN	TM
DCIv1-Transcript19108	L-type lectin-domain containing receptor kinase IX.1 (LecRK-IX.1) (EC 2.7.11.1)	104	128	KIN	TM
DCIv1-Transcript19120	Calcium/calmodulin-regulated receptor-like kinase 2 (AtCRLK2) (EC 2.7.11.1)	1	27	KIN	TM
DCIv1-Transcript19125	Protein-tyrosine sulfotransferase (EC 2.8.2.20) (Tyrosylprotein sulfotransferase)	10	28	RLP	TM
DCIv1-Transcript19147	Probable LRR receptor-like serine/threonine-protein kinase At5g45780 (EC 2.7.11.1)	10	23	RLK	TM
DCIv1-Transcript19148	Probable LRR receptor-like serine/threonine-protein kinase At5g45780 (EC 2.7.11.1)	85	188	RLK	LRR
DCIv1-Transcript19157	Proline-rich receptor-like protein kinase PERK8 (EC 2.7.11.1) (Proline-rich extensin-like receptor kinase 8) (AtPERK8)	1	12	KIN	TM
DCIv1-Transcript19189	11-oxo-beta-amyrin 30-oxidase (EC 1.14.14.115) (Cytochrome P450 72A63)	260	280	CL	CC
DCIv1-Transcript19207	LEAF RUST 10 DISEASE-RESISTANCE LOCUS RECEPTOR-LIKE PROTEIN KINASE-like 2.1 (EC 2.7.11.1) (Probable receptor-like serine/threonine-protein kinase LRK10L-2.1)	7	25	KIN	TM
DCIv1-Transcript19211	LEAF RUST 10 DISEASE-RESISTANCE LOCUS RECEPTOR-LIKE PROTEIN KINASE-like 1.3 (EC 2.7.11.1) (Probable receptor-like serine/threonine-protein kinase LRK10L-1.3)	397	417	CK	CC
DCIv1-Transcript19212	LEAF RUST 10 DISEASE-RESISTANCE LOCUS RECEPTOR-LIKE PROTEIN KINASE-like 1.2 (EC 2.7.11.1) (Probable receptor-like serine/threonine-protein kinase LRK10L-1.2)	463	463	CK	CC
DCIv1-Transcript19237	Phytosulfokine receptor 2 (AtPSKR2) (EC 2.7.11.1) (Phytosulfokine LRR receptor kinase 2)	1	11	RLK	TM
DCIv1-Transcript19266	Receptor-like protein Cf-9 homolog	68	93	RLK	LRR
DCIv1-Transcript1926	GABA transporter 1-like	68	79	L	LRR
DCIv1-Transcript19288	LRR receptor-like serine/threonine-protein kinase IOS1 (EC 2.7.11.-) (Protein IMPAIRED OOMYCETE SUSCEPTIBILITY 1)	251	262	KIN	TM
DCIv1-Transcript19297	Internalin I	163	171	RLP	LRR
DCIv1-Transcript19302	Protein SPA1-RELATED 2	259	282	KIN	TM
DCIv1-Transcript19305	mitogen-activated protein kinase kinase kinase 13-like	32	45	KIN	TM
DCIv1-Transcript19329	Probable inactive receptor kinase At2g26730	93	101	RLK	LRR
DCIv1-Transcript19341	Probable serine/threonine-protein kinase WNK2 (OsWNK2) (EC 2.7.11.1) (Protein DISEASE RELATIVE SIGNAL 1) (Protein kinase with no lysine 2)	530	557	CK	CC
DCIv1-Transcript19342	Probable serine/threonine-protein kinase WNK2 (OsWNK2) (EC 2.7.11.1) (Protein DISEASE RELATIVE SIGNAL 1) (Protein kinase with no lysine 2)	528	555	CK	CC
DCIv1-Transcript19347	Protein DETOXIFICATION 5 (AtDTX5) (Multidrug and toxic compound extrusion protein 5) (MATE protein 5)	46	70	RLP	TM
DCIv1-Transcript19350	serine/threonine-protein kinase STY13	32	53	RLK	Kinase
DCIv1-Transcript19351	Protein LYK2 (LysM domain receptor-like kinase 2) (LysM-containing receptor-like kinase 2)	24	37	KIN	TM
DCIv1-Transcript19353	Pachytene checkpoint protein 2 homolog (AtPCH2)	190	211	N	NBS
DCIv1-Transcript19366	Cysteine-rich receptor-like protein kinase 21 (Cysteine-rich RLK21) (EC 2.7.11.-)	12	32	KIN	TM
DCIv1-Transcript19375	L-type lectin-domain containing receptor kinase S.1 (LecRK-S.1) (EC 2.7.11.1)	115	129	KIN	TM
DCIv1-Transcript19376	Disease resistance RPP8-like protein 3	179	216	NL	NBS
DCIv1-Transcript19383	Plant intracellular Ras-group-related LRR protein 2	154	188	CL	CC
DCIv1-Transcript19386	protein CfxQ homolog	262	276	CN	NBS
DCIv1-Transcript19393	Serine carboxypeptidase-like 45 (EC 3.4.16.-)	5	17	KIN	TM
DCIv1-Transcript19395	Serine carboxypeptidase-like 20 (EC 3.4.16.-)	11	31	KIN	TM
DCIv1-Transcript19414	Leucine-rich repeat receptor-like kinase protein SUNN (EC 2.7.11.1) (Protein SUPER NUMERIC NODULES)	57	65	RLK	LRR
DCIv1-Transcript19422	Mitogen-activated protein kinase kinase 5 (AtMAP2Kalpha) (AtMEK5) (AtMKK5) (MAP kinase kinase 5) (EC 2.7.12.2)	70	85	KIN	Kinase
DCIv1-Transcript19430	uncharacterized protein LOC116123247	132	145	N	NBS
DCIv1-Transcript19433	-	49	73	CN	CC
DCIv1-Transcript19434	60S ribosomal protein L7 2	49	73	CN	CC
DCIv1-Transcript19435	-	49	69	CN	CC
DCIv1-Transcript19460	Probable disease resistance protein At1g61190	176	198	CNL	NBS
DCIv1-Transcript19462	Disease resistance protein RPS2 (Resistance to Pseudomonas syringae protein 2)	31	65	CNL	CC
DCIv1-Transcript19469	GPN-loop GTPase 2 (EC 3.6.5.-) (ATP-binding domain 1 family member B homolog)	8	17	N	NBS
DCIv1-Transcript19472	LOW QUALITY PROTEIN: pumilio homolog 5-like	2	19	N	TM
DCIv1-Transcript19487	Receptor-like protein 50 (AtRLP50)	86	97	NL	NBS
DCIv1-Transcript19497	Serine/threonine-protein kinase TIO (EC 2.7.11.1) (Fused homolog) (AtFUSED) (Protein TWO-IN-ONE) (AtTIO)	40	60	CK	CC
DCIv1-Transcript1949	Probable receptor-like protein kinase At1g49730 (EC 2.7.11.1)	1	19	KIN	TM
DCIv1-Transcript19506	Putative receptor-like protein kinase At3g47110 (EC 2.7.11.1)	41	49	RLK	LRR
DCIv1-Transcript19511	Probable LRR receptor-like serine/threonine-protein kinase At5g45780 (EC 2.7.11.1)	108	242	RLK	LRR
DCIv1-Transcript1953	Phototropin-2 (EC 2.7.11.1) (Defective in chloroplast avoidance protein 1) (Non-phototropic hypocotyl 1-like protein 1) (AtKin7) (NPH1-like protein 1)	172	183	KIN	TM
DCIv1-Transcript19544	Vesicle-associated membrane protein 7 (VAMP-7) (Synaptobrevin-like protein 1)	194	204	RLK	LRR
DCIv1-Transcript19545	Vesicle-associated membrane protein 7 (VAMP-7) (Synaptobrevin-like protein 1)	187	197	RLK	LRR
DCIv1-Transcript1954	Phototropin-2 (EC 2.7.11.1) (Defective in chloroplast avoidance protein 1) (Non-phototropic hypocotyl 1-like protein 1) (AtKin7) (NPH1-like protein 1)	172	183	KIN	TM
DCIv1-Transcript19553	Ethylene receptor 2 (AtETR2) (EC 2.7.11.-) (Protein ETHYLENE RESPONSE 2) (Protein ETR2)	338	358	CL	CC
DCIv1-Transcript19581	Mitogen-activated protein kinase 6 (AtMPK6) (MAP kinase 6) (EC 2.7.11.24)	291	311	CK	CC
DCIv1-Transcript19582	Putative disease resistance protein At3g14460	195	209	RLP	LRR
DCIv1-Transcript19584	Putative disease resistance RPP13-like protein 1	269	288	CN	NBS
DCIv1-Transcript19585	Putative disease resistance RPP13-like protein 1	40	60	CN	CC
DCIv1-Transcript1958	Probable L-type lectin-domain containing receptor kinase S.5 (LecRK-S.5) (EC 2.7.11.1)	9	22	KIN	TM
DCIv1-Transcript19607	Integrin-linked protein kinase 1 (EC 2.7.11.1) (Ankyrin protein kinase 1)	261	272	KIN	TM
DCIv1-Transcript19623	Serine/threonine-protein kinase PKH2 (EC 2.7.11.1) (PKB-activating kinase homolog 2)	114	153	KIN	Kinase
DCIv1-Transcript19652	Receptor-like kinase TMK3 (EC 2.7.11.1) (BARK1-like kinase 2) (Leucine-rich repeat receptor-like kinases TMK3) (Transmembrane kinase 3)	160	235	RLK	LRR
DCIv1-Transcript19665	Chitin elicitor receptor kinase 1 (AtCERK1) (EC 2.7.11.1) (LysM domain receptor-like kinase 1) (LysM RLK1) (LysM-containing receptor-like kinase 1)	66	77	KIN	TM
DCIv1-Transcript19755	26S proteasome regulatory subunit 7 homolog	208	224	N	NBS
DCIv1-Transcript19757	Tyrosine-sulfated glycopeptide receptor 1 (EC 2.7.11.1) (PSY1 receptor)	100	121	RLK	TM
DCIv1-Transcript19764	Protein STRUBBELIG-RECEPTOR FAMILY 8 (Leucine-rich repeat receptor kinase-like protein SRF8)	262	285	RLK	TM
DCIv1-Transcript19776	Uncharacterized protein YggC	127	147	NL	NBS
DCIv1-Transcript19786	guanylate-binding protein 4 isoform X1	1	20	RLP	TM
DCIv1-Transcript1978	AP2-like ethylene-responsive transcription factor PLT1 (Protein AINTEGUMENTA-LIKE 3) (Protein PLETHORA 1)	121	130	L	LRR
DCIv1-Transcript1983	Receptor-like protein 33 (AtRLP33)	54	67	RLP	LRR
DCIv1-Transcript1984	Probable serine/threonine-protein kinase ndrD (EC 2.7.11.1) (Nuclear DBF2-related kinase D)	20	35	KIN	TM
DCIv1-Transcript19868	CBL-interacting protein kinase 16 (EC 2.7.11.1) (OsCIPK16)	134	142	NK	NBS
DCIv1-Transcript19883	Phytochrome E	216	230	RLP	LRR
DCIv1-Transcript19886	serine/threonine-protein kinase BCK1/SLK1/SSP31-like isoform X1	8	35	CK	CC
DCIv1-Transcript19888	serine/threonine-protein kinase BCK1/SLK1/SSP31-like isoform X1	8	35	CK	CC
DCIv1-Transcript198	Wall-associated receptor kinase 3 (EC 2.7.11.-)	11	29	KIN	TM
DCIv1-Transcript19905	Receptor-like protein kinase ANXUR2 (EC 2.7.11.1)	613	616	CK	CC
DCIv1-Transcript19932	Receptor-like protein kinase HAIKU2 (EC 2.7.11.1)	1	19	RLK	TM
DCIv1-Transcript19965	Probable receptor-like protein kinase At1g11050 (EC 2.7.11.1)	174	185	KIN	TM
DCIv1-Transcript19969	uncharacterized protein LOC116140158 isoform X1	269	289	KIN	TM
DCIv1-Transcript19970	Protein YABBY 4 (OsYAB7) (OsYABBY4)	6	25	N	NBS
DCIv1-Transcript19981	probable receptor-like serine/threonine-protein kinase At5g57670	74	86	KIN	TM
DCIv1-Transcript19982	probable receptor-like serine/threonine-protein kinase At5g57670	74	86	KIN	TM
DCIv1-Transcript19983	probable receptor-like serine/threonine-protein kinase At5g57670	74	86	KIN	TM
DCIv1-Transcript19984	probable receptor-like serine/threonine-protein kinase At5g57670	74	86	KIN	TM
DCIv1-Transcript19996	Receptor-like cytosolic serine/threonine-protein kinase RBK2 (EC 2.7.11.1) (Protein ROP BINDING PROTEIN KINASES 2)	217	227	KIN	TM
DCIv1-Transcript19999	Leucine-rich repeat receptor-like kinase protein CLV1B (EC 2.7.11.1) (CLAVATA1-like protein 1B) (GmCLV1B) (Nodule autoregulation receptor protein kinase) (GmNARK) (Protein NITRATE-TOLERANT SUPERNODULATING 1)	143	163	RLP	LRR
DCIv1-Transcript20001	Probable LRR receptor-like serine/threonine-protein kinase RKF3 (EC 2.7.11.1) (Receptor-like kinase in flowers 3)	1	17	KIN	TM
DCIv1-Transcript20012	-	46	56	N	NBS
DCIv1-Transcript20028	Cohesin subunit SA-3 (SCC3 homolog 3) (Stromal antigen 3) (Stromalin-3)	253	273	CN	CC
DCIv1-Transcript20029	Sister-chromatid cohesion protein 3 (AtSCC3) (Stromalin protein)	253	273	CN	CC
DCIv1-Transcript20038	Peroxisome biogenesis protein 6 (Peroxin-6) (AtPEX6)	395	410	N	NBS
DCIv1-Transcript20039	Peroxisome biogenesis protein 6 (Peroxin-6) (AtPEX6)	388	403	N	NBS
DCIv1-Transcript20040	Peroxisome biogenesis protein 6 (Peroxin-6) (AtPEX6)	321	336	N	NBS
DCIv1-Transcript20041	Peroxisome biogenesis protein 6 (Peroxin-6) (AtPEX6)	314	329	N	NBS
DCIv1-Transcript20069	Wee1-like protein kinase (EC 2.7.10.2) (Wee1-At)	269	299	KIN	Kinase
DCIv1-Transcript20080	-	109	117	KIN	Kinase
DCIv1-Transcript20093	mitochondrial zinc maintenance protein 1, mitochondrial	17	64	T	TIR
DCIv1-Transcript20095	ABC transporter C family member 14 (ABC transporter ABCC.14) (AtABCC14) (EC 7.6.2.2) (ATP-energized glutathione S-conjugate pump 10) (Glutathione S-conjugate-transporting ATPase 10) (Multidrug resistance-associated protein 10)	1293	1312	N	NBS
DCIv1-Transcript20112	Putative invertase inhibitor (Pollen allergen Pla a 1) (allergen Pla a 1.0101)	139	146	N	NBS
DCIv1-Transcript20114	Ethylene-responsive transcription factor ERF071 (AtERF71) (Protein HYPOXIA RESPONSIVE ERF 2)	236	256	CN	CC
DCIv1-Transcript20165	3-ketoacyl-CoA synthase 10 (KCS-10) (EC 2.3.1.199) (Protein FIDDLEHEAD) (Very long-chain fatty acid condensing enzyme 10) (VLCFA condensing enzyme 10)	450	470	C	CC
DCIv1-Transcript20166	Acyl carrier protein, chloroplastic (ACP) (Clones 28F10, 10H11/11D11, 34F12 and 04F05/05E01)	15	38	KIN	TM
DCIv1-Transcript20195	Putative L-type lectin-domain containing receptor kinase I.4 (LecRK-I.4) (EC 2.7.11.1)	40	83	KIN	Kinase
DCIv1-Transcript20207	Receptor-like protein kinase ANXUR1 (EC 2.7.11.1)	1	14	KIN	TM
DCIv1-Transcript20214	Tubby protein homolog 1	24	53	L	LRR
DCIv1-Transcript20263	serine/threonine-protein kinase prpf4B isoform X1	410	414	CK	CC
DCIv1-Transcript20285	Serine/threonine-protein kinase STN7, chloroplastic (EC 2.7.11.1) (Protein STATE TRANSITION 7) (Stt7 homolog)	539	559	CK	CC
DCIv1-Transcript20291	receptor-like protein 4 isoform X1	7	27	RLP	TM
DCIv1-Transcript20292	Receptor-like protein kinase At3g21340 (EC 2.7.10.1) (EC 2.7.11.1) (Leucine-rich repeat receptor-like protein kinase At3g21340)	7	27	RLP	TM
DCIv1-Transcript20322	Pentatricopeptide repeat-containing protein At5g15010, mitochondrial	286	296	RLP	TM
DCIv1-Transcript20332	NAC domain-containing protein 100 (ANAC100) (AtNAC5)	145	174	N	NBS
DCIv1-Transcript20344	Casein kinase 1-like protein HD16 (EC 2.7.11.1) (Os03g0793500 protein) (Protein EARLY FLOWERING 1) (Protein HEADING DATE 16)	220	231	KIN	TM
DCIv1-Transcript20346	Casein kinase 1-like protein HD16 (EC 2.7.11.1) (Os03g0793500 protein) (Protein EARLY FLOWERING 1) (Protein HEADING DATE 16)	268	282	KIN	TM
DCIv1-Transcript20348	Receptor protein-tyrosine kinase CEPR2 (EC 2.7.10.1) (Protein C-TERMINALLY ENCODED PEPTIDE RECEPTOR 2)	66	167	RLP	LRR
DCIv1-Transcript20360	uncharacterized protein LOC116113567 isoform X1	102	119	KIN	TM
DCIv1-Transcript20378	Putative L-type lectin-domain containing receptor kinase I.10 (LecRK-I.10) (EC 2.7.11.1)	1	15	KIN	TM
DCIv1-Transcript20379	Probable L-type lectin-domain containing receptor kinase II.1 (LecRK-II.1) (EC 2.7.11.1)	5	20	KIN	TM
DCIv1-Transcript20380	Probable L-type lectin-domain containing receptor kinase II.1 (LecRK-II.1) (EC 2.7.11.1)	1	22	KIN	TM
DCIv1-Transcript20382	Probable L-type lectin-domain containing receptor kinase II.1 (LecRK-II.1) (EC 2.7.11.1)	58	74	KIN	TM
DCIv1-Transcript20388	Ras-related protein RABE1d (AtRABE1d) (Ras-related protein Rab8C) (AtRab8C)	17	28	TN	NBS
DCIv1-Transcript20407	Cysteine-rich receptor-like protein kinase 4 (Cysteine-rich RLK4) (EC 2.7.11.-)	9	51	KIN	Kinase
DCIv1-Transcript20424	Probable inactive receptor kinase At5g58300	7	22	RLK	TM
DCIv1-Transcript20436	Leucine-rich repeat receptor-like serine/threonine-protein kinase RGI4 (EC 2.7.11.1) (Protein RECEPTOR OF RGF1 2) (Protein RGF1 INSENSITIVE 4) (Protein STERILITY-REGULATING KINASE MEMBER 2)	155	155	CK	CC
DCIv1-Transcript20441	Wall-associated receptor kinase 4 (EC 2.7.11.-)	1	18	KIN	TM
DCIv1-Transcript20442	Wall-associated receptor kinase-like 4 (EC 2.7.11.-)	1	19	KIN	TM
DCIv1-Transcript20449	Fibroblast growth factor receptor homolog 2 (EC 2.7.10.1) (Protein breathless) (Tyrosine kinase 2) (dTk2) (Tyrosine kinase receptor HD-311) (dFGF-R1)	32	53	RLK	Kinase
DCIv1-Transcript20450	Fibroblast growth factor receptor homolog 2 (EC 2.7.10.1) (Protein breathless) (Tyrosine kinase 2) (dTk2) (Tyrosine kinase receptor HD-311) (dFGF-R1)	94	104	RLK	TM
DCIv1-Transcript20454	Wall-associated receptor kinase 4 (EC 2.7.11.-)	1	15	KIN	TM
DCIv1-Transcript20501	Cytosolic Fe-S cluster assembly factor NBP35 (Nucleotide-binding protein 35)	74	86	N	NBS
DCIv1-Transcript2050	uncharacterized protein LOC116106006;uncharacterized protein LOC116133484	127	165	L	LRR
DCIv1-Transcript2053	G-type lectin S-receptor-like serine/threonine-protein kinase At4g03230 (EC 2.7.11.1)	170	181	KIN	TM
DCIv1-Transcript20544	uncharacterized protein LOC116110572	7	25	L	LRR
DCIv1-Transcript20545	Uncharacterized protein At4g15970	149	160	N	NBS
DCIv1-Transcript20550	UPF0481 protein At3g47200	401	418	KIN	TM
DCIv1-Transcript20553	Uncharacterized protein YciO	229	246	T	TIR
DCIv1-Transcript20572	Molybdenum import ATP-binding protein ModC (EC 7.3.2.5)	36	51	N	NBS
DCIv1-Transcript20582	Glycerophosphodiester phosphodiesterase GDPD2 (EC 3.1.4.46) (Glycerophosphodiester phosphodiesterase 2) (AtGDPD2)	77	87	T	TM
DCIv1-Transcript20591	Probable serine/threonine-protein kinase PBL21 (EC 2.7.11.1) (PBS1-like protein 21) (Protein ALTERED SEED GERMINATION 5)	268	279	KIN	TM
DCIv1-Transcript20626	Coronatine-insensitive protein 1 (COI-1) (F-box/LRR-repeat protein 2) (AtCOI1) (AtFBL2)	480	491	L	LRR
DCIv1-Transcript20637	nodulation receptor kinase	1	26	KIN	TM
DCIv1-Transcript20638	nodulation receptor kinase	1	26	KIN	TM
DCIv1-Transcript2064	serine/threonine-protein kinase 3 isoform X1	347	357	KIN	TM
DCIv1-Transcript20653	ABC transporter G family member 22 (ABC transporter ABCG.22) (AtABCG22) (White-brown complex homolog protein 23) (AtWBC23)	189	205	N	NBS
DCIv1-Transcript20669	uncharacterized protein LOC105124982	62	87	N	NBS
DCIv1-Transcript2069	Serine/threonine-protein kinase OXI1 (EC 2.7.11.1) (AGC serine/threonine-protein kinase subfamily 2 member 1) (Protein OXIDATIVE SIGNAL-INDUCIBLE 1)	40	52	NK	NBS
DCIv1-Transcript20712	Transcription factor MYB88 (Myb-related protein 88) (AtMYB88)	190	202	L	LRR
DCIv1-Transcript20714	Plant intracellular Ras-group-related LRR protein 3	102	122	CL	CC
DCIv1-Transcript20724	Probable LRR receptor-like serine/threonine-protein kinase At5g45780 (EC 2.7.11.1)	311	312	CLK	CC
DCIv1-Transcript20748	Probable LRR receptor-like serine/threonine-protein kinase At1g69990 (EC 2.7.11.1)	1	26	RLK	TM
DCIv1-Transcript20749	uncharacterized protein LOC116112790	291	298	RLP	LRR
DCIv1-Transcript20796	Translocase of chloroplast 120, chloroplastic (AtToc120) (EC 3.6.5.-) (120 kDa chloroplast outer envelope protein)	244	271	CN	CC
DCIv1-Transcript20798	Probable Ras-related protein Rab-4A	13	26	N	NBS
DCIv1-Transcript20828	Transportin MOS14 (Importin beta MOS14) (Protein MODIFIER OF SNC1 14) (Transportin-SR) (TRN-SR)	319	329	N	NBS
DCIv1-Transcript20833	AAA-ATPase At1g43910 (EC 3.6.1.-)	249	262	CN	NBS
DCIv1-Transcript20857	Calcium-dependent protein kinase 30 (EC 2.7.11.1) (Calcium-dependent protein kinase isoform CDPK1a) (AtCDPK1a)	182	216	KIN	Kinase
DCIv1-Transcript20860	Probable LRR receptor-like serine/threonine-protein kinase At1g51880 (EC 2.7.11.1)	269	289	CLK	CC
DCIv1-Transcript20861	Probable LRR receptor-like serine/threonine-protein kinase At1g51880 (EC 2.7.11.1)	269	289	CLK	CC
DCIv1-Transcript20897	Isochorismate synthase, chloroplastic (EC 5.4.4.2)	457	502	CT	CC
DCIv1-Transcript20898	Isochorismate synthase, chloroplastic (EC 5.4.4.2)	345	390	CT	CC
DCIv1-Transcript20916	Mitogen-activated protein kinase 15 (AtMPK15) (MAP kinase 15) (EC 2.7.11.24)	311	326	KIN	TM
DCIv1-Transcript20926	Exonuclease 1 (EC 3.1.-.-) (Exonuclease I) (Protein tosca)	18	32	L	LRR
DCIv1-Transcript20931	Protein SNQ2	140	151	TRAN	TM
DCIv1-Transcript20937	Shaggy-related protein kinase epsilon (EC 2.7.11.1) (ASK-epsilon) (Shaggy-related protein kinase 13) (AtSK13)	101	110	NK	NBS
DCIv1-Transcript20944	Probable receptor-like protein kinase At2g42960 (EC 2.7.11.1)	15	40	KIN	TM
DCIv1-Transcript20945	Pleiotropic drug resistance protein 3 (NtPDR3)	195	211	N	NBS
DCIv1-Transcript20946	ABC transporter G family member 48 (OsABCG48) (Pleiotropic drug resistance protein 3) (OsPDR3)	193	208	N	NBS
DCIv1-Transcript20958	G patch domain-containing protein 8-like	116	143	CN	CC
DCIv1-Transcript20959	G patch domain-containing protein 8-like	17	37	CN	CC
DCIv1-Transcript20988	Probable serine/threonine-protein kinase ndrB (EC 2.7.11.1) (Nuclear DBF2-related kinase B)	87	120	KIN	Kinase
DCIv1-Transcript20	Probable disease resistance protein At4g27220	159	175	RLP	LRR
DCIv1-Transcript21001	disease resistance protein At4g27190-like	18	42	N	NBS
DCIv1-Transcript21025	Protein SOSEKI 4 (AtSOK4) (Auxin-regulated protein 3) (AtAuxRP3)	96	103	L	LRR
DCIv1-Transcript2102	Disease resistance protein RGA2 (Blight resistance protein RPI) (RGA2-blb)	184	202	NL	NBS
DCIv1-Transcript2103	Disease resistance protein RPP8 (Resistance to Peronospora parasitica protein 8)	1	19	NL	NBS
DCIv1-Transcript21071	Fatty-acid-binding protein 1 (AtFAP1) (Chalcone-flavanone isomerase family protein 1)	29	46	KIN	TM
DCIv1-Transcript21072	Protein STRUBBELIG-RECEPTOR FAMILY 1 (Leucine-rich repeat receptor kinase-like protein SRF1)	88	95	RLK	LRR
DCIv1-Transcript21074	Protein TIME FOR COFFEE	47	61	RLP	TM
DCIv1-Transcript21075	Protein TIME FOR COFFEE	739	777	RLP	LRR
DCIv1-Transcript21076	Protein TIME FOR COFFEE	47	61	RLP	TM
DCIv1-Transcript21078	Probable disease resistance protein At5g63020 (pNd11)	32	52	CNK	CC
DCIv1-Transcript21079	LOW QUALITY PROTEIN: disease resistance protein At4g27190-like	39	66	CNL	CC
DCIv1-Transcript21080	uncharacterized protein LOC116130617	86	101	L	LRR
DCIv1-Transcript21090	Probable LRR receptor-like serine/threonine-protein kinase At1g07550 (EC 2.7.11.1)	8	21	RLK	TM
DCIv1-Transcript21091	Probable LRR receptor-like serine/threonine-protein kinase At1g07550 (EC 2.7.11.1)	430	510	RLK	LRR
DCIv1-Transcript21092	Probable LRR receptor-like protein kinase At1g51890 (EC 2.7.11.1)	11	66	KIN	Kinase
DCIv1-Transcript21094	Retrovirus-related Pol polyprotein from transposon RE1 (Retro element 1) (AtRE1) [Includes: Protease RE1 (EC 3.4.23.-); Reverse transcriptase RE1 (EC 2.7.7.49); Endonuclease RE1]	46	52	RLP	LRR
DCIv1-Transcript21097	Receptor-like protein kinase 7 (EC 2.7.11.1)	121	140	RLP	TM
DCIv1-Transcript21106	Putative disease resistance protein RGA4 (RGA4-blb)	641	652	NL	TM
DCIv1-Transcript21112	Putative cysteine-rich receptor-like protein kinase 20 (Cysteine-rich RLK20) (EC 2.7.11.-)	36	78	KIN	Kinase
DCIv1-Transcript2112	eIF-2-alpha kinase GCN2 (serine/threonine-protein kinase GCN2) (EC 2.7.11.1)	983	1003	CK	CC
DCIv1-Transcript21132	Receptor-like protein 37 (AtRLP37) (Protein EMBRYO DEFECTIVE 2800)	34	45	RLP	TM
DCIv1-Transcript2113	eIF-2-alpha kinase GCN2 (serine/threonine-protein kinase GCN2) (EC 2.7.11.1)	427	460	KIN	Kinase
DCIv1-Transcript2114	eIF-2-alpha kinase GCN2 (serine/threonine-protein kinase GCN2) (EC 2.7.11.1)	66	99	KIN	Kinase
DCIv1-Transcript2115	Putative receptor protein kinase CRINKLY4 (EC 2.7.11.1)	10	48	KIN	TM
DCIv1-Transcript21174	Disease resistance RPP8-like protein 3	114	134	CNL	CC
DCIv1-Transcript21199	Probable spastin homolog spas-1 (EC 5.6.1.1)	145	160	N	NBS
DCIv1-Transcript21205	Uncharacterized ABC transporter ATP-binding protein C16H5.08c	102	118	CN	NBS
DCIv1-Transcript21217	Cell division control protein 48	521	535	N	NBS
DCIv1-Transcript21223	P-loop NTPase domain-containing protein LPA1 homolog 2 (Protein LOW PHYTIC ACID 1 homolog 2)	169	181	N	NBS
DCIv1-Transcript21232	ABC transporter G family member 28 (ABC transporter ABCG.28) (AtABCG28) (Putative white-brown complex homolog protein 29) (AtWBC29)	527	542	N	NBS
DCIv1-Transcript21241	Receptor-like serine/threonine-protein kinase NCRK (EC 2.7.11.1)	5	15	KIN	TM
DCIv1-Transcript21242	Receptor-like serine/threonine-protein kinase NCRK (EC 2.7.11.1)	5	15	KIN	TM
DCIv1-Transcript21245	Protein LYK5 (LysM domain receptor-like kinase 5) (LysM-containing receptor-like kinase 5)	1	13	KIN	TM
DCIv1-Transcript21246	Probable LRR receptor-like serine/threonine-protein kinase At2g02780 (EC 2.7.11.1)	296	306	KIN	TM
DCIv1-Transcript21253	Receptor-like protein kinase HAIKU2 (EC 2.7.11.1)	64	81	RLP	TM
DCIv1-Transcript21255	Brassinosteroid LRR receptor kinase BRI1 (EC 2.7.11.1) (Protein BRASSINOSTEROID INSENSITIVE 1 homolog) (OsBRI1) (Protein DWARF 61)	208	225	RLK	LRR
DCIv1-Transcript21256	Receptor-like protein 9DC1	1	21	RLP	TM
DCIv1-Transcript21274	Serine/threonine-protein kinase STY17 (EC 2.7.11.1) (Serine/threonine/tyrosine-protein kinase 17)	360	382	KIN	TM
DCIv1-Transcript21275	Serine/threonine-protein kinase STY17 (EC 2.7.11.1) (Serine/threonine/tyrosine-protein kinase 17)	464	477	KIN	TM
DCIv1-Transcript21284	Methyltransf_25 domain-containing protein;putative methyltransferase DDB_G0268948;Uncharacterized protein	40	66	RLP	LRR
DCIv1-Transcript2131	Pentatricopeptide repeat-containing protein At4g14170	21	29	RLP	LRR
DCIv1-Transcript21335	Gluconokinase (EC 2.7.1.12) (Gluconate kinase)	12	27	N	NBS
DCIv1-Transcript21410	Dehydration-responsive element-binding protein 1E (Protein DREB1E)	46	59	RLP	TM
DCIv1-Transcript21414	Proteasome subunit alpha (20S proteasome alpha subunit) (Proteasome core protein PsmA)	49	57	T	TIR
DCIv1-Transcript2141	Pollen receptor-like kinase 1 (AtPRK1) (EC 2.7.11.1) (LRR receptor-like serine/threonine-protein kinase RLK)	645	668	CLK	CC
DCIv1-Transcript21435	uncharacterized protein LOC116140360	156	167	TRAN	TM
DCIv1-Transcript21441	ABC transporter G family member 36 (OsABCG36) (Pleiotropic drug resistance protein 9) (OsPDR9)	193	209	N	NBS
DCIv1-Transcript21460	Probable serine/threonine-protein kinase At1g01540 (EC 2.7.11.1)	15	40	KIN	TM
DCIv1-Transcript21472	Ribosomal protein S6 kinase 2 alpha (EC 2.7.11.1) (MAP kinase-activated protein kinase 1) (MAPK-activated protein kinase 1) (MAPKAP kinase 1) (MAPKAPK-1) (Ribosomal protein S6 kinase II alpha) (S6KII-alpha) (p90-RSK)	115	129	KIN	TM
DCIv1-Transcript21475	Probable serine/threonine-protein kinase PBL4 (EC 2.7.11.1) (PBS1-like protein 4)	95	104	KIN	Kinase
DCIv1-Transcript21523	Serine/threonine-protein kinase LATS2 (EC 2.7.11.1) (Kinase phosphorylated during mitosis protein) (Large tumor suppressor homolog 2) (Serine/threonine-protein kinase kpm)	61	81	CK	CC
DCIv1-Transcript21524	Serine/threonine-protein kinase 38-like (EC 2.7.11.1) (NDR2 protein kinase) (Nuclear Dbf2-related kinase 2)	61	81	CK	CC
DCIv1-Transcript21527	Casein kinase 1-like protein 11 (EC 2.7.11.1) (Protein CASEIN KINASE I-LIKE 11)	58	76	KIN	TM
DCIv1-Transcript21530	ethylene-responsive transcription factor ERF098-like	146	158	CN	NBS
DCIv1-Transcript21547	Ethylene-response factor C3 (Sl.ERF.C.3) (Ethylene-responsive element-binding factor C3) (Ethylene-responsive transcription factor C3)	88	90	CN	CC
DCIv1-Transcript2158	Phospholipase A1-II 4 (EC 3.1.1.-)	208	221	RLP	TM
DCIv1-Transcript215	uncharacterized protein LOC104220766	47	67	CL	CC
DCIv1-Transcript21609	Nitrile-specifier protein 1 (AtNSP1) (Jacalin-related lectin 28)	49	57	RLP	LRR
DCIv1-Transcript21618	Exosome complex component RRP42 (Exosome component 7) (Ribosomal RNA-processing protein 42) (p8)	7	16	RLP	LRR
DCIv1-Transcript21636	Serine/threonine-protein kinase PLK3 (EC 2.7.11.21) (Cytokine-inducible serine/threonine-protein kinase) (FGF-inducible kinase) (Polo-like kinase 3) (PLK-3) (Proliferation-related kinase)	172	183	KIN	TM
DCIv1-Transcript21656	uncharacterized protein LOC116133260	12	23	N	NBS
DCIv1-Transcript21694	uncharacterized protein LOC116120300	203	212	N	NBS
DCIv1-Transcript21724	L-type lectin-domain containing receptor kinase S.6 (LecRK-S.6) (EC 2.7.11.1)	4	24	KIN	TM
DCIv1-Transcript2173	Glycosyl hydrolase 5 family protein (EC 3.2.1.-) (allergen Cha o 3)	3	20	KIN	TM
DCIv1-Transcript21746	Katanin p60 ATPase-containing subunit A1 (Katanin p60 subunit A1) (EC 5.6.1.1) (CAD ATPase) (Katanin-1) (AtKTN1) (Katanin-like microtubule-severing protein) (AtKSS) (Protein BOTERO 1) (Protein ECTOPIC ROOT HAIR 3) (Protein FAT ROOT) (Protein FRAGILE FIBER 2) (AtAAA1) (p60 katanin) (Atp60)	276	290	N	NBS
DCIv1-Transcript21748	Protein STRUBBELIG-RECEPTOR FAMILY 5 (Leucine-rich repeat receptor kinase-like protein SRF5)	132	151	RLK	LRR
DCIv1-Transcript2174	Probable LRR receptor-like serine/threonine-protein kinase At4g36180 (EC 2.7.11.1)	266	267	CLK	CC
DCIv1-Transcript21752	Lon protease homolog 2, peroxisomal (EC 3.4.21.53)	282	292	CN	CC
DCIv1-Transcript21779	Cyclin-dependent kinase G-1 (CDKG;1) (EC 2.7.11.22) (EC 2.7.11.23)	506	516	KIN	TM
DCIv1-Transcript21788	LOW QUALITY PROTEIN: uncharacterized protein LOC116118618	967	982	CN	NBS
DCIv1-Transcript21807	Mitochondrial calcium uniporter regulator 1 (MCU regulator 1) (Coiled-coil domain-containing protein 90A, mitochondrial)	165	185	CN	CC
DCIv1-Transcript21816	Serine/threonine-protein kinase STY17 (EC 2.7.11.1) (Serine/threonine/tyrosine-protein kinase 17)	490	501	KIN	TM
DCIv1-Transcript21817	Serine/threonine-protein kinase STY17 (EC 2.7.11.1) (Serine/threonine/tyrosine-protein kinase 17)	464	475	KIN	TM
DCIv1-Transcript21847	Shikimate kinase 2, chloroplastic (AtSK2) (EC 2.7.1.71)	134	154	N	NBS
DCIv1-Transcript21848	Shikimate kinase 2, chloroplastic (AtSK2) (EC 2.7.1.71)	134	154	N	NBS
DCIv1-Transcript21859	uncharacterized protein LOC116130829 isoform X2	780	795	N	NBS
DCIv1-Transcript21861	MAP3K epsilon protein kinase 1 (BnM3KE1) (EC 2.7.11.1)	62	81	KIN	TM
DCIv1-Transcript21873	uncharacterized protein LOC116142970	274	288	KIN	TM
DCIv1-Transcript21894	C-type lectin receptor-like tyrosine-protein kinase At1g52310 (EC 2.7.10.1)	2	25	KIN	TM
DCIv1-Transcript21897	Phospholipase A1-IIgamma (EC 3.1.1.-) (DAD1-like seedling establishment-related lipase) (AtDSEL) (Phospholipase DSEL)	200	212	RLP	TM
DCIv1-Transcript21898	serine/threonine-protein kinase pakA	1236	1255	KIN	TM
DCIv1-Transcript21913	Receptor like protein kinase S.2 (LecRK-S.2) (EC 2.7.11.1)	313	323	KIN	TM
DCIv1-Transcript21925	Putative F-box/LRR-repeat protein 19	146	158	L	LRR
DCIv1-Transcript21927	Leucine-rich repeat receptor-like serine/threonine-protein kinase RGI4 (EC 2.7.11.1) (Protein RECEPTOR OF RGF1 2) (Protein RGF1 INSENSITIVE 4) (Protein STERILITY-REGULATING KINASE MEMBER 2)	4	117	RLP	LRR
DCIv1-Transcript21931	Signal recognition particle receptor subunit alpha (SR-alpha) (Docking protein alpha) (DP-alpha)	422	438	N	NBS
DCIv1-Transcript21944	Receptor-like protein 9a (AtRLP9a) (Receptor like protein 9) (AtRLP9)	88	126	RLP	TM
DCIv1-Transcript21945	Receptor like protein 21 (AtRLP21)	79	88	RLP	LRR
DCIv1-Transcript21946	Receptor-like protein 1 (AtRLP1) (Receptor of eMax)	46	56	RLP	TM
DCIv1-Transcript21947	Receptor-like protein 45 (AtRLP45)	256	277	RLP	TM
DCIv1-Transcript21948	Piriformospora indica-insensitive protein 2	176	289	RLP	LRR
DCIv1-Transcript21949	Receptor-like protein 1 (AtRLP1) (Receptor of eMax)	4	117	RLP	LRR
DCIv1-Transcript21950	receptor-like protein 15	88	128	RLP	TM
DCIv1-Transcript21951	LRR receptor-like serine/threonine-protein kinase GSO2	10	62	L	LRR
DCIv1-Transcript21979	Probable receptor-like protein kinase At4g39110 (EC 2.7.11.-)	275	325	KIN	Kinase
DCIv1-Transcript21983	Transcription elongation factor TFIIS (Protein REDUCED DORMANCY 2)	29	39	TRAN	TM
DCIv1-Transcript21984	Serine/threonine-protein kinase AtPK1/AtPK6 (EC 2.7.11.1) (Ribosomal-protein S6 kinase homolog 1)	157	188	KIN	Kinase
DCIv1-Transcript21987	Putative inactive receptor-like protein kinase At1g64210	2	15	RLK	TM
DCIv1-Transcript2201	Putative disease resistance protein At3g14460	188	221	NL	NBS
DCIv1-Transcript22031	Receptor-like serine/threonine-protein kinase At2g45590 (EC 2.7.11.1)	248	258	CK	CC
DCIv1-Transcript22033	L-type lectin-domain containing receptor kinase S.4 (LecRK-S.4) (EC 2.7.11.1)	29	75	KIN	Kinase
DCIv1-Transcript22057	DNA ligase 1 (AtLIG1) (EC 6.5.1.1) (DNA ligase I) (Polydeoxyribonucleotide synthase [ATP] 1)	172	192	CK	CC
DCIv1-Transcript2205	Cysteine-rich receptor-like protein kinase 8 (Cysteine-rich RLK8) (EC 2.7.11.-)	112	123	KIN	TM
DCIv1-Transcript22063	Pheophorbide a oxygenase, chloroplastic (AtPaO) (Pheide a oxygenase) (EC 1.14.15.17) (Accelerated cell death 1) (Lethal leaf-spot 1 homolog) (Lls1)	27	40	N	NBS
DCIv1-Transcript22065	Protein SENSITIVE TO PROTON RHIZOTOXICITY 2 (Zinc finger protein STOP2)	80	97	RLP	TM
DCIv1-Transcript22078	Regulatory protein NPR2 (BTB/POZ domain-containing protein NPR2)	7	17	KIN	TM
DCIv1-Transcript22098	Probable serine/threonine-protein kinase CST (EC 2.7.11.1) (Protein CAST AWAY)	185	196	KIN	TM
DCIv1-Transcript22099	Cysteine-rich receptor-like protein kinase 6 (Cysteine-rich RLK6) (EC 2.7.11.-)	257	267	KIN	TM
DCIv1-Transcript220	Putative beta-galactosidase 10 (Lactase 10) (EC 3.2.1.23)	52	62	N	NBS
DCIv1-Transcript22118	Probable serine/threonine-protein kinase PBL17 (EC 2.7.11.1) (PBS1-like protein 17)	203	214	KIN	TM
DCIv1-Transcript2211	Putative disease resistance protein RGA4 (RGA4-blb)	66	86	CN	CC
DCIv1-Transcript22128	fluoride export protein 1	150	164	RLP	TM
DCIv1-Transcript22129	fluoride export protein 1	150	163	RLP	TM
DCIv1-Transcript22132	-	2	7	RLP	LRR
DCIv1-Transcript22135	Serine/threonine-protein kinase MPS1 (EC 2.7.12.2) (Monopolar spindle protein 1 homolog)	524	535	KIN	TM
DCIv1-Transcript2214	ABC transporter G family member 27 (ABC transporter ABCG.27) (AtABCG27) (Probable white-brown complex homolog protein 28) (AtWBC28)	335	355	CN	CC
DCIv1-Transcript22151	Protein kinase PINOID (EC 2.7.11.1) (Protein kinase ABRUPTUS)	207	243	KIN	Kinase
DCIv1-Transcript22157	Receptor like protein 21 (AtRLP21)	63	81	RLP	LRR
DCIv1-Transcript22167	uncharacterized protein LOC116108888	59	70	CN	CC
DCIv1-Transcript22169	Choline kinase A2 (EC 2.7.1.32) (Ethanolamine kinase) (EC 2.7.1.82)	133	163	RLP	LRR
DCIv1-Transcript2216	Uncharacterized ABC transporter ATP-binding protein MJ0719	147	165	N	NBS
DCIv1-Transcript2217	Uncharacterized ABC transporter ATP-binding protein MJ0719	147	165	N	NBS
DCIv1-Transcript22180	Protein SHORT-ROOT 2 (OsSHR2)	212	232	RLP	LRR
DCIv1-Transcript22181	Pentatricopeptide repeat-containing protein At1g52640, mitochondrial	407	417	N	TM
DCIv1-Transcript22186	Bifunctional enzyme CysN/CysC [Includes: Sulfate adenylyltransferase subunit 1 (EC 2.7.7.4) (ATP-sulfurylase large subunit) (Sulfate adenylate transferase) (SAT); Adenylyl-sulfate kinase (EC 2.7.1.25) (APS kinase) (ATP adenosine-5'-phosphosulfate 3'-phosphotransferase)]	108	128	N	NBS
DCIv1-Transcript22189	peptidyl-prolyl cis-trans isomerase CYP65 isoform X2	52	77	N	NBS
DCIv1-Transcript22197	Probable cellulose synthase A catalytic subunit 9 [UDP-forming] (AtCesA9) (EC 2.4.1.12)	262	277	RLP	TM
DCIv1-Transcript22204	Protein MALE DISCOVERER 1 (AtMDIS1) (Probable LRR receptor-like serine/threonine-protein kinase At5g45840) (EC 2.7.11.1)	13	33	KIN	TM
DCIv1-Transcript22206	ABC transporter G family member 32 (ABC transporter ABCG.32) (AtABCG32) (Pleiotropic drug resistance protein 4) (Protein PERMEABLE CUTICLE 1)	103	116	CN	NBS
DCIv1-Transcript22208	Protein Pixie (ATP-binding cassette sub-family E member 1)	105	122	N	NBS
DCIv1-Transcript2220	Putative cysteine-rich receptor-like protein kinase 16 (Cysteine-rich RLK16) (EC 2.7.11.-)	25	40	KIN	TM
DCIv1-Transcript22226	Probable leucine-rich repeat receptor-like protein kinase At2g33170 (EC 2.7.11.1)	8	29	RLK	TM
DCIv1-Transcript22248	Shaggy-related protein kinase epsilon (EC 2.7.11.1) (ASK-epsilon) (Shaggy-related protein kinase 13) (AtSK13)	101	110	NK	NBS
DCIv1-Transcript22253	2-oxoisovalerate dehydrogenase subunit alpha 1, mitochondrial (EC 1.2.4.4) (Branched-chain alpha-keto acid dehydrogenase E1 component alpha chain) (BCKDE1A) (BCKDH E1-alpha)	175	185	T	TIR
DCIv1-Transcript22280	Protein IMPAIRED IN BABA-INDUCED STERILITY 1 (EC 2.7.11.-)	78	98	CTK	CC
DCIv1-Transcript22295	Probable L-type lectin-domain containing receptor kinase VII.2 (Arabidopsis thaliana lectin-receptor kinase d) (AthlecRK-d) (LecRK-VII.2) (EC 2.7.11.1)	160	170	KIN	TM
DCIv1-Transcript22306	Pollen-specific leucine-rich repeat extensin-like protein 3 (AtPEX3) (Pollen-specific LRR/EXTENSIN3) (Cell wall hydroxyproline-rich glycoprotein)	157	166	RLP	LRR
DCIv1-Transcript2231	Probable L-type lectin-domain containing receptor kinase S.7 (LecRK-S.7) (EC 2.7.11.1)	23	38	KIN	TM
DCIv1-Transcript22331	Probable LRR receptor-like serine/threonine-protein kinase At2g23950 (EC 2.7.11.1)	53	70	RLK	LRR
DCIv1-Transcript2234	CBL-interacting protein kinase 1 (EC 2.7.11.1) (OsCIPK01)	200	214	KIN	TM
DCIv1-Transcript22366	Katanin p60 ATPase-containing subunit A1 (Katanin p60 subunit A1) (EC 5.6.1.1) (CAD ATPase) (Katanin-1) (AtKTN1) (Katanin-like microtubule-severing protein) (AtKSS) (Protein BOTERO 1) (Protein ECTOPIC ROOT HAIR 3) (Protein FAT ROOT) (Protein FRAGILE FIBER 2) (AtAAA1) (p60 katanin) (Atp60)	276	290	N	NBS
DCIv1-Transcript2236	Probable serine/threonine-protein kinase WNK4 (AtWNK4) (EC 2.7.11.1) (Protein kinase with no lysine 4)	134	179	KIN	Kinase
DCIv1-Transcript22371	Leucine-rich repeat receptor-like protein kinase PXL1 (EC 2.7.11.1) (Protein PHLOEM INTERCALATED WITH XYLEM-LIKE 1)	7	17	RLK	TM
DCIv1-Transcript22372	LRR receptor-like serine/threonine-protein kinase GSO1 (EC 2.7.11.1) (Protein GASSHO 1) (Protein SCHENGEN 3)	55	82	KIN	Kinase
DCIv1-Transcript22389	Serine carboxypeptidase-like 15 (EC 3.4.16.-)	205	211	KIN	Kinase
DCIv1-Transcript22391	Putative serine carboxypeptidase-like 30 (EC 3.4.16.-)	85	91	KIN	Kinase
DCIv1-Transcript223	ABC multidrug transporter MDR2 (Multidrug resistance protein 2)	985	999	N	NBS
DCIv1-Transcript22416	LRR receptor-like serine/threonine-protein kinase ERL1 (EC 2.7.11.1) (Protein ERECTA-like kinase 1)	24	34	RLK	TM
DCIv1-Transcript22459	Probable receptor-like protein kinase At1g11050 (EC 2.7.11.1)	52	62	KIN	TM
DCIv1-Transcript22485	Receptor-like protein 33 (AtRLP33)	85	101	RLP	LRR
DCIv1-Transcript22487	L-type lectin-domain containing receptor kinase IV.2 (Arabidopsis thaliana lectin-receptor kinase a4) (AthlecRK-a4) (LecRK-IV.2) (EC 2.7.11.1) (Protein SMALL, GLUED-TOGETHER, AND COLLAPSED POLLEN)	187	197	KIN	TM
DCIv1-Transcript22488	Receptor-like protein 36 (AtRLP36)	188	198	RLP	TM
DCIv1-Transcript22489	probable LRR receptor-like serine/threonine-protein kinase At2g23950	159	173	KIN	Kinase
DCIv1-Transcript224	ABC transporter B family member 10 (ABC transporter ABCB.10) (AtABCB10) (Multidrug resistance protein 10) (P-glycoprotein 10)	1105	1118	N	NBS
DCIv1-Transcript22515	Serine/threonine-protein kinase CTR1 (EC 2.7.11.1) (Protein CONSTITUTIVE TRIPLE RESPONSE1)	196	210	KIN	TM
DCIv1-Transcript22516	Serine/threonine-protein kinase CTR1 (EC 2.7.11.1) (Protein CONSTITUTIVE TRIPLE RESPONSE1)	8	18	KIN	TM
DCIv1-Transcript22532	Serine/threonine-protein kinase sax-1 (EC 2.7.11.1) (NDR protein kinase) (Sensory axon guidance protein 1)	237	247	KIN	TM
DCIv1-Transcript22549	Class V chitinase CHIT5a (MtCHIT5a) (EC 3.2.1.14)	1	21	KIN	TM
DCIv1-Transcript22550	Probable chitinase 10 (EC 3.2.1.14) (Probable chitinase 1) (Probable chitinase 3)	2	27	KIN	TM
DCIv1-Transcript22552	Putative G-type lectin S-receptor-like serine/threonine-protein kinase At1g61610 (EC 2.7.11.1)	86	103	KIN	TM
DCIv1-Transcript22557	uncharacterized protein LOC116134880	41	53	RLP	LRR
DCIv1-Transcript2256	U-box domain-containing protein 35 (Plant U-box protein 35) [Includes: E3 ubiquitin ligase (EC 2.3.2.27) (RING-type E3 ubiquitin transferase); Serine/threonine-protein kinase (EC 2.7.11.-)]	341	361	CK	CC
DCIv1-Transcript2257	Probable inactive receptor kinase At3g08680	11	28	RLK	TM
DCIv1-Transcript2258	F-box protein At1g47056	187	197	RLP	TM
DCIv1-Transcript22602	Origin of replication complex subunit 1 (OsORC1)	511	524	N	NBS
DCIv1-Transcript2261	CBL-interacting protein kinase 11 (EC 2.7.11.1) (OsCIPK11)	196	211	NK	TM
DCIv1-Transcript22633	PTI1-like tyrosine-protein kinase 3 (PTI1-3) (EC 2.7.10.2)	318	330	KIN	TM
DCIv1-Transcript22636	Probable L-type lectin-domain containing receptor kinase S.5 (LecRK-S.5) (EC 2.7.11.1)	2	17	KIN	TM
DCIv1-Transcript22665	ATP-binding cassette sub-family B member 10, mitochondrial (ABC-mitochondrial erythroid protein) (ABC-me protein) (ATP-binding cassette transporter 10) (ABC transporter 10 protein) (Mitochondrial ATP-binding cassette 2) (M-ABC2)	419	436	N	NBS
DCIv1-Transcript22667	ATP-binding cassette sub-family C member 2 (EC 7.6.2.-) (EC 7.6.2.2) (EC 7.6.2.3) (Canalicular multispecific organic anion transporter 1) (Multidrug resistance-associated protein 2)	16	33	N	NBS
DCIv1-Transcript22698	ATP synthase subunit gamma, mitochondrial (F-ATPase gamma subunit)	227	238	RLP	TM
DCIv1-Transcript2271	uncharacterized protein LOC110037966	41	59	N	NBS
DCIv1-Transcript22733	Somatic embryogenesis receptor kinase 5 (AtSERK5) (EC 2.7.11.1) (Somatic embryogenesis receptor-like kinase 5)	83	91	RLK	LRR
DCIv1-Transcript22734	Somatic embryogenesis receptor kinase 5 (AtSERK5) (EC 2.7.11.1) (Somatic embryogenesis receptor-like kinase 5)	6	16	RLP	TM
DCIv1-Transcript22740	Calcium-dependent protein kinase 20 (EC 2.7.11.1)	466	486	CK	CC
DCIv1-Transcript22745	Leucine-rich repeat receptor protein kinase HPCA1 (EC 2.7.11.1) (Protein HYDROGEN-PEROXIDE-INDUCED CALCIUM INCREASES 1)	67	84	RLK	LRR
DCIv1-Transcript22780	Probable LRR receptor-like serine/threonine-protein kinase At2g16250 (EC 2.7.11.1)	4	14	RLK	TM
DCIv1-Transcript227	Probable receptor-like protein kinase At5g24010 (EC 2.7.11.-)	1	23	KIN	TM
DCIv1-Transcript22840	Probable LRR receptor-like serine/threonine-protein kinase At4g36180 (EC 2.7.11.1)	1	18	RLK	TM
DCIv1-Transcript22856	26S proteasome regulatory subunit 8 (26S proteasome AAA-ATPase subunit rpt-6) (Proteasome regulatory particle ATPase-like protein 6)	25	59	CN	CC
DCIv1-Transcript22857	26S proteasome regulatory subunit 8 (26S proteasome AAA-ATPase subunit rpt-6) (Proteasome regulatory particle ATPase-like protein 6)	178	193	CN	NBS
DCIv1-Transcript22864	LON peptidase N-terminal domain and RING finger protein 1	252	286	CN	CC
DCIv1-Transcript22872	Dihydroflavonol 4-reductase (DFR) (EC 1.1.1.219) (Dihydrokaempferol 4-reductase) (Flavanone 4-reductase) (FNR) (EC 1.1.1.234)	286	299	RLP	LRR
DCIv1-Transcript22886	Cyclin-dependent kinase B1-1 (CDKB1;1) (CDKB;1) (EC 2.7.11.22) (EC 2.7.11.23)	53	63	KIN	TM
DCIv1-Transcript22890	Serine/threonine-protein kinase MHK (EC 2.7.11.22)	205	215	KIN	TM
DCIv1-Transcript22891	Serine/threonine-protein kinase MHK (EC 2.7.11.22)	110	123	KIN	TM
DCIv1-Transcript22900	Dehydrogenase/reductase SDR family member 9 (EC 1.1.1.209) (EC 1.1.1.53) (3-alpha hydroxysteroid dehydrogenase) (3-alpha-HSD) (NADP-dependent retinol dehydrogenase/reductase) (RDH-E2) (RDHL) (Retinol dehydrogenase 15) (EC 1.1.1.105) (Short chain dehydrogenase/reductase family 9C member 4) (Short-chain dehydrogenase/reductase retSDR8) (Tracheobronchial epithelial cell-specific retinol dehydrogenas…	32	43	N	NBS
DCIv1-Transcript22904	protein CfxQ homolog	250	265	N	NBS
DCIv1-Transcript22905	protein CfxQ homolog	250	265	N	NBS
DCIv1-Transcript22914	ESX-1 secretion system protein EccA1 (ESX conserved component A1) (Type VII secretion system protein EccA1) (T7SS protein EccA1)	251	265	CN	NBS
DCIv1-Transcript22915	ESX-3 secretion system protein EccA3 (ESX conserved component A3) (Type VII secretion system protein EccA3) (T7SS protein EccA3)	185	212	CN	CC
DCIv1-Transcript22916	protein CfxQ homolog	252	267	N	NBS
DCIv1-Transcript22917	Protein CfxQ homolog	284	299	N	NBS
DCIv1-Transcript22944	Calcium-dependent protein kinase 2 (OsCDPK2) (OsCPK2) (EC 2.7.11.1)	356	376	CK	CC
DCIv1-Transcript22958	ABC transporter G family member 23 (ABC transporter ABCG.23) (AtABCG23) (Probable white-brown complex homolog protein 24) (AtWBC24)	93	109	N	NBS
DCIv1-Transcript22969	Glutathione transferase GST 23 (EC 2.5.1.18) (Glutathione transferase GST 36)	29	39	N	NBS
DCIv1-Transcript22996	Vesicular-fusion protein SEC17	29	37	NL	LRR
DCIv1-Transcript23030	ribosomal RNA processing protein 1 homolog	133	144	N	TM
DCIv1-Transcript2304	uncharacterized protein LOC116114442;uncharacterized protein LOC116138972	129	145	N	NBS
DCIv1-Transcript23051	Casein kinase 1-like protein HD16 (EC 2.7.11.1) (Os03g0793500 protein) (Protein EARLY FLOWERING 1) (Protein HEADING DATE 16)	245	259	KIN	TM
DCIv1-Transcript23052	Casein kinase 1-like protein HD16 (EC 2.7.11.1) (Os03g0793500 protein) (Protein EARLY FLOWERING 1) (Protein HEADING DATE 16)	241	255	KIN	TM
DCIv1-Transcript23053	Casein kinase 1-like protein HD16 (EC 2.7.11.1) (Os03g0793500 protein) (Protein EARLY FLOWERING 1) (Protein HEADING DATE 16)	241	255	KIN	TM
DCIv1-Transcript2305	uncharacterized protein LOC116114442;uncharacterized protein LOC116138972	129	144	N	NBS
DCIv1-Transcript23064	Probable inactive ATP-dependent zinc metalloprotease FTSHI 2, chloroplastic (AtFTSHI2) (Protein EMBRYO DEFECTIVE 2083) (Protein FTSH INACTIVE PROTEASE 2)	458	473	CN	NBS
DCIv1-Transcript23070	DNA repair protein RadA (EC 3.6.4.-) (Branch migration protein RadA)	11	20	N	NBS
DCIv1-Transcript23103	LRR receptor-like serine/threonine-protein kinase ERECTA (EC 2.7.11.1) (Protein QUANTITATIVE RESISTANCE TO PLECTOSPHAERELLA 1) (Protein QUANTITATIVE RESISTANCE TO RALSTONIA SOLANACEARUM 1) (Protein TRANSPIRATION EFFICIENCY 1)	217	231	RLP	LRR
DCIv1-Transcript23105	Receptor kinase-like protein Xa21 (EC 2.7.11.1) [Cleaved into: Receptor kinase-like protein Xa21, processed]	273	286	RLP	LRR
DCIv1-Transcript23106	LRR receptor-like serine/threonine-protein kinase FLS2 (EC 2.7.11.1) (Protein FLAGELLIN-SENSING 2 homolog) (OsFLS2) (Protein FLAGELLIN-SENSITIVE 2 homolog)	1	21	RLP	TM
DCIv1-Transcript23107	Receptor-like protein 52 (AtRLP52)	3	13	RLP	TM
DCIv1-Transcript23120	LRR receptor-like serine/threonine-protein kinase RGI5 (EC 2.7.11.1) (Protein RECEPTOR OF RGF1 5) (Protein RGF1 INSENSITIVE 5)	6	24	RLK	TM
[truncated: 1,853 more rows]

## Sheet: Types of R genes
R-Genes - class	Number
C	7
CK	175
CL	82
CLK	63
CN	163
CNK	2
CNL	64
CNLK	1
CT	24
[truncated: 15 more rows]

[truncated: 3 more sheets: Domains of R genes, NBS LRR genes comparison, T andem duplications]
