# Supplementary material for: De novo assembly and characterization of the draft genome of the cashew (Anacardium occidentale L.)
Source: Sci Rep. 2022 Oct 28;12:18187. doi: 10.1038/s41598-022-22600-7 (PMC9616956; doi:10.1038/s41598-022-22600-7)
Supplement: Supplementary file 6 — Supplementary Table S6. [file 41598_2022_22600_MOESM6_ESM.xlsx]

## Sheet: Orthofinder stats
Category	Arachis_hypogea	Anacardium_occidentale	Arabidopsis_thaliana	Mangifera_indica	Malus_domestica	Oryza_sativa	P_deltoides	Pistacia_vera	Prunus_dulcis
Number of genes	100775	35000	48265	1042	52036	42805	44265	41299	33326
Number of genes in orthogroups	96704	31621	45101	945	50170	38695	40789	39937	32668
Number of unassigned genes	4071	3379	3164	97	1866	4110	3476	1362	658
Percentage of genes in orthogroups	96	90.3	93.4	90.7	96.4	90.4	92.1	96.7	98
Percentage of unassigned genes	4	9.7	6.6	9.3	3.6	9.6	7.9	3.3	2
Number of orthogroups containing species	18251	15284	15315	301	15716	14691	15005	15900	14935
Percentage of orthogroups containing species	58.5	48.9	49	1	50.3	47.1	48.1	50.9	47.8
Number of species-specific orthogroups	4553	713	2318	10	979	2878	1178	696	371
Number of genes in species-specific orthogroups	30195	2053	10173	80	5027	13189	4049	3549	1760
Percentage of genes in species-specific orthogroups	30	5.9	21.1	7.7	9.7	30.8	9.1	8.6	5.3
Overall
Number of species	9
Number of genes	398813
Number of genes in orthogroups	376630
Number of unassigned genes	22183
Percentage of genes in orthogroups	94.4
Percentage of unassigned genes	5.6
Number of orthogroups	31224
Number of species-specific orthogroups	13696
Number of genes in species-specific orthogroups	70075
Percentage of genes in species-specific orthogroups	17.6

## Sheet: Expns & Contractn_gene families
#Taxon_ID	Increase	Decrease
Populus_deltoides<7>	3866	3474
Arabidopsis_thaliana<13>	3508	4424
Oryza_sativa<15>	2327	5640
Arachis_hypogea<10>	7963	1125
Mangifera_indica<0>	100	10810
Anacardium_occidentale<1>	3816	80
Pistacia_vera<2>	3163	518
Malus_domestica<5>	4678	1331
Prunus_dulcis<4>	1359	5235
