# Supplementary material for: De novo assembly and characterization of the draft genome of the cashew (Anacardium occidentale L.)
Source: Sci Rep. 2022 Oct 28;12:18187. doi: 10.1038/s41598-022-22600-7 (PMC9616956; doi:10.1038/s41598-022-22600-7)
Supplement: Supplementary file 7 — Supplementary Table S7. [file 41598_2022_22600_MOESM7_ESM.xlsx]

## Sheet: enrich_results
#Term	Database	ID	Input number	Background number	P-Value	Corrected P-Value	Input
mRNA surveillance pathway	KEGG PATHWAY	mdm03015	16	175	0.00144255	0.0969661	XP_025605767.1|XP_025642008.1|XP_025608236.1|XP_025606936.1|XP_025645676.1|XP_025612235.1|XP_025603485.1|XP_025622600.1|XP_025613364.1|XP_025610159.1|XP_025608800.1|XP_025619794.1|XP_025606451.1|XP_025655795.1|XP_025633618.1|XP_025619503.1
Plant hormone signal transduction	KEGG PATHWAY	mdm04075	24	331	0.00229469	0.0969661	XP_025615388.1|XP_025603481.1|XP_025645691.1|XP_025606230.1|XP_025610996.1|XP_025609215.1|XP_025605501.1|XP_025603422.1|XP_025608878.1|XP_025613393.1|XP_025646201.1|XP_025604296.1|XP_025604888.1|XP_025611386.1|XP_025604473.1|XP_025604716.1|XP_025607257.1|XP_025635958.1|XP_025607254.1|XP_025610322.1|XP_025631348.1|XP_025609310.1|XP_025619570.1|XP_025609109.1
Plant-pathogen interaction	KEGG PATHWAY	mdm04626	19	240	0.00257432	0.0969661	XP_025603686.1|XP_025657224.1|XP_025613036.1|XP_025621035.1|XP_025603900.1|XP_025661314.1|XP_025616114.1|XP_025651288.1|XP_025604412.1|XP_025629926.1|XP_025608329.1|NP_187360.1|XP_025626132.1|XP_025615894.1|XP_025604942.1|XP_025605988.1|XP_025608967.1|XP_025634637.1|XP_025653048.1
Circadian rhythm - plant	KEGG PATHWAY	mdm04712	7	50	0.00403773	0.111362	XP_025623286.1|XP_025627561.1|XP_025627439.1|XP_025606763.1|XP_025609023.1|XP_025632771.1|XP_025603295.1
MAPK signaling pathway - plant	KEGG PATHWAY	mdm04016	15	182	0.00492753	0.111362	XP_025615388.1|XP_025603653.1|XP_025620105.1|XP_025613036.1|XP_025629926.1|XP_025607254.1|XP_025610322.1|XP_025612213.1|XP_025609109.1|XP_025603686.1|XP_025603481.1|XP_025609310.1|XP_025608878.1|XP_025613393.1|XP_025605577.1
Pyrimidine metabolism	KEGG PATHWAY	mdm00240	8	71	0.0071466	0.133555	XP_025643074.1|XP_025610142.1|XP_025616726.1|XP_025614915.1|XP_025609556.1|XP_025612236.1|XP_025608321.1|XP_025615112.1
Basal transcription factors	KEGG PATHWAY	mdm03022	7	59	0.00903262	0.133555	XP_025618130.1|XP_025613877.1|XP_025624223.1|XP_025639271.1|XP_025644452.1|XP_025654307.1|XP_025606856.1
Spliceosome	KEGG PATHWAY	mdm03040	19	274	0.00945522	0.133555	XP_025606816.1|XP_025606628.1|XP_025605502.1|XP_025607525.1|XP_025613635.1|XP_025642658.1|XP_025626142.1|XP_025620707.1|XP_025622333.1|XP_025638831.1|XP_025638387.1|XP_025607447.1|XP_025606451.1|XP_025622022.1|XP_025620963.1|XP_025633058.1|XP_025620172.1|XP_025604061.1|XP_025624996.1
Starch and sucrose metabolism	KEGG PATHWAY	mdm00500	15	203	0.0120043	0.150721	XP_025605271.1|XP_025638629.1|XP_025608932.1|XP_025609416.1|XP_025623639.1|XP_025604758.1|XP_025603851.1|XP_025631820.1|XP_025629152.1|XP_025608119.1|XP_025622743.1|XP_025649362.1|XP_025646307.1|XP_025643060.1|XP_025612246.1
Metabolic pathways	KEGG PATHWAY	mdm01100	128	2837	0.0145401	0.155332	XP_025623511.1|XP_025613054.1|XP_025620865.1|XP_025610880.1|XP_025643074.1|XP_025603851.1|XP_025614915.1|XP_025613859.1|XP_025607104.1|XP_025605924.1|XP_025622043.1|XP_025617404.1|XP_025638942.1|XP_025606602.1|XP_025608119.1|XP_025654200.1|XP_025623440.1|XP_025608932.1|XP_025655454.1|XP_025626118.1|XP_025623153.1|XP_025604758.1|XP_025616726.1|XP_025605750.1|XP_025624075.1|XP_025619784.1|XP_025618…
Inositol phosphate metabolism	KEGG PATHWAY	mdm00562	8	82	0.0151209	0.155332	XP_025623511.1|XP_025639349.1|XP_025604715.1|XP_025624075.1|XP_025604826.1|XP_025604650.1|XP_025608090.1|XP_025613025.1
Amino sugar and nucleotide sugar metabolism	KEGG PATHWAY	mdm00520	11	159	0.041925	0.394794	XP_025605528.1|XP_025617058.1|XP_025603851.1|XP_025603444.1|XP_025606562.1|XP_025613931.1|XP_025624178.1|XP_025639359.1|XP_025613728.1|XP_025605327.1|XP_025610111.1
Other glycan degradation	KEGG PATHWAY	mdm00511	3	20	0.0471409	0.409763	XP_025620473.1|XP_025615791.1|XP_025610111.1
Phagosome	KEGG PATHWAY	mdm04145	8	107	0.0538202	0.41852	XP_025605731.1|XP_025608483.1|XP_025609503.1|XP_025603975.1|XP_025604650.1|XP_025610268.1|XP_025655971.1|XP_025604910.1
Tyrosine metabolism	KEGG PATHWAY	mdm00350	5	53	0.0555558	0.41852	XP_025615487.1|XP_025608897.1|XP_025622043.1|XP_025614000.1|XP_025654200.1
Phenylalanine, tyrosine and tryptophan biosynthesis	KEGG PATHWAY	mdm00400	5	57	0.0700322	0.455624	XP_025615487.1|XP_025638142.1|XP_025620865.1|XP_025623440.1|XP_025622910.1
Nitrogen metabolism	KEGG PATHWAY	mdm00910	4	40	0.0710387	0.455624	XP_025610166.1|XP_025622274.1|XP_025605750.1|XP_025638809.1
Phosphatidylinositol signaling system	KEGG PATHWAY	mdm04070	6	77	0.0761387	0.455624	XP_025623511.1|XP_025639349.1|XP_025604826.1|XP_025604650.1|XP_025613025.1|XP_025624037.2
Folate biosynthesis	KEGG PATHWAY	mdm00790	3	25	0.0766093	0.455624	XP_025605534.1|XP_025612236.1|XP_025609293.1
Sesquiterpenoid and triterpenoid biosynthesis	KEGG PATHWAY	mdm00909	3	27	0.090186	0.495603	XP_025612046.1|XP_025622168.1|XP_025606800.1
RNA transport	KEGG PATHWAY	mdm03013	13	233	0.10385	0.495603	XP_025613685.1|XP_025606234.1|XP_025642008.1|XP_025606976.1|XP_025645676.1|XP_025646864.1|XP_025606936.1|XP_025614015.1|XP_025611021.1|XP_025606451.1|XP_025646353.1|XP_025623739.1|XP_025605711.1
Isoquinoline alkaloid biosynthesis	KEGG PATHWAY	mdm00950	3	29	0.104681	0.495603	XP_025615487.1|XP_025622043.1|XP_025654200.1
Tropane, piperidine and pyridine alkaloid biosynthesis	KEGG PATHWAY	mdm00960	3	29	0.104681	0.495603	XP_025615487.1|XP_025654200.1|XP_025619784.1
Glycosphingolipid biosynthesis - globo and isoglobo series	KEGG PATHWAY	mdm00603	2	14	0.109718	0.495603	XP_028952038.1|XP_025610111.1
Glycerolipid metabolism	KEGG PATHWAY	mdm00561	7	106	0.109784	0.495603	XP_028952038.1|XP_025633479.1|XP_025610880.1|XP_025620603.1|XP_025613859.1|XP_025607104.1|XP_025655554.1
RNA polymerase	KEGG PATHWAY	mdm03020	4	48	0.114033	0.495603	XP_029152629.1|XP_025619603.1|XP_025646070.1|XP_025633811.1
SNARE interactions in vesicular transport	KEGG PATHWAY	mdm04130	4	49	0.120065	0.502495	XP_025606182.1|XP_025615575.1|XP_025605087.1|XP_025655971.1
Ubiquinone and other terpenoid-quinone biosynthesis	KEGG PATHWAY	mdm00130	4	50	0.126232	0.509436	XP_025615487.1|XP_025646252.1|XP_025632303.1|XP_025633464.1
Glycosylphosphatidylinositol (GPI)-anchor biosynthesis	KEGG PATHWAY	mdm00563	3	33	0.136126	0.51274	XP_025629052.1|XP_025651571.1|XP_025607599.1
ABC transporters	KEGG PATHWAY	mdm02010	3	33	0.136126	0.51274	XP_025624000.1|XP_025614974.1|XP_025621090.1
Sphingolipid metabolism	KEGG PATHWAY	mdm00600	3	34	0.144441	0.52651	XP_025615791.1|XP_028952038.1|XP_025613070.1
Phenylalanine metabolism	KEGG PATHWAY	mdm00360	3	38	0.179223	0.632882	XP_025615487.1|XP_025654200.1|XP_025619080.1
Glycolysis / Gluconeogenesis	KEGG PATHWAY	mdm00010	9	170	0.191061	0.650803	XP_025605263.1|XP_025605220.1|XP_025608897.1|XP_025633479.1|XP_025624075.1|XP_025627205.1|XP_025613859.1|XP_025609947.1|XP_025606120.1
Flavone and flavonol biosynthesis	KEGG PATHWAY	mdm00944	1	5	0.195817	0.650803	XP_025614685.1
Lysine degradation	KEGG PATHWAY	mdm00310	3	43	0.225404	0.727733	XP_025613859.1|XP_025619461.1|XP_025605889.1
Ascorbate and aldarate metabolism	KEGG PATHWAY	mdm00053	4	66	0.239632	0.730642	XP_025613859.1|XP_025608090.1|XP_025624178.1|XP_025605280.1
Biosynthesis of amino acids	KEGG PATHWAY	mdm01230	14	303	0.244194	0.730642	XP_025615487.1|XP_025620865.1|XP_025605263.1|XP_025623440.1|XP_025613474.1|XP_025605220.1|XP_025605857.1|XP_025609947.1|XP_025619218.1|XP_025638142.1|XP_025606120.1|XP_025605924.1|XP_025609474.1|XP_025622910.1
Zeatin biosynthesis	KEGG PATHWAY	mdm00908	2	25	0.250342	0.730642	XP_025612060.1|XP_025605212.1
Lipoic acid metabolism	KEGG PATHWAY	mdm00785	1	7	0.252169	0.730642	XP_025620751.1
Linoleic acid metabolism	KEGG PATHWAY	mdm00591	2	26	0.263706	0.74497	XP_025642136.1|XP_025609463.1
2-Oxocarboxylic acid metabolism	KEGG PATHWAY	mdm01210	4	70	0.271046	0.745453	XP_025605924.1|XP_025613474.1|XP_025615727.1|XP_025609474.1
Histidine metabolism	KEGG PATHWAY	mdm00340	2	27	0.277071	0.745453	XP_025613859.1|XP_025605857.1
Peroxisome	KEGG PATHWAY	mdm04146	6	120	0.294323	0.773452	XP_025625020.1|XP_025621681.1|XP_025603615.1|XP_025654301.1|XP_025611463.1|XP_025609474.1
Limonene and pinene degradation	KEGG PATHWAY	mdm00903	1	9	0.304574	0.782202	XP_025613859.1
Glutathione metabolism	KEGG PATHWAY	mdm00480	6	123	0.313036	0.786069	XP_025606602.1|XP_025638942.1|XP_025605045.1|XP_025624531.1|XP_025610663.1|XP_025609474.1
Endocytosis	KEGG PATHWAY	mdm04144	10	225	0.330033	0.810733	XP_025639349.1|XP_025604988.1|XP_025607525.1|XP_025603944.1|XP_025619364.1|XP_025609280.1|XP_025609503.1|XP_025613025.1|XP_025606963.1|XP_025603477.1
Cutin, suberine and wax biosynthesis	KEGG PATHWAY	mdm00073	2	32	0.343355	0.814898	XP_025611463.1|XP_025650999.1
Biosynthesis of secondary metabolites	KEGG PATHWAY	mdm01110	57	1452	0.346151	0.814898	XP_025645222.1|XP_025620865.1|XP_025605271.1|XP_025603851.1|XP_025631820.1|XP_025605857.1|XP_025632303.1|XP_025613859.1|XP_025619218.1|XP_025646252.1|XP_025605924.1|XP_025622043.1|XP_025607104.1|XP_025627003.1|XP_025617982.1|XP_025609474.1|XP_025612118.1|XP_025605220.1|XP_025633479.1|XP_025608932.1|XP_025613474.1|XP_025620603.1|XP_025610880.1|XP_025654200.1|XP_025624531.1|XP_025609947.1|XP_025623…
Fatty acid degradation	KEGG PATHWAY	mdm00071	3	58	0.371634	0.842457	XP_025608897.1|XP_025625020.1|XP_025613859.1
Nucleotide excision repair	KEGG PATHWAY	mdm03420	4	83	0.376263	0.842457	XP_025644452.1|XP_025614548.1|XP_025654307.1|XP_025639271.1
Cyanoamino acid metabolism	KEGG PATHWAY	mdm00460	4	84	0.384389	0.842457	XP_025645222.1|XP_025612246.1|XP_025615727.1|XP_025608932.1
Galactose metabolism	KEGG PATHWAY	mdm00052	3	61	0.400775	0.842457	XP_028952038.1|XP_025618842.1|XP_025646307.1
Pantothenate and CoA biosynthesis	KEGG PATHWAY	mdm00770	2	37	0.407574	0.842457	XP_025613054.1|XP_025613474.1
Alanine, aspartate and glutamate metabolism	KEGG PATHWAY	mdm00250	3	62	0.410408	0.842457	XP_025610166.1|XP_025655454.1|XP_025605750.1
Monobactam biosynthesis	KEGG PATHWAY	mdm00261	1	14	0.420088	0.842457	XP_025605924.1
AGE-RAGE signaling pathway in diabetic complications	KEGG PATHWAY	mdm04933	1	14	0.420088	0.842457	XP_025603975.1
Ribosome biogenesis in eukaryotes	KEGG PATHWAY	mdm03008	5	115	0.426755	0.842457	XP_025632715.1|XP_025627561.1|XP_025627439.1|XP_025646353.1|XP_025605711.1
Arginine biosynthesis	KEGG PATHWAY	mdm00220	2	39	0.432412	0.842457	XP_025610166.1|XP_025605750.1
Monoterpenoid biosynthesis	KEGG PATHWAY	mdm00902	1	16	0.460733	0.853512	XP_025612118.1
Taurine and hypotaurine metabolism	KEGG PATHWAY	mdm00430	1	16	0.460733	0.853512	XP_025614639.1
Lysine biosynthesis	KEGG PATHWAY	mdm00300	1	17	0.479975	0.853512	XP_025605924.1
Carbon metabolism	KEGG PATHWAY	mdm01200	13	338	0.484505	0.853512	XP_025605263.1|XP_025605220.1|XP_025621681.1|XP_025609947.1|XP_025605750.1|XP_025608897.1|XP_025616917.1|XP_025619218.1|XP_025624531.1|XP_025606120.1|XP_025655554.1|XP_025617982.1|XP_025609474.1
Homologous recombination	KEGG PATHWAY	mdm03440	3	70	0.48538	0.853512	XP_025614548.1|XP_025645624.1|XP_025609102.1
Carbon fixation in photosynthetic organisms	KEGG PATHWAY	mdm00710	4	99	0.503087	0.853512	XP_025606120.1|XP_025609947.1|XP_025616917.1|XP_025605263.1
Carotenoid biosynthesis	KEGG PATHWAY	mdm00906	2	46	0.514602	0.853512	XP_025623140.1|XP_025608730.1
Steroid biosynthesis	KEGG PATHWAY	mdm00100	2	46	0.514602	0.853512	XP_025634989.1|XP_025606800.1
Glycosaminoglycan degradation	KEGG PATHWAY	mdm00531	1	19	0.516425	0.853512	XP_025610111.1
Arachidonic acid metabolism	KEGG PATHWAY	mdm00590	1	20	0.533681	0.853512	XP_025606602.1
Sulfur metabolism	KEGG PATHWAY	mdm00920	2	48	0.536598	0.853512	XP_025605744.1|XP_025619218.1
Arginine and proline metabolism	KEGG PATHWAY	mdm00330	3	79	0.563798	0.853512	XP_025613859.1|XP_025616791.1|XP_025619080.1
Glycine, serine and threonine metabolism	KEGG PATHWAY	mdm00260	3	79	0.563798	0.853512	XP_025605924.1|XP_025654200.1|XP_025617982.1
Nicotinate and nicotinamide metabolism	KEGG PATHWAY	mdm00760	1	22	0.566369	0.853512	XP_025655454.1
Cysteine and methionine metabolism	KEGG PATHWAY	mdm00270	5	140	0.593055	0.853512	XP_025615487.1|XP_025605924.1|XP_025613474.1|XP_025620244.1|XP_025619218.1
Valine, leucine and isoleucine biosynthesis	KEGG PATHWAY	mdm00290	1	24	0.596766	0.853512	XP_025613474.1
Riboflavin metabolism	KEGG PATHWAY	mdm00740	1	24	0.596766	0.853512	XP_025639319.1
Tryptophan metabolism	KEGG PATHWAY	mdm00380	2	55	0.60804	0.853512	XP_025613859.1|XP_025619080.1
Selenocompound metabolism	KEGG PATHWAY	mdm00450	1	25	0.611157	0.853512	XP_025623153.1
Biotin metabolism	KEGG PATHWAY	mdm00780	1	25	0.611157	0.853512	XP_025610301.1
Ribosome	KEGG PATHWAY	mdm03010	15	428	0.617729	0.853512	XP_025619519.1|XP_025613514.1|XP_025604225.1|XP_025634814.1|XP_025611908.1|XP_025603710.1|XP_025610150.1|XP_025603588.1|XP_025603313.1|XP_025618259.1|XP_025605055.1|XP_025643217.1|XP_025645868.1|XP_025621834.1|XP_025607072.1
Glyoxylate and dicarboxylate metabolism	KEGG PATHWAY	mdm00630	3	86	0.619482	0.853512	XP_025616917.1|XP_025617982.1|XP_025621681.1
Fatty acid biosynthesis	KEGG PATHWAY	mdm00061	2	58	0.635985	0.853512	XP_025610301.1|XP_025625020.1
One carbon pool by folate	KEGG PATHWAY	mdm00670	1	27	0.638417	0.853512	XP_025612236.1
beta-Alanine metabolism	KEGG PATHWAY	mdm00410	2	59	0.644946	0.853512	XP_025654200.1|XP_025613859.1
Flavonoid biosynthesis	KEGG PATHWAY	mdm00941	2	61	0.662343	0.853512	XP_025617404.1|XP_025626118.1
Fatty acid metabolism	KEGG PATHWAY	mdm01212	3	92	0.663204	0.853512	XP_025610301.1|XP_025625020.1|XP_025649822.1
Ubiquitin mediated proteolysis	KEGG PATHWAY	mdm04120	6	185	0.679683	0.853512	XP_025611461.1|XP_025618495.1|XP_025609023.1|XP_025612848.1|XP_025621993.1|XP_025603385.1
Protein export	KEGG PATHWAY	mdm03060	2	64	0.687142	0.853512	XP_025638767.1|XP_025610735.1
Porphyrin and chlorophyll metabolism	KEGG PATHWAY	mdm00860	2	64	0.687142	0.853512	XP_025634015.1|XP_025612574.1
Valine, leucine and isoleucine degradation	KEGG PATHWAY	mdm00280	2	64	0.687142	0.853512	XP_025613859.1|XP_025613474.1
Stilbenoid, diarylheptanoid and gingerol biosynthesis	KEGG PATHWAY	mdm00945	1	31	0.687341	0.853512	XP_025617404.1
Thiamine metabolism	KEGG PATHWAY	mdm00730	1	31	0.687341	0.853512	XP_025607441.1
Pentose phosphate pathway	KEGG PATHWAY	mdm00030	2	68	0.717854	0.876791	XP_025605263.1|XP_025624531.1
Protein processing in endoplasmic reticulum	KEGG PATHWAY	mdm04141	9	286	0.728269	0.876791	XP_025611461.1|XP_025605138.1|XP_025609265.1|XP_025643587.1|XP_025603794.1|XP_025608329.1|XP_025614296.1|XP_025613385.1|XP_025607525.1
Glycerophospholipid metabolism	KEGG PATHWAY	mdm00564	4	134	0.729366	0.876791	XP_025610880.1|XP_025607715.1|XP_025620603.1|XP_025607104.1
Terpenoid backbone biosynthesis	KEGG PATHWAY	mdm00900	2	73	0.752633	0.879	XP_025607441.1|XP_025608114.1
alpha-Linolenic acid metabolism	KEGG PATHWAY	mdm00592	2	73	0.752633	0.879	XP_025627003.1|XP_025642136.1
Oxidative phosphorylation	KEGG PATHWAY	mdm00190	5	172	0.760281	0.879	XP_025634015.1|XP_025658106.2|XP_025610268.1|XP_025603302.1|XP_025608483.1
Pentose and glucuronate interconversions	KEGG PATHWAY	mdm00040	4	142	0.768534	0.879	XP_025622642.1|XP_025624178.1|XP_025608229.1|XP_025633479.1
DNA replication	KEGG PATHWAY	mdm03030	2	76	0.771677	0.879	XP_025614548.1|XP_025605646.1
Base excision repair	KEGG PATHWAY	mdm03410	1	42	0.79039	0.879	XP_025631567.1
Fatty acid elongation	KEGG PATHWAY	mdm00062	1	42	0.79039	0.879	XP_025649822.1
Diterpenoid biosynthesis	KEGG PATHWAY	mdm00904	1	43	0.797874	0.879	XP_025610006.1
Pyruvate metabolism	KEGG PATHWAY	mdm00620	3	116	0.801213	0.879	XP_025613859.1|XP_025641705.1|XP_025605220.1
Phenylpropanoid biosynthesis	KEGG PATHWAY	mdm00940	6	227	0.841169	0.913962	XP_025608932.1|XP_025612246.1|XP_025617404.1|XP_025623312.1|NP_001363143.1|XP_025605835.1
Fructose and mannose metabolism	KEGG PATHWAY	mdm00051	2	92	0.852972	0.917961	XP_025605263.1|XP_025655554.1
Mismatch repair	KEGG PATHWAY	mdm03430	1	56	0.874013	0.923023	XP_025614548.1
Autophagy - other	KEGG PATHWAY	mdm04136	1	56	0.874013	0.923023	XP_025647583.1
N-Glycan biosynthesis	KEGG PATHWAY	mdm00510	1	62	0.898713	0.94032	XP_025610916.1
RNA degradation	KEGG PATHWAY	mdm03018	3	157	0.927549	0.959565	XP_025614908.1|XP_025606936.1|XP_025603433.1
Citrate cycle (TCA cycle)	KEGG PATHWAY	mdm00020	1	75	0.93688	0.959565	XP_025609474.1
Purine metabolism	KEGG PATHWAY	mdm00230	2	128	0.948536	0.959565	XP_025605744.1|XP_025605220.1
Proteasome	KEGG PATHWAY	mdm03050	1	82	0.951074	0.959565	XP_025656138.1
Aminoacyl-tRNA biosynthesis	KEGG PATHWAY	mdm00970	1	95	0.969517	0.969517	XP_025615751.1
